# Supplementary material for: Nucleocapsid protein captures DDX5 and RNMT facilitating viral RNA synthesis and viral protein translation for coronavirus replication
Source: mBio. 2026 Jan 26;17(3):e02717-25. doi: 10.1128/mbio.02717-25 (PMC12977548; doi:10.1128/mbio.02717-25)
Supplement: Table S1 — Quantitative mass spectrometry data for coronavirus RNA interactomes. [file mbio.02717-25-s0002.xlsx]

## Sheet: Sus scrofa
Protein IDs	Protein names	Gene Names	Majority protein IDs	Peptide counts (all)	Peptide counts (razor+unique)	Peptide counts (unique)	Fasta headers	Peptides	Unique peptides	Peptides R4501-PDCoV +sgRNA(N)	Peptides R4501-PDCov 3'UTR	Peptides R4501-PDCoV 5'UTR	Peptides R4501-PDCoV -sgRNA(N)	Peptides R4630-PEDV +sgRNA(N)	Peptides R4630-PEDV 3'UTR	Peptides R4630-PEDV 5'UTR	Peptides R4630-PEDV -sgRNA(N)	Unique peptides R4501-PDCoV +sgRNA(N)	Unique peptides R4501-PDCov 3'UTR	Unique peptides R4501-PDCoV 5'UTR	Unique peptides R4501-PDCoV -sgRNA(N)	Unique peptides R4630-PEDV +sgRNA(N)	Unique peptides R4630-PEDV 3'UTR	Unique peptides R4630-PEDV 5'UTR	Unique peptides R4630-PEDV -sgRNA(N)	Sequence coverage [%]	Mol. weight [kDa]	Sequence length	Score	Sequence coverage R4501-PDCoV +sgRNA(N) [%]	Sequence coverage R4501-PDCov 3'UTR [%]	Sequence coverage R4501-PDCoV 5'UTR [%]	Sequence coverage R4501-PDCoV -sgRNA(N) [%]	Sequence coverage R4630-PEDV +sgRNA(N) [%]	Sequence coverage R4630-PEDV 3'UTR [%]	Sequence coverage R4630-PEDV 5'UTR [%]	Sequence coverage R4630-PEDV -sgRNA(N) [%]	Intensity	Intensity R4501-PDCoV +sgRNA(N)	Intensity R4501-PDCov 3'UTR	Intensity R4501-PDCoV 5'UTR	Intensity R4501-PDCoV -sgRNA(N)	Intensity R4630-PEDV +sgRNA(N)	Intensity R4630-PEDV 3'UTR	Intensity R4630-PEDV 5'UTR	Intensity R4630-PEDV -sgRNA(N)	LFQ intensity R4501-PDCoV +sgRNA(N)	LFQ intensity R4501-PDCov 3'UTR	LFQ intensity R4501-PDCoV 5'UTR
A0A287B217;A0A287BN04;A0A287AA88;A0A287B9H1;A0A287BNK7;A0A287B0Y8;A0A287A8C7	Plectin (Plectin-1)	PLEC	A0A287B217;A0A287BN04;A0A287AA88;A0A287B9H1;A0A287BNK7;A0A287B0Y8;A0A287A8C7	169;169;169;169;169;169;169	169;169;169;169;169;169;169	166;166;166;166;166;166;166	tr|A0A287B217|A0A287B217_PIG Plectin OS=Sus scrofa OX=9823 GN=PLEC PE=1 SV=3;tr|A0A287BN04|A0A287BN04_PIG Plectin OS=Sus scrofa OX=9823 GN=PLEC PE=1 SV=2;tr|A0A287AA88|A0A287AA88_PIG Plectin OS=Sus scrofa OX=9823 GN=PLEC PE=1 SV=3;tr|A0A287B9H1|A0A287B9H1_	169	166	126	161	139	150	61	30	55	55	123	158	136	147	60	29	53	54	35.9	510.91	4499	323.31	27.2	33.9	29.7	31.6	15.5	7.5	13.7	13.1	32780000	5515100	12077000	7270500	4794400	1177300	283110	861240	801450	205810	179300	218580
A0A287BBE6;A0A8W4FHN1	Acetyl-CoA carboxylase 1 (EC 6.4.1.2) (ACC-alpha)	ACACA	A0A287BBE6	64;6	64;6	64;6	tr|A0A287BBE6|A0A287BBE6_PIG Acetyl-CoA carboxylase 1 OS=Sus scrofa OX=9823 GN=ACACA PE=1 SV=1	64	64	37	45	43	43	64	55	62	61	37	45	43	43	64	55	62	61	28	265.6	2348	323.31	15.3	19.9	18.8	18.5	28	23.3	27	26.8	59450000	2363700	5469100	3476300	2587300	9531800	13730000	11336000	10955000	221240	244500	256670
A0A8W4FCU2;A0A8W4FJ08;A0A5G2R8R0;A0A5G2R231;P79293;Q9TV62;A0A286ZPQ9;A0A287BCH4;A0A287AMA4;K7GMH0;Q9TV61;A0A5G2QLY9;A0A4X1U2W9;A0A5G2QRY9;F1SS65;A0A286ZS93;A0A287B9S1;A0A8W4FM10;F1SS61;F1SS64;A0A287AZK1;A0A286ZXE3;A0A5G2RBU2;A0A5G2QYU9;Q9TV63;A0A8W4FNZ6;A0A4X1VI89;A0A287AMU3;F1SKI0;A0A287AGU3;A0A5G2QTZ6;A0A8W4F800;A0A8W4FD58;A0A286ZPX6;A0A5G2Q7D6;A0A8W4FM47;A0A5G2R196;F1SS66;F1SS62;A0A5G2RAA2;F1S…	Myosin-9 (Cellular myosin heavy chain, type A) (Myosin heavy chain 9) (Myosin heavy chain, non-muscle IIa) (Non-muscle myosin heavy chain A) (Non-muscle myosin heavy chain IIa)	MYH9	A0A8W4FCU2	62;3;3;1;1;1;1;1;1;1;1;1;1;1;1;1;1;1;1;1;1;1;1;1;1;1;1;1;1;1;1;1;1;1;1;1;1;1;1;1;1;1;1	62;3;3;1;1;1;1;1;1;1;1;1;1;1;1;1;1;1;1;1;1;1;1;1;1;1;1;1;1;1;1;1;1;1;1;1;1;1;1;1;1;1;1	51;2;2;0;0;0;0;0;0;0;0;0;1;0;0;0;0;0;0;0;0;0;0;0;0;0;0;0;0;0;0;0;0;0;0;0;0;0;0;0;0;0;0	tr|A0A8W4FCU2|A0A8W4FCU2_PIG Myosin-9 OS=Sus scrofa OX=9823 GN=MYH9 PE=1 SV=1	62	51	36	46	39	38	49	19	36	31	31	40	34	32	39	13	28	24	30.1	222.82	1928	323.31	17	21.2	18.2	17.6	25.1	10.4	20	16.6	9938500	1098000	2542300	1181500	751250	2637900	351850	737510	638220	109520	88931	94384
A0A286ZWZ7	Gem-associated protein 5	GEMIN5	A0A286ZWZ7	33	33	33	tr|A0A286ZWZ7|A0A286ZWZ7_PIG Gem nuclear organelle associated protein 5 OS=Sus scrofa OX=9823 GN=GEMIN5 PE=4 SV=2	33	33	20	26	20	21	25	19	28	26	20	26	20	21	25	19	28	26	24.2	168.55	1507	319.57	14.8	19.2	15	14.7	18.7	15.9	20.7	19.4	11865000	625460	1744500	805080	865090	2521500	1019800	2497700	1786100	181290	171190	199340
I3LMH4;A0A287BR08;A0A287A2E1;A0A287B9M9;A0A286ZZG7	Eukaryotic translation initiation factor 4 gamma 1	EIF4G1	I3LMH4;A0A287BR08;A0A287A2E1;A0A287B9M9;A0A286ZZG7	32;31;31;31;30	32;31;31;31;30	29;28;28;28;27	tr|I3LMH4|I3LMH4_PIG Eukaryotic translation initiation factor 4 gamma 1 OS=Sus scrofa OX=9823 GN=EIF4G1 PE=1 SV=4;tr|A0A287BR08|A0A287BR08_PIG Eukaryotic translation initiation factor 4 gamma 1 OS=Sus scrofa OX=9823 GN=EIF4G1 PE=1 SV=2;tr|A0A287A2E1|A0A287	32	29	18	29	22	23	15	11	16	13	16	26	20	20	13	10	14	12	19	177.04	1611	323.31	12.6	17.1	13.4	14.2	10.9	7.3	11.4	8.6	7832200	764450	3122800	777780	943130	538850	474200	566760	644220	194490	266850	147260
K7GND3;F1S666;A0A287A6N1	ATP-dependent RNA helicase A (EC 3.6.4.13) (DEAH box protein 9) (Nuclear DNA helicase II)	DHX9	K7GND3;F1S666;A0A287A6N1	28;22;21	28;22;21	28;22;21	tr|K7GND3|K7GND3_PIG RNA helicase OS=Sus scrofa OX=9823 GN=DHX9 PE=1 SV=2;tr|F1S666|F1S666_PIG RNA helicase OS=Sus scrofa OX=9823 GN=DHX9 PE=1 SV=3;tr|A0A287A6N1|A0A287A6N1_PIG RNA helicase OS=Sus scrofa OX=9823 GN=DHX9 PE=1 SV=1	28	28	13	19	17	16	24	14	28	21	13	19	17	16	24	14	28	21	22.2	149.74	1384	323.31	10.4	14.7	13.2	12.6	17.3	11.3	22.2	15.7	15313000	390030	953100	862200	496410	1766600	793090	8164800	1886800	86309	86929	128250
A0A5G2R930;F1S9K5;A0A286ZQW0	Bifunctional glutamate/proline--tRNA ligase (EC 6.1.1.15) (EC 6.1.1.17) (Bifunctional aminoacyl-tRNA synthetase)	EPRS1	A0A5G2R930;F1S9K5;A0A286ZQW0	28;28;28	28;28;28	27;27;27	tr|A0A5G2R930|A0A5G2R930_PIG Glutamyl-prolyl-tRNA synthetase 1 OS=Sus scrofa OX=9823 GN=EPRS1 PE=1 SV=1;tr|F1S9K5|F1S9K5_PIG Bifunctional glutamate/proline--tRNA ligase OS=Sus scrofa OX=9823 GN=EPRS1 PE=1 SV=2;tr|A0A286ZQW0|A0A286ZQW0_PIG Glutamyl-prolyl-t	28	27	17	19	19	16	25	12	22	17	16	19	18	15	24	12	22	16	23.3	168.05	1492	287.2	12.9	14.1	15	12	21.9	9.4	18.7	14.1	6249800	756490	597190	878370	470920	1981300	196880	921430	447210	123750	36730	120800
I3LIC2;A0A8W4FRA8;A0A8W4FDS5;F1S5J1;A0A8W4F8J7	Leucine-rich PPR motif-containing protein, mitochondrial (130 kDa leucine-rich protein)	LRPPRC	I3LIC2;A0A8W4FRA8;A0A8W4FDS5;F1S5J1;A0A8W4F8J7	26;26;26;26;23	26;26;26;26;23	26;26;26;26;23	tr|I3LIC2|I3LIC2_PIG Leucine rich pentatricopeptide repeat containing OS=Sus scrofa OX=9823 GN=LRPPRC PE=1 SV=2;tr|A0A8W4FRA8|A0A8W4FRA8_PIG Leucine rich pentatricopeptide repeat containing OS=Sus scrofa OX=9823 GN=LRPPRC PE=1 SV=1;tr|A0A8W4FDS5|A0A8W4FDS5	26	26	1	18	17	1	12	9	25	8	1	18	17	1	12	9	25	8	19.9	155.98	1369	225.82	0.9	14.3	13.6	0.9	9.3	7.5	19.4	6.6	2875100	7472.5	490080	285580	13991	169370	160730	1652800	95072	2359.5	33978	30451
P02543;A0A5S6H025;A0A5G2QE62;A0A4X1UEP3;P02540;F1RJU4;P02547;F1S847;A0A287BNA7;F1SGI4;A0A287AC61;A0A5G2RHE5;A0A286ZKZ0;A0A5G2QHK0;A0A5G2QW19;I3LDK1;A0A287AQ18;A0A8W4FD13;A0A8W4FGM6;A0A5G2REG4;P08552;A0A287AYX6;I3LJT0;A0A287AW82;A0A287AWH1;A0A287A9V9;A0A287A4P2;A0A5G2RAU3;A0A287ATX1;I3LFL9;F1RJU6	Vimentin	VIM	P02543;A0A5S6H025;A0A5G2QE62	32;30;30;5;5;1;1;1;1;1;1;1;1;1;1;1;1;1;1;1;1;1;1;1;1;1;1;1;1;1;1	30;28;28;3;3;1;1;1;1;1;1;1;1;1;1;1;1;1;1;1;1;1;1;1;1;1;1;1;1;1;1	26;24;24;2;2;0;0;0;0;0;0;0;0;0;0;0;0;0;0;0;0;0;0;0;0;0;0;0;0;0;0	sp|P02543|VIME_PIG Vimentin OS=Sus scrofa OX=9823 GN=VIM PE=1 SV=2;tr|A0A5S6H025|A0A5S6H025_PIG Vimentin OS=Sus scrofa OX=9823 GN=VIM PE=1 SV=1;tr|A0A5G2QE62|A0A5G2QE62_PIG Vimentin OS=Sus scrofa OX=9823 GN=VIM PE=1 SV=1	32	26	28	30	29	30	24	20	26	23	23	25	24	25	20	16	21	20	59.4	53.667	466	323.31	53	57.9	54.1	55.8	47.9	38.2	50.6	45.5	81746000	14473000	26191000	19270000	13420000	2159100	902780	3992800	1337800	1828000	1580000	2260000
F1RQI7;A0A480QP12;Q29122;A0A5G2QW31;A0A5G2QMG4;A0A5G2RKZ9	Unconventional myosin-VI (Unconventional myosin-6)	MYO6	F1RQI7;A0A480QP12;Q29122;A0A5G2QW31;A0A5G2QMG4;A0A5G2RKZ9	24;23;23;23;22;19	24;23;23;23;22;19	24;23;23;23;22;19	tr|F1RQI7|F1RQI7_PIG Unconventional myosin-VI OS=Sus scrofa OX=9823 GN=MYO6 PE=1 SV=2;tr|A0A480QP12|A0A480QP12_PIG Unconventional myosin-VI OS=Sus scrofa OX=9823 GN=MYO6 PE=1 SV=1;sp|Q29122|MYO6_PIG Unconventional myosin-VI OS=Sus scrofa OX=9823 GN=MYO6 PE	24	24	10	15	11	13	22	13	18	19	10	15	11	13	22	13	18	19	20.8	146.46	1266	221.98	8.3	14.3	9.1	10.7	19.9	12.2	16.4	17.3	2667500	101160	247860	93565	108600	1402100	129730	321170	263300	17554	14476	14641
F1S4P6	Eukaryotic translation initiation factor 3 subunit A (eIF3a) (Eukaryotic translation initiation factor 3 subunit 10) (eIF-3-theta)	EIF3A EIF3S10	F1S4P6	24	24	24	tr|F1S4P6|F1S4P6_PIG Eukaryotic translation initiation factor 3 subunit A OS=Sus scrofa OX=9823 GN=EIF3A PE=1 SV=2	24	24	7	24	7	11	5	2	6	1	7	24	7	11	5	2	6	1	14.8	166.06	1376	165.92	4.1	14.8	3.9	6.5	2.8	1.2	3.9	0.6	2275400	92399	1835700	63530	118550	54114	42494	60810	7829.7	17518	137660	8277.7
F1S8L9;A0A286ZP67;A0A286ZVL0;A0A286ZJR3;A0A5G2QGD3	Heterogeneous nuclear ribonucleoprotein U (Scaffold-attachment factor A)	HNRNPU	F1S8L9;A0A286ZP67;A0A286ZVL0;A0A286ZJR3;A0A5G2QGD3	22;22;21;19;17	22;22;21;19;17	22;22;21;19;17	tr|F1S8L9|F1S8L9_PIG Heterogeneous nuclear ribonucleoprotein U OS=Sus scrofa OX=9823 GN=HNRNPU PE=1 SV=3;tr|A0A286ZP67|A0A286ZP67_PIG Heterogeneous nuclear ribonucleoprotein U OS=Sus scrofa OX=9823 GN=HNRNPU PE=1 SV=1;tr|A0A286ZVL0|A0A286ZVL0_PIG Heterogen	22	22	10	22	9	10	10	11	11	11	10	22	9	10	10	11	11	11	22.5	88.412	804	270.7	11.8	22.5	11.7	11.6	11.6	14.1	14.4	14.3	11854000	426890	7318800	391150	395950	861910	1018900	888560	551810	115760	625330	85610
F1SMV6;A0A5G2QXD8;A0A8W4FC34;A0A8W4F767;REV__A0A8D0ZZP8;REV__A0A4X1W1K2;REV__F1RLM4;REV__A0A8D1XNL0	Nucleolin	NCL	F1SMV6;A0A5G2QXD8;A0A8W4FC34;A0A8W4F767	22;22;22;14;1;1;1;1	22;22;22;14;1;1;1;1	22;22;22;14;1;1;1;1	tr|F1SMV6|F1SMV6_PIG Nucleolin OS=Sus scrofa OX=9823 GN=NCL PE=4 SV=3;tr|A0A5G2QXD8|A0A5G2QXD8_PIG Nucleolin OS=Sus scrofa OX=9823 GN=NCL PE=1 SV=1;tr|A0A8W4FC34|A0A8W4FC34_PIG Nucleolin OS=Sus scrofa OX=9823 GN=NCL PE=1 SV=1;tr|A0A8W4F767|A0A8W4F767_PIG N	22	22	13	21	15	18	10	15	18	13	13	21	15	18	10	15	18	13	28.7	75.246	697	319.83	18.5	27.5	20.7	23.5	14.5	20.9	25.4	18.2	17990000	794190	8359700	1137800	928490	1044400	2056500	2546900	1122300	188230	588370	193790
A0A8W4F6F0;F1RUV5	Pyruvate carboxylase (EC 6.4.1.1)	PC	A0A8W4F6F0;F1RUV5	23;22	23;22	22;21	tr|A0A8W4F6F0|A0A8W4F6F0_PIG Pyruvate carboxylase OS=Sus scrofa OX=9823 GN=PC PE=1 SV=1;tr|F1RUV5|F1RUV5_PIG Pyruvate carboxylase OS=Sus scrofa OX=9823 GN=PC PE=1 SV=4	23	22	9	12	12	10	15	19	16	17	9	12	12	10	15	19	16	17	23.9	127.24	1157	263.06	8.3	11.8	11.1	9.7	13.7	17.6	16.1	15.8	9559200	203460	605610	348780	253050	1657600	2937500	1522400	2030700	33420	42149	50101
A0A4X1W1S1;A0A4X1W1R6;A0A5G2R2I9;F1SML4	Staphylococcal nuclease domain-containing protein (EC 3.1.31.1)	SND1	A0A4X1W1S1;A0A4X1W1R6;A0A5G2R2I9;F1SML4	21;21;20;20	21;21;20;20	21;21;20;20	tr|A0A4X1W1S1|A0A4X1W1S1_PIG Staphylococcal nuclease domain-containing protein OS=Sus scrofa OX=9823 GN=SND1 PE=4 SV=1;tr|A0A4X1W1R6|A0A4X1W1R6_PIG Staphylococcal nuclease domain-containing protein OS=Sus scrofa OX=9823 GN=SND1 PE=4 SV=1;tr|A0A5G2R2I9|A0A5	21	21	10	15	13	14	13	16	19	14	10	15	13	14	13	16	19	14	26.3	101.25	902	214.02	11.8	17.1	15.3	16.3	17.1	20.5	24.5	17.7	5635800	230420	765320	435340	261160	538760	1124500	1609000	671310	53143	60511	73519
A0A8D1IV93	Ras GTPase-activating-like protein IQGAP1	IQGAP1	A0A8D1IV93	21	21	21	tr|A0A8D1IV93|A0A8D1IV93_PIG IQ motif containing GTPase activating protein 1 OS=Sus scrofa OX=9823 GN=IQGAP1 PE=4 SV=1	21	21	8	15	13	4	18	12	17	13	8	15	13	4	18	12	17	13	14.2	195.28	1709	157.02	4.9	9.8	8.7	2	12.7	8	12.2	9.2	1648600	86537	285440	197750	31686	479180	125050	293810	149150	21231	20367	30715
A0A286ZL61;I3LIL4;A0A5G2QUQ1;A0A480I6L4;A0A8D1CFC0	Unconventional myosin-Ic (Myosin I beta)	MYO1C	A0A286ZL61;I3LIL4;A0A5G2QUQ1;A0A480I6L4;A0A8D1CFC0	21;20;20;20;19	21;20;20;20;19	20;19;19;19;18	tr|A0A286ZL61|A0A286ZL61_PIG Myosin IC OS=Sus scrofa OX=9823 GN=MYO1C PE=1 SV=2;tr|I3LIL4|I3LIL4_PIG Myosin IC OS=Sus scrofa OX=9823 GN=MYO1C PE=1 SV=4;tr|A0A5G2QUQ1|A0A5G2QUQ1_PIG Myosin IC OS=Sus scrofa OX=9823 GN=MYO1C PE=1 SV=2;tr|A0A480I6L4|A0A480I6L4	21	20	9	11	10	10	17	10	16	15	9	11	10	10	16	9	15	14	20.6	119.82	1044	182.8	7.8	10.2	8.7	9.5	18	9.3	16.4	15.5	4455500	305060	386260	261270	131610	1969900	247970	593660	559710	63912	36525	38817
A0A287A4F2;A0A287BRG3	Splicing factor proline and glutamine rich (Splicing factor, proline-and glutamine-rich isoform X1)	SFPQ	A0A287A4F2;A0A287BRG3	22;19	22;19	20;17	tr|A0A287A4F2|A0A287A4F2_PIG Splicing factor proline and glutamine rich OS=Sus scrofa OX=9823 GN=SFPQ PE=4 SV=1;tr|A0A287BRG3|A0A287BRG3_PIG Splicing factor proline and glutamine rich OS=Sus scrofa OX=9823 GN=SFPQ PE=4 SV=1	22	20	13	21	14	18	6	6	8	8	12	19	13	17	5	5	7	7	30.8	75.502	702	239.86	17.7	28.5	19.5	25.4	9.1	8.5	13	11.1	13662000	1533800	6449300	1952100	1180300	655290	474590	777000	639280	520060	1139800	613130
I3LCA2	T-complex protein 1 subunit theta (CCT-theta)	CCT8	I3LCA2	20	20	20	tr|I3LCA2|I3LCA2_PIG T-complex protein 1 subunit theta OS=Sus scrofa OX=9823 GN=CCT8 PE=1 SV=2	20	20	10	17	12	9	15	11	14	11	10	17	12	9	15	11	14	11	36.1	59.975	549	149.07	19.5	31	22	17.5	27	19.9	25.7	21.1	3257700	127360	875930	297000	75278	789940	446780	377860	267540	31212	64309	73091
A0A5G2QM00;F1SA74;A0A5G2QGL1;A0A5G2QGH4	C-1-tetrahydrofolate synthase, cytoplasmic (EC 1.5.1.5) (EC 3.5.4.9) (EC 6.3.4.3)	MTHFD1	A0A5G2QM00;F1SA74;A0A5G2QGL1;A0A5G2QGH4	19;19;18;18	19;19;18;18	19;19;18;18	tr|A0A5G2QM00|A0A5G2QM00_PIG C-1-tetrahydrofolate synthase, cytoplasmic OS=Sus scrofa OX=9823 GN=MTHFD1 PE=1 SV=1;tr|F1SA74|F1SA74_PIG C-1-tetrahydrofolate synthase, cytoplasmic OS=Sus scrofa OX=9823 GN=MTHFD1 PE=1 SV=3;tr|A0A5G2QGL1|A0A5G2QGL1_PIG C-1-tet	19	19	18	19	16	19	6	5	5	6	18	19	16	19	6	5	5	6	22.4	90.905	844	215.2	22.3	22.4	18.7	22.4	8.5	7.1	6.9	8.4	3510200	1043000	754170	342600	931200	135280	57096	129030	117850	157110	39829	36945
A0A8W4FKC7;A0A8W4FCE2	Vigilin (High density lipoprotein-binding protein)	HDLBP	A0A8W4FKC7;A0A8W4FCE2	19;17	19;17	19;17	tr|A0A8W4FKC7|A0A8W4FKC7_PIG Vigilin OS=Sus scrofa OX=9823 GN=HDLBP PE=1 SV=1;tr|A0A8W4FCE2|A0A8W4FCE2_PIG Vigilin OS=Sus scrofa OX=9823 GN=HDLBP PE=1 SV=1	19	19	4	16	15	3	8	8	12	8	4	16	15	3	8	8	12	8	15.2	139.61	1252	158.3	3.8	13.4	12.6	2.2	7.9	7.3	11.3	6.9	1703500	23449	502970	233430	12419	207570	184480	436920	102210	10650	57728	45446
A0A287A3Q5;F1S458	Lysine--tRNA ligase (EC 6.1.1.6) (Lysyl-tRNA synthetase)	KARS1	A0A287A3Q5;F1S458	18;17	18;17	18;17	tr|A0A287A3Q5|A0A287A3Q5_PIG Lysine--tRNA ligase OS=Sus scrofa OX=9823 GN=KARS1 PE=1 SV=1;tr|F1S458|F1S458_PIG Lysine--tRNA ligase OS=Sus scrofa OX=9823 GN=KARS1 PE=1 SV=2	18	18	8	6	6	5	17	9	17	13	8	6	6	5	17	9	17	13	20.3	90.116	803	204.78	10.7	7.6	7.6	6.1	19.3	10.6	19.3	16.7	3593700	204080	94580	195240	61538	1317900	797350	525570	397420	136530	31688	181060
A0A287AEJ3;A0A4X1TY93;A0A287AW32;A0A286ZI52;A0A287ALC3;F1SA35;A0A8W4FJN0	Heterogeneous nuclear ribonucleoproteins A2/B1	HNRNPA2B1	A0A287AEJ3;A0A4X1TY93;A0A287AW32;A0A286ZI52;A0A287ALC3	19;19;19;18;14;4;2	19;19;19;18;14;4;2	18;18;18;17;13;3;1	tr|A0A287AEJ3|A0A287AEJ3_PIG Heterogeneous nuclear ribonucleoproteins A2/B1 OS=Sus scrofa OX=9823 GN=HNRNPA2B1 PE=1 SV=2;tr|A0A4X1TY93|A0A4X1TY93_PIG Heterogeneous nuclear ribonucleoproteins A2/B1 OS=Sus scrofa OX=9823 GN=HNRNPA2B1 PE=1 SV=1;tr|A0A287AW32|	19	18	13	13	13	13	15	11	17	15	12	12	12	12	14	11	17	15	59	35.958	329	323.31	39.8	38.6	40.4	38.6	51.4	38	52.6	49.8	136210000	13649000	23788000	8869900	15857000	18298000	7849600	11950000	35948000	2986000	3867300	1807600
A0A4X1TEM7;A0A8D0YSZ7;A0A286ZI36;A0A286ZYV7	Pyruvate kinase (EC 2.7.1.40)	PKM	A0A4X1TEM7;A0A8D0YSZ7;A0A286ZI36	18;18;14;1	18;18;14;1	18;18;14;1	tr|A0A4X1TEM7|A0A4X1TEM7_PIG Pyruvate kinase OS=Sus scrofa OX=9823 GN=PKM PE=1 SV=1;tr|A0A8D0YSZ7|A0A8D0YSZ7_PIG Pyruvate kinase OS=Sus scrofa OX=9823 GN=PKM PE=3 SV=1;tr|A0A286ZI36|A0A286ZI36_PIG Pyruvate kinase OS=Sus scrofa OX=9823 GN=PKM PE=1 SV=2	18	18	13	14	15	16	16	12	16	13	13	14	15	16	16	12	16	13	31.6	63.182	579	225.33	22.8	23	24.7	27.3	27.1	20.9	29.5	21.2	16078000	2427900	2178100	2603100	3765400	1416800	928730	1661800	1095800	443920	191630	331050
P10775;A0A5S6IIV1;A0A5S6HMU1	Ribonuclease inhibitor (Ribonuclease/angiogenin inhibitor 1)	RNH1 RI RNH	P10775;A0A5S6IIV1;A0A5S6HMU1	18;17;15	18;17;15	18;17;15	sp|P10775|RINI_PIG Ribonuclease inhibitor OS=Sus scrofa OX=9823 GN=RNH1 PE=1 SV=1;tr|A0A5S6IIV1|A0A5S6IIV1_PIG Ribonuclease inhibitor OS=Sus scrofa OX=9823 GN=RNH1 PE=4 SV=2;tr|A0A5S6HMU1|A0A5S6HMU1_PIG Ribonuclease inhibitor OS=Sus scrofa OX=9823 GN=RNH1	18	18	14	18	14	17	14	13	14	14	14	18	14	17	14	13	14	14	41.7	49.023	456	323.31	31.1	41.7	31.1	39.3	33.6	30.5	34.4	31.1	164240000	16838000	50241000	52554000	35648000	1467800	2781000	2403300	2305800	2596600	4387700	9521000
A0A8W4FNJ0;A0A287AFR1;A0A287AXS8;A0A8W4FB87;A0A287B7X5;A0A287AP62;A0A287AF76	Eukaryotic translation initiation factor 4 gamma 3	EIF4G3	A0A8W4FNJ0;A0A287AFR1;A0A287AXS8;A0A8W4FB87;A0A287B7X5;A0A287AP62;A0A287AF76	20;20;20;20;20;20;20	17;17;17;17;17;17;17	17;17;17;17;17;17;17	tr|A0A8W4FNJ0|A0A8W4FNJ0_PIG Eukaryotic translation initiation factor 4 gamma 3 OS=Sus scrofa OX=9823 GN=EIF4G3 PE=1 SV=1;tr|A0A287AFR1|A0A287AFR1_PIG Eukaryotic translation initiation factor 4 gamma 3 OS=Sus scrofa OX=9823 GN=EIF4G3 PE=1 SV=3;tr|A0A287AXS	20	17	9	18	8	16	9	6	9	6	7	15	6	13	7	5	7	5	12.9	176.66	1591	116.33	6	11.3	5.6	10.6	7	4.2	7	4.7	974360	99675	302830	109170	143890	83816	61591	95494	77895	33073	24781	22572
A0A5G2RDY5;F1RR89	Arginine--tRNA ligase, cytoplasmic (EC 6.1.1.19) (Arginyl-tRNA synthetase)	RARS1	A0A5G2RDY5;F1RR89	17;17	17;17	17;17	tr|A0A5G2RDY5|A0A5G2RDY5_PIG Arginine--tRNA ligase, cytoplasmic OS=Sus scrofa OX=9823 GN=RARS1 PE=1 SV=1;tr|F1RR89|F1RR89_PIG Arginine--tRNA ligase, cytoplasmic OS=Sus scrofa OX=9823 GN=RARS1 PE=1 SV=3	17	17	10	9	10	10	13	7	12	9	10	9	10	10	13	7	12	9	25.7	75.173	658	189.79	15.7	14.3	15.7	16.9	21.9	11.7	18.8	14.7	2884800	314890	163110	319690	161330	1204400	72088	413370	235950	61526	13744	49377
F1SUG7;F1SUG8	Nucleolar RNA helicase 2 (EC 3.6.4.13) (DEAD box protein 21) (Gu-alpha) (Nucleolar RNA helicase Gu) (Nucleolar RNA helicase II) (RH II/Gu)	DDX21	F1SUG7	17;1	17;1	17;1	tr|F1SUG7|F1SUG7_PIG RNA helicase OS=Sus scrofa OX=9823 GN=DDX21 PE=1 SV=3	17	17	5	11	6	7	12	3	7	7	5	11	6	7	12	3	7	7	24.2	87.193	784	125.83	6.2	14.5	7.9	9.8	17.2	6	11	11.4	1403400	74430	366210	57835	71793	491680	45229	145240	150960	21129	30604	12619
F1RPS8;A0A287AGU2;P80021;A0A287BBS4	ATP synthase subunit alpha	ATP5F1A	F1RPS8;A0A287AGU2;P80021;A0A287BBS4	16;16;16;16	16;16;16;16	16;16;16;16	tr|F1RPS8|F1RPS8_PIG ATP synthase subunit alpha OS=Sus scrofa OX=9823 GN=ATP5F1A PE=1 SV=3;tr|A0A287AGU2|A0A287AGU2_PIG ATP synthase subunit alpha OS=Sus scrofa OX=9823 GN=ATP5F1A PE=1 SV=1;sp|P80021|ATPA_PIG ATP synthase F(1) complex subunit alpha, mitoch	16	16	10	11	10	12	10	11	11	11	10	11	10	12	10	11	11	11	27.1	58.254	539	199.86	16.9	18	18.9	22.1	19.5	21.7	22.3	21.7	4299700	308010	581000	264810	439720	555560	778220	808910	563460	67921	54210	47162
A0A287AK18;A0A286ZWJ3;F1RGI7;A0A286ZLA4;A0A286ZW34	Matrin-3	MATR3	A0A287AK18;A0A286ZWJ3;F1RGI7;A0A286ZLA4	15;15;15;13;4	15;15;15;13;4	15;15;15;13;4	tr|A0A287AK18|A0A287AK18_PIG Matrin 3 OS=Sus scrofa OX=9823 GN=MATR3 PE=4 SV=2;tr|A0A286ZWJ3|A0A286ZWJ3_PIG Matrin 3 OS=Sus scrofa OX=9823 GN=MATR3 PE=1 SV=1;tr|F1RGI7|F1RGI7_PIG Matrin 3 OS=Sus scrofa OX=9823 GN=MATR3 PE=1 SV=3;tr|A0A286ZLA4|A0A286ZLA4_PI	15	15	10	11	11	11	8	0	12	7	10	11	11	11	8	0	12	7	18.3	93.092	835	116.71	11.4	12.5	12.5	13.2	10.3	0	15.6	8.6	3165400	236540	190900	618620	269680	234690	0	1337200	277840	62640	24028	133400
A0A287AVR0	Eukaryotic translation initiation factor 3 subunit C (eIF3c) (Eukaryotic translation initiation factor 3 subunit 8) (eIF3 p110)	EIF3C EIF3S8 LOC110260088	A0A287AVR0	15	15	15	tr|A0A287AVR0|A0A287AVR0_PIG Eukaryotic translation initiation factor 3 subunit C OS=Sus scrofa OX=9823 GN=EIF3C PE=3 SV=2	15	15	7	15	6	8	3	3	4	3	7	15	6	8	3	3	4	3	20.1	95.547	827	213.37	8.6	20.1	8.9	9.9	4.1	5.4	6.4	4.5	2860600	138380	1930400	95019	148880	262640	32727	110860	141660	73690	256050	40605
A0A287BBQ0;A0A287AVN6;A0A287ABU5;A0A287A9X8;A0A287AJQ1;A0A8W4FEU8;A0A8D0RPB0;A0A4X1URU7;A0A287AIK1;I3L9X2	Insulin like growth factor 2 mRNA binding protein 3	IGF2BP3	A0A287BBQ0;A0A287AVN6;A0A287ABU5;A0A287A9X8;A0A287AJQ1	16;15;15;15;12;3;3;1;1;1	16;15;15;15;12;3;3;1;1;1	15;14;14;14;11;3;3;0;0;0	tr|A0A287BBQ0|A0A287BBQ0_PIG Insulin like growth factor 2 mRNA binding protein 3 OS=Sus scrofa OX=9823 GN=IGF2BP3 PE=1 SV=3;tr|A0A287AVN6|A0A287AVN6_PIG Insulin like growth factor 2 mRNA binding protein 3 OS=Sus scrofa OX=9823 GN=IGF2BP3 PE=1 SV=3;tr|A0A28	16	15	8	11	11	10	13	9	15	13	7	10	10	9	12	8	14	12	34.3	59.403	537	233.3	16.9	23.1	23.1	21.6	27.9	19.4	31.1	27.9	11144000	512860	1403000	1589800	357050	1215400	357710	4312300	1395400	150270	129760	316440
A0A287BIL8;P34935	Endoplasmic reticulum chaperone BIP (EC 3.6.4.10) (78 kDa glucose-regulated protein) (Binding-immunoglobulin protein) (Endoplasmic reticulum chaperone BiP) (Heat shock protein 70 family protein 5) (Heat shock protein family A member 5) (Immunoglobulin heavy chain-binding protein)	HSPA5	A0A287BIL8	16;4	16;4	15;4	tr|A0A287BIL8|A0A287BIL8_PIG 78 kDa glucose-regulated protein OS=Sus scrofa OX=9823 GN=HSPA5 PE=1 SV=2	16	15	10	13	11	9	8	9	10	11	9	12	10	8	7	8	9	10	30.7	73.008	657	130.46	19.3	24.5	21	17.4	15.7	17.5	20.5	21.8	1974700	159070	581310	278960	202780	175640	133540	274000	169400	28393	42933	38626
A0A8D1Q2U5;I3LSU1;A0A287BP90;A0A287BK25;A0A287BEN9;A0A287AW58;A0A287ATQ0	Non-POU domain-containing octamer-binding protein	NONO	A0A8D1Q2U5;I3LSU1;A0A287BP90;A0A287BK25;A0A287BEN9;A0A287AW58;A0A287ATQ0	18;18;18;18;17;17;17	16;16;16;16;15;15;15	15;15;15;15;14;14;14	tr|A0A8D1Q2U5|A0A8D1Q2U5_PIG Non-POU domain containing octamer binding OS=Sus scrofa OX=9823 GN=NONO PE=4 SV=1;tr|I3LSU1|I3LSU1_PIG Non-POU domain containing octamer binding OS=Sus scrofa OX=9823 GN=NONO PE=1 SV=2;tr|A0A287BP90|A0A287BP90_PIG Non-POU domai	18	15	9	18	8	11	5	4	6	4	7	15	6	9	3	2	4	2	30.2	55.257	480	118.76	16.2	30.2	14	20.8	9.6	7.3	13.5	6.7	4913000	493240	2750200	479040	533820	246710	91503	193800	124690	161070	432780	145280
A0A8W4FNG9;P42174;A0A5G2R3R8;A0A287ATW3;A0A8W4FHT0;F1SEN2	Glutamate dehydrogenase	GLUD1	A0A8W4FNG9;P42174;A0A5G2R3R8;A0A287ATW3;A0A8W4FHT0;F1SEN2	15;15;13;12;12;11	15;15;13;12;12;11	15;15;13;12;12;11	tr|A0A8W4FNG9|A0A8W4FNG9_PIG Glutamate dehydrogenase OS=Sus scrofa OX=9823 GN=GLUD1 PE=3 SV=1;sp|P42174|DHE3_PIG Glutamate dehydrogenase 1, mitochondrial OS=Sus scrofa OX=9823 GN=GLUD1 PE=1 SV=2;tr|A0A5G2R3R8|A0A5G2R3R8_PIG Glutamate dehydrogenase OS=Sus s	15	15	8	11	10	10	13	12	14	14	8	11	10	10	13	12	14	14	34.2	59.542	538	146.83	16.2	24.9	22.7	22.7	28.1	28.8	32.2	31.2	4249300	346630	726760	553090	388490	336300	456250	940030	501740	89373	73693	102410
F1RVS1	Cap-specific mRNA (nucleoside-2'-O-)-methyltransferase 1 (EC 2.1.1.57) (Cap1 2'O-ribose methyltransferase 1)	CMTR1	F1RVS1	15	15	15	tr|F1RVS1|F1RVS1_PIG Cap-specific mRNA (nucleoside-2-O-)-methyltransferase 1 OS=Sus scrofa OX=9823 GN=CMTR1 PE=4 SV=4	15	15	4	9	5	5	13	12	12	15	4	9	5	5	13	12	12	15	17.7	94.903	834	131.57	4.4	11.3	5.8	6.7	17.6	16.3	14.9	17.7	1551800	74826	200790	89700	85914	251200	259070	159520	430750	32659	22578	27878
P00355;A0A286ZQE4;A0A8D1VKJ8;F1RM74	Glyceraldehyde-3-phosphate dehydrogenase (GAPDH) (EC 1.2.1.12) (Peptidyl-cysteine S-nitrosylase GAPDH) (EC 2.6.99.-)	GAPDH GAPD	P00355;A0A286ZQE4;A0A8D1VKJ8	15;13;11;2	15;13;11;2	15;13;11;2	sp|P00355|G3P_PIG Glyceraldehyde-3-phosphate dehydrogenase OS=Sus scrofa OX=9823 GN=GAPDH PE=1 SV=4;tr|A0A286ZQE4|A0A286ZQE4_PIG Glyceraldehyde-3-phosphate dehydrogenase OS=Sus scrofa OX=9823 GN=GAPDH PE=1 SV=3;tr|A0A8D1VKJ8|A0A8D1VKJ8_PIG Glyceraldehyde-3	15	15	9	12	10	11	12	12	14	13	9	12	10	11	12	12	14	13	45.9	35.836	333	249	28.5	38.1	30.9	35.7	36	40.5	42.6	42.3	51628000	3591200	7667600	3078400	4685700	5672000	11283000	9129500	6521000	1167800	1450200	860720
A0A287A699;A0A4X1UTE2;A0A287B646;A0A5G2QV38	Heterogeneous nuclear ribonucleoprotein K	HNRNPK	A0A287A699;A0A4X1UTE2;A0A287B646;A0A5G2QV38	14;14;11;8	14;14;11;8	14;14;11;8	tr|A0A287A699|A0A287A699_PIG Heterogeneous nuclear ribonucleoprotein K OS=Sus scrofa OX=9823 GN=HNRNPK PE=4 SV=3;tr|A0A4X1UTE2|A0A4X1UTE2_PIG Heterogeneous nuclear ribonucleoprotein K OS=Sus scrofa OX=9823 GN=HNRNPK PE=4 SV=1;tr|A0A287B646|A0A287B646_PIG H	14	14	9	9	10	9	10	10	12	11	9	9	10	9	10	10	12	11	32.4	51.152	463	148.98	20.1	20.1	22.5	20.1	21.6	21.6	28.5	24	11530000	418200	1037900	3445500	459020	654050	2293700	2163900	1058100	121230	113990	685710
I3LT90;A0A5G2QNW6;A0A287A8I4;A0A5G2R755;A0A5G2Q9R0;A0A5G2QEZ4;A0A5G2QSN0;A0A287BB12;A0A5G2R4U0	Methylcrotonoyl-CoA carboxylase subunit alpha, mitochondrial (EC 6.4.1.4) (3-methylcrotonyl-CoA carboxylase 1) (3-methylcrotonyl-CoA carboxylase biotin-containing subunit) (3-methylcrotonyl-CoA:carbon dioxide ligase subunit alpha)	MCCC1	I3LT90;A0A5G2QNW6;A0A287A8I4;A0A5G2R755;A0A5G2Q9R0;A0A5G2QEZ4;A0A5G2QSN0;A0A287BB12;A0A5G2R4U0	14;14;14;14;12;12;12;12;11	14;14;14;14;12;12;12;12;11	14;14;14;14;12;12;12;12;11	tr|I3LT90|I3LT90_PIG Methylcrotonyl-CoA carboxylase subunit 1 OS=Sus scrofa OX=9823 GN=MCCC1 PE=1 SV=4;tr|A0A5G2QNW6|A0A5G2QNW6_PIG Methylcrotonyl-CoA carboxylase subunit 1 OS=Sus scrofa OX=9823 GN=MCCC1 PE=1 SV=2;tr|A0A287A8I4|A0A287A8I4_PIG Methylcrotony	14	14	3	8	5	6	10	9	12	10	3	8	5	6	10	9	12	10	23.7	72.773	654	145.76	5.7	14.7	9.9	9.9	20.2	17	23.4	19.1	3529300	71962	346920	191670	120340	675030	816730	679850	626800	44464	52462	58773
F1SUD6;A0A287AI94;A0A287AV10	Family with sequence similarity 120 member A	FAM120A	F1SUD6;A0A287AI94;A0A287AV10	14;14;12	14;14;12	14;14;12	tr|F1SUD6|F1SUD6_PIG Family with sequence similarity 120 member A OS=Sus scrofa OX=9823 GN=FAM120A PE=1 SV=3;tr|A0A287AI94|A0A287AI94_PIG Constitutive coactivator of PPAR-gamma-like protein 1 isoform b OS=Sus scrofa OX=9823 GN=FAM120A PE=1 SV=1;tr|A0A287AV	14	14	5	13	6	3	8	6	10	6	5	13	6	3	8	6	10	6	17.7	121.41	1115	182.47	5.9	16.1	7.2	3.8	9.9	7.5	12.5	7.5	1697900	58986	521760	77230	34422	244260	140980	409080	211220	18367	47202	21862
F1SKN5;A0A287BK74;A0A8D1BFA5;A0A287AL05;A0A5G2R7X3	Eukaryotic translation initiation factor 3 subunit L (eIF3l) (Eukaryotic translation initiation factor 3 subunit 6-interacting protein) (Eukaryotic translation initiation factor 3 subunit E-interacting protein)	EIF3L EIF3EIP EIF3S6IP	F1SKN5;A0A287BK74;A0A8D1BFA5;A0A287AL05;A0A5G2R7X3	14;14;13;12;9	14;14;13;12;9	14;14;13;12;9	tr|F1SKN5|F1SKN5_PIG Eukaryotic translation initiation factor 3 subunit L OS=Sus scrofa OX=9823 GN=EIF3L PE=1 SV=5;tr|A0A287BK74|A0A287BK74_PIG Eukaryotic translation initiation factor 3 subunit L OS=Sus scrofa OX=9823 GN=EIF3L PE=1 SV=2;tr|A0A8D1BFA5|A0A8	14	14	5	14	4	6	4	5	4	4	5	14	4	6	4	5	4	4	27.8	62.818	532	163.49	8.1	27.8	6.4	12.4	8.1	11.8	11.5	7.9	5022800	138370	1693000	47393	91537	1459200	1404100	104430	84671	378830	1139400	56810
A0A288CG57;A0A287A391;A0A286ZUI3;A0A5G2QCL5;A0A5K1VC16;F1STM4;B9W5V0;A0A5G2QNU4;A0A5G2RBZ6;A0A5G2QGC2;A0A286ZIH3;A0A5G2RHB8;A0A287AVL5	Elongation factor 1-alpha	EEF1A1	A0A288CG57;A0A287A391;A0A286ZUI3;A0A5G2QCL5;A0A5K1VC16;F1STM4;B9W5V0;A0A5G2QNU4;A0A5G2RBZ6;A0A5G2QGC2	14;13;12;8;8;8;8;8;7;7;4;3;2	14;13;12;8;8;8;8;8;7;7;4;3;2	14;13;12;8;8;8;8;8;7;7;4;3;2	tr|A0A288CG57|A0A288CG57_PIG Elongation factor 1-alpha OS=Sus scrofa OX=9823 GN=EEF1A1 PE=1 SV=2;tr|A0A287A391|A0A287A391_PIG Elongation factor 1-alpha OS=Sus scrofa OX=9823 GN=EEF1A1 PE=1 SV=2;tr|A0A286ZUI3|A0A286ZUI3_PIG Eukaryotic translation elongation	14	14	6	7	5	8	10	10	12	12	6	7	5	8	10	10	12	12	32.9	49.07	450	101.67	12.2	13.8	10.4	16.4	20.9	21.8	28	24.9	58052000	13840000	7015300	4269800	17186000	4318200	2553300	4986700	3882800	5779500	2612600	4303800
A0A5K1U8P1;I3LGD4;A0A8W4FAA6;A0A5G2R4Y7;A0A8W4FMX9	Clathrin heavy chain	CLTC	A0A5K1U8P1;I3LGD4;A0A8W4FAA6;A0A5G2R4Y7	14;14;14;13;5	14;14;14;13;5	14;14;14;13;5	tr|A0A5K1U8P1|A0A5K1U8P1_PIG Clathrin heavy chain OS=Sus scrofa OX=9823 GN=CLTC PE=1 SV=2;tr|I3LGD4|I3LGD4_PIG Clathrin heavy chain OS=Sus scrofa OX=9823 GN=CLTC PE=1 SV=4;tr|A0A8W4FAA6|A0A8W4FAA6_PIG Clathrin heavy chain OS=Sus scrofa OX=9823 GN=CLTC PE=1	14	14	1	4	1	2	13	4	7	8	1	4	1	2	13	4	7	8	9.6	187.89	1639	141.47	0.8	2.7	0.7	1.5	8.5	3	4.3	5.9	994450	6341	46273	28116	23850	583900	52618	171530	81827	4442.8	7880.5	11907
A0A8W4FBZ9;F1RGP1;A0A8W4FIG7;A0A287BBE4;A0A8W4FJ57;A0A286ZYY8	MYB binding protein 1a	MYBBP1A	A0A8W4FBZ9;F1RGP1;A0A8W4FIG7;A0A287BBE4;A0A8W4FJ57;A0A286ZYY8	14;14;14;13;13;13	14;14;14;13;13;13	14;14;14;13;13;13	tr|A0A8W4FBZ9|A0A8W4FBZ9_PIG MYB binding protein 1a OS=Sus scrofa OX=9823 GN=MYBBP1A PE=1 SV=1;tr|F1RGP1|F1RGP1_PIG MYB binding protein 1a OS=Sus scrofa OX=9823 GN=MYBBP1A PE=1 SV=3;tr|A0A8W4FIG7|A0A8W4FIG7_PIG MYB binding protein 1a OS=Sus scrofa OX=9823	14	14	8	13	8	11	8	4	5	6	8	13	8	11	8	4	5	6	12.3	157.84	1410	115.89	6.5	11.6	7.1	9.6	7.9	3.4	5.3	5.6	1738700	160040	348830	183690	117630	392580	81753	226400	227780	66571	43277	59458
K7GKD3;K7GQW0;K7GQ87;F1SFK0;A0A5G2QFY2;A0A8W4F9K9;A0A5G2QWP8	Insulin-like growth factor 2 mRNA-binding protein 2 (IGF-II mRNA-binding protein 2) (VICKZ family member 2)	IGF2BP2	K7GKD3;K7GQW0;K7GQ87;F1SFK0;A0A5G2QFY2;A0A8W4F9K9;A0A5G2QWP8	15;13;13;11;11;11;9	14;12;12;10;10;10;8	14;12;12;10;10;10;8	tr|K7GKD3|K7GKD3_PIG Insulin like growth factor 2 mRNA binding protein 2 OS=Sus scrofa OX=9823 GN=IGF2BP2 PE=1 SV=4;tr|K7GQW0|K7GQW0_PIG Insulin like growth factor 2 mRNA binding protein 2 OS=Sus scrofa OX=9823 GN=IGF2BP2 PE=1 SV=3;tr|K7GQ87|K7GQ87_PIG Ins	15	14	8	11	10	10	11	6	13	11	7	10	9	9	10	5	12	10	29.8	66.734	605	192.71	13.1	22	19.8	19.8	20	11.9	23.6	19.7	6644200	429390	1038500	829370	320460	774810	135680	2543000	572980	128280	115790	211330
Q0Z8U2;A0A5G2QUQ6;A0A900P7T9;A0A8W4FMA8;A0A5S6H050;A0A4X1UN85;A0A8W4FR32	Small ribosomal subunit protein uS3 (EC 4.2.99.18) (40S ribosomal protein S3)	RPS3	Q0Z8U2;A0A5G2QUQ6;A0A900P7T9;A0A8W4FMA8;A0A5S6H050;A0A4X1UN85	14;13;13;12;11;10;1	14;13;13;12;11;10;1	14;13;13;12;11;10;1	sp|Q0Z8U2|RS3_PIG Small ribosomal subunit protein uS3 OS=Sus scrofa OX=9823 GN=RPS3 PE=1 SV=1;tr|A0A5G2QUQ6|A0A5G2QUQ6_PIG DNA-(apurinic or apyrimidinic site) lyase OS=Sus scrofa OX=9823 GN=RPS3 PE=3 SV=2;tr|A0A900P7T9|A0A900P7T9_PIG DNA-(apurinic or apyri	14	14	11	12	11	11	8	7	9	10	11	12	11	11	8	7	9	10	59.3	26.688	243	167.27	45.7	49.8	45.7	45.7	38.7	28	42.4	45.3	9621000	1195500	3564100	2213600	1534400	204340	271540	348940	288680	256150	385350	419090
P33198;A0A286ZYE6;A0A287BL23;F1SK00	Isocitrate dehydrogenase [NADP], mitochondrial (IDH) (EC 1.1.1.42) (ICD-M) (IDP) (NADP(+)-specific ICDH) (Oxalosuccinate decarboxylase)	IDH2	P33198;A0A286ZYE6;A0A287BL23	13;13;8;5	13;13;8;5	13;13;8;5	sp|P33198|IDHP_PIG Isocitrate dehydrogenase [NADP], mitochondrial (Fragment) OS=Sus scrofa OX=9823 GN=IDH2 PE=1 SV=1;tr|A0A286ZYE6|A0A286ZYE6_PIG Isocitrate dehydrogenase [NADP] OS=Sus scrofa OX=9823 GN=IDH2 PE=3 SV=2;tr|A0A287BL23|A0A287BL23_PIG Isocitrat	13	13	7	9	8	9	11	11	12	11	7	9	8	9	11	11	12	11	30.2	47.526	421	323.31	19.2	22.6	19.7	22.6	27.1	24.9	28	26.4	9806900	545890	1281700	343650	782390	1540900	1409900	1943600	1958900	107760	110870	52964
A0A287B2T9;A0A287B9X6;A0A287BM79	Cold shock domain-containing protein E1	CSDE1	A0A287B2T9;A0A287B9X6;A0A287BM79	13;11;11	13;11;11	13;11;11	tr|A0A287B2T9|A0A287B2T9_PIG Cold shock domain containing E1 OS=Sus scrofa OX=9823 GN=CSDE1 PE=1 SV=1;tr|A0A287B9X6|A0A287B9X6_PIG Cold shock domain containing E1 OS=Sus scrofa OX=9823 GN=CSDE1 PE=1 SV=2;tr|A0A287BM79|A0A287BM79_PIG Cold shock domain conta	13	13	3	8	5	4	6	11	8	5	3	8	5	4	6	11	8	5	16.2	93.708	844	82.066	3.1	11.8	5.6	4.1	7.6	13.7	10.5	5.7	899930	21947	139430	33001	25719	76299	412150	156020	35367	11133	25264	8645
A0A5G2QEZ2;M3TYC1	Eukaryotic translation initiation factor 3 subunit B (eIF3b) (Eukaryotic translation initiation factor 3 subunit 9) (eIF-3-eta)	EIF3B EIF3S9	A0A5G2QEZ2;M3TYC1	13;13	13;13	13;13	tr|A0A5G2QEZ2|A0A5G2QEZ2_PIG Eukaryotic translation initiation factor 3 subunit B OS=Sus scrofa OX=9823 GN=EIF3B PE=3 SV=1;tr|M3TYC1|M3TYC1_PIG Eukaryotic translation initiation factor 3 subunit B OS=Sus scrofa OX=9823 GN=EIF3B PE=2 SV=1	13	13	5	13	3	4	3	0	6	1	5	13	3	4	3	0	6	1	16.6	87.61	773	103.81	6.9	16.6	3.8	5.8	3.9	0	7.1	1.2	1411200	76249	1149600	31989	59027	17417	0	74745	2141.3	16117	128460	4853.4
A0A5G2QZU7;P05024;A0A286ZRG2;A0A5K1U342;A0A5G2R1K3;A0A286ZRK2;A0A287AVW1;A0A5S6G1Z7;D2WKD8;A0A8W4FK37;A0A287BCY9;A0A8W4F8G6;A0A5G2QW96;A0A8W4FRC9;A0A5G2R034;I3LT88;A0A8W4FL81;A0A5G2QJY8;A0A5G2Q9U8;A0A8D1W8Y6;A0A8W4FHF1;I3LN55;P19156;F1RM59	Sodium/potassium-transporting ATPase subunit alpha	ATP1A1	A0A5G2QZU7;P05024	13;12;6;6;6;6;6;6;6;6;6;5;5;5;5;5;2;2;2;2;2;1;1;1	13;12;6;6;6;6;6;6;6;6;6;5;5;5;5;5;2;2;2;2;2;1;1;1	13;12;6;6;6;6;6;6;6;6;6;5;5;5;5;5;2;2;2;2;2;1;1;1	tr|A0A5G2QZU7|A0A5G2QZU7_PIG Sodium/potassium-transporting ATPase subunit alpha OS=Sus scrofa OX=9823 GN=ATP1A1 PE=1 SV=1;sp|P05024|AT1A1_PIG Sodium/potassium-transporting ATPase subunit alpha-1 OS=Sus scrofa OX=9823 GN=ATP1A1 PE=1 SV=1	13	13	4	11	8	7	10	8	11	11	4	11	8	7	10	8	11	11	16.6	112.86	1021	143.5	4.6	14.1	10.3	8.7	12.9	10.7	14.9	14.8	1599700	72537	228130	88431	53220	355990	250900	296030	254480	36746	24898	25768
A0A287AHW6;A0A286ZM27;A0A287BLH5;A0A287ACV3	Probable ATP-dependent RNA helicase DDX5 (EC 3.6.4.13) (DEAD box protein 5)	DDX5	A0A287AHW6;A0A286ZM27;A0A287BLH5;A0A287ACV3	16;16;16;13	16;16;16;13	12;12;12;9	tr|A0A287AHW6|A0A287AHW6_PIG Probable ATP-dependent RNA helicase DDX5 OS=Sus scrofa OX=9823 GN=DDX5 PE=1 SV=1;tr|A0A286ZM27|A0A286ZM27_PIG Probable ATP-dependent RNA helicase DDX5 OS=Sus scrofa OX=9823 GN=DDX5 PE=1 SV=2;tr|A0A287BLH5|A0A287BLH5_PIG Probabl	16	12	6	13	11	8	13	9	11	11	4	9	7	5	9	5	7	7	24.3	69.103	614	112.75	9.8	19.2	15.8	12.1	20.7	14.5	18.7	18.7	3349500	243410	910540	282780	211710	620670	163230	566040	351160	106110	107470	87392
A0A900QLZ4;A0A287AQ80;A0A287A1V2;A0A5G2QVM6;A0A481AGQ0;A0A5G2QRU3;A0A287ALU0;P0DTA4;F1RP22	propionyl-CoA carboxylase (EC 6.4.1.3)	PCCA	A0A900QLZ4;A0A287AQ80;A0A287A1V2;A0A5G2QVM6;A0A481AGQ0;A0A5G2QRU3;A0A287ALU0;P0DTA4;F1RP22	12;12;12;12;12;12;12;12;11	12;12;12;12;12;12;12;12;11	12;12;12;12;12;12;12;12;11	tr|A0A900QLZ4|A0A900QLZ4_PIG propionyl-CoA carboxylase OS=Sus scrofa OX=9823 GN=PCCA PE=4 SV=1;tr|A0A287AQ80|A0A287AQ80_PIG Propionyl-CoA carboxylase alpha chain, mitochondrial OS=Sus scrofa OX=9823 GN=PCCA PE=4 SV=1;tr|A0A287A1V2|A0A287A1V2_PIG Propionyl-	12	12	3	7	6	5	7	10	8	6	3	7	6	5	7	10	8	6	20.3	72.748	660	112.95	4.7	11.1	10.3	8.6	12.6	17.9	14.2	11.8	1129000	33483	130040	101080	32437	111180	364900	169200	186660	9011.7	11139	19274
A0A287AJX7;I3LPU8;A0A8W4FCF7	Heterogeneous nuclear ribonucleoprotein L	HNRNPL	A0A287AJX7;I3LPU8	13;11;5	13;11;5	12;10;5	tr|A0A287AJX7|A0A287AJX7_PIG Heterogeneous nuclear ribonucleoprotein L OS=Sus scrofa OX=9823 GN=HNRNPL PE=1 SV=3;tr|I3LPU8|I3LPU8_PIG Heterogeneous nuclear ribonucleoprotein L OS=Sus scrofa OX=9823 GN=HNRNPL PE=1 SV=3	13	12	8	9	9	5	9	6	11	9	8	9	8	5	8	5	10	8	29.8	63.727	584	115.82	14.7	20.7	15.9	9.6	17.1	12.2	23.5	17.1	7273600	358950	546780	2274600	98279	785530	302990	2332300	574170	149600	107380	857460
A0A5G2QM78;A0A5G2R8C2;A0A5G2R0P1;A0A5G2QCV6;A0A287AVQ1;F1RX16;I3LDV0;A0A287BG53;A0A287A1E6;Q6GWX0;A0A8W4FL02;A0A5K1UMM8;A0A8W4FBI1;A0A8W4F9J6;F1SLL4;A0A8W4FCA8;A0A8W4FPA3	RNA helicase (EC 3.6.4.13)	DDX3X	A0A5G2QM78;A0A5G2R8C2;A0A5G2R0P1;A0A5G2QCV6;A0A287AVQ1;F1RX16;I3LDV0;A0A287BG53;A0A287A1E6	13;13;13;13;13;13;11;11;11;2;2;2;2;2;2;2;2	12;12;12;12;12;12;10;10;10;2;2;2;2;2;2;2;2	12;12;12;12;12;12;10;10;10;2;2;2;2;2;2;2;2	tr|A0A5G2QM78|A0A5G2QM78_PIG RNA helicase OS=Sus scrofa OX=9823 GN=DDX3X PE=1 SV=1;tr|A0A5G2R8C2|A0A5G2R8C2_PIG RNA helicase OS=Sus scrofa OX=9823 GN=DDX3X PE=1 SV=1;tr|A0A5G2R0P1|A0A5G2R0P1_PIG RNA helicase OS=Sus scrofa OX=9823 GN=DDX3X PE=1 SV=1;tr|A0A5	13	12	5	12	4	5	5	4	5	5	5	11	3	5	4	3	4	4	21.3	69.353	629	84.74	8.7	18.6	6.8	8.7	9.1	7.2	9.1	9.9	1017700	86528	450800	61153	74975	115520	32965	89002	106780	36728	68967	30091
F1S827;A0A5G2QNW1	Plasminogen activator inhibitor 1 RNA-binding protein isoform 1 (SERPINE1 mRNA binding protein 1)	SERBP1	F1S827;A0A5G2QNW1	12;10	12;10	12;10	tr|F1S827|F1S827_PIG Plasminogen activator inhibitor 1 RNA-binding protein isoform 1 OS=Sus scrofa OX=9823 GN=SERBP1 PE=1 SV=2;tr|A0A5G2QNW1|A0A5G2QNW1_PIG SERPINE1 mRNA binding protein 1 OS=Sus scrofa OX=9823 GN=SERBP1 PE=1 SV=2	12	12	8	12	8	8	6	4	5	5	8	12	8	8	6	4	5	5	31	44.835	407	208.58	19.7	31	20.1	21.6	14.5	11.8	17	13.8	3411700	498300	1465000	765310	270910	134270	68715	133400	75706	109760	187670	183650
F2Z557;A0A8W4FGU2;A0A286ZZL8;A0A8W4FCY5;F1SDR6;A0A8W4FKU3;A0A287AZY8	Polyadenylate-binding protein (PABP)	PABPC1	F2Z557;A0A8W4FGU2;A0A286ZZL8;A0A8W4FCY5	19;18;18;15;4;2;1	19;18;18;15;4;2;1	12;11;11;8;2;0;1	tr|F2Z557|F2Z557_PIG Polyadenylate-binding protein OS=Sus scrofa OX=9823 GN=PABPC1 PE=1 SV=2;tr|A0A8W4FGU2|A0A8W4FGU2_PIG Poly(A) binding protein cytoplasmic 1 OS=Sus scrofa OX=9823 GN=PABPC1 PE=1 SV=1;tr|A0A286ZZL8|A0A286ZZL8_PIG Polyadenylate-binding pro	19	12	14	19	12	14	7	11	7	11	10	12	8	9	4	7	4	7	28.6	70.338	633	161.99	22.1	28.6	19	24.5	13.4	20.1	13.4	20.1	5666600	724650	2479200	295100	619280	122260	697150	110640	618300	172530	235440	52205
A0A5G2QLH8;A0A286ZNK9;A0A287AXH6;A0A286ZQV5	DnaJ heat shock protein family (Hsp40) member C13	DNAJC13	A0A5G2QLH8;A0A286ZNK9;A0A287AXH6;A0A286ZQV5	11;11;11;11	11;11;11;11	11;11;11;11	tr|A0A5G2QLH8|A0A5G2QLH8_PIG DnaJ heat shock protein family (Hsp40) member C13 OS=Sus scrofa OX=9823 GN=DNAJC13 PE=1 SV=1;tr|A0A286ZNK9|A0A286ZNK9_PIG DnaJ heat shock protein family (Hsp40) member C13 OS=Sus scrofa OX=9823 GN=DNAJC13 PE=1 SV=1;tr|A0A287AXH	11	11	5	6	5	7	8	3	10	4	5	6	5	7	8	3	10	4	6.6	252.98	2227	112.25	3	3.5	3.3	4.3	4.9	1.6	6	2.7	541760	64422	29227	47707	82683	69987	41990	166870	38870	26938	4695.4	17918
A0A287A8D4;A0A287ABG1;A0A286ZPN8;A0A287ASG1;A0A287BMF7;F1S9S9	Far upstream element-binding protein 1	FUBP1	A0A287A8D4;A0A287ABG1;A0A286ZPN8;A0A287ASG1;A0A287BMF7;F1S9S9	13;13;13;13;12;12	13;13;13;13;12;12	11;11;11;11;10;10	tr|A0A287A8D4|A0A287A8D4_PIG Far upstream element binding protein 1 OS=Sus scrofa OX=9823 GN=FUBP1 PE=1 SV=2;tr|A0A287ABG1|A0A287ABG1_PIG Far upstream element binding protein 1 OS=Sus scrofa OX=9823 GN=FUBP1 PE=1 SV=2;tr|A0A286ZPN8|A0A286ZPN8_PIG Far upstr	13	11	3	10	5	6	7	6	9	6	2	8	4	5	6	6	8	6	21.3	63.043	600	126	4.7	16.5	9	10.5	13.5	11.3	16.3	11.3	2130900	32653	435470	73504	62477	151870	289010	940390	145480	5390.3	29437	12755
A0A287AXR7;I3L7S4;A0A8W4F6D0;A0A8W4F947;F1SNH3;I3L650;A0A8W4FDU3;A0A286ZUH0;REV__A0A287A0R3;REV__A0A287AF27;REV__A0A287B8C5;REV__A0A5G2QEP9;REV__A0A287B8K1;REV__A0A287A877;REV__A0A286ZJ51;REV__A0A287AA12	Caldesmon 1	CALD1	A0A287AXR7;I3L7S4;A0A8W4F6D0;A0A8W4F947;F1SNH3;I3L650;A0A8W4FDU3;A0A286ZUH0	11;11;11;11;11;11;11;11;1;1;1;1;1;1;1;1	11;11;11;11;11;11;11;11;1;1;1;1;1;1;1;1	11;11;11;11;11;11;11;11;1;1;1;1;1;1;1;1	tr|A0A287AXR7|A0A287AXR7_PIG Caldesmon 1 OS=Sus scrofa OX=9823 GN=CALD1 PE=1 SV=2;tr|I3L7S4|I3L7S4_PIG Caldesmon 1 OS=Sus scrofa OX=9823 GN=CALD1 PE=1 SV=3;tr|A0A8W4F6D0|A0A8W4F6D0_PIG Caldesmon 1 OS=Sus scrofa OX=9823 GN=CALD1 PE=1 SV=1;tr|A0A8W4F947|A0A8	11	11	7	9	8	7	2	2	1	2	7	9	8	7	2	2	1	2	19.6	56.559	490	73.652	13.5	17.6	17.8	12.7	3.9	4.1	2.2	4.7	522770	87372	206940	138380	43825	23944	7808.9	4334.6	10161	22917	45235	32343
F1S9Q3;F1S9Q1;A0A286ZWK2;A0A286ZPN4;A0A286ZPC8;A0A287APM9	Heat shock protein family A (Hsp70) member 8	HSPA8	F1S9Q3;F1S9Q1;A0A286ZWK2;A0A286ZPN4;A0A286ZPC8;A0A287APM9	13;13;13;12;11;7	12;12;12;11;10;7	11;11;11;10;9;6	tr|F1S9Q3|F1S9Q3_PIG Heat shock protein family A (Hsp70) member 8 OS=Sus scrofa OX=9823 GN=HSPA8 PE=1 SV=3;tr|F1S9Q1|F1S9Q1_PIG Heat shock protein family A (Hsp70) member 8 OS=Sus scrofa OX=9823 GN=HSPA8 PE=1 SV=4;tr|A0A286ZWK2|A0A286ZWK2_PIG Heat shock pr	13	11	8	9	9	9	9	6	12	8	6	7	7	7	7	4	10	6	25.2	71.881	655	85.125	15	16.9	16.6	16.6	16.9	11.3	24	15.4	2811800	305030	745310	389610	297050	317350	177050	371120	209310	63078	70708	56083
A0A287B9W3;A0A8W4FNQ7;A0A8W4FDC2	Cytoplasmic dynein 1 heavy chain 1 (Cytoplasmic dynein heavy chain 1) (Dynein heavy chain, cytosolic)	DYNC1H1	A0A287B9W3;A0A8W4FNQ7;A0A8W4FDC2	11;11;6	11;11;6	11;11;6	tr|A0A287B9W3|A0A287B9W3_PIG Dynein cytoplasmic 1 heavy chain 1 OS=Sus scrofa OX=9823 GN=DYNC1H1 PE=1 SV=3;tr|A0A8W4FNQ7|A0A8W4FNQ7_PIG Dynein cytoplasmic 1 heavy chain 1 OS=Sus scrofa OX=9823 GN=DYNC1H1 PE=1 SV=1;tr|A0A8W4FDC2|A0A8W4FDC2_PIG Dynein cytopl	11	11	3	7	3	2	9	3	6	6	3	7	3	2	9	3	6	6	2.6	531.96	4647	71.214	0.7	1.7	0.7	0.4	2.1	0.7	1.5	1.5	244840	18340	35536	21229	3796.5	86693	9992.1	42009	27247	7781	5883	9219.3
A0A287BDN2;A0A286ZNC7;A0A8W4FJE0;A0A287APB3;A0A287B8N2	Spectrin beta chain	SPTBN1	A0A287BDN2;A0A286ZNC7;A0A8W4FJE0;A0A287APB3;A0A287B8N2	11;10;10;10;10	11;10;10;10;10	11;10;10;10;10	tr|A0A287BDN2|A0A287BDN2_PIG Spectrin beta chain OS=Sus scrofa OX=9823 GN=SPTBN1 PE=1 SV=2;tr|A0A286ZNC7|A0A286ZNC7_PIG Spectrin beta chain OS=Sus scrofa OX=9823 GN=SPTBN1 PE=1 SV=1;tr|A0A8W4FJE0|A0A8W4FJE0_PIG Spectrin beta chain OS=Sus scrofa OX=9823 GN=	11	11	2	7	4	2	7	3	3	8	2	7	4	2	7	3	3	8	5.9	274.55	2365	72.925	0.9	3.5	1.5	1.2	3.7	1.9	2.3	4.1	240800	7877	37270	17063	7272.7	91683	11233	20256	48148	2411	7530.7	3739.8
A0A4X1TGU9;A0A8W4FIR1;A0A8W4F9S4;A0A8W4FJQ8;A0A8W4F7Z1;A0A8W4FAF6;A0A8W4FB83	Eukaryotic translation initiation factor 3 subunit E (eIF3e) (Eukaryotic translation initiation factor 3 subunit 6) (eIF-3 p48)	EIF3E EIF3S6 INT6	A0A4X1TGU9;A0A8W4FIR1;A0A8W4F9S4;A0A8W4FJQ8;A0A8W4F7Z1	11;11;10;10;10;5;5	11;11;10;10;10;5;5	11;11;10;10;10;5;5	tr|A0A4X1TGU9|A0A4X1TGU9_PIG Eukaryotic translation initiation factor 3 subunit E OS=Sus scrofa OX=9823 GN=EIF3E PE=3 SV=1;tr|A0A8W4FIR1|A0A8W4FIR1_PIG Eukaryotic translation initiation factor 3 subunit E OS=Sus scrofa OX=9823 GN=EIF3E PE=1 SV=1;tr|A0A8W4F	11	11	5	11	6	5	3	3	4	3	5	11	6	5	3	3	4	3	26.1	52.22	445	96.41	10.8	26.1	13.5	10.8	6.3	6.3	8.5	6.3	2008200	104740	1511000	84620	117970	50169	42201	70749	26744	32833	167000	12614
A0A4X1VS57	Elongation factor 2	EEF2	A0A4X1VS57	12	12	11	tr|A0A4X1VS57|A0A4X1VS57_PIG Elongation factor 2 OS=Sus scrofa OX=9823 GN=EEF2 PE=4 SV=1	12	11	7	6	4	8	7	6	9	8	6	5	3	7	6	5	8	7	15.1	95.835	863	87.492	8	6.8	5.1	9.2	8.1	7.2	12.1	10.2	1242600	140680	172700	55601	156260	194980	58450	230650	233320	41908	24263	15789
A0A5G2QMG1;F6Q936;D0G0C8	T-complex protein 1 subunit beta (CCT-beta)	CCT2	A0A5G2QMG1;F6Q936;D0G0C8	11;11;11	11;11;11	11;11;11	tr|A0A5G2QMG1|A0A5G2QMG1_PIG T-complex protein 1 subunit beta OS=Sus scrofa OX=9823 GN=CCT2 PE=1 SV=1;tr|F6Q936|F6Q936_PIG T-complex protein 1 subunit beta OS=Sus scrofa OX=9823 GN=CCT2 PE=1 SV=1;tr|D0G0C8|D0G0C8_PIG T-complex protein 1 subunit beta OS=Sus	11	11	4	10	8	1	6	5	6	5	4	10	8	1	6	5	6	5	24.9	55.682	518	79.838	7.9	23.6	18.5	1.4	13.5	11.6	13.5	10.8	847410	19228	244450	123090	4837.9	177480	123460	86486	68382	7031.4	31321	21930
A0A8D0TY40;K7GRX3;A0A4X1SHJ2;A0A287AST3	RNA binding motif protein X-linked	RBMX	A0A8D0TY40;K7GRX3	11;8;3;1	11;8;3;1	11;8;3;1	tr|A0A8D0TY40|A0A8D0TY40_PIG RNA binding motif protein X-linked OS=Sus scrofa OX=9823 GN=RBMX PE=4 SV=1;tr|K7GRX3|K7GRX3_PIG RNA binding motif protein X-linked OS=Sus scrofa OX=9823 GN=RBMX PE=1 SV=3	11	11	6	10	7	9	6	7	8	7	6	10	7	9	6	7	8	7	26.5	44.494	408	98.935	14.5	24.8	16.4	21.8	15.7	17.6	20.6	17.6	4486300	199360	2064600	203000	394410	364670	230920	795600	233710	57553	186500	44445
A0A8D0X235;F1SPH1;I3LVF5;A0A287ACW2	Proliferation-associated protein 2G4	PA2G4	A0A8D0X235;F1SPH1;I3LVF5	11;10;6;1	11;10;6;1	11;10;6;1	tr|A0A8D0X235|A0A8D0X235_PIG Uncharacterized protein OS=Sus scrofa OX=9823 GN=PA2G4 PE=3 SV=1;tr|F1SPH1|F1SPH1_PIG Peptidase M24 domain-containing protein OS=Sus scrofa OX=9823 GN=PA2G4 PE=1 SV=3;tr|I3LVF5|I3LVF5_PIG Peptidase M24 domain-containing protein	11	11	7	9	7	7	8	2	8	7	7	9	7	7	8	2	8	7	28.5	41.264	372	177.93	20.7	24.2	20.2	17.7	23.1	7.3	23.1	20.7	1799000	269170	368390	218770	117520	300230	27936	369630	127320	81029	49633	78768
A0A8W4FHQ4;M3V815;I3L693;A0A8W4F8P0;A0A287AGF0	Heteroous nuclear ribonucleoprotein R	HNRNPR	A0A8W4FHQ4;M3V815;I3L693;A0A8W4F8P0;A0A287AGF0	18;18;17;14;13	18;18;17;14;13	11;11;10;9;8	tr|A0A8W4FHQ4|A0A8W4FHQ4_PIG Heteroous nuclear ribonucleoprotein R OS=Sus scrofa OX=9823 GN=HNRNPR PE=1 SV=1;tr|M3V815|M3V815_PIG Heterogeneous nuclear ribonucleoprotein R isoform X2 OS=Sus scrofa OX=9823 GN=HNRNPR PE=1 SV=1;tr|I3L693|I3L693_PIG Heteroous	18	11	10	14	10	9	15	12	18	14	4	7	4	4	8	7	11	8	27.4	68.455	614	268.47	16	20.2	15	13.4	23.3	19.7	27.4	23.1	13464000	680100	4225300	561850	324610	1013700	1370800	4516200	771410	186890	753070	144360
F1RW75;A0A287AA14	Desmoplakin	DSP	F1RW75;A0A287AA14	11;6	11;6	11;6	tr|F1RW75|F1RW75_PIG Desmoplakin OS=Sus scrofa OX=9823 GN=DSP PE=1 SV=3;tr|A0A287AA14|A0A287AA14_PIG Desmoplakin OS=Sus scrofa OX=9823 GN=DSP PE=1 SV=2	11	11	1	0	1	1	1	4	8	6	1	0	1	1	1	4	8	6	3.8	331.61	2883	64.153	0.3	0	0.3	0.3	0.3	1.3	2.7	2.1	250240	7866.3	0	4502.9	3126.2	9118.6	41172	127720	56739	5482.5	0	3772.8
F1S3I3;A0A5G2QGD0	Eukaryotic translation initiation factor 3 subunit G (eIF3g) (Eukaryotic translation initiation factor 3 RNA-binding subunit) (eIF-3 RNA-binding subunit) (Eukaryotic translation initiation factor 3 subunit 4) (eIF-3-delta) (eIF3 p42) (eIF3 p44)	EIF3G EIF3S4	F1S3I3;A0A5G2QGD0	11;10	11;10	11;10	tr|F1S3I3|F1S3I3_PIG Eukaryotic translation initiation factor 3 subunit G OS=Sus scrofa OX=9823 GN=EIF3G PE=1 SV=5;tr|A0A5G2QGD0|A0A5G2QGD0_PIG Eukaryotic translation initiation factor 3 subunit G OS=Sus scrofa OX=9823 GN=EIF3G PE=1 SV=2	11	11	5	11	6	4	1	1	3	1	5	11	6	4	1	1	3	1	31.2	35.611	320	241.68	18.4	31.2	20.9	12.5	4.4	2.8	11.6	4.4	1654900	99973	1293200	92029	99588	13803	7771.8	47967	585.92	39667	269370	22103
I3LGC2	Ribosome-binding protein 1	RRBP1	I3LGC2	11	11	11	tr|I3LGC2|I3LGC2_PIG Ribosome binding protein 1 OS=Sus scrofa OX=9823 GN=RRBP1 PE=4 SV=3	11	11	6	7	5	3	5	2	3	3	6	7	5	3	5	2	3	3	8.4	157.37	1469	69.143	4.6	5.6	3.9	2.2	4.2	1.8	2.6	2.3	278830	50195	86808	40317	13978	53968	3732.5	15992	13841	12810	12173	11566
I3LUR1;A0A287APR9	Heterogeneous nuclear ribonucleoprotein U-like protein 2	HNRNPUL2	I3LUR1;A0A287APR9	10;10	10;10	10;10	tr|I3LUR1|I3LUR1_PIG Heteroous nuclear ribonucleoprotein U like 2 OS=Sus scrofa OX=9823 GN=HNRNPUL2 PE=1 SV=2;tr|A0A287APR9|A0A287APR9_PIG Heteroous nuclear ribonucleoprotein U like 2 OS=Sus scrofa OX=9823 GN=HNRNPUL2 PE=1 SV=1	10	10	1	9	3	2	2	4	3	4	1	9	3	2	2	4	3	4	16.8	82.763	757	99.561	1.3	15.1	4	2.6	3	6.2	4.4	6.3	550820	8484.9	404780	15353	10224	22186	30214	32091	27487	1934.5	68597	3196.6
A0A8W4FIP3;A0A287B773;A0A5G2QSH7;F1SK15	Methylcrotonoyl-CoA carboxylase beta chain, mitochondrial (EC 6.4.1.4) (3-methylcrotonyl-CoA carboxylase 2) (3-methylcrotonyl-CoA carboxylase non-biotin-containing subunit) (3-methylcrotonyl-CoA:carbon dioxide ligase subunit beta)	MCCC2	A0A8W4FIP3;A0A287B773;A0A5G2QSH7;F1SK15	10;10;7;5	10;10;7;5	10;10;7;5	tr|A0A8W4FIP3|A0A8W4FIP3_PIG methylcrotonoyl-CoA carboxylase OS=Sus scrofa OX=9823 GN=MCCC2 PE=1 SV=1;tr|A0A287B773|A0A287B773_PIG methylcrotonoyl-CoA carboxylase OS=Sus scrofa OX=9823 GN=MCCC2 PE=1 SV=2;tr|A0A5G2QSH7|A0A5G2QSH7_PIG methylcrotonoyl-CoA car	10	10	3	7	5	7	8	9	9	9	3	7	5	7	8	9	9	9	24.4	55.979	513	131.35	5.3	17.2	10.9	17.2	20.5	22	22	22	2170800	46298	184270	107710	75115	347450	529010	429080	451900	10134	18163	22964
A0A5G2RCT3;A0A287BSQ4;I3LGT3;A0A5G2QAM9	Ladinin 1	LAD1	A0A5G2RCT3;A0A287BSQ4;I3LGT3;A0A5G2QAM9	10;10;10;8	10;10;10;8	10;10;10;8	tr|A0A5G2RCT3|A0A5G2RCT3_PIG Ladinin 1 OS=Sus scrofa OX=9823 GN=LAD1 PE=1 SV=2;tr|A0A287BSQ4|A0A287BSQ4_PIG Ladinin 1 OS=Sus scrofa OX=9823 GN=LAD1 PE=1 SV=2;tr|I3LGT3|I3LGT3_PIG Ladinin 1 OS=Sus scrofa OX=9823 GN=LAD1 PE=1 SV=4;tr|A0A5G2QAM9|A0A5G2QAM9_PI	10	10	7	10	10	9	8	7	7	7	7	10	10	9	8	7	7	7	18.4	54.561	495	203.33	13.5	18.4	18.4	17.4	16	15.8	15.8	15.8	1926500	166690	411950	412360	210900	229930	133880	176130	184730	51770	36499	73692
A0A8W4FMM8;A0A4X1TDZ9;F1RKW9;A0A8D1D1L1;A0A8W4FJJ3;A0A287AQ44;A0A5G2RLL4;A0A287A8I5	Myosin ID	MYO1D	A0A8W4FMM8;A0A4X1TDZ9;F1RKW9;A0A8D1D1L1;A0A8W4FJJ3	10;10;8;7;5;1;1;1	10;10;8;7;5;1;1;1	10;10;8;7;5;1;1;1	tr|A0A8W4FMM8|A0A8W4FMM8_PIG Myosin ID OS=Sus scrofa OX=9823 GN=MYO1D PE=1 SV=1;tr|A0A4X1TDZ9|A0A4X1TDZ9_PIG Unconventional myosin-Id OS=Sus scrofa OX=9823 GN=MYO1D PE=3 SV=1;tr|F1RKW9|F1RKW9_PIG Unconventional myosin-Id OS=Sus scrofa OX=9823 GN=MYO1D PE=1	10	10	2	3	2	2	10	4	7	6	2	3	2	2	10	4	7	6	10.8	107.6	936	70.025	1.9	3.2	1.9	2.4	10.8	4.1	7.1	6.4	591820	18951	24002	24117	11600	320420	26698	91824	74204	5753.1	4796	9895.3
F1SH51;A0A8D0T0D9;A0A4X1VHA5;A0A5G2R2R4;A0A4X1VG91;A0A286ZWL6;A0A4X1VGA2	Structural maintenance of chromosomes protein	SMC4	F1SH51;A0A8D0T0D9;A0A4X1VHA5;A0A5G2R2R4;A0A4X1VG91;A0A286ZWL6;A0A4X1VGA2	10;10;10;10;10;8;8	10;10;10;10;10;8;8	10;10;10;10;10;8;8	tr|F1SH51|F1SH51_PIG Structural maintenance of chromosomes protein OS=Sus scrofa OX=9823 GN=SMC4 PE=1 SV=3;tr|A0A8D0T0D9|A0A8D0T0D9_PIG Structural maintenance of chromosomes protein OS=Sus scrofa OX=9823 GN=SMC4 PE=3 SV=1;tr|A0A4X1VHA5|A0A4X1VHA5_PIG Struc	10	10	2	1	1	2	9	1	5	2	2	1	1	2	9	1	5	2	8.9	140.79	1233	71.466	1.9	0.7	0.7	1.9	8.1	0.7	4.5	1.9	295660	6349.5	23991	27424	9120.4	152400	18970	22395	35016	3989	4351.3	6623.1
F1SV47;A0A4X1VYM7	Thyroid hormone receptor associated protein 3	THRAP3	F1SV47;A0A4X1VYM7	10;10	10;10	10;10	tr|F1SV47|F1SV47_PIG Thyroid hormone receptor associated protein 3 OS=Sus scrofa OX=9823 GN=THRAP3 PE=1 SV=4;tr|A0A4X1VYM7|A0A4X1VYM7_PIG Thyroid hormone receptor-associated protein 3 OS=Sus scrofa OX=9823 GN=THRAP3 PE=1 SV=1	10	10	2	10	2	2	1	0	0	0	2	10	2	2	1	0	0	0	10	104.03	914	61.951	2.1	10	1.8	2.1	1.3	0	0	0	632120	13419	443110	158660	12324	4612.1	0	0	0	12965	151290	18457
A0A4X1W4R4;A0A4X1WBR7;A0A4X1W4Q9;A0A5G2QCR1;A0A5G2QMF2	Heteroous nuclear ribonucleoprotein A1	HNRNPA1	A0A4X1W4R4;A0A4X1WBR7;A0A4X1W4Q9;A0A5G2QCR1	12;12;12;10;1	11;11;11;9;1	10;10;10;8;1	tr|A0A4X1W4R4|A0A4X1W4R4_PIG Heteroous nuclear ribonucleoprotein A1 OS=Sus scrofa OX=9823 GN=HNRNPA1 PE=4 SV=1;tr|A0A4X1WBR7|A0A4X1WBR7_PIG Heteroous nuclear ribonucleoprotein A1 OS=Sus scrofa OX=9823 GN=HNRNPA1 PE=4 SV=1;tr|A0A4X1W4Q9|A0A4X1W4Q9_PIG Heter	12	10	10	11	9	10	11	7	9	10	8	9	7	8	9	6	8	9	42.6	32.339	298	256.36	32.2	37.2	28.2	32.2	38.6	21.5	30.9	35.6	36708000	4225700	12453000	1844200	7911000	2608400	751740	2130300	4783700	1038200	1351600	316190
A0A4X1WBL9;A0A5G2QN54;A0A8W4FCS4	T-complex protein 1 subunit delta	CCT4	A0A4X1WBL9;A0A5G2QN54;A0A8W4FCS4	10;9;8	10;9;8	10;9;8	tr|A0A4X1WBL9|A0A4X1WBL9_PIG T-complex protein 1 subunit delta OS=Sus scrofa OX=9823 GN=CCT4 PE=3 SV=1;tr|A0A5G2QN54|A0A5G2QN54_PIG T-complex protein 1 subunit delta OS=Sus scrofa OX=9823 GN=CCT4 PE=1 SV=1;tr|A0A8W4FCS4|A0A8W4FCS4_PIG T-complex protein 1 s	10	10	4	6	4	2	8	8	8	5	4	6	4	2	8	8	8	5	21	58.056	539	64.711	7.4	11.9	8	3.9	15.8	17.6	17.4	10	1183900	56192	196260	60233	11968	307530	308620	149190	93869	15589	37878	37293
A0A5G2QS80	CCN family member 1 (Cellular communication network factor 1) (Cysteine-rich angiogenic inducer 61) (Protein CYR61)	CCN1	A0A5G2QS80	10	10	10	tr|A0A5G2QS80|A0A5G2QS80_PIG CCN family member 1 OS=Sus scrofa OX=9823 GN=CCN1 PE=3 SV=1	10	10	3	10	5	6	3	3	4	2	3	10	5	6	3	3	4	2	24.6	41.748	382	71.591	7.1	24.6	12.6	14.9	7.1	8.1	10.7	4.7	530270	28912	319520	76384	37294	19637	12094	24198	12238	11215	41725	13834
A0A8W4FM51;A0A5G2RGJ0;F1RGM8;A0A5G2QXI1	Double-stranded RNA-specific adenosine deaminase (EC 3.5.4.37)	ADAR	A0A8W4FM51;A0A5G2RGJ0;F1RGM8;A0A5G2QXI1	10;10;10;10	10;10;10;10	10;10;10;10	tr|A0A8W4FM51|A0A8W4FM51_PIG Adenosine deaminase RNA specific OS=Sus scrofa OX=9823 GN=ADAR PE=1 SV=1;tr|A0A5G2RGJ0|A0A5G2RGJ0_PIG Adenosine deaminase RNA specific OS=Sus scrofa OX=9823 GN=ADAR PE=1 SV=2;tr|F1RGM8|F1RGM8_PIG Adenosine deaminase RNA specifi	10	10	4	6	4	3	7	2	8	6	4	6	4	3	7	2	8	6	9.6	123.06	1108	63.141	3.4	5.8	3.3	2.4	7	1.8	8	5.4	1392800	415820	359060	62011	140240	97206	9760.2	230340	78383	102120	56546	114490
A0A5S6HET4;A0A5S6HSJ6;P11607;F1RGR0;A0A8W4FGC7;A0A480R346;F1RFH9;O77696;A0A287APK5;A0A8W4FEV6;A0A5G2R940;A0A286ZQ54;A0A287AL21;A0A286ZVJ3	Calcium-transporting ATPase (EC 7.2.2.10)	ATP2A2	A0A5S6HET4;A0A5S6HSJ6;P11607	10;10;10;2;2;2;2;2;2;2;2;2;2;1	10;10;10;2;2;2;2;2;2;2;2;2;2;1	10;10;10;2;2;2;2;2;2;2;2;2;2;1	tr|A0A5S6HET4|A0A5S6HET4_PIG Calcium-transporting ATPase OS=Sus scrofa OX=9823 GN=ATP2A2 PE=1 SV=1;tr|A0A5S6HSJ6|A0A5S6HSJ6_PIG Calcium-transporting ATPase OS=Sus scrofa OX=9823 GN=ATP2A2 PE=1 SV=2;sp|P11607|AT2A2_PIG Sarcoplasmic/endoplasmic reticulum cal	10	10	3	8	5	4	6	9	8	8	3	8	5	4	6	9	8	8	12.3	110.89	1007	87.559	3.9	10.5	6.9	4.9	7.6	11	10.4	10.5	617530	23539	86281	37293	12921	94882	135990	108170	118450	10550	8715.1	10679
I3LR32;A0A8D1QR27;A0A4X1TK46;A0A8W4FGE3	T-complex protein 1 subunit epsilon (CCT-epsilon)	CCT5	I3LR32;A0A8D1QR27;A0A4X1TK46;A0A8W4FGE3	10;10;9;9	10;10;9;9	10;10;9;9	tr|I3LR32|I3LR32_PIG T-complex protein 1 subunit epsilon OS=Sus scrofa OX=9823 GN=CCT5 PE=1 SV=2;tr|A0A8D1QR27|A0A8D1QR27_PIG T-complex protein 1 subunit epsilon OS=Sus scrofa OX=9823 GN=CCT5 PE=3 SV=1;tr|A0A4X1TK46|A0A4X1TK46_PIG Chaperonin containing TCP	10	10	4	6	6	1	6	7	3	6	4	6	6	1	6	7	3	6	17.2	59.663	541	61.11	6.7	10.5	10	1.8	10	11.5	5.2	10	2522000	67930	1228600	203760	600330	185940	158850	18680	57912	83606	161050	172990
F1RZD2	Unconventional myosin-Va (Dilute myosin heavy chain, non-muscle)	MYO5A	F1RZD2	12	12	10	tr|F1RZD2|F1RZD2_PIG Myosin VA OS=Sus scrofa OX=9823 GN=MYO5A PE=3 SV=4	12	10	3	4	3	4	12	5	9	8	1	2	1	3	10	4	7	6	7.9	214.29	1843	104.14	1.7	2.6	1.7	2.7	7.9	3.1	6	5.5	824990	30675	27588	24136	11642	476580	37577	123960	92830	12628	4377.5	8357.6
F1SLA0;K7GLT8;A0A4X1W7K4;A0A287ANH8;A0A8W4FN03	ATP synthase subunit beta (EC 7.1.2.2)	ATP5F1B	F1SLA0;K7GLT8;A0A4X1W7K4	10;10;8;1;1	10;10;8;1;1	10;10;8;1;1	tr|F1SLA0|F1SLA0_PIG ATP synthase subunit beta OS=Sus scrofa OX=9823 GN=ATP5F1B PE=1 SV=3;tr|K7GLT8|K7GLT8_PIG ATP synthase subunit beta OS=Sus scrofa OX=9823 GN=ATP5F1B PE=1 SV=2;tr|A0A4X1W7K4|A0A4X1W7K4_PIG ATP synthase subunit beta, mitochondrial OS=Sus	10	10	1	5	3	4	5	6	8	5	1	5	3	4	5	6	8	5	34.4	48.643	450	77.035	2.7	13.8	7.6	9.6	14.4	23.3	24	13.8	833190	13589	106590	37441	88111	71732	191830	205300	118590	11165	9592	9191.5
Q19PY3;F2Z5V0	RNA-splicing ligase RtcB homolog (EC 6.5.1.8) (3'-phosphate/5'-hydroxy nucleic acid ligase)	RTCB	Q19PY3;F2Z5V0	10;10	10;10	10;10	sp|Q19PY3|RTCB_PIG RNA-splicing ligase RtcB homolog OS=Sus scrofa OX=9823 GN=RTCB PE=2 SV=1;tr|F2Z5V0|F2Z5V0_PIG RNA-splicing ligase RtcB homolog OS=Sus scrofa OX=9823 GN=RTCB PE=3 SV=1	10	10	9	9	9	9	8	5	7	7	9	9	9	9	8	5	7	7	18.8	55.238	505	93.638	18.6	16.6	18.6	16.6	17	9.9	13.9	14.7	2262300	308760	716850	216720	433170	226800	30266	170210	159520	81020	70086	39512
I3LV99;I3LIE3	Myosin heavy chain 14	MYH14	I3LV99;I3LIE3	17;17	10;10	10;10	tr|I3LV99|I3LV99_PIG Myosin heavy chain 14 OS=Sus scrofa OX=9823 GN=MYH14 PE=1 SV=2;tr|I3LIE3|I3LIE3_PIG Myosin heavy chain 14 OS=Sus scrofa OX=9823 GN=MYH14 PE=1 SV=3	17	10	9	12	7	10	15	6	10	7	5	7	3	5	8	2	4	1	9	228.96	2007	63.624	5.2	7.1	4.2	5.7	7.9	3.6	5	3.5	322290	36523	64904	32635	24038	82693	6997.3	71173	3327.5	17654	11143	16315
F1SUX4;A0A287AQ88;A0A286ZK49;A0A287BP49;A0A286ZN81	Nuclear mitotic apparatus protein 1	NUMA1	F1SUX4;A0A287AQ88;A0A286ZK49;A0A287BP49;A0A286ZN81	9;9;9;9;9	9;9;9;9;9	9;9;9;9;9	tr|F1SUX4|F1SUX4_PIG Nuclear mitotic apparatus protein 1 OS=Sus scrofa OX=9823 GN=NUMA1 PE=1 SV=5;tr|A0A287AQ88|A0A287AQ88_PIG Nuclear mitotic apparatus protein 1 OS=Sus scrofa OX=9823 GN=NUMA1 PE=1 SV=3;tr|A0A286ZK49|A0A286ZK49_PIG Nuclear mitotic apparat	9	9	4	7	4	2	1	1	1	1	4	7	4	2	1	1	1	1	5.1	224.86	2012	63.989	2	4.1	2.2	1.3	0.6	0.6	0.6	0.6	162590	19909	79507	27261	6089.7	4798.7	6125.7	6800.4	12104	4822.2	16558	9834.4
P26044;A0A4X1TKC5;A0A287AB04;A0A286ZNJ8;A0A286ZYV1;A0A8W4FAZ5;A0A8D1GK87;A0A8D1KAS5;A0A287BHA1;A0A287AN48;A0A8D0ZD84	Radixin (Moesin-B)	RDX	P26044;A0A4X1TKC5;A0A287AB04;A0A286ZNJ8;A0A286ZYV1;A0A8W4FAZ5;A0A8D1GK87;A0A8D1KAS5;A0A287BHA1;A0A287AN48;A0A8D0ZD84	13;13;13;13;13;13;12;12;12;12;12	13;13;13;13;13;13;12;12;12;12;12	9;9;9;9;9;9;9;9;9;9;9	sp|P26044|RADI_PIG Radixin OS=Sus scrofa OX=9823 GN=RDX PE=2 SV=1;tr|A0A4X1TKC5|A0A4X1TKC5_PIG Radixin OS=Sus scrofa OX=9823 GN=RDX PE=4 SV=1;tr|A0A287AB04|A0A287AB04_PIG Radixin OS=Sus scrofa OX=9823 GN=RDX PE=1 SV=3;tr|A0A286ZNJ8|A0A286ZNJ8_PIG Radixin O	13	9	5	9	3	2	5	4	6	4	5	8	2	2	4	3	3	3	22.6	68.549	583	80.559	7.7	13.9	5	2.9	11.1	8.6	12.3	9.4	460110	42486	142440	44297	6979.4	95418	47239	48336	32911	15117	25303	12748
A0A287AA16;F1SBP9;A0A287AN16;A0A287A584;A0A287B3Q7;A0A4X1T8U6;A0A287AA59	RNA helicase (EC 3.6.4.13)	MOV10	A0A287AA16;F1SBP9;A0A287AN16;A0A287A584;A0A287B3Q7;A0A4X1T8U6;A0A287AA59	9;9;9;9;9;8;7	9;9;9;9;9;8;7	9;9;9;9;9;8;7	tr|A0A287AA16|A0A287AA16_PIG RNA helicase OS=Sus scrofa OX=9823 GN=MOV10 PE=1 SV=1;tr|F1SBP9|F1SBP9_PIG RNA helicase OS=Sus scrofa OX=9823 GN=MOV10 PE=1 SV=2;tr|A0A287AN16|A0A287AN16_PIG RNA helicase OS=Sus scrofa OX=9823 GN=MOV10 PE=1 SV=1;tr|A0A287A584|A	9	9	7	8	3	7	4	3	4	4	7	8	3	7	4	3	4	4	10.8	107.78	964	137.54	8.1	9.4	3.4	8.7	5.5	4.3	5.5	5.5	740590	135820	249710	34422	132800	35125	9582.5	98137	44992	35999	26684	9001.1
A0A287B465;A0A287A8M1;A0A8W4FFR8;I3LDC7	Isocitrate dehydrogenase [NADP] (EC 1.1.1.42)	IDH1	A0A287B465;A0A287A8M1;A0A8W4FFR8;I3LDC7	9;9;9;9	9;9;9;9	9;9;9;9	tr|A0A287B465|A0A287B465_PIG Isocitrate dehydrogenase [NADP] OS=Sus scrofa OX=9823 GN=IDH1 PE=1 SV=2;tr|A0A287A8M1|A0A287A8M1_PIG Isocitrate dehydrogenase [NADP] OS=Sus scrofa OX=9823 GN=IDH1 PE=1 SV=2;tr|A0A8W4FFR8|A0A8W4FFR8_PIG Isocitrate dehydrogenase	9	9	4	5	3	4	7	8	8	9	4	5	3	4	7	8	8	9	21.9	47.355	416	83.141	9.9	14.2	7.2	9.9	19.2	21.6	21.9	21.9	1990100	67660	217240	33654	177860	197950	450800	523660	321250	22403	35230	12966
A0A287AJY2;A0A8D1DJI5;A0A4X1VUV5;A0A4X1VQF5	T-complex protein 1 subunit alpha (CCT-alpha)	TCP1	A0A287AJY2;A0A8D1DJI5;A0A4X1VUV5;A0A4X1VQF5	9;9;8;5	9;9;8;5	9;9;8;5	tr|A0A287AJY2|A0A287AJY2_PIG T-complex protein 1 subunit alpha OS=Sus scrofa OX=9823 GN=TCP1 PE=1 SV=2;tr|A0A8D1DJI5|A0A8D1DJI5_PIG T-complex protein 1 subunit alpha OS=Sus scrofa OX=9823 GN=TCP1 PE=3 SV=1;tr|A0A4X1VUV5|A0A4X1VUV5_PIG T-complex 1 OS=Sus sc	9	9	3	5	5	1	7	7	7	5	3	5	5	1	7	7	7	5	18.1	59.406	546	68.915	5.9	9.9	10.8	2.2	13.4	13.4	13.4	9.2	914200	25544	239540	72518	2088.3	198640	183510	121450	70912	12528	51022	40568
A0A287AMM4;A0A286ZZW6;A0A4X1SUE3;A0A287AN41;A0A4X1ST16	RNA-binding protein 47 (RNA-binding motif protein 47)	RBM47	A0A287AMM4;A0A286ZZW6	9;8;1;1;1	9;8;1;1;1	9;8;1;1;1	tr|A0A287AMM4|A0A287AMM4_PIG RNA-binding protein 47 OS=Sus scrofa OX=9823 GN=RBM47 PE=1 SV=1;tr|A0A286ZZW6|A0A286ZZW6_PIG RNA-binding protein 47 OS=Sus scrofa OX=9823 GN=RBM47 PE=1 SV=1	9	9	2	7	4	3	8	2	8	3	2	7	4	3	8	2	8	3	20	63.903	590	135.91	4.7	15.4	8.8	6.8	17.6	4.7	17.6	7.5	1107100	24705	546590	53535	31459	160740	14517	236150	39388	9375.5	55016	12756
A0A287B401	RNA-binding protein 14 (RNA-binding motif protein 14)	RBM14	A0A287B401	9	9	9	tr|A0A287B401|A0A287B401_PIG RNA binding motif protein 14 OS=Sus scrofa OX=9823 GN=RBM14 PE=1 SV=1	9	9	5	7	8	6	3	2	3	3	5	7	8	6	3	2	3	3	12.4	69.561	669	61.692	7.5	11.2	12.4	9.9	4.9	3.7	4.5	5.1	682700	58912	214220	236850	76783	21776	21796	38670	13695	23136	23048	55400
A0A2C9F392;A0A8W4FA47;P79384;A0A8W4FLN0;A0A8W4FN11;A0A5G2R576;A0A5G2Q8R4;A0A5G2R785;A0A5G2R0T9;A0A8W4FNW8;A0A5S6HKB0	Propionyl-CoA carboxylase beta chain, mitochondrial (EC 6.4.1.3) (Propanoyl-CoA:carbon dioxide ligase subunit beta)	PCCB	A0A2C9F392;A0A8W4FA47;P79384;A0A8W4FLN0;A0A8W4FN11;A0A5G2R576;A0A5G2Q8R4;A0A5G2R785;A0A5G2R0T9;A0A8W4FNW8;A0A5S6HKB0	9;9;9;8;8;8;8;8;8;7;7	9;9;9;8;8;8;8;8;8;7;7	9;9;9;8;8;8;8;8;8;7;7	tr|A0A2C9F392|A0A2C9F392_PIG Propionyl-CoA carboxylase beta chain, mitochondrial OS=Sus scrofa OX=9823 GN=PCCB PE=1 SV=2;tr|A0A8W4FA47|A0A8W4FA47_PIG Propionyl-CoA carboxylase beta chain, mitochondrial OS=Sus scrofa OX=9823 GN=PCCB PE=1 SV=1;sp|P79384|PCCB	9	9	3	5	4	3	7	9	7	9	3	5	4	3	7	9	7	9	24.5	55.129	506	147.56	7.7	12.8	9.9	7.7	17.4	24.5	18.2	24.5	1123100	25508	79338	77469	21482	157240	302520	193790	265720	13800	13538	31847
Q767L0;A0A8W4FHN9;A0A480K1E2;K7GL02	ATP-binding cassette sub-family F member 1	ABCF1	Q767L0;A0A8W4FHN9;A0A480K1E2;K7GL02	9;9;9;8	9;9;9;8	9;9;9;8	sp|Q767L0|ABCF1_PIG ATP-binding cassette sub-family F member 1 OS=Sus scrofa OX=9823 GN=ABCF1 PE=3 SV=1;tr|A0A8W4FHN9|A0A8W4FHN9_PIG ATP binding cassette subfamily F member 1 OS=Sus scrofa OX=9823 GN=ABCF1 PE=1 SV=1;tr|A0A480K1E2|A0A480K1E2_PIG ATP binding	9	9	7	7	7	9	5	1	6	5	7	7	7	9	5	1	6	5	15	91.636	807	92.053	10.5	11.6	12.4	15	9	1.7	11.3	9	834140	137250	80074	70190	180710	161730	17760	99356	87076	40027	8085	17147
A0A480M1B4;F1RVC9;A0A286ZIN0;A0A287AAI4	Heterogeneous nuclear ribonucleoprotein D0 (AU-rich element RNA-binding protein 1)	HNRNPD	A0A480M1B4;F1RVC9;A0A286ZIN0;A0A287AAI4	10;10;6;6	10;10;6;6	9;9;5;5	tr|A0A480M1B4|A0A480M1B4_PIG Heterogeneous nuclear ribonucleoprotein D0 isoform c OS=Sus scrofa OX=9823 GN=HNRNPD PE=1 SV=1;tr|F1RVC9|F1RVC9_PIG Heterogeneous nuclear ribonucleoprotein D0 isoform a OS=Sus scrofa OX=9823 GN=HNRNPD PE=1 SV=2;tr|A0A286ZIN0|A0	10	9	2	7	2	2	5	6	6	4	2	7	2	2	5	5	5	4	29.4	32.785	306	192.84	7.2	24.5	7.2	7.2	17.3	19.6	19.6	14.4	10633000	129970	5919700	144960	205960	604300	1583100	1497500	547930	93328	1230400	131880
A0A480VU46;Q9GMB0;A0A5G2R686	Dolichyl-diphosphooligosaccharide--protein glycosyltransferase subunit 1	RPN1	A0A480VU46;Q9GMB0;A0A5G2R686	9;9;7	9;9;7	9;9;7	tr|A0A480VU46|A0A480VU46_PIG Dolichyl-diphosphooligosaccharide--protein glycosyltransferase subunit 1 OS=Sus scrofa OX=9823 GN=RPN1 PE=3 SV=1;sp|Q9GMB0|RPN1_PIG Dolichyl-diphosphooligosaccharide--protein glycosyltransferase subunit 1 OS=Sus scrofa OX=9823	9	9	4	6	4	4	8	5	8	6	4	6	4	4	8	5	8	6	15	71.689	639	110.34	6.7	10.2	6.7	6.6	13.5	8.5	13.5	10.2	1327800	79095	193370	79643	50028	394870	135960	256670	138190	42081	28832	12397
A0A4X1SK65	Small ribosomal subunit protein eS1	RPS3A	A0A4X1SK65	9	9	9	tr|A0A4X1SK65|A0A4X1SK65_PIG Small ribosomal subunit protein eS1 OS=Sus scrofa OX=9823 GN=RPS3A PE=3 SV=1	9	9	7	9	7	9	7	3	6	7	7	9	7	9	7	3	6	7	31.8	29.945	264	75.989	24.6	31.8	24.6	31.8	28	12.5	25.4	28	4351400	578400	1256900	419490	386600	946600	47649	298670	417160	222830	214180	136960
A0A8D0QBM6;A0A5G2QDQ8;A0A4X1T1P2;A0A4X1T1M6;A0A4X1T0M0;A0A4X1T0K4	Myosin IB	MYO1B	A0A8D0QBM6;A0A5G2QDQ8;A0A4X1T1P2;A0A4X1T1M6;A0A4X1T0M0;A0A4X1T0K4	10;10;10;10;10;10	10;10;10;10;10;10	9;9;9;9;9;9	tr|A0A8D0QBM6|A0A8D0QBM6_PIG Myosin IB OS=Sus scrofa OX=9823 GN=MYO1B PE=3 SV=1;tr|A0A5G2QDQ8|A0A5G2QDQ8_PIG Myosin IB OS=Sus scrofa OX=9823 GN=MYO1B PE=1 SV=1;tr|A0A4X1T1P2|A0A4X1T1P2_PIG Myosin IB OS=Sus scrofa OX=9823 GN=MYO1B PE=3 SV=1;tr|A0A4X1T1M6|A0	10	9	4	6	4	3	9	6	6	8	4	6	4	3	8	6	5	8	10.3	120.02	1036	86.481	3.8	6.2	3.8	2.7	9.5	6.1	6.9	7.8	1184200	76113	97350	59203	73379	552660	70588	115900	139050	28359	13083	19551
A0A4X1VNN9;Q29197;A0A480LDU1;A0A8W4F8D2;A0A8W4FD01	Small ribosomal subunit protein uS4 (40S ribosomal protein S9)	RPS9	A0A4X1VNN9;Q29197;A0A480LDU1;A0A8W4F8D2	9;8;8;8;4	9;8;8;8;4	9;8;8;8;4	tr|A0A4X1VNN9|A0A4X1VNN9_PIG Small ribosomal subunit protein uS4 OS=Sus scrofa OX=9823 GN=RPS9 PE=3 SV=1;sp|Q29197|RS9_PIG Small ribosomal subunit protein uS4 (Fragment) OS=Sus scrofa OX=9823 GN=RPS9 PE=2 SV=1;tr|A0A480LDU1|A0A480LDU1_PIG Small ribosomal s	9	9	6	8	4	4	5	2	6	5	6	8	4	4	5	2	6	5	37.6	22.591	194	84.978	27.3	36.1	16	19.6	25.3	7.7	29.9	22.2	1748200	167820	895990	151070	130230	204980	12803	106400	78877	30966	130540	49933
F1ST49;A0A5G2QD06	Nuclear cap-binding protein subunit 1 (80 kDa nuclear cap-binding protein)	NCBP1	F1ST49;A0A5G2QD06	9;9	9;9	9;9	tr|F1ST49|F1ST49_PIG Nuclear cap binding protein subunit 1 OS=Sus scrofa OX=9823 GN=NCBP1 PE=1 SV=4;tr|A0A5G2QD06|A0A5G2QD06_PIG Nuclear cap binding protein subunit 1 OS=Sus scrofa OX=9823 GN=NCBP1 PE=1 SV=1	9	9	3	6	4	7	8	8	7	8	3	6	4	7	8	8	7	8	13.8	87.748	753	95.049	4.1	8.4	5.7	9.8	12.6	11	9.8	12.6	2598000	74063	172710	59326	117110	425980	714010	299280	735560	38029	29741	22659
A0A8W4F6G8;F1RJX8;A0A5G2QHU0	Coatomer subunit alpha	COPA	A0A8W4F6G8;F1RJX8;A0A5G2QHU0	9;9;9	9;9;9	9;9;9	tr|A0A8W4F6G8|A0A8W4F6G8_PIG Coatomer subunit alpha OS=Sus scrofa OX=9823 GN=COPA PE=1 SV=1;tr|F1RJX8|F1RJX8_PIG Coatomer subunit alpha OS=Sus scrofa OX=9823 GN=COPA PE=1 SV=1;tr|A0A5G2QHU0|A0A5G2QHU0_PIG Coatomer subunit alpha OS=Sus scrofa OX=9823 GN=COP	9	9	7	8	7	6	6	2	6	5	7	8	7	6	6	2	6	5	8.8	128.86	1137	63.832	6.2	7.7	6.5	5.5	5.9	2	6.2	5.1	449370	63643	128300	75486	34779	79836	5012.3	37100	25217	13928	14128	17203
I3LA16;A0A5G2QJ86	mRNA cap guanine-N(7) methyltransferase (EC 2.1.1.56) (mRNA (guanine-N(7))-methyltransferase) (mRNA cap methyltransferase)	RNMT	I3LA16;A0A5G2QJ86	9;9	9;9	9;9	tr|I3LA16|I3LA16_PIG mRNA cap guanine-N(7) methyltransferase OS=Sus scrofa OX=9823 GN=RNMT PE=1 SV=2;tr|A0A5G2QJ86|A0A5G2QJ86_PIG mRNA cap guanine-N(7) methyltransferase OS=Sus scrofa OX=9823 GN=RNMT PE=1 SV=1	9	9	5	8	7	8	3	3	1	5	5	8	7	8	3	3	1	5	23.1	53.579	464	66.323	12.3	20.7	17	20.7	8	8	3	14	1065100	177460	281210	163780	306620	28164	40984	1182.1	65705	51509	30796	18348
A0A5G2QPS5;A0A5G2R9Q6;A0A5G2RGJ1	FERM, ARHGEF and pleckstrin domain-containing protein 1 (FERM, RhoGEF and pleckstrin domain-containing protein 1)	FARP1	A0A5G2QPS5;A0A5G2R9Q6	9;9;4	9;9;4	9;9;4	tr|A0A5G2QPS5|A0A5G2QPS5_PIG FERM, ARHGEF and pleckstrin domain-containing protein 1 OS=Sus scrofa OX=9823 GN=FARP1 PE=1 SV=1;tr|A0A5G2R9Q6|A0A5G2R9Q6_PIG FERM, ARHGEF and pleckstrin domain-containing protein 1 OS=Sus scrofa OX=9823 GN=FARP1 PE=1 SV=1	9	9	4	9	5	4	6	4	5	2	4	9	5	4	6	4	5	2	11.1	117.86	1042	80.047	4.3	11.1	6	5	8.4	6.1	7	3.1	928000	44459	451990	99546	33646	124020	70808	81982	21546	19229	88411	52265
A0A5G2R5Y6;I3L9J4;A0A5G2R446;F1RIU3;I3LT97;Q29236;A0A287BJA2	Chaperonin containing TCP1 subunit 6A	CCT6A	A0A5G2R5Y6;I3L9J4	9;9;3;3;2;1;1	9;9;3;3;2;1;1	9;9;3;3;2;1;1	tr|A0A5G2R5Y6|A0A5G2R5Y6_PIG Chaperonin containing TCP1 subunit 6A OS=Sus scrofa OX=9823 GN=CCT6A PE=1 SV=1;tr|I3L9J4|I3L9J4_PIG Chaperonin containing TCP1 subunit 6A OS=Sus scrofa OX=9823 GN=CCT6A PE=1 SV=2	9	9	2	4	2	0	6	5	8	5	2	4	2	0	6	5	8	5	21	53.234	486	81.539	4.1	8.6	4.1	0	13.4	11.7	18.9	11.5	691630	33686	108660	60497	0	169380	128600	133720	57081	14795	16435	14278
F1RG16;I3L5T6	Heterogeneous nuclear ribonucleoprotein F	HNRNPF	F1RG16	11;1	11;1	9;1	tr|F1RG16|F1RG16_PIG Heterogeneous nuclear ribonucleoprotein F OS=Sus scrofa OX=9823 GN=HNRNPF PE=1 SV=1	11	9	5	7	5	6	8	5	10	10	4	6	4	5	7	5	9	9	34.1	45.669	414	323.31	14	18.6	14	15.7	24.4	15.7	29	29	19801000	1370000	3460000	222940	1126800	4143400	347490	4309200	4820800	402020	445910	68090
F1S5A8;A0A287AQJ7	ATP-dependent RNA helicase DHX15 (EC 3.6.4.13) (DEAH box protein 15)	DHX15	F1S5A8;A0A287AQJ7	9;8	9;8	9;8	tr|F1S5A8|F1S5A8_PIG RNA helicase OS=Sus scrofa OX=9823 GN=DHX15 PE=1 SV=1;tr|A0A287AQJ7|A0A287AQJ7_PIG RNA helicase OS=Sus scrofa OX=9823 GN=DHX15 PE=1 SV=1	9	9	4	8	4	6	8	9	8	7	4	8	4	6	8	9	8	7	11.3	90.932	795	85.358	5.2	10.4	5	7.5	10.3	11.3	10.3	8.7	1350800	89890	251550	52554	106330	195340	279050	155790	220300	39200	29335	15698
F1SSA6;P81271	Myosin-10 (Cellular myosin heavy chain, type B) (Myosin heavy chain 10) (Myosin heavy chain, non-muscle IIb) (Non-muscle myosin heavy chain B) (Non-muscle myosin heavy chain IIb)		F1SSA6	15;2	11;1	9;0	tr|F1SSA6|F1SSA6_PIG Myosin motor domain-containing protein OS=Sus scrofa OX=9823 PE=1 SV=4	15	9	6	11	9	8	13	3	8	7	3	7	6	4	7	1	4	3	13.8	110.06	947	98.451	5.7	11	9.7	7.9	11.7	3.5	6.5	6.2	589150	33684	154680	61576	39636	225850	1315.3	42579	29825	10377	21343	13226
I3LCI4;I3L598	Zinc finger RNA-binding protein	ZFR	I3LCI4;I3L598	9;9	9;9	9;9	tr|I3LCI4|I3LCI4_PIG Zinc finger RNA-binding protein OS=Sus scrofa OX=9823 GN=ZFR PE=1 SV=2;tr|I3L598|I3L598_PIG Zinc finger RNA-binding protein OS=Sus scrofa OX=9823 GN=ZFR PE=1 SV=2	9	9	4	6	5	2	1	2	4	0	4	6	5	2	1	2	4	0	10.6	109.41	1000	76.324	4.7	7.3	5.8	2.9	1.2	2.8	4.4	0	286290	20210	164480	32421	7247.9	6027	3892.4	52006	0	3723.6	29900	5402.2
I3LI05;A0A5G2QX23	Serrate RNA effector molecule homolog (Arsenite-resistance protein 2)	SRRT	I3LI05;A0A5G2QX23	9;8	9;8	9;8	tr|I3LI05|I3LI05_PIG Arsenite-resistance protein 2 OS=Sus scrofa OX=9823 GN=SRRT PE=1 SV=3;tr|A0A5G2QX23|A0A5G2QX23_PIG Arsenite-resistance protein 2 OS=Sus scrofa OX=9823 GN=SRRT PE=1 SV=1	9	9	5	7	2	3	4	7	4	7	5	7	2	3	4	7	4	7	9.3	100.51	875	64.11	5.6	7.1	2.3	3.4	4.3	8	4.5	8	490750	28531	126990	15736	14182	73329	97179	35352	99452	11261	18243	6952.5
A0A286ZIC1;A0A8W4F768;A0A286ZSM7;A0A287BJC6;P20305;A0A287A6P1	Gelsolin (ADF) (Actin-depolymerizing factor)	GSN	A0A286ZIC1;A0A8W4F768;A0A286ZSM7;A0A287BJC6;P20305;A0A287A6P1	8;8;8;8;8;8	8;8;8;8;8;8	8;8;8;8;8;8	tr|A0A286ZIC1|A0A286ZIC1_PIG Gelsolin OS=Sus scrofa OX=9823 GN=GSN PE=3 SV=1;tr|A0A8W4F768|A0A8W4F768_PIG Gelsolin OS=Sus scrofa OX=9823 GN=GSN PE=3 SV=1;tr|A0A286ZSM7|A0A286ZSM7_PIG Gelsolin OS=Sus scrofa OX=9823 GN=GSN PE=3 SV=1;tr|A0A287BJC6|A0A287BJC6_	8	8	4	5	6	5	5	3	5	5	4	5	6	5	5	3	5	5	13.3	80.782	731	58.821	6.6	8.3	10	8.1	9.2	4.5	9.2	9.2	816550	71320	132820	139470	74802	195160	20515	107730	74727	32240	23213	23390
A0A5G2R5A8;A0A286ZNN1;A0A5G2QZ45;I3LFN8	Plakophilin-3	PKP3	A0A5G2R5A8;A0A286ZNN1;A0A5G2QZ45;I3LFN8	8;8;8;8	8;8;8;8	8;8;8;8	tr|A0A5G2R5A8|A0A5G2R5A8_PIG Plakophilin 3 OS=Sus scrofa OX=9823 GN=PKP3 PE=1 SV=1;tr|A0A286ZNN1|A0A286ZNN1_PIG Plakophilin 3 OS=Sus scrofa OX=9823 GN=PKP3 PE=1 SV=3;tr|A0A5G2QZ45|A0A5G2QZ45_PIG Plakophilin 3 OS=Sus scrofa OX=9823 GN=PKP3 PE=1 SV=2;tr|I3LF	8	8	2	8	6	2	2	4	1	3	2	8	6	2	2	4	1	3	10.4	101.22	942	49.523	2	10.4	7	2	3.1	5.7	2	4.1	349170	7883.8	149100	74709	23250	20478	47168	13691	12893	4850.8	26403	23967
A0A5G2R387;A0A287B6W6;A0A286ZV42;F1RY52;A0A287A4D0;A0A286ZWK7;A0A8W4F668	Epithelial splicing regulatory protein 1 (RNA-binding motif protein 35A) (RNA-binding protein 35A)	ESRP1	A0A5G2R387;A0A287B6W6;A0A286ZV42;F1RY52	8;8;8;5;1;1;1	8;8;8;5;1;1;1	8;8;8;5;1;1;1	tr|A0A5G2R387|A0A5G2R387_PIG Epithelial splicing regulatory protein 1 OS=Sus scrofa OX=9823 GN=ESRP1 PE=3 SV=1;tr|A0A287B6W6|A0A287B6W6_PIG Epithelial splicing regulatory protein 1 OS=Sus scrofa OX=9823 GN=ESRP1 PE=3 SV=2;tr|A0A286ZV42|A0A286ZV42_PIG Epith	8	8	5	7	3	6	6	0	6	7	5	7	3	6	6	0	6	7	15.6	67.514	608	105.03	8.7	13.7	4.9	11.7	12.3	0	12.3	14.3	1244000	78245	236890	14757	134290	239830	0	213020	326970	31512	29043	4570
A0A286ZX31;A0A4X1UPL7;A0A286ZQL1;F1RJN4;A0A8W4FBV4	Transducin beta like 2	TBL2	A0A286ZX31;A0A4X1UPL7;A0A286ZQL1;F1RJN4;A0A8W4FBV4	8;7;7;7;6	8;7;7;7;6	8;7;7;7;6	tr|A0A286ZX31|A0A286ZX31_PIG Transducin beta like 2 OS=Sus scrofa OX=9823 GN=TBL2 PE=1 SV=3;tr|A0A4X1UPL7|A0A4X1UPL7_PIG Transducin beta like 2 OS=Sus scrofa OX=9823 GN=TBL2 PE=4 SV=1;tr|A0A286ZQL1|A0A286ZQL1_PIG Transducin beta like 2 OS=Sus scrofa OX=982	8	8	7	8	3	4	7	3	5	5	7	8	3	4	7	3	5	5	19.4	50.816	453	59.68	16.8	19.4	7.1	9.5	16.8	6.8	11.9	11.3	627590	56069	202110	32958	46936	173490	7722.8	70023	38290	14360	21354	11945
A0A287B5L5;A0A287BBL5;A0A286ZXD9;A0A287A3X7;A0A287A4H3;A0A287AY86	Microtubule-associated protein	MAP4	A0A287B5L5;A0A287BBL5;A0A286ZXD9;A0A287A3X7;A0A287A4H3;A0A287AY86	8;8;8;7;6;4	8;8;8;7;6;4	8;8;8;7;6;4	tr|A0A287B5L5|A0A287B5L5_PIG Microtubule-associated protein OS=Sus scrofa OX=9823 GN=MAP4 PE=1 SV=2;tr|A0A287BBL5|A0A287BBL5_PIG Microtubule-associated protein OS=Sus scrofa OX=9823 GN=MAP4 PE=1 SV=1;tr|A0A286ZXD9|A0A286ZXD9_PIG Microtubule-associated prot	8	8	4	7	4	5	3	2	2	3	4	7	4	5	3	2	2	3	4.8	228.62	2148	60.298	2.7	4.4	2.4	2.8	1.7	1.5	1.2	2	1072900	191530	369620	147620	157670	79358	25679	32941	68479	67382	66784	52304
A0A287BPW6;A0A4X1UIF0;A0A287AD71;A0A287ATL9;A0A287A2Q0;A0A287BRY4;A0A481C303;A0A4X1UMP0;A0A287A6A7	Double-stranded RNA-binding protein Staufen homolog 2	STAU2	A0A287BPW6;A0A4X1UIF0;A0A287AD71;A0A287ATL9;A0A287A2Q0;A0A287BRY4;A0A481C303;A0A4X1UMP0;A0A287A6A7	10;10;10;10;10;10;10;10;10	8;8;8;8;8;8;8;8;8	8;8;8;8;8;8;8;8;8	tr|A0A287BPW6|A0A287BPW6_PIG Double-stranded RNA-binding protein Staufen homolog 2 OS=Sus scrofa OX=9823 GN=STAU2 PE=1 SV=3;tr|A0A4X1UIF0|A0A4X1UIF0_PIG Double-stranded RNA-binding protein Staufen homolog 2 OS=Sus scrofa OX=9823 GN=STAU2 PE=4 SV=1;tr|A0A28	10	8	4	7	7	7	9	6	9	9	3	5	5	5	7	4	8	7	22.4	51.461	469	71.797	10	17.5	14.7	17.5	19.6	14.3	20.7	19.6	1256300	37656	46161	42728	33021	297210	50510	511050	237920	18196	8239.4	26196
A0A287AI76;A0A8D0UJN8;A0A287BMK2;A0A5G2RG64;A0A8D1I893;A0A8W4FEW3;A0A5G2QIW0;A0A5G2QRQ0	Poly(A)-specific ribonuclease PARN (EC 3.1.13.4) (Polyadenylate-specific ribonuclease)	PARN	A0A287AI76;A0A8D0UJN8;A0A287BMK2;A0A5G2RG64;A0A8D1I893;A0A8W4FEW3;A0A5G2QIW0;A0A5G2QRQ0	8;8;8;8;7;6;6;4	8;8;8;8;7;6;6;4	8;8;8;8;7;6;6;4	tr|A0A287AI76|A0A287AI76_PIG Poly(A)-specific ribonuclease PARN OS=Sus scrofa OX=9823 GN=PARN PE=3 SV=2;tr|A0A8D0UJN8|A0A8D0UJN8_PIG Poly(A)-specific ribonuclease PARN OS=Sus scrofa OX=9823 GN=PARN PE=3 SV=1;tr|A0A287BMK2|A0A287BMK2_PIG Poly(A)-specific ri	8	8	5	4	2	5	5	1	2	6	5	4	2	5	5	1	2	6	14.2	67.775	592	54.864	9.5	7.8	4.1	9.6	8.4	2.4	3.5	11.1	315240	38306	20642	4830.1	76318	36036	1117	5485.3	132500	11203	1206.9	1177
F2Z5E6;A0A287AKC0;A0A287AEM2;A0A5G2QBD4	Small ribosomal subunit protein uS7 (40S ribosomal protein S5)	RPS5	F2Z5E6;A0A287AKC0;A0A287AEM2;A0A5G2QBD4	8;8;7;4	8;8;7;4	8;8;7;4	tr|F2Z5E6|F2Z5E6_PIG Small ribosomal subunit protein uS7 OS=Sus scrofa OX=9823 GN=RPS5 PE=1 SV=1;tr|A0A287AKC0|A0A287AKC0_PIG Small ribosomal subunit protein uS7 OS=Sus scrofa OX=9823 GN=RPS5 PE=1 SV=1;tr|A0A287AEM2|A0A287AEM2_PIG Small ribosomal subunit p	8	8	6	8	7	6	2	3	3	2	6	8	7	6	2	3	3	2	23	22.876	204	53.461	13.7	23	18.1	13.7	8.8	12.7	12.7	8.8	4915600	432350	2211800	1235400	589820	90400	105870	174810	75204	158260	286320	277090
A0A287ARB4	Myosin VC (Unconventional myosin-Vc)	MYO5C	A0A287ARB4	10	8	8	tr|A0A287ARB4|A0A287ARB4_PIG Myosin VC OS=Sus scrofa OX=9823 GN=MYO5C PE=1 SV=1	10	8	3	6	3	1	10	4	6	4	1	4	1	0	8	3	4	2	6.7	203.1	1742	51.746	2	4.1	2	0.8	6.7	3	4	2.8	214040	4026.7	20849	1127.6	0	132550	8999.7	28465	18022	3439.6	1876.6	657.25
A0A5S6GJG2;Q3YLA6;A0A287BMV2;A0A5G2R2Z1;A0A8W4FAE5	Serine/arginine-rich splicing factor 1 (Splicing factor, arginine/serine-rich 1)	SRSF1	A0A5S6GJG2;Q3YLA6;A0A287BMV2;A0A5G2R2Z1	8;8;8;7;1	8;8;8;7;1	8;8;8;7;1	tr|A0A5S6GJG2|A0A5S6GJG2_PIG Serine/arginine-rich splicing factor 1 OS=Sus scrofa OX=9823 GN=SRSF1 PE=1 SV=1;sp|Q3YLA6|SRSF1_PIG Serine/arginine-rich splicing factor 1 OS=Sus scrofa OX=9823 GN=SRSF1 PE=2 SV=3;tr|A0A287BMV2|A0A287BMV2_PIG Serine/arginine-ri	8	8	5	8	6	4	4	3	2	3	5	8	6	4	4	3	2	3	28.4	26.906	236	86.892	20.8	28.4	20.8	17.4	16.9	13.1	8.9	13.1	1178000	115400	624800	79621	73895	114560	78046	28010	63632	46389	84792	29765
D0G0C9;A0A4X1W928;A0A8D1CM11;A0A8D1XRY8;A0A287AKF5;A0A4X1W7V7;A0A8W4FP72	T-complex protein 1 subunit eta (TCP-1-eta) (CCT-eta)	CCT7	D0G0C9;A0A4X1W928;A0A8D1CM11;A0A8D1XRY8;A0A287AKF5;A0A4X1W7V7;A0A8W4FP72	8;8;7;6;5;4;4	8;8;7;6;5;4;4	8;8;7;6;5;4;4	tr|D0G0C9|D0G0C9_PIG T-complex protein 1 subunit eta OS=Sus scrofa OX=9823 GN=CCT7 PE=1 SV=1;tr|A0A4X1W928|A0A4X1W928_PIG T-complex protein 1 subunit eta OS=Sus scrofa OX=9823 GN=CCT7 PE=3 SV=1;tr|A0A8D1CM11|A0A8D1CM11_PIG T-complex protein 1 subunit eta O	8	8	2	7	7	0	5	8	5	4	2	7	7	0	5	8	5	4	18	59.473	543	61.348	3.9	14.9	14.9	0	10.3	18	10.9	9	960630	24970	289710	108190	0	182910	157290	123080	74491	13130	42827	34168
A0A8W4FMX4;A0A5G2R4A8;F2Z5B4;A0A8W4FBN6;A0A8W4FKH1;A0A287AIY4;A0A287B004	Heterogeneous nuclear ribonucleoprotein A3	HNRNPA3	A0A8W4FMX4;A0A5G2R4A8;F2Z5B4;A0A8W4FBN6	9;9;8;7;4;2;2	8;8;7;6;3;2;2	8;8;7;6;3;2;2	tr|A0A8W4FMX4|A0A8W4FMX4_PIG RRM domain-containing protein OS=Sus scrofa OX=9823 GN=HNRNPA3 PE=1 SV=1;tr|A0A5G2R4A8|A0A5G2R4A8_PIG RRM domain-containing protein OS=Sus scrofa OX=9823 GN=HNRNPA3 PE=1 SV=2;tr|F2Z5B4|F2Z5B4_PIG RRM domain-containing protein O	9	8	5	8	4	7	5	3	4	4	4	7	3	6	4	2	3	3	32	35.411	331	115.74	14.2	27.5	11.8	24.5	16.3	7.9	12.4	11.8	5467800	672100	2076400	329630	701630	443010	222410	384110	638490	246640	336280	124350
A0A5G2R5Y8;F1RQH5;Q28970;A0A5G2R9D4;F1SUK5	Unconventional myosin-VIIb	MYO7B	A0A5G2R5Y8;F1RQH5	8;8;1;1;1	8;8;1;1;1	8;8;1;1;1	tr|A0A5G2R5Y8|A0A5G2R5Y8_PIG Myosin VIIB OS=Sus scrofa OX=9823 GN=MYO7B PE=1 SV=2;tr|F1RQH5|F1RQH5_PIG Myosin VIIB OS=Sus scrofa OX=9823 GN=MYO7B PE=1 SV=3	8	8	1	3	1	0	7	3	5	6	1	3	1	0	7	3	5	6	4.1	241.9	2117	46.747	0.7	2	0.6	0	3.5	1.7	2.3	3.1	636310	6700.5	68646	20226	0	170710	76312	43247	250470	31632	31800	40725
A0A5G2R8T3;A0A5G2QRJ2;A0A4X1TR04;A0A8D1BUG4;A0A4X1VGA9;A0A5G2R1L5;A0A8D1D3H3	Myosin IE	MYO1E	A0A5G2R8T3;A0A5G2QRJ2;A0A4X1TR04	8;7;7;3;3;3;1	8;7;7;3;3;3;1	8;7;7;3;3;3;1	tr|A0A5G2R8T3|A0A5G2R8T3_PIG Myosin IE OS=Sus scrofa OX=9823 GN=MYO1E PE=3 SV=1;tr|A0A5G2QRJ2|A0A5G2QRJ2_PIG Myosin IE OS=Sus scrofa OX=9823 GN=MYO1E PE=3 SV=1;tr|A0A4X1TR04|A0A4X1TR04_PIG Myosin IE OS=Sus scrofa OX=9823 GN=MYO1E PE=3 SV=1	8	8	4	6	4	5	5	3	5	6	4	6	4	5	5	3	5	6	7.4	128.17	1116	52.87	3.8	5.9	4.1	4.6	4.9	3	4.8	5.9	364550	43616	76214	33657	33762	55282	15867	69513	36643	8934.9	10424	8149.3
A0A8D0NPF0	ATP-citrate synthase (EC 2.3.3.8) (ATP-citrate (pro-S-)-lyase) (Citrate cleavage enzyme)	ACLY	A0A8D0NPF0	8	8	8	tr|A0A8D0NPF0|A0A8D0NPF0_PIG ATP-citrate synthase OS=Sus scrofa OX=9823 GN=ACLY PE=3 SV=1	8	8	0	5	2	5	1	4	4	5	0	5	2	5	1	4	4	5	6.8	123.71	1130	46.789	0	4.7	1.6	4	0.8	3.8	3.7	4.5	506510	0	115710	18798	86264	12033	120280	84461	68960	0	13814	14759
A0A8W4FDP4;F1SCS1;A0A8W4FQC1	ATP-dependent RNA helicase (EC 3.6.4.13)	DDX1	A0A8W4FDP4;F1SCS1;A0A8W4FQC1	8;8;8	8;8;8	8;8;8	tr|A0A8W4FDP4|A0A8W4FDP4_PIG ATP-dependent RNA helicase OS=Sus scrofa OX=9823 GN=DDX1 PE=1 SV=1;tr|F1SCS1|F1SCS1_PIG ATP-dependent RNA helicase OS=Sus scrofa OX=9823 GN=DDX1 PE=1 SV=4;tr|A0A8W4FQC1|A0A8W4FQC1_PIG ATP-dependent RNA helicase OS=Sus scrofa OX	8	8	5	8	4	8	5	0	6	4	5	8	4	8	5	0	6	4	11.7	82.157	736	77.623	7.2	11.7	6	11.7	7.9	0	9	6.1	1415700	280870	393980	75401	304130	120490	0	156820	83989	73515	34567	19947
A0A8W4FGP4;A0A8W4FLJ9;A0A8W4FEQ5;A0A8W4FDZ3;F1SV90;A0A8W4FBA1;A0A8W4FIK9;A0A8W4FNN8	Eukaryotic translation initiation factor 3 subunit I (eIF3i) (Eukaryotic translation initiation factor 3 subunit 2) (eIF-3-beta) (eIF3 p36)	EIF3I EIF3S2	A0A8W4FGP4;A0A8W4FLJ9;A0A8W4FEQ5;A0A8W4FDZ3;F1SV90;A0A8W4FBA1;A0A8W4FIK9;A0A8W4FNN8	8;7;7;7;6;6;6;4	8;7;7;7;6;6;6;4	8;7;7;7;6;6;6;4	tr|A0A8W4FGP4|A0A8W4FGP4_PIG Eukaryotic translation initiation factor 3 subunit I OS=Sus scrofa OX=9823 GN=EIF3I PE=1 SV=1;tr|A0A8W4FLJ9|A0A8W4FLJ9_PIG Serine-threonine kinase receptor-associated protein OS=Sus scrofa OX=9823 GN=EIF3I PE=1 SV=1;tr|A0A8W4FE	8	8	5	8	6	5	3	2	5	2	5	8	6	5	3	2	5	2	28.6	32.881	294	106.11	17	28.6	20.7	18.4	10.9	7.1	17.7	8.2	1563500	141630	1104500	121000	92044	37041	18829	40578	7926.5	35666	120810	20138
F1S2H8;A0A8W4FQ33;F1S2H7;I3LV91;A0A8W4FNZ9;A0A8W4F7T1	IQ motif containing GTPase activating protein 2	IQGAP2	F1S2H8;A0A8W4FQ33;F1S2H7;I3LV91;A0A8W4FNZ9;A0A8W4F7T1	8;8;7;7;6;6	8;8;7;7;6;6	8;8;7;7;6;6	tr|F1S2H8|F1S2H8_PIG IQ motif containing GTPase activating protein 2 OS=Sus scrofa OX=9823 GN=IQGAP2 PE=1 SV=5;tr|A0A8W4FQ33|A0A8W4FQ33_PIG IQ motif containing GTPase activating protein 2 OS=Sus scrofa OX=9823 GN=IQGAP2 PE=1 SV=1;tr|F1S2H7|F1S2H7_PIG IQ mo	8	8	2	6	5	2	5	1	3	6	2	6	5	2	5	1	3	6	6.3	177.87	1547	48.646	1.3	4.5	3.6	1.3	4.1	1	2.8	5	356060	29865	100590	64554	41644	53026	7646.9	28262	30475	11628	18399	14986
F1RQC5;A0A287AKJ3;A0A5G2QIT4	La ribonucleoprotein 1, translational regulator	LARP1	F1RQC5;A0A287AKJ3;A0A5G2QIT4	8;6;5	8;6;5	8;6;5	tr|F1RQC5|F1RQC5_PIG La ribonucleoprotein 1, translational regulator OS=Sus scrofa OX=9823 GN=LARP1 PE=1 SV=3;tr|A0A287AKJ3|A0A287AKJ3_PIG La ribonucleoprotein 1, translational regulator OS=Sus scrofa OX=9823 GN=LARP1 PE=1 SV=1;tr|A0A5G2QIT4|A0A5G2QIT4_PIG	8	8	5	7	3	4	3	1	1	3	5	7	3	4	3	1	1	3	8.2	123.83	1101	60.894	5.4	7.5	3.5	4.3	2.5	0.6	0.6	2.5	745520	102790	254310	25906	37181	115580	37316	90720	81711	51419	47171	28575
I3LUM8;F1SR70;A0A5G2QXM5;A0A5G2RG03;A0A5G2QMT5;A0A287ADY2;A0A8W4FKK9;A0A5G2QCB3	Phenylalanine--tRNA ligase beta subunit (EC 6.1.1.20) (Phenylalanyl-tRNA synthetase beta subunit)	FARSB	I3LUM8;F1SR70;A0A5G2QXM5;A0A5G2RG03;A0A5G2QMT5;A0A287ADY2;A0A8W4FKK9;A0A5G2QCB3	8;7;7;7;7;6;6;6	8;7;7;7;7;6;6;6	8;7;7;7;7;6;6;6	tr|I3LUM8|I3LUM8_PIG Phenylalanine--tRNA ligase beta subunit OS=Sus scrofa OX=9823 GN=FARSB PE=1 SV=2;tr|F1SR70|F1SR70_PIG Phenylalanine--tRNA ligase beta subunit OS=Sus scrofa OX=9823 GN=FARSB PE=1 SV=3;tr|A0A5G2QXM5|A0A5G2QXM5_PIG Phenylalanine--tRNA lig	8	8	4	7	5	5	4	0	1	1	4	7	5	5	4	0	1	1	12.7	66.321	589	48.324	5.9	11.4	7.3	7.8	7.3	0	1.4	2.2	489480	96030	123680	102000	43935	104640	0	16654	2543	32105	22613	28733
A0A286ZKD4;A0A286ZRZ5;A0A5G2QUC7;A0A287B665;A0A5G2QU76	Electrogenic aspartate/glutamate antiporter SLC25A13, mitochondrial (Solute carrier family 25 member 13)	SLC25A13	A0A286ZKD4;A0A286ZRZ5;A0A5G2QUC7;A0A287B665;A0A5G2QU76	8;7;7;7;6	8;7;7;7;6	7;6;6;6;5	tr|A0A286ZKD4|A0A286ZKD4_PIG Solute carrier family 25 member 13 OS=Sus scrofa OX=9823 GN=SLC25A13 PE=3 SV=3;tr|A0A286ZRZ5|A0A286ZRZ5_PIG Solute carrier family 25 member 13 OS=Sus scrofa OX=9823 GN=SLC25A13 PE=1 SV=2;tr|A0A5G2QUC7|A0A5G2QUC7_PIG Solute carr	8	7	3	6	3	3	4	4	5	3	3	6	3	3	3	3	4	2	12.9	75.518	684	50.99	3.8	9.1	3.8	4.4	6.1	5.4	8	3.5	403390	19905	78168	34135	18581	55348	69189	66746	61318	6202	15422	19039
A0A286ZKQ3;A0A286ZPA4;A0A8D0LLE0;A0A287AU26;Q29099;A0A287B5K1;A0A5G2QVL1;A0A4X1VUA4	Polypyrimidine tract-binding protein 1	PTBP1	A0A286ZKQ3;A0A286ZPA4;A0A8D0LLE0;A0A287AU26;Q29099;A0A287B5K1;A0A5G2QVL1;A0A4X1VUA4	8;8;8;8;8;8;8;4	8;8;8;8;8;8;8;4	7;7;7;7;7;7;7;3	tr|A0A286ZKQ3|A0A286ZKQ3_PIG Polypyrimidine tract-binding protein 1 OS=Sus scrofa OX=9823 GN=PTBP1 PE=4 SV=2;tr|A0A286ZPA4|A0A286ZPA4_PIG Polypyrimidine tract-binding protein 1 OS=Sus scrofa OX=9823 GN=PTBP1 PE=4 SV=2;tr|A0A8D0LLE0|A0A8D0LLE0_PIG Polypyrim	8	7	4	3	5	5	4	5	6	5	3	3	4	4	3	4	5	4	18.8	54.171	501	83.687	7.8	5.2	10	7.8	7.8	14.2	13.2	13.4	9985100	719160	154230	2599200	358410	1188100	417780	3922500	625640	418410	148040	1690600
I3L5C7;F1RGK9;A0A286ZKU8;A0A287A0B3;A0A5G2QD79;I3LQ83;A0A287BRL3	Ubiquitin associated protein 2 like	UBAP2L	I3L5C7;F1RGK9;A0A286ZKU8;A0A287A0B3;A0A5G2QD79;I3LQ83	7;7;7;7;6;6;2	7;7;7;7;6;6;2	7;7;7;7;6;6;2	tr|I3L5C7|I3L5C7_PIG Ubiquitin associated protein 2 like OS=Sus scrofa OX=9823 GN=UBAP2L PE=1 SV=3;tr|F1RGK9|F1RGK9_PIG Ubiquitin associated protein 2 like OS=Sus scrofa OX=9823 GN=UBAP2L PE=1 SV=4;tr|A0A286ZKU8|A0A286ZKU8_PIG Ubiquitin associated protein	7	7	2	7	3	2	1	1	1	1	2	7	3	2	1	1	1	1	8.9	106.02	998	49.877	2.5	8.9	3.3	2.3	1.5	1.5	1.5	1.5	335540	24578	175830	54115	24835	10819	18034	18293	9044.6	15819	43503	24824
F1RPN9;A0A286ZNS2;A0A5G2QSJ2;A0A287AXT4;A0A5G2R7A1;A0A5G2QB59;A0A8W4FKT1;A0A5G2Q7Q0;F1RQM4;Q29558;A0A5G2RAJ8;A0A5G2RAT9;F1STS4	Malic enzyme	ME2	F1RPN9;A0A286ZNS2;A0A5G2QSJ2;A0A287AXT4;A0A5G2R7A1;A0A5G2QB59	7;7;6;6;6;6;1;1;1;1;1;1;1	7;7;6;6;6;6;1;1;1;1;1;1;1	7;7;6;6;6;6;1;1;1;1;1;1;1	tr|F1RPN9|F1RPN9_PIG Malic enzyme OS=Sus scrofa OX=9823 GN=ME2 PE=1 SV=5;tr|A0A286ZNS2|A0A286ZNS2_PIG Malic enzyme OS=Sus scrofa OX=9823 GN=ME2 PE=1 SV=1;tr|A0A5G2QSJ2|A0A5G2QSJ2_PIG Malic enzyme OS=Sus scrofa OX=9823 GN=ME2 PE=1 SV=2;tr|A0A287AXT4|A0A287A	7	7	2	6	0	4	1	2	0	0	2	6	0	4	1	2	0	0	12.2	61.458	547	42.612	3.3	10.6	0	6.6	1.5	3.5	0	0	381770	33296	142130	0	132810	24045	49493	0	0	25293	66606	0
A0A286ZP57;I3LA63;I3LCC2	Methionine--tRNA ligase, cytoplasmic (EC 6.1.1.10) (Methionyl-tRNA synthetase)	MARS1	A0A286ZP57;I3LA63;I3LCC2	7;7;7	7;7;7	7;7;7	tr|A0A286ZP57|A0A286ZP57_PIG Methionine--tRNA ligase, cytoplasmic OS=Sus scrofa OX=9823 GN=MARS1 PE=1 SV=2;tr|I3LA63|I3LA63_PIG Methionine--tRNA ligase, cytoplasmic OS=Sus scrofa OX=9823 GN=MARS1 PE=1 SV=2;tr|I3LCC2|I3LCC2_PIG Methionine--tRNA ligase, cyto	7	7	2	2	2	2	7	2	4	4	2	2	2	2	7	2	4	4	8.4	102.85	912	56.327	2	2	2	2	8.4	1.8	4.2	3.9	721430	47923	27872	59592	17943	387420	9081.6	85281	86322	28563	6346.7	27770
A0A8W4FM96;A0A8D0U7I8;A0A4X1TXD8;F1SL54;A0A286ZPT0;A0A287B4D8	Coatomer subunit beta'	COPB2	A0A8W4FM96;A0A8D0U7I8;A0A4X1TXD8;F1SL54;A0A286ZPT0;A0A287B4D8	7;7;7;7;7;6	7;7;7;7;7;6	7;7;7;7;7;6	tr|A0A8W4FM96|A0A8W4FM96_PIG Coatomer subunit beta OS=Sus scrofa OX=9823 GN=COPB2 PE=1 SV=1;tr|A0A8D0U7I8|A0A8D0U7I8_PIG Coatomer subunit beta OS=Sus scrofa OX=9823 GN=COPB2 PE=3 SV=1;tr|A0A4X1TXD8|A0A4X1TXD8_PIG Coatomer subunit beta OS=Sus scrofa OX=9	7	7	4	7	5	4	5	1	5	4	4	7	5	4	5	1	5	4	9.1	96.87	859	69.668	4.9	9.1	6.9	4.9	7	1.4	7	5.7	400890	40532	132340	49716	38025	74656	4856.8	32944	27820	13022	18678	11797
A0A287B9L0;F1S0W9;A0A5G2QJX1;A0A286ZRF2;A0A480QL67	Nuclear pore complex protein Nup214 (214 kDa nucleoporin) (Nucleoporin Nup214)	NUP214	A0A287B9L0;F1S0W9;A0A5G2QJX1;A0A286ZRF2;A0A480QL67	7;7;7;7;7	7;7;7;7;7	7;7;7;7;7	tr|A0A287B9L0|A0A287B9L0_PIG Nucleoporin 214 OS=Sus scrofa OX=9823 GN=NUP214 PE=1 SV=2;tr|F1S0W9|F1S0W9_PIG Nucleoporin 214 OS=Sus scrofa OX=9823 GN=NUP214 PE=1 SV=4;tr|A0A5G2QJX1|A0A5G2QJX1_PIG Nucleoporin 214 OS=Sus scrofa OX=9823 GN=NUP214 PE=1 SV=1;tr|	7	7	2	7	5	3	0	0	0	0	2	7	5	3	0	0	0	0	4.5	195.88	1922	59.727	0.9	4.5	2.9	1.8	0	0	0	0	194820	16669	95406	66593	16147	0	0	0	0	8935.9	12846	18129
F1S7T1;A0A287AZP9;A0A5G2QR40;A0A287B621;A0A286ZS85;A0A286ZXS8;A0A5G2R3C7;A0A287B509;A0A287AS06;F1S0W4	Proline rich coiled-coil 2C	PRRC2C	F1S7T1;A0A287AZP9;A0A5G2QR40;A0A287B621;A0A286ZS85;A0A286ZXS8	8;8;8;8;8;5;1;1;1;1	8;8;8;8;8;5;1;1;1;1	7;7;7;7;7;4;0;0;0;0	tr|F1S7T1|F1S7T1_PIG Proline rich coiled-coil 2C OS=Sus scrofa OX=9823 GN=PRRC2C PE=1 SV=4;tr|A0A287AZP9|A0A287AZP9_PIG Proline rich coiled-coil 2C OS=Sus scrofa OX=9823 GN=PRRC2C PE=1 SV=1;tr|A0A5G2QR40|A0A5G2QR40_PIG Proline rich coiled-coil 2C OS=Sus sc	8	7	2	8	1	1	2	1	3	2	2	7	1	1	2	1	3	2	3.4	304.14	2771	55.329	0.9	3.4	0.5	0.5	0.9	0.5	1.4	1	332690	11091	223740	3539.8	6542.8	26762	10990	40107	9922.8	5302.1	46194	1992.4
A0A286ZTB7;A0A287BKG3	Gem nuclear organelle associated protein 4	GEMIN4	A0A286ZTB7;A0A287BKG3	7;7	7;7	7;7	tr|A0A286ZTB7|A0A286ZTB7_PIG Gem nuclear organelle associated protein 4 OS=Sus scrofa OX=9823 GN=GEMIN4 PE=4 SV=1;tr|A0A287BKG3|A0A287BKG3_PIG Gem nuclear organelle associated protein 4 OS=Sus scrofa OX=9823 GN=GEMIN4 PE=4 SV=1	7	7	4	5	4	5	5	6	7	5	4	5	4	5	5	6	7	5	8.8	117.99	1048	97.867	4.4	6.4	4.4	6.4	6.5	7.5	8.8	6.4	1094500	92798	167080	122330	72496	102670	161990	228530	146600	51672	35972	54099
A0A286ZTV9;A0A287AMQ1;A0A287A2J1;A0A287BSL5;A0A287AVK6;A0A286ZZV9;A0A480MFV9;F1SSN5;A0A5G2QWB8	Kinectin 1	KTN1	A0A286ZTV9;A0A287AMQ1;A0A287A2J1;A0A287BSL5;A0A287AVK6;A0A286ZZV9;A0A480MFV9;F1SSN5	7;7;7;7;7;7;7;7;2	7;7;7;7;7;7;7;7;2	7;7;7;7;7;7;7;7;2	tr|A0A286ZTV9|A0A286ZTV9_PIG Kinectin 1 OS=Sus scrofa OX=9823 GN=KTN1 PE=1 SV=3;tr|A0A287AMQ1|A0A287AMQ1_PIG Kinectin 1 OS=Sus scrofa OX=9823 GN=KTN1 PE=1 SV=3;tr|A0A287A2J1|A0A287A2J1_PIG Kinectin 1 OS=Sus scrofa OX=9823 GN=KTN1 PE=1 SV=3;tr|A0A287BSL5|A0	7	7	3	4	0	1	7	2	2	4	3	4	0	1	7	2	2	4	6.5	148.62	1284	59.972	2.8	3.5	0	1	6.5	1.9	1.8	3.6	259630	32579	29890	0	5812.2	111710	8677	47075	23887	14501	7193.6	0
A0A286ZY30;A0A287BLB3;A0A5G2QF76;F1SBT6;A0A287AMD3;A0A5G2QQU4	Far upstream element-binding protein 2 (KH type-splicing regulatory protein)	KHSRP	A0A286ZY30;A0A287BLB3;A0A5G2QF76;F1SBT6;A0A287AMD3;A0A5G2QQU4	9;9;9;8;8;8	7;7;7;6;6;6	7;7;7;6;6;6	tr|A0A286ZY30|A0A286ZY30_PIG KH-type splicing regulatory protein OS=Sus scrofa OX=9823 GN=KHSRP PE=1 SV=1;tr|A0A287BLB3|A0A287BLB3_PIG KH-type splicing regulatory protein OS=Sus scrofa OX=9823 GN=KHSRP PE=1 SV=1;tr|A0A5G2QF76|A0A5G2QF76_PIG KH-type splicin	9	7	2	8	3	2	3	5	6	3	1	6	2	1	2	5	5	3	13.7	73.343	714	48.752	2.9	12.2	4.3	2.9	4.9	9.8	11.1	5.2	478420	2384.2	159180	14369	1690.5	25903	70051	176480	28364	2220.5	19410	6368.6
A0A286ZYJ8	Regulator of nonsense transcripts 1 (ATP-dependent helicase RENT1) (Nonsense mRNA reducing factor 1) (Up-frameshift suppressor 1 homolog)	UPF1	A0A286ZYJ8	7	7	7	tr|A0A286ZYJ8|A0A286ZYJ8_PIG UPF1 RNA helicase and ATPase OS=Sus scrofa OX=9823 GN=UPF1 PE=1 SV=2	7	7	4	7	3	4	2	2	3	3	4	7	3	4	2	2	3	3	5.6	124.31	1127	44.359	3.5	5.6	2.6	3.4	1.8	1.8	2.7	2.7	385270	38007	127720	21641	39990	23021	25708	69385	39793	12271	41074	9705.6
A0A8W4FG59;F1RGJ3;A0A8W4F7J3;A0A8W4F9X0;A0A287ADJ2	Stress-70 protein, mitochondrial (EC 3.6.4.10) (75 kDa glucose-regulated protein) (Heat shock 70 kDa protein 9)	HSPA9	A0A8W4FG59;F1RGJ3;A0A8W4F7J3;A0A8W4F9X0;A0A287ADJ2	7;7;7;7;7	7;7;7;7;7	7;7;7;7;7	tr|A0A8W4FG59|A0A8W4FG59_PIG Heat shock protein family A (Hsp70) member 9 OS=Sus scrofa OX=9823 GN=HSPA9 PE=1 SV=1;tr|F1RGJ3|F1RGJ3_PIG Stress-70 protein, mitochondrial OS=Sus scrofa OX=9823 GN=HSPA9 PE=1 SV=4;tr|A0A8W4F7J3|A0A8W4F7J3_PIG Stress-70 protein	7	7	5	6	5	4	5	1	5	5	5	6	5	4	5	1	5	5	14.4	65.825	603	45.023	9.5	12.9	9.8	8.1	10.8	1.5	11.3	10.8	414610	46971	100610	61022	38568	41930	21915	46666	56930	14856	18888	16679
A0A287AKF4;I3LKK0;I3LAT6;A0A287A4W5;A0A287B3E7;F1SUF6;A0A287AL72	isoleucine--tRNA ligase (EC 6.1.1.5) (Isoleucyl-tRNA synthetase)	IARS1	A0A287AKF4;I3LKK0;I3LAT6;A0A287A4W5;A0A287B3E7;F1SUF6	7;7;7;6;6;5;2	7;7;7;6;6;5;2	7;7;7;6;6;5;2	tr|A0A287AKF4|A0A287AKF4_PIG isoleucine--tRNA ligase OS=Sus scrofa OX=9823 GN=IARS1 PE=1 SV=1;tr|I3LKK0|I3LKK0_PIG isoleucine--tRNA ligase OS=Sus scrofa OX=9823 GN=IARS1 PE=1 SV=2;tr|I3LAT6|I3LAT6_PIG isoleucine--tRNA ligase OS=Sus scrofa OX=9823 GN=IARS1	7	7	1	1	3	2	7	2	5	5	1	1	3	2	7	2	5	5	7.1	136.69	1195	49.354	0.8	0.9	2.8	1.7	7.1	1.7	5.1	4.8	365770	9491.9	3408.5	21301	5841.4	185430	9853.5	97639	32801	5586.1	791.72	13313
A0A287AZ25;A0A287BC34	Splicing factor 1	SF1	A0A287AZ25;A0A287BC34	7;7	7;7	7;7	tr|A0A287AZ25|A0A287AZ25_PIG Splicing factor 1 OS=Sus scrofa OX=9823 GN=SF1 PE=1 SV=3;tr|A0A287BC34|A0A287BC34_PIG Splicing factor 1 OS=Sus scrofa OX=9823 GN=SF1 PE=1 SV=2	7	7	2	4	3	2	2	2	7	2	2	4	3	2	2	2	7	2	10.5	68.315	639	63.864	3.6	5.6	5.5	3.8	3.4	3.6	10.5	3.6	1146700	29579	212960	121970	43807	23327	35045	658390	21573	12769	37015	58898
A0A287BEA5;F1SKQ0	RNA helicase (EC 3.6.4.13)	DDX17	A0A287BEA5;F1SKQ0	11;10	7;7	7;7	tr|A0A287BEA5|A0A287BEA5_PIG RNA helicase OS=Sus scrofa OX=9823 GN=DDX17 PE=1 SV=1;tr|F1SKQ0|F1SKQ0_PIG RNA helicase OS=Sus scrofa OX=9823 GN=DDX17 PE=1 SV=4	11	7	5	11	8	7	10	7	10	9	3	7	4	4	6	3	6	5	29.4	47.355	418	96.658	12.9	29.4	22.2	19.6	26.8	19.4	26.8	24.2	1083400	95594	373660	139800	69336	141120	22449	168100	73353	56376	52398	49466
A0A8W4FGA3;A0A4X1T8R5;A0A8D0PAY4	Eukaryotic translation initiation factor 3 subunit H (eIF3h) (Eukaryotic translation initiation factor 3 subunit 3) (eIF-3 gamma) (eIF3 p40 subunit)	EIF3H EIF3S3	A0A8W4FGA3;A0A4X1T8R5;A0A8D0PAY4	7;7;5	7;7;5	7;7;5	tr|A0A8W4FGA3|A0A8W4FGA3_PIG Eukaryotic translation initiation factor 3 subunit H OS=Sus scrofa OX=9823 GN=EIF3H PE=1 SV=1;tr|A0A4X1T8R5|A0A4X1T8R5_PIG Eukaryotic translation initiation factor 3 subunit H OS=Sus scrofa OX=9823 GN=EIF3H PE=3 SV=1;tr|A0A8D0P	7	7	5	7	6	4	2	2	1	1	5	7	6	4	2	2	1	1	19	41.306	364	126.28	15.4	19	15.7	10.4	8	8.5	5.2	5.2	1498900	115840	1028700	99354	67692	22958	67360	74675	22373	41334	198930	28632
A0A8D0UBE2;A0A287A6S5;A0A287AIM5	CCHC-type zinc finger nucleic acid binding protein (Cellular nucleic acid-binding protein) (Zinc finger protein 9)	CNBP	A0A8D0UBE2	7;2;1	7;2;1	7;2;1	tr|A0A8D0UBE2|A0A8D0UBE2_PIG CCHC-type zinc finger nucleic acid binding protein OS=Sus scrofa OX=9823 GN=CNBP PE=4 SV=1	7	7	1	7	0	3	0	1	1	0	1	7	0	3	0	1	1	0	44.3	18.412	167	73.633	8.4	44.3	0	21.6	0	8.4	8.4	0	941820	3579.4	911810	0	22028	0	629.86	3778.7	0	1173.7	89941	0
I3LHM3;A0A8W4F6H8;A0A8W4FPT3	DNA topoisomerase I (EC 5.6.2.1) (DNA topoisomerase 1)	TOP1	I3LHM3;A0A8W4F6H8;A0A8W4FPT3	7;7;6	7;7;6	7;7;6	tr|I3LHM3|I3LHM3_PIG DNA topoisomerase I OS=Sus scrofa OX=9823 GN=TOP1 PE=1 SV=2;tr|A0A8W4F6H8|A0A8W4F6H8_PIG DNA topoisomerase I OS=Sus scrofa OX=9823 GN=TOP1 PE=1 SV=1;tr|A0A8W4FPT3|A0A8W4FPT3_PIG DNA topoisomerase I OS=Sus scrofa OX=9823 GN=TOP1 PE=1 SV	7	7	2	4	1	0	6	4	4	6	2	4	1	0	6	4	4	6	10.9	91.17	769	47.389	3.1	7	1.6	0	9.6	7	7	9.6	424610	9111	32087	3636.1	0	168130	37283	73984	100380	4423.7	10185	4031.1
A0A8W4FPD1;F1RY67;F1RY68;A0A5G2QG94;A0A286ZZX4	carnitine O-palmitoyltransferase (EC 2.3.1.21)	CPT1A	A0A8W4FPD1;F1RY67;F1RY68;A0A5G2QG94;A0A286ZZX4	7;7;7;6;6	7;7;7;6;6	7;7;7;6;6	tr|A0A8W4FPD1|A0A8W4FPD1_PIG Carnitine palmitoyltransferase 1A OS=Sus scrofa OX=9823 GN=CPT1A PE=1 SV=1;tr|F1RY67|F1RY67_PIG Carnitine palmitoyltransferase 1A OS=Sus scrofa OX=9823 GN=CPT1A PE=1 SV=5;tr|F1RY68|F1RY68_PIG Carnitine palmitoyltransferase 1A O	7	7	3	5	5	4	6	5	5	6	3	5	5	4	6	5	5	6	9.8	84.841	745	46.499	4.6	7.1	7.2	6.2	8.7	6.7	7.1	8.7	1045800	61880	194780	132560	73248	192180	128430	128390	134300	35807	27874	42175
P20460;A0AAX7FH52	Eukaryotic translation initiation factor 2 subunit 1 (Eukaryotic translation initiation factor 2 subunit alpha) (eIF-2-alpha) (eIF-2A) (eIF-2alpha) (eIF2-alpha)	EIF2S1 EIF2A	P20460;A0AAX7FH52	7;7	7;7	7;7	sp|P20460|IF2A_PIG Eukaryotic translation initiation factor 2 subunit 1 OS=Sus scrofa OX=9823 GN=EIF2S1 PE=1 SV=3;tr|A0AAX7FH52|A0AAX7FH52_PIG Eukaryotic translation initiation factor 2 subunit 1 OS=Sus scrofa OX=9823 GN=EIF2S1 PE=1 SV=1	7	7	3	6	4	2	6	1	3	3	3	6	4	2	6	1	3	3	22.2	36.108	315	64.32	11.1	19.4	13.7	7	19.7	3.8	11.1	11.1	1141500	160020	189590	176670	55282	379210	27086	85288	68332	92868	63224	93717
F1SM17;F1SM28;F1SM20;A0A287B177	glucuronosyltransferase (EC 2.4.1.17)	UGT1A6	F1SM17	7;3;3;3	7;3;3;3	7;3;3;3	tr|F1SM17|F1SM17_PIG glucuronosyltransferase OS=Sus scrofa OX=9823 GN=UGT1A6 PE=1 SV=3	7	7	4	5	4	4	7	3	6	5	4	5	4	4	7	3	6	5	9	92.702	815	44.649	4.8	6.1	4.8	5.3	9	4.3	7.2	6.6	852620	101760	169580	72774	62332	193640	18692	120260	113580	26465	24413	18892
F1SPP8	Cytoskeleton associated protein 4	CKAP4	F1SPP8	7	7	7	tr|F1SPP8|F1SPP8_PIG Cytoskeleton associated protein 4 OS=Sus scrofa OX=9823 GN=CKAP4 PE=1 SV=3	7	7	3	7	3	2	4	1	3	1	3	7	3	2	4	1	3	1	16.8	64.537	591	45.346	6.4	16.8	7.1	3.9	10.2	1.9	6.4	2	231620	26760	77109	15933	8791.7	65538	784.77	16764	19941	10841	14923	7507.5
F1STE8	Eukaryotic translation initiation factor 5B (EC 3.6.5.3) (Translation initiation factor IF-2)	EIF5B	F1STE8	7	7	7	tr|F1STE8|F1STE8_PIG Eukaryotic translation initiation factor 5B OS=Sus scrofa OX=9823 GN=EIF5B PE=1 SV=5	7	7	1	3	2	0	6	0	3	2	1	3	2	0	6	0	3	2	7.5	131.24	1158	47.114	1.2	2.9	2.2	0	6.8	0	2.9	1.9	219070	8981.6	21887	7721.8	0	145180	0	17884	17413	6308.2	3124.1	3314.3
F2Z4Y8	Small ribosomal subunit protein uS17 (40S ribosomal protein S11)	RPS11	F2Z4Y8	7	7	7	tr|F2Z4Y8|F2Z4Y8_PIG Small ribosomal subunit protein uS17 OS=Sus scrofa OX=9823 GN=RPS11 PE=1 SV=1	7	7	4	5	4	2	7	6	7	7	4	5	4	2	7	6	7	7	29.7	18.431	158	67.278	18.4	23.4	18.4	11.4	29.7	23.4	29.7	29.7	2819600	130920	775630	197610	79907	743050	152340	410530	329610	63447	94396	83401
F2Z5Q6;A0A287BCW5;A0A287BE54;A0A287BPA1;F1SML8	40S ribosomal protein S6	RPS6	F2Z5Q6;A0A287BCW5;A0A287BE54	7;5;4;2;1	7;5;4;2;1	7;5;4;2;1	tr|F2Z5Q6|F2Z5Q6_PIG 40S ribosomal protein S6 OS=Sus scrofa OX=9823 GN=RPS6 PE=1 SV=4;tr|A0A287BCW5|A0A287BCW5_PIG 40S ribosomal protein S6 OS=Sus scrofa OX=9823 GN=RPS6 PE=1 SV=3;tr|A0A287BE54|A0A287BE54_PIG 40S ribosomal protein S6 OS=Sus scrofa OX=9823	7	7	6	7	5	5	4	2	3	5	6	7	5	5	4	2	3	5	26.5	28.68	249	84.887	21.7	26.5	21.3	18.5	12.4	8.8	7.6	18.5	2155800	284910	655970	295000	251180	332050	33787	111090	191830	109100	137420	108110
I3LDH3	Poly [ADP-ribose] polymerase (PARP) (EC 2.4.2.-)	PARP1	I3LDH3	7	7	7	tr|I3LDH3|I3LDH3_PIG Poly [ADP-ribose] polymerase OS=Sus scrofa OX=9823 GN=PARP1 PE=1 SV=3	7	7	4	6	5	5	7	3	6	5	4	6	5	5	7	3	6	5	8.3	113.21	1017	87.911	4.8	7.6	6.1	6.3	8.3	3.9	7	6.3	1405100	97892	172540	108530	63430	368490	106590	251610	236010	35255	24046	29422
I3LFV4;A0A287AZS5;F1SFU0;F1RWB7;A0A8W4FM49	Y-box binding protein 1	YBX1	I3LFV4;A0A287AZS5	10;6;3;2;1	10;6;3;2;1	7;6;0;0;0	tr|I3LFV4|I3LFV4_PIG Y-box binding protein 1 OS=Sus scrofa OX=9823 GN=YBX1 PE=1 SV=3;tr|A0A287AZS5|A0A287AZS5_PIG Y-box binding protein 1 OS=Sus scrofa OX=9823 GN=YBX1 PE=1 SV=1	10	7	6	10	8	6	8	6	7	8	4	7	6	4	6	4	5	6	36.7	44.939	409	323.31	23.5	36.7	29.1	29.1	29.1	23.5	23.5	29.1	10652000	238180	3267900	893630	117810	847630	1231800	3039200	1015800	98390	469900	270380
K7GS49	Interleukin enhancer-binding factor 2	ILF2	K7GS49	7	7	7	tr|K7GS49|K7GS49_PIG Interleukin enhancer-binding factor 2 OS=Sus scrofa OX=9823 GN=ILF2 PE=1 SV=1	7	7	1	4	0	0	3	5	6	6	1	4	0	0	3	5	6	6	25.4	43.05	390	115.69	3.1	17.7	0	0	12.3	21.3	23.3	23.3	2093600	1581.2	120980	0	0	212720	195200	1308500	254600	1094.5	9926.7	0
M3TYW5;A0A5G2RBG3	Glutamine--tRNA ligase (EC 6.1.1.18) (Glutaminyl-tRNA synthetase)	QARS1 QARS	M3TYW5;A0A5G2RBG3	8;6	7;5	7;5	tr|M3TYW5|M3TYW5_PIG glutamine--tRNA ligase OS=Sus scrofa OX=9823 GN=QARS1 PE=2 SV=1;tr|A0A5G2RBG3|A0A5G2RBG3_PIG glutamine--tRNA ligase OS=Sus scrofa OX=9823 GN=QARS1 PE=3 SV=1	8	7	5	4	6	3	8	1	5	5	4	4	5	2	7	1	5	4	12	87.563	775	99.921	7.2	5.8	8.6	4.3	12	2.1	7.6	7.5	595370	59934	31434	58049	13686	311690	1126.5	77518	41936	21682	4004.5	16140
P62272;F1S4M2	Small ribosomal subunit protein uS13 (40S ribosomal protein S18)	RPS18	P62272	7;2	7;2	7;2	sp|P62272|RS18_PIG Small ribosomal subunit protein uS13 OS=Sus scrofa OX=9823 GN=RPS18 PE=1 SV=3	7	7	7	7	7	7	5	2	4	5	7	7	7	7	5	2	4	5	37.5	17.718	152	85.7	37.5	37.5	37.5	37.5	31.6	13.2	27	31.6	5556900	808310	2413400	1147100	738430	120760	55496	139810	133630	263100	330980	298250
A0A287ADF2;A0A286ZJI6;I3LI06;A0A8W4FLC3	Kinesin-like protein	KIF2A	A0A287ADF2;A0A286ZJI6;I3LI06;A0A8W4FLC3	6;6;6;3	6;6;6;3	6;6;6;3	tr|A0A287ADF2|A0A287ADF2_PIG Kinesin-like protein OS=Sus scrofa OX=9823 GN=KIF2A PE=1 SV=1;tr|A0A286ZJI6|A0A286ZJI6_PIG Kinesin-like protein OS=Sus scrofa OX=9823 GN=KIF2A PE=1 SV=2;tr|I3LI06|I3LI06_PIG Kinesin-like protein OS=Sus scrofa OX=9823 GN=KIF2A P	6	6	2	2	2	3	4	2	5	4	2	2	2	3	4	2	5	4	8.4	75.748	669	42.197	2.8	3.3	2.8	4.5	5.7	2.8	7.3	5.5	466520	29281	28460	36767	40175	74470	5056.4	125260	127050	25717	10803	24152
A0A287BI04;A0A5G2QCF9;P19620;K7GKR6;F1S073;A0A286ZJV6;A0A287AC54	Annexin	ANXA2	A0A287BI04;A0A5G2QCF9;P19620;K7GKR6;F1S073;A0A286ZJV6;A0A287AC54	6;6;6;6;6;6;4	6;6;6;6;6;6;4	6;6;6;6;6;6;4	tr|A0A287BI04|A0A287BI04_PIG Annexin OS=Sus scrofa OX=9823 GN=ANXA2 PE=1 SV=2;tr|A0A5G2QCF9|A0A5G2QCF9_PIG Annexin OS=Sus scrofa OX=9823 GN=ANXA2 PE=1 SV=1;sp|P19620|ANXA2_PIG Annexin A2 OS=Sus scrofa OX=9823 GN=ANXA2 PE=1 SV=4;tr|K7GKR6|K7GKR6_PIG Annexin	6	6	3	2	2	2	4	3	4	4	3	2	2	2	4	3	4	4	22.8	33.849	298	59.669	10.1	6.4	7	6.7	13.8	10.1	15.4	13.4	521720	49916	75993	50318	24280	114570	35683	99529	71431	21404	15689	22300
A0A287A9T4;F1RQU2;A0A8D1SAM9;A0A286ZKC5	Heat shock protein 90 alpha family class B member 1	HSP90AB1	A0A287A9T4;F1RQU2;A0A8D1SAM9;A0A286ZKC5	14;14;14;14	14;14;14;14	6;6;6;6	tr|A0A287A9T4|A0A287A9T4_PIG Heat shock protein 90 alpha family class B member 1 OS=Sus scrofa OX=9823 GN=HSP90AB1 PE=3 SV=1;tr|F1RQU2|F1RQU2_PIG Heat shock protein 90 alpha family class B member 1 OS=Sus scrofa OX=9823 GN=HSP90AB1 PE=1 SV=2;tr|A0A8D1SAM9|	14	6	4	10	8	4	6	8	8	7	1	3	2	1	2	2	5	2	21.2	81.42	709	105.68	6.1	15.4	12	6.5	10	13	12.7	11.7	1586200	83364	222900	60229	65615	105640	193680	690960	163830	37042	33776	21742
A0A286ZRE1;A0A287BHM1;A0A287BCP0;A0A287B5N7;A0A8W4FL19;A0A5G2R733;A0A8W4FES9;F2Z5B6;P42639;A0A5G2QG60;A0A8W4F9Q6;A0A5G2RIZ8;A0A8D0P6L0;A1XQV4;A0A8W4FKL1;A0A8W4FHV3;A0A8W4FA38;A0A5G2QXH4;A0A8W4FFY3	Tropomyosin alpha-4 chain (Tropomyosin-4)	TPM1	A0A286ZRE1;A0A287BHM1;A0A287BCP0;A0A287B5N7;A0A8W4FL19;A0A5G2R733;A0A8W4FES9;F2Z5B6;P42639;A0A5G2QG60	14;13;10;10;10;10;10;10;9;8;5;4;4;4;4;3;3;3;2	14;13;10;10;10;10;10;10;9;8;5;4;4;4;4;3;3;3;2	6;5;2;2;2;2;2;2;1;1;0;0;0;0;0;0;0;0;0	tr|A0A286ZRE1|A0A286ZRE1_PIG Tropomyosin 1 OS=Sus scrofa OX=9823 GN=TPM1 PE=1 SV=3;tr|A0A287BHM1|A0A287BHM1_PIG Tropomyosin 1 OS=Sus scrofa OX=9823 GN=TPM1 PE=1 SV=3;tr|A0A287BCP0|A0A287BCP0_PIG Tropomyosin 1 OS=Sus scrofa OX=9823 GN=TPM1 PE=1 SV=3;tr|A0A2	14	6	10	12	11	11	4	2	6	1	4	5	4	5	2	1	3	0	39.8	32.862	284	149.68	27.1	33.1	33.5	32.7	13.4	7.7	20.8	3.2	2264400	322370	1076000	379670	337090	47004	21754	79536	946.81	47190	123990	85362
F1SBF8;A0A287AHN0;A0A286ZSM8;A0A287AUU2	Phosphoinositide-3-kinase adaptor protein 1	PIK3AP1	F1SBF8;A0A287AHN0;A0A286ZSM8;A0A287AUU2	6;6;6;3	6;6;6;3	6;6;6;3	tr|F1SBF8|F1SBF8_PIG Phosphoinositide-3-kinase adaptor protein 1 OS=Sus scrofa OX=9823 GN=PIK3AP1 PE=4 SV=4;tr|A0A287AHN0|A0A287AHN0_PIG Phosphoinositide-3-kinase adaptor protein 1 OS=Sus scrofa OX=9823 GN=PIK3AP1 PE=4 SV=1;tr|A0A286ZSM8|A0A286ZSM8_PIG Pho	6	6	1	4	4	3	2	0	2	2	1	4	4	3	2	0	2	2	10.2	70.524	627	39.299	1.6	6.7	6.2	4.6	3.3	0	3.3	3.5	130090	3583.6	69871	22308	5026.3	13517	0	10514	5265.4	6079.2	9331.3	11772
A0A286ZT56;A0A287ATC4;I3L7Q4;A0A5G2QD12	Pre-mRNA-processing factor 6 (PRP6 homolog) (U5 snRNP-associated 102 kDa protein)	PRPF6	A0A286ZT56;A0A287ATC4;I3L7Q4;A0A5G2QD12	6;6;5;5	6;6;5;5	6;6;5;5	tr|A0A286ZT56|A0A286ZT56_PIG Pre-mRNA-processing factor 6 OS=Sus scrofa OX=9823 GN=PRPF6 PE=1 SV=1;tr|A0A287ATC4|A0A287ATC4_PIG Pre-mRNA-processing factor 6 OS=Sus scrofa OX=9823 GN=PRPF6 PE=1 SV=1;tr|I3L7Q4|I3L7Q4_PIG Pre-mRNA-processing factor 6 OS=Sus s	6	6	2	6	4	3	2	2	2	1	2	6	4	3	2	2	2	1	6.1	120.23	1071	42.147	2.4	6.1	4.2	3.4	2.5	2.7	2.7	1.6	173300	20179	69539	29062	13892	19487	4681.2	8672.9	7790.2	10051	10945	9055.6
A0A287A8V4;F1S0L8;A0A286ZU54;A0A5G2R0N5	Metadherin	MTDH	A0A287A8V4;F1S0L8;A0A286ZU54;A0A5G2R0N5	6;6;6;6	6;6;6;6	6;6;6;6	tr|A0A287A8V4|A0A287A8V4_PIG Metadherin OS=Sus scrofa OX=9823 GN=MTDH PE=1 SV=1;tr|F1S0L8|F1S0L8_PIG Metadherin OS=Sus scrofa OX=9823 GN=MTDH PE=1 SV=2;tr|A0A286ZU54|A0A286ZU54_PIG Metadherin OS=Sus scrofa OX=9823 GN=MTDH PE=1 SV=1;tr|A0A5G2R0N5|A0A5G2R0N5	6	6	5	4	6	2	3	1	1	2	5	4	6	2	3	1	1	2	13.1	60.393	549	37.509	9.8	9.1	13.1	3.6	7.3	2	2	4	259120	57397	40034	79760	20062	35781	2660.5	16443	6985.5	19279	6345.2	28245
A0A286ZVG1;A0A287AWT9;A0A4X1UTY4	Serine/threonine-protein phosphatase PGAM5, mitochondrial (EC 3.1.3.16) (Phosphoglycerate mutase family member 5) (Serine/threonine-protein phosphatase Pgam5, mitochondrial)	PGAM5	A0A286ZVG1;A0A287AWT9	6;5;2	6;5;2	6;5;2	tr|A0A286ZVG1|A0A286ZVG1_PIG Serine/threonine-protein phosphatase PGAM5, mitochondrial OS=Sus scrofa OX=9823 GN=PGAM5 PE=3 SV=1;tr|A0A287AWT9|A0A287AWT9_PIG Serine/threonine-protein phosphatase PGAM5, mitochondrial OS=Sus scrofa OX=9823 GN=PGAM5 PE=3 SV=2	6	6	3	6	3	3	6	3	4	5	3	6	3	3	6	3	4	5	22.2	31.9	288	42.669	10.8	22.2	10.8	11.8	22.2	10.8	13.9	18.1	2157200	135410	279020	266280	75043	822170	50901	187840	340500	74208	31790	76082
A0A286ZXU2;A0A8W4FGL7;A0A287A5T4;A0A287A4W0;A0A287AW81;A0A8W4F6Z9	Filamin A	FLNA	A0A286ZXU2;A0A8W4FGL7;A0A287A5T4;A0A287A4W0;A0A287AW81;A0A8W4F6Z9	8;8;8;8;8;5	8;8;8;8;8;5	6;6;6;6;6;3	tr|A0A286ZXU2|A0A286ZXU2_PIG Filamin A OS=Sus scrofa OX=9823 GN=FLNA PE=1 SV=3;tr|A0A8W4FGL7|A0A8W4FGL7_PIG Filamin A OS=Sus scrofa OX=9823 GN=FLNA PE=1 SV=1;tr|A0A287A5T4|A0A287A5T4_PIG Filamin A OS=Sus scrofa OX=9823 GN=FLNA PE=1 SV=2;tr|A0A287A4W0|A0A28	8	6	5	7	5	4	4	1	3	2	4	6	4	3	4	1	2	2	4.6	283.55	2679	54.077	2.6	3.7	2.5	1.8	2.3	0.6	1.9	1.2	214580	26505	65285	31472	12113	43185	4570.7	19869	11578	8023.4	6898	9700.7
A0A4X1U972;Q6QAQ1;I3LVD5;A0A287A5G1;A0A287AA77;A0A287AAR4;A0A4X1W6P1;A0A8W4FKS5	Actin gamma 1	ACTG1	A0A4X1U972;Q6QAQ1;I3LVD5;A0A287A5G1;A0A287AA77;A0A287AAR4	18;18;18;18;18;15;7;7	18;18;18;18;18;15;7;7	6;6;6;6;6;5;0;0	tr|A0A4X1U972|A0A4X1U972_PIG Actin gamma 1 OS=Sus scrofa OX=9823 GN=ACTG1 PE=3 SV=1;sp|Q6QAQ1|ACTB_PIG Actin, cytoplasmic 1 OS=Sus scrofa OX=9823 GN=ACTB PE=1 SV=2;tr|I3LVD5|I3LVD5_PIG Actin gamma 1 OS=Sus scrofa OX=9823 GN=ACTG1 PE=1 SV=1;tr|A0A287A5G1|A0	18	6	17	15	18	16	16	15	16	16	5	4	6	4	5	5	5	5	65.5	40.103	359	323.31	60.4	42.9	65.5	51.3	49.3	49.3	49.3	49.3	102840000	9710900	16497000	10416000	10099000	24200000	5565300	13661000	12695000	2279900	1540100	1759700
I3L5B2;A0A287A9Y6;A0A5G2QTT1	40S ribosomal protein S7	RPS7	I3L5B2;A0A287A9Y6;A0A5G2QTT1	6;6;4	6;6;4	6;6;4	tr|I3L5B2|I3L5B2_PIG 40S ribosomal protein S7 OS=Sus scrofa OX=9823 GN=RPS7 PE=1 SV=3;tr|A0A287A9Y6|A0A287A9Y6_PIG 40S ribosomal protein S7 OS=Sus scrofa OX=9823 GN=RPS7 PE=1 SV=1;tr|A0A5G2QTT1|A0A5G2QTT1_PIG 40S ribosomal protein S7 OS=Sus scrofa OX=9823	6	6	2	2	2	2	3	1	6	3	2	2	2	2	3	1	6	3	31.5	20.875	184	50.049	9.2	9.2	9.2	9.2	14.1	4.9	31.5	14.1	2549300	226020	543330	355540	109360	572980	26125	480840	235060	164830	127400	194340
A0A5G2QJU0;A0A8W4F8A0;A0A5G2QYH9;A0A8W4FPV9;A0A287ABT2;A0A287BKF1	Interferon-induced, double-stranded RNA-activated protein kinase (EC 2.7.10.2) (EC 2.7.11.1) (Eukaryotic translation initiation factor 2-alpha kinase 2) (Interferon-inducible RNA-dependent protein kinase) (Protein kinase RNA-activated) (Tyrosine-protein kinase EIF2AK2)	EIF2AK2	A0A5G2QJU0;A0A8W4F8A0;A0A5G2QYH9;A0A8W4FPV9;A0A287ABT2;A0A287BKF1	6;6;6;6;6;6	6;6;6;6;6;6	6;6;6;6;6;6	tr|A0A5G2QJU0|A0A5G2QJU0_PIG Eukaryotic translation initiation factor 2 alpha kinase 2 OS=Sus scrofa OX=9823 GN=EIF2AK2 PE=1 SV=2;tr|A0A8W4F8A0|A0A8W4F8A0_PIG Eukaryotic translation initiation factor 2 alpha kinase 2 OS=Sus scrofa OX=9823 GN=EIF2AK2 PE=1 S	6	6	2	3	3	4	4	4	6	3	2	3	3	4	4	4	6	3	14.9	54.075	471	50.868	4	8.9	7.2	11	10.6	9.6	14.9	7.9	1147700	37021	99965	148930	71074	184130	30243	496060	80314	39220	17048	64062
A0A287AFP7;I3LGW3;Q9GLV6;A0A287AMJ0	RNA helicase (EC 3.6.4.13)	RIGI	A0A287AFP7;I3LGW3;Q9GLV6;A0A287AMJ0	6;6;6;6	6;6;6;6	6;6;6;6	tr|A0A287AFP7|A0A287AFP7_PIG RNA helicase OS=Sus scrofa OX=9823 GN=RIGI PE=3 SV=3;tr|I3LGW3|I3LGW3_PIG RNA sensor RIG-I OS=Sus scrofa OX=9823 GN=RIGI PE=4 SV=3;sp|Q9GLV6|RIGI_PIG Antiviral innate immune response receptor RIG-I OS=Sus scrofa OX=9823 GN=RIGI	6	6	0	0	0	0	0	6	5	0	0	0	0	0	0	6	5	0	8.1	102.38	893	43.358	0	0	0	0	0	8.1	6.6	0	337760	0	0	0	0	0	87924	249840	0	0	0	0
A0A287ARI1	Eukaryotic translation initiation factor 3 subunit F (eIF3f) (Eukaryotic translation initiation factor 3 subunit 5) (eIF-3-epsilon) (eIF3 p47)	EIF3F EIF3S5	A0A287ARI1	6	6	6	tr|A0A287ARI1|A0A287ARI1_PIG Eukaryotic translation initiation factor 3 subunit F OS=Sus scrofa OX=9823 GN=EIF3F PE=3 SV=1	6	6	3	6	3	6	1	2	3	2	3	6	3	6	1	2	3	2	17.2	36.322	348	51.951	7.2	17.2	9.8	17.2	2.6	7.5	9.8	7.5	842810	20776	660560	15995	61741	4439.6	16075	53512	9709.9	5908.2	81512	4291
A0A287ASR3	Polyadenylate-binding protein 2 (Nuclear poly(A)-binding protein 1) (Poly(A)-binding protein II) (Polyadenylate-binding nuclear protein 1)	PABPN1	A0A287ASR3	6	6	6	tr|A0A287ASR3|A0A287ASR3_PIG Poly(A)-binding protein nuclear 1 OS=Sus scrofa OX=9823 GN=PABPN1 PE=1 SV=1	6	6	1	5	1	4	0	3	1	2	1	5	1	4	0	3	1	2	24.2	32.749	306	51.493	2.6	9.5	2.6	9.5	0	20.9	3.6	6.2	835310	10907	431930	3826.2	80237	0	232380	1691.4	74342	7028.6	63996	2039.7
I3LVL9;A0A480V822;A0A287BBR9;A0A5G2R331;A0A287AYW3;A0A5G2QPK1	Poly(U)-binding-splicing factor PUF60 (60 kDa poly(U)-binding-splicing factor)	PUF60	I3LVL9;A0A480V822;A0A287BBR9;A0A5G2R331;A0A287AYW3;A0A5G2QPK1	6;6;6;6;6;6	6;6;6;6;6;6	6;6;6;6;6;6	tr|I3LVL9|I3LVL9_PIG Poly(U)-binding-splicing factor PUF60 OS=Sus scrofa OX=9823 GN=PUF60 PE=1 SV=2;tr|A0A480V822|A0A480V822_PIG Poly(U)-binding-splicing factor PUF60 OS=Sus scrofa OX=9823 GN=PUF60 PE=1 SV=1;tr|A0A287BBR9|A0A287BBR9_PIG Poly(U)-binding-spl	6	6	2	6	6	1	3	1	4	2	2	6	6	1	3	1	4	2	12.1	55.392	513	40.636	3.3	12.1	12.1	1.4	8.2	1.9	10.5	6.2	368470	25300	45190	197510	9558.3	23161	5186.8	52596	9961.8	12909	4652.7	78130
P00761;A0A287B5W2	Trypsin (EC 3.4.21.4)		P00761;A0A287B5W2	6;6	6;6	6;6	sp|P00761|TRYP_PIG Trypsin OS=Sus scrofa OX=9823 PE=1 SV=1;tr|A0A287B5W2|A0A287B5W2_PIG trypsin OS=Sus scrofa OX=9823 GN=LOC100302368 PE=4 SV=1	6	6	5	5	4	5	5	5	6	5	5	5	4	5	5	5	6	5	37.2	24.409	231	217.43	28.6	28.6	19.9	28.6	28.6	28.6	37.2	28.6	237740000	27859000	39050000	22899000	35607000	25680000	20236000	32228000	34185000	10788000	11946000	12524000
A0A287B771	40S ribosomal protein S4	RPS4X	A0A287B771	6	6	6	tr|A0A287B771|A0A287B771_PIG 40S ribosomal protein S4 OS=Sus scrofa OX=9823 GN=RPS4X PE=1 SV=2	6	6	3	5	3	3	5	5	5	5	3	5	3	3	5	5	5	5	23.2	29.597	263	42.14	10.3	23.2	10.3	10.3	16.7	16.7	16.7	16.7	3970000	471420	648270	722880	642270	613220	167280	294810	409870	206070	186960	241610
A0A287BSJ6;F1SU29;I3LLK1;A0A287ALC2;A0A287BST4	E3 SUMO-protein ligase RanBP2 (358 kDa nucleoporin) (Nuclear pore complex protein Nup358) (Nucleoporin Nup358) (Ran-binding protein 2)	RANBP2	A0A287BSJ6;F1SU29;I3LLK1;A0A287ALC2	6;6;6;5;2	6;6;6;5;2	6;6;6;5;2	tr|A0A287BSJ6|A0A287BSJ6_PIG RAN binding protein 2 OS=Sus scrofa OX=9823 GN=RANBP2 PE=1 SV=2;tr|F1SU29|F1SU29_PIG RAN binding protein 2 OS=Sus scrofa OX=9823 GN=RANBP2 PE=1 SV=4;tr|I3LLK1|I3LLK1_PIG RAN binding protein 2 OS=Sus scrofa OX=9823 GN=RANBP2 PE=	6	6	3	6	4	0	2	1	0	1	3	6	4	0	2	1	0	1	2.2	350.03	3176	39.286	1.2	2.2	1.5	0	0.7	0.4	0	0.4	95789	13739	40450	22669	0	10526	1224.2	0	7180.2	5842.1	11460	9689.1
Q5S1U1;A0A2C9F366	Heat shock protein beta-1 (HspB1) (Heat shock 27 kDa protein) (HSP 27)	HSPB1 HSP27	Q5S1U1;A0A2C9F366	7;7	7;7	6;6	sp|Q5S1U1|HSPB1_PIG Heat shock protein beta-1 OS=Sus scrofa OX=9823 GN=HSPB1 PE=2 SV=1;tr|A0A2C9F366|A0A2C9F366_PIG Heat shock protein beta-1 OS=Sus scrofa OX=9823 GN=HSPB1 PE=3 SV=1	7	6	5	6	6	6	7	6	7	7	4	5	5	5	6	5	6	6	37.7	22.941	207	135.18	25.1	30	30	30	37.7	30	37.7	37.7	10839000	363880	1706100	1012400	846370	1471000	1702200	1806400	1930700	304850	388070	509520
A0A4X1T4S6	Eukaryotic translation initiation factor 2 subunit 2 (Eukaryotic translation initiation factor 2 subunit beta)	EIF2S2	A0A4X1T4S6	6	6	6	tr|A0A4X1T4S6|A0A4X1T4S6_PIG Eukaryotic translation initiation factor 2 subunit 2 OS=Sus scrofa OX=9823 GN=EIF2S2 PE=3 SV=1	6	6	1	2	1	1	5	0	5	3	1	2	1	1	5	0	5	3	19.5	38.273	333	38.005	2.7	6.6	2.7	2.7	15.9	0	16.2	8.1	319380	15535	11951	14775	4861.4	183140	0	52359	36754	11049	3767.6	5710.7
A0A4X1TGU4;A0A5G2QH30;A0A8W4FP66;F2Z5G2;A0A8W4F8T0;A0A8W4FFA1	Chondroitin sulfate proteoglycan 6	SMC3	A0A4X1TGU4;A0A5G2QH30;A0A8W4FP66;F2Z5G2;A0A8W4F8T0;A0A8W4FFA1	6;6;6;6;5;5	6;6;6;6;5;5	6;6;6;6;5;5	tr|A0A4X1TGU4|A0A4X1TGU4_PIG Structural maintenance of chromosomes 3 OS=Sus scrofa OX=9823 GN=SMC3 PE=4 SV=1;tr|A0A5G2QH30|A0A5G2QH30_PIG Structural maintenance of chromosomes protein OS=Sus scrofa OX=9823 GN=SMC3 PE=1 SV=1;tr|A0A8W4FP66|A0A8W4FP66_PIG Str	6	6	1	2	2	0	5	2	3	1	1	2	2	0	5	2	3	1	5.4	135.78	1167	48.251	0.7	1.5	1.5	0	4.7	1.8	2.7	1	149070	14077	20340	13406	0	69465	2805.4	27106	1867.9	6924.8	1795.2	3958.9
A0A4X1TP11;A0A5K1TZB6;F2Z5W4	Heteroous nuclear ribonucleoprotein H3	HNRNPH3	A0A4X1TP11;A0A5K1TZB6;F2Z5W4	6;6;5	6;6;5	6;6;5	tr|A0A4X1TP11|A0A4X1TP11_PIG Heteroous nuclear ribonucleoprotein H3 OS=Sus scrofa OX=9823 GN=HNRNPH3 PE=4 SV=1;tr|A0A5K1TZB6|A0A5K1TZB6_PIG Heteroous nuclear ribonucleoprotein H3 OS=Sus scrofa OX=9823 GN=HNRNPH3 PE=1 SV=2;tr|F2Z5W4|F2Z5W4_PIG Heteroous nuc	6	6	5	6	4	6	6	5	6	6	5	6	4	6	6	5	6	6	22.8	36.926	346	191.48	16.8	22.8	13.9	22.8	22.8	16.8	22.8	22.8	12767000	947820	1920900	236140	605670	2676200	546750	2416300	3417400	329500	325420	60676
A0A4X1TPT1;A0A8W4FBF3;A0A287BLX7;A0A4X1VT12;A0A5G2QVN8	Large ribosomal subunit protein eL33 (60S ribosomal protein L35a)	RPL35A	A0A4X1TPT1;A0A8W4FBF3;A0A287BLX7;A0A4X1VT12	6;4;3;3;2	6;4;3;3;2	6;4;3;3;2	tr|A0A4X1TPT1|A0A4X1TPT1_PIG Large ribosomal subunit protein eL33 OS=Sus scrofa OX=9823 GN=RPL35A PE=3 SV=1;tr|A0A8W4FBF3|A0A8W4FBF3_PIG Large ribosomal subunit protein eL33 OS=Sus scrofa OX=9823 PE=3 SV=1;tr|A0A287BLX7|A0A287BLX7_PIG Large ribosomal subun	6	6	4	6	5	5	3	1	3	3	4	6	5	5	3	1	3	3	39.1	12.538	110	51.907	27.3	39.1	38.2	38.2	25.5	6.4	25.5	25.5	1629300	215830	841420	196970	154720	75512	15776	103500	25536	112170	137370	64386
A0A8D0TZ64;A0A5G2QGJ8;A0A5G2QPP5;A0A4X1TSN2;A0A8D1GPS2;F1SDN2;A0A5G2REA8;A0A5G2QGB1;A0A8D1MHH9	Trifunctional enzyme subunit beta, mitochondrial (EC 2.3.1.155) (EC 2.3.1.16) (TP-beta)	HADHB	A0A8D0TZ64;A0A5G2QGJ8;A0A5G2QPP5;A0A4X1TSN2;A0A8D1GPS2;F1SDN2;A0A5G2REA8;A0A5G2QGB1;A0A8D1MHH9	6;6;6;6;6;6;5;5;4	6;6;6;6;6;6;5;5;4	6;6;6;6;6;6;5;5;4	tr|A0A8D0TZ64|A0A8D0TZ64_PIG Trifunctional enzyme subunit beta, mitochondrial OS=Sus scrofa OX=9823 GN=HADHB PE=3 SV=1;tr|A0A5G2QGJ8|A0A5G2QGJ8_PIG Trifunctional enzyme subunit beta, mitochondrial OS=Sus scrofa OX=9823 GN=HADHB PE=1 SV=2;tr|A0A5G2QPP5|A0A5	6	6	3	5	3	2	4	4	5	3	3	5	3	2	4	4	5	3	13.4	48.561	448	40.592	6.5	11.6	6.5	4.5	9.2	8	10.5	6.5	543760	30592	159780	55197	16014	57704	51709	91302	81459	11335	25746	22059
A0A4X1TXJ8;F2Z554	Large ribosomal subunit protein eL30 (60S ribosomal protein L30)	RPL30	A0A4X1TXJ8;F2Z554	6;3	6;3	6;3	tr|A0A4X1TXJ8|A0A4X1TXJ8_PIG Large ribosomal subunit protein eL30 OS=Sus scrofa OX=9823 GN=RPL30 PE=1 SV=1;tr|F2Z554|F2Z554_PIG Large ribosomal subunit protein eL30 OS=Sus scrofa OX=9823 GN=RPL30 PE=1 SV=2	6	6	4	5	6	6	3	1	2	3	4	5	6	6	3	1	2	3	49.6	12.784	115	69.733	29.6	39.1	49.6	49.6	30.4	13.9	20.9	30.4	3296700	370350	1373800	496960	559990	172020	10605	178990	134000	114310	257270	203310
A0A8W4FB27;A0A4X1UC72	Eukaryotic translation initiation factor 4E	EIF4E	A0A8W4FB27;A0A4X1UC72	6;6	6;6	6;6	tr|A0A8W4FB27|A0A8W4FB27_PIG Eukaryotic translation initiation factor 4E OS=Sus scrofa OX=9823 GN=EIF4E PE=1 SV=1;tr|A0A4X1UC72|A0A4X1UC72_PIG Eukaryotic translation initiation factor 4E OS=Sus scrofa OX=9823 GN=EIF4E PE=3 SV=1	6	6	6	6	5	6	6	6	6	6	6	6	5	6	6	6	6	6	30.4	25.165	217	80.067	30.4	30.4	23.5	30.4	30.4	30.4	30.4	30.4	8166700	631380	1666500	422810	1418900	1088900	804720	848850	1284700	336370	346320	168530
A0A4X1VAU7	Serine-threonine kinase receptor-associated protein	STRAP	A0A4X1VAU7	6	6	6	tr|A0A4X1VAU7|A0A4X1VAU7_PIG Serine-threonine kinase receptor-associated protein OS=Sus scrofa OX=9823 GN=STRAP PE=1 SV=1	6	6	3	6	5	4	1	2	1	1	3	6	5	4	1	2	1	1	21.4	38.502	350	43.013	9.4	21.4	18.3	14.6	5.1	8.9	5.1	5.1	277690	29654	125430	55992	38104	4874.3	13909	7423.5	2300.8	4760.7	29398	25328
F8S326;A0A5G2QZ57;A0A5G2QDL5;A0A8W4FA32;A8NBY5;A0A8W4FB38	Gag protein		F8S326;A0A5G2QZ57;A0A5G2QDL5;A0A8W4FA32;A8NBY5	6;6;6;4;3;2	6;6;6;4;3;2	6;6;6;4;3;2	tr|F8S326|F8S326_PIG Gag protein OS=Sus scrofa OX=9823 PE=4 SV=1;tr|A0A5G2QZ57|A0A5G2QZ57_PIG CCHC-type domain-containing protein OS=Sus scrofa OX=9823 PE=4 SV=1;tr|A0A5G2QDL5|A0A5G2QDL5_PIG CCHC-type domain-containing protein OS=Sus scrofa OX=9823 PE=4 SV	6	6	2	6	4	5	2	0	1	1	2	6	4	5	2	0	1	1	13.7	59.635	524	41.802	3.6	13.7	7.8	11.5	5.5	0	1.9	1.9	550760	50696	314300	94892	50580	30025	0	7735.7	2533.3	14815	67214	41250
A0A5G2QLF6;B3VMR0;F1SS25;A0A8D1YVC2	Bifunctional purine biosynthesis protein ATIC (EC 2.1.2.3) (EC 3.5.4.10) (AICAR transformylase/inosine monophosphate cyclohydrolase)	ATIC	A0A5G2QLF6;B3VMR0;F1SS25;A0A8D1YVC2	6;6;5;5	6;6;5;5	6;6;5;5	tr|A0A5G2QLF6|A0A5G2QLF6_PIG Bifunctional purine biosynthesis protein ATIC OS=Sus scrofa OX=9823 GN=ATIC PE=1 SV=1;tr|B3VMR0|B3VMR0_PIG Bifunctional purine biosynthesis protein ATIC OS=Sus scrofa OX=9823 GN=ATIC PE=1 SV=1;tr|F1SS25|F1SS25_PIG Bifunctional	6	6	0	1	4	0	1	1	5	2	0	1	4	0	1	1	5	2	16.9	60.132	550	38.582	0	3.1	10.5	0	3.1	3.1	14.4	4.5	170320	0	4067.2	52957	0	9727.6	7577.7	93647	2341.7	0	2095.5	24912
A0A8D0YP13;A0A5K1V8K4;A0A5G2QNL9	ATP binding cassette subfamily E member 1	ABCE1	A0A8D0YP13;A0A5K1V8K4;A0A5G2QNL9	6;6;6	6;6;6	6;6;6	tr|A0A8D0YP13|A0A8D0YP13_PIG ATP binding cassette subfamily E member 1 OS=Sus scrofa OX=9823 GN=ABCE1 PE=4 SV=1;tr|A0A5K1V8K4|A0A5K1V8K4_PIG ATP binding cassette subfamily E member 1 OS=Sus scrofa OX=9823 GN=ABCE1 PE=1 SV=1;tr|A0A5G2QNL9|A0A5G2QNL9_PIG ATP	6	6	2	2	1	1	5	5	3	5	2	2	1	1	5	5	3	5	10.7	62.983	562	36.513	4.3	4.3	2.1	2.1	8.9	9.4	5	8.9	416230	9791.1	16927	9240.1	7033.1	178110	64010	44404	86712	13942	11159	12467
A0A8W4FFN3;A0A5G2R6F2;A0A8W4FBF5;A0A8W4FFC0;A0A5G2QKH4;A0A5G2R0S1;F1RM15;I3LVK3;A0A8W4FI46;A0A8W4FL12	Leucine--tRNA ligase, cytoplasmic (EC 6.1.1.4) (Leucyl-tRNA synthetase)	LARS1	A0A8W4FFN3;A0A5G2R6F2;A0A8W4FBF5;A0A8W4FFC0;A0A5G2QKH4;A0A5G2R0S1;F1RM15;I3LVK3;A0A8W4FI46;A0A8W4FL12	6;6;5;5;5;5;5;5;4;3	6;6;5;5;5;5;5;5;4;3	6;6;5;5;5;5;5;5;4;3	tr|A0A8W4FFN3|A0A8W4FFN3_PIG leucine--tRNA ligase OS=Sus scrofa OX=9823 GN=LARS1 PE=1 SV=1;tr|A0A5G2R6F2|A0A5G2R6F2_PIG leucine--tRNA ligase OS=Sus scrofa OX=9823 GN=LARS1 PE=1 SV=1;tr|A0A8W4FBF5|A0A8W4FBF5_PIG leucine--tRNA ligase OS=Sus scrofa OX=9823 GN	6	6	0	2	1	0	6	0	6	4	0	2	1	0	6	0	6	4	6.4	134.41	1173	35.319	0	2.2	0.7	0	6.4	0	6.4	4.6	162040	0	3643.6	1467.7	0	112840	0	29433	14651	0	582.91	417.03
F1RPQ8;A0A5G2R6M1	Unconventional myosin-Vb	MYO5B	F1RPQ8;A0A5G2R6M1	8;8	6;6	6;6	tr|F1RPQ8|F1RPQ8_PIG Myosin VB OS=Sus scrofa OX=9823 GN=MYO5B PE=3 SV=4;tr|A0A5G2R6M1|A0A5G2R6M1_PIG Myosin VB OS=Sus scrofa OX=9823 GN=MYO5B PE=3 SV=1	8	6	3	3	3	1	7	3	6	5	1	1	1	0	5	2	4	3	5.2	207.86	1799	61.754	1.8	1.8	1.8	0.8	4.3	2.6	4.1	3.2	169690	6747	6891	4767.4	0	93081	6111.9	34471	17620	3658.5	1898.1	2660.3
F1RGG1;Q29308;A0A8W4FAS9;A0A4X1TRA8;A0A8W4F6S6	Small ribosomal subunit protein eS19 (40S ribosomal protein S19)	RPS19	F1RGG1;Q29308;A0A8W4FAS9	6;4;4;2;1	6;4;4;2;1	6;4;4;2;1	tr|F1RGG1|F1RGG1_PIG Small ribosomal subunit protein eS19 OS=Sus scrofa OX=9823 GN=RPS19 PE=1 SV=4;sp|Q29308|RS19_PIG Small ribosomal subunit protein eS19 (Fragment) OS=Sus scrofa OX=9823 GN=RPS19 PE=2 SV=3;tr|A0A8W4FAS9|A0A8W4FAS9_PIG Small ribosomal subu	6	6	5	6	6	6	3	3	3	3	5	6	6	6	3	3	3	3	18.4	27.507	250	50.731	15.2	18.4	18.4	18.4	11.2	11.2	11.2	11.2	7418300	1045400	2406200	1893200	1142400	239600	164390	291620	235360	467780	509530	709920
F1RS52;A0A8W4FIA0	Metabolism of cobalamin associated A (Methylmalonic aciduria type A protein, mitochondrial isoform X1)	MMAA	F1RS52;A0A8W4FIA0	6;5	6;5	6;5	tr|F1RS52|F1RS52_PIG Metabolism of cobalamin associated A OS=Sus scrofa OX=9823 GN=MMAA PE=3 SV=1;tr|A0A8W4FIA0|A0A8W4FIA0_PIG Metabolism of cobalamin associated A OS=Sus scrofa OX=9823 GN=MMAA PE=3 SV=1	6	6	3	3	2	5	2	1	4	5	3	3	2	5	2	1	4	5	17.4	46.958	420	38.395	6.9	6.9	4.8	14.8	4.8	2.4	11.9	14.5	344430	61720	17272	20366	81372	24922	2974.9	28391	107410	33032	2993.9	12020
F1S1V1	Lupus La protein (Small RNA binding exonuclease protection factor La)	SSB	F1S1V1	6	6	6	tr|F1S1V1|F1S1V1_PIG Lupus La protein OS=Sus scrofa OX=9823 GN=SSB PE=1 SV=3	6	6	1	6	2	1	1	2	2	0	1	6	2	1	1	2	2	0	13	47.267	401	70.183	2.7	13	5.5	2.7	2.7	5.5	5.5	0	558760	31037	396370	27047	13001	9596.9	26803	54903	0	19744	107700	12272
F1S6B2	Zinc finger CCCH domain-containing protein 11A isoform X1	ZC3H11A	F1S6B2	6	6	6	tr|F1S6B2|F1S6B2_PIG Zinc finger CCCH domain-containing protein 11A isoform X1 OS=Sus scrofa OX=9823 GN=ZC3H11A PE=4 SV=3	6	6	1	5	2	2	1	2	1	1	1	5	2	2	1	2	1	1	9.9	89.616	816	40.16	1.8	8.3	3.4	3.4	1.8	3.4	1.8	1.8	120200	2126.1	66031	9344.2	6671.3	6036.9	23738	779.65	5476.2	1159.5	20401	4947.1
F1S8A5	Small ribosomal subunit protein mS26 (28S ribosomal protein S26, mitochondrial)	MRPS26	F1S8A5	6	6	6	tr|F1S8A5|F1S8A5_PIG Small ribosomal subunit protein mS26 OS=Sus scrofa OX=9823 GN=MRPS26 PE=1 SV=3	6	6	2	6	1	1	3	1	2	2	2	6	1	1	3	1	2	2	30.2	23.597	205	59.918	9.3	30.2	4.9	4.9	15.1	4.4	10.7	9.3	248460	18024	175450	3993.1	3461.5	23296	4722.7	7027.4	12486	6456	30272	2018.8
F1SB42	Ezrin	EZR	F1SB42	9	6	6	tr|F1SB42|F1SB42_PIG Ezrin OS=Sus scrofa OX=9823 GN=EZR PE=1 SV=4	9	6	2	5	4	1	3	4	6	4	2	4	3	1	3	4	4	4	15.6	63.716	551	37.604	4.2	9.8	7.1	1.5	4.2	6.9	10	6.9	1054600	7421.8	112330	63293	8784.8	374120	135030	171300	182360	9093.6	32864	31730
I3L7Y1;F2Z5N5	Ribosomal protein L26	RPL26	I3L7Y1;F2Z5N5	6;5	6;5	6;5	tr|I3L7Y1|I3L7Y1_PIG Ribosomal protein L26 OS=Sus scrofa OX=9823 GN=RPL26 PE=1 SV=1;tr|F2Z5N5|F2Z5N5_PIG 60S ribosomal protein L26-like 1 isoform X1 OS=Sus scrofa OX=9823 GN=RPL26L1 PE=1 SV=1	6	6	4	4	5	5	5	4	5	5	4	4	5	5	5	4	5	5	28.3	17.258	145	68.11	23.4	17.9	23.4	23.4	27.6	22.8	27.6	27.6	1814900	108240	525150	122970	133000	357480	145860	164400	257840	40534	72366	26713
I3LP11;A0A8D1CHK7;F1RRV9;A0A287AWZ0;K7GNY3	KH domain-containing, RNA-binding, signal transduction-associated protein 1 (GAP-associated tyrosine phosphoprotein p62) (Src-associated in mitosis 68 kDa protein) (p21 Ras GTPase-activating protein-associated p62) (p68)	KHDRBS1	I3LP11;A0A8D1CHK7	6;4;2;2;1	6;4;2;2;1	6;4;2;2;1	tr|I3LP11|I3LP11_PIG KH RNA binding domain containing, signal transduction associated 1 OS=Sus scrofa OX=9823 GN=KHDRBS1 PE=1 SV=1;tr|A0A8D1CHK7|A0A8D1CHK7_PIG KH domain-containing, RNA-binding, signal transduction-associated protein 2 OS=Sus scrofa OX=982	6	6	4	6	2	6	5	2	5	4	4	6	2	6	5	2	5	4	11.5	48.197	443	68.867	9.3	11.5	5.4	11.5	9.5	5.4	9.5	9.3	5992600	139300	2527900	93609	917690	832680	167380	895710	418280	59610	600320	42218
I3LPL7	Golgi apparatus protein 1	GLG1	I3LPL7	6	6	6	tr|I3LPL7|I3LPL7_PIG Golgi apparatus protein 1 OS=Sus scrofa OX=9823 GN=GLG1 PE=1 SV=4	6	6	2	4	3	3	6	3	4	3	2	4	3	3	6	3	4	3	5.3	138.84	1219	45.436	1.6	3.7	2.8	2.8	5.3	2.6	3.7	2.9	257290	9920	33764	18007	7796.7	84843	27469	48468	27023	7517.3	4473.8	5972.3
I3LSD3;A0A287BK22;A0A8W4F6P7;A0A287A0X9	60S ribosomal protein L13	RPL13	I3LSD3;A0A287BK22;A0A8W4F6P7	6;5;4;1	6;5;4;1	6;5;4;1	tr|I3LSD3|I3LSD3_PIG 60S ribosomal protein L13 OS=Sus scrofa OX=9823 GN=RPL13 PE=1 SV=2;tr|A0A287BK22|A0A287BK22_PIG 60S ribosomal protein L13 OS=Sus scrofa OX=9823 GN=RPL13 PE=1 SV=1;tr|A0A8W4F6P7|A0A8W4F6P7_PIG Large ribosomal subunit protein eL13 OS=Sus	6	6	2	6	4	4	2	1	3	2	2	6	4	4	2	1	3	2	11.7	46.829	427	93.975	4.9	11.7	9.4	9.8	4.7	2.6	5.2	5.2	825210	103100	422040	128000	80114	13106	3382.7	55823	19641	56310	68236	42671
P62802	Histone H4		P62802	6	6	6	sp|P62802|H4_PIG Histone H4 OS=Sus scrofa OX=9823 PE=1 SV=2	6	6	4	4	4	4	5	6	6	5	4	4	4	4	5	6	6	5	50.5	11.367	103	45.718	42.7	42.7	42.7	42.7	50.5	50.5	50.5	50.5	1659600	179000	274950	77294	107050	128210	534580	240370	118150	60023	64248	39096
Q29201;A0A8W4FJS7;A0A5S6GW77	Small ribosomal subunit protein uS9 (40S ribosomal protein S16)	RPS16	Q29201;A0A8W4FJS7;A0A5S6GW77	6;4;3	6;4;3	6;4;3	sp|Q29201|RS16_PIG Small ribosomal subunit protein uS9 OS=Sus scrofa OX=9823 GN=RPS16 PE=1 SV=4;tr|A0A8W4FJS7|A0A8W4FJS7_PIG 40S ribosomal protein S16 OS=Sus scrofa OX=9823 PE=3 SV=1;tr|A0A5S6GW77|A0A5S6GW77_PIG Ribosomal protein S16 OS=Sus scrofa OX=9823	6	6	3	6	4	5	3	2	4	3	3	6	4	5	3	2	4	3	34.2	16.445	146	38.019	15.8	34.2	22.6	28.8	17.1	11.6	24	18.5	3400100	304230	2026300	281650	428220	99218	61131	122870	76532	246680	310560	172050
Q2YGT9;A0A5S6HDI4	Large ribosomal subunit protein eL6 (60S ribosomal protein L6)	RPL6	Q2YGT9;A0A5S6HDI4	6;3	6;3	6;3	sp|Q2YGT9|RL6_PIG Large ribosomal subunit protein eL6 OS=Sus scrofa OX=9823 GN=RPL6 PE=1 SV=3;tr|A0A5S6HDI4|A0A5S6HDI4_PIG 60S ribosomal protein L6 OS=Sus scrofa OX=9823 GN=RPL6 PE=1 SV=1	6	6	5	6	6	4	0	0	0	0	5	6	6	4	0	0	0	0	16.5	32.19	284	34.988	15.8	16.5	16.5	13.4	0	0	0	0	300270	53963	137610	68544	40153	0	0	0	0	20991	22221	16030
A0A286ZJU2;A0A286ZMT9	BCL2 associated transcription factor 1	BCLAF1	A0A286ZJU2;A0A286ZMT9	5;5	5;5	5;5	tr|A0A286ZJU2|A0A286ZJU2_PIG BCL2 associated transcription factor 1 OS=Sus scrofa OX=9823 GN=BCLAF1 PE=1 SV=1;tr|A0A286ZMT9|A0A286ZMT9_PIG BCL2 associated transcription factor 1 OS=Sus scrofa OX=9823 GN=BCLAF1 PE=1 SV=1	5	5	0	5	0	0	0	0	0	0	0	5	0	0	0	0	0	0	7.3	86.505	752	32.725	0	7.3	0	0	0	0	0	0	85165	0	85165	0	0	0	0	0	0	0	0	0
A0A5G2QYA0;A0A286ZKW2;A0A8W4FEZ2;F1RN28	Paraspeckle component 1	PSPC1	A0A5G2QYA0;A0A286ZKW2;A0A8W4FEZ2;F1RN28	6;6;5;5	5;5;4;4	5;5;4;4	tr|A0A5G2QYA0|A0A5G2QYA0_PIG Paraspeckle component 1 OS=Sus scrofa OX=9823 GN=PSPC1 PE=1 SV=1;tr|A0A286ZKW2|A0A286ZKW2_PIG Paraspeckle component 1 OS=Sus scrofa OX=9823 GN=PSPC1 PE=1 SV=1;tr|A0A8W4FEZ2|A0A8W4FEZ2_PIG Paraspeckle component 1 OS=Sus scrofa O	6	5	2	5	3	4	2	2	1	2	1	4	2	3	1	1	0	1	12.8	54.752	494	30.515	4	11.1	5.3	7.9	4	4	1.4	4	165130	18103	48440	43582	33459	5441.6	6129	0	9973.9	19466	24857	11914
A0A286ZL51;F2Z522	Large ribosomal subunit protein uL23 (60S ribosomal protein L23a)	RPL23A	A0A286ZL51	5;2	5;2	5;2	tr|A0A286ZL51|A0A286ZL51_PIG Large ribosomal subunit protein uL23 OS=Sus scrofa OX=9823 GN=RPL23A PE=1 SV=2	5	5	3	4	3	2	5	3	4	5	3	4	3	2	5	3	4	5	32.1	17.695	156	41.096	19.9	26.9	20.5	13.5	32.1	20.5	26.9	32.1	2001900	113220	299110	78459	38213	772860	107180	203510	389330	71240	75444	58896
A0A8W4FFA5;A0A5G2R4L7;A0A286ZRC3;A0A287AVT7;A0A287AMX9;F1RR45;A0A5G2QG61;A0A287A2X3	Carnitine O-acetyltransferase	CRAT	A0A8W4FFA5;A0A5G2R4L7;A0A286ZRC3;A0A287AVT7;A0A287AMX9;F1RR45;A0A5G2QG61;A0A287A2X3	5;5;5;5;3;3;3;3	5;5;5;5;3;3;3;3	5;5;5;5;3;3;3;3	tr|A0A8W4FFA5|A0A8W4FFA5_PIG Carnitine O-acetyltransferase OS=Sus scrofa OX=9823 GN=CRAT PE=1 SV=1;tr|A0A5G2R4L7|A0A5G2R4L7_PIG Carnitine O-acetyltransferase OS=Sus scrofa OX=9823 GN=CRAT PE=1 SV=2;tr|A0A286ZRC3|A0A286ZRC3_PIG Carnitine O-acetyltransferase	5	5	3	3	4	2	4	1	3	2	3	3	4	2	4	1	3	2	10.7	64.93	571	41.225	6	5.4	8.6	3.3	8.6	2.6	7	4.4	243110	24512	54772	15203	15771	45817	16732	54226	16079	6208.9	21037	2916.2
A0A286ZW70;A0A8D0V226	Peptidyl-prolyl cis-trans isomerase (PPIase) (EC 5.2.1.8)	PPIB	A0A286ZW70;A0A8D0V226	5;4	5;4	5;4	tr|A0A286ZW70|A0A286ZW70_PIG Peptidyl-prolyl cis-trans isomerase OS=Sus scrofa OX=9823 GN=PPIB PE=1 SV=1;tr|A0A8D0V226|A0A8D0V226_PIG Peptidyl-prolyl cis-trans isomerase OS=Sus scrofa OX=9823 GN=PPIB PE=3 SV=1	5	5	3	4	3	3	3	2	3	3	3	4	3	3	3	2	3	3	25.5	23.784	216	45.355	15.7	21.3	15.7	15.7	16.2	12	16.2	16.2	1104400	90519	226600	149820	91125	238030	52625	155240	100420	52200	51506	74931
F1RR78;A0A287AMR4;A0A287BJQ1;A0A286ZXS0	Spectrin alpha, non-erythrocytic 1	SPTAN1	F1RR78;A0A287AMR4;A0A287BJQ1;A0A286ZXS0	5;5;5;5	5;5;5;5	5;5;5;5	tr|F1RR78|F1RR78_PIG Spectrin alpha, non-erythrocytic 1 OS=Sus scrofa OX=9823 GN=SPTAN1 PE=1 SV=4;tr|A0A287AMR4|A0A287AMR4_PIG Spectrin alpha, non-erythrocytic 1 OS=Sus scrofa OX=9823 GN=SPTAN1 PE=1 SV=2;tr|A0A287BJQ1|A0A287BJQ1_PIG Spectrin alpha, non-ery	5	5	0	2	0	1	3	0	5	1	0	2	0	1	3	0	5	1	2.5	266.79	2321	37.671	0	1	0	0.4	1.6	0	2.5	0.4	60022	0	6903.2	0	609.17	32868	0	16440	3201.7	0	2114.3	0
A0A286ZYE7	Heterogeneous nuclear ribonucleoprotein D-like	HNRNPDL	A0A286ZYE7	5	5	5	tr|A0A286ZYE7|A0A286ZYE7_PIG Heterogeneous nuclear ribonucleoprotein D-like isoform a OS=Sus scrofa OX=9823 GN=HNRNPDL PE=1 SV=2	5	5	0	5	1	2	3	3	3	3	0	5	1	2	3	3	3	3	12.1	46.392	420	38.796	0	12.1	1.9	5.7	8.6	8.6	9	8.6	756070	0	458030	10225	24317	33315	88035	109730	32427	0	122300	6653.4
A0A287A2N6;I3LSM7;A0A4X1W634;A0A287AMM6;A0A8D1YN45;A0A5G2QII1	MICOS complex subunit MIC60 (Mitofilin)	IMMT	A0A287A2N6;I3LSM7;A0A4X1W634;A0A287AMM6;A0A8D1YN45;A0A5G2QII1	5;5;5;5;5;3	5;5;5;5;5;3	5;5;5;5;5;3	tr|A0A287A2N6|A0A287A2N6_PIG MICOS complex subunit MIC60 OS=Sus scrofa OX=9823 GN=IMMT PE=1 SV=1;tr|I3LSM7|I3LSM7_PIG MICOS complex subunit MIC60 OS=Sus scrofa OX=9823 GN=IMMT PE=1 SV=2;tr|A0A4X1W634|A0A4X1W634_PIG MICOS complex subunit MIC60 OS=Sus scrofa	5	5	2	5	2	2	3	2	3	2	2	5	2	2	3	2	3	2	9.3	75.566	680	32.167	2.5	9.3	4.1	4	5.1	4.1	5.3	4	210970	23328	80318	9717.8	15634	27455	11955	19084	23475	12415	14212	8435.2
A0A287A4H2	Purine rich element binding protein B (Transcriptional activator protein Pur-beta)	PURB	A0A287A4H2	5	5	5	tr|A0A287A4H2|A0A287A4H2_PIG Purine rich element binding protein B OS=Sus scrofa OX=9823 GN=PURB PE=1 SV=1	5	5	1	5	1	3	1	1	1	0	1	5	1	3	1	1	1	0	20.8	32.908	308	87.868	4.5	20.8	4.5	12.7	4.5	4.5	4.5	0	406330	18337	302280	3635.5	62110	7504.3	8675.5	3781.3	0	13030	79972	2137.1
A0A287A5I9;A0A8W4FM13	Interferon-inducible double-stranded RNA-dependent protein kinase activator A (Protein activator of the interferon-induced protein kinase) (Protein kinase, interferon-inducible double-stranded RNA-dependent activator)	PRKRA	A0A287A5I9	5;2	5;2	5;2	tr|A0A287A5I9|A0A287A5I9_PIG Protein activator of interferon induced protein kinase EIF2AK2 OS=Sus scrofa OX=9823 GN=PRKRA PE=1 SV=1	5	5	1	1	0	0	4	0	4	4	1	1	0	0	4	0	4	4	18.2	34.36	313	35.974	4.8	4.8	0	0	13.4	0	15	13.4	186500	2541.3	1922.7	0	0	43717	0	91934	46385	1381.5	572.29	0
A0A287B3T0;A0A287AI98;A0A8W4FL91;I3L9R9;A0A287AV57;A0A287AHN2	Ataxin 2 like	ATXN2L	A0A287B3T0;A0A287AI98;A0A8W4FL91;I3L9R9;A0A287AV57;A0A287AHN2	5;5;5;5;5;5	5;5;5;5;5;5	5;5;5;5;5;5	tr|A0A287B3T0|A0A287B3T0_PIG Ataxin 2 like OS=Sus scrofa OX=9823 GN=ATXN2L PE=1 SV=1;tr|A0A287AI98|A0A287AI98_PIG Ataxin 2 like OS=Sus scrofa OX=9823 GN=ATXN2L PE=1 SV=2;tr|A0A8W4FL91|A0A8W4FL91_PIG Ataxin 2 like OS=Sus scrofa OX=9823 GN=ATXN2L PE=1 SV=1;t	5	5	3	5	1	1	0	0	0	0	3	5	1	1	0	0	0	0	5.9	104.45	989	29.453	2.9	5.9	0.9	0.9	0	0	0	0	126970	23418	84142	9091.4	10319	0	0	0	0	10437	15961	6548.7
A0A4X1U700;A0A287AJH8;A0A5G2QR46;A0A287AP66;A0A4X1UV19;I3LBH4	Large ribosomal subunit protein uL11 (60S ribosomal protein L12)	RPL12	A0A4X1U700;A0A287AJH8;A0A5G2QR46	5;5;5;2;1;1	5;5;5;2;1;1	5;5;5;2;1;1	tr|A0A4X1U700|A0A4X1U700_PIG Large ribosomal subunit protein uL11 OS=Sus scrofa OX=9823 GN=RPL12 PE=3 SV=1;tr|A0A287AJH8|A0A287AJH8_PIG Large ribosomal subunit protein uL11 OS=Sus scrofa OX=9823 GN=RPL12 PE=1 SV=1;tr|A0A5G2QR46|A0A5G2QR46_PIG Large ribosom	5	5	5	5	5	5	2	2	3	3	5	5	5	5	2	2	3	3	38.8	17.818	165	165.52	38.8	38.8	38.8	38.8	18.8	18.8	28.5	28.5	4054100	758270	1448200	718660	642360	122630	69618	144930	149460	241710	211050	201760
A0A5G2R7V9;A0A5G2QNP7;A0A5K1VI30;A0A287AKA2;A0A8W4FCS5	Aminoacyl tRNA synthetase complex interacting multifunctional protein 1	AIMP1	A0A5G2R7V9;A0A5G2QNP7;A0A5K1VI30;A0A287AKA2;A0A8W4FCS5	5;5;5;5;4	5;5;5;5;4	5;5;5;5;4	tr|A0A5G2R7V9|A0A5G2R7V9_PIG Aminoacyl tRNA synthetase complex interacting multifunctional protein 1 OS=Sus scrofa OX=9823 GN=AIMP1 PE=1 SV=2;tr|A0A5G2QNP7|A0A5G2QNP7_PIG Aminoacyl tRNA synthetase complex interacting multifunctional protein 1 OS=Sus scrofa	5	5	1	2	2	2	5	2	4	3	1	2	2	2	5	2	4	3	20.6	31.226	282	37.805	6	9.6	9.6	9.6	20.6	6.4	16.3	12.4	589380	22580	31000	46882	18270	299580	20304	93284	57484	26148	8675.2	29308
A0A287AMV5;A0A5G2QTX8;A0A5G2R6M2	Polyribonucleotide nucleotidyltransferase 1, mitochondrial (EC 2.7.7.8) (Polynucleotide phosphorylase 1)	PNPT1	A0A287AMV5;A0A5G2QTX8;A0A5G2R6M2	5;5;4	5;5;4	5;5;4	tr|A0A287AMV5|A0A287AMV5_PIG polyribonucleotide nucleotidyltransferase OS=Sus scrofa OX=9823 GN=PNPT1 PE=1 SV=1;tr|A0A5G2QTX8|A0A5G2QTX8_PIG polyribonucleotide nucleotidyltransferase OS=Sus scrofa OX=9823 GN=PNPT1 PE=1 SV=1;tr|A0A5G2R6M2|A0A5G2R6M2_PIG pol	5	5	0	0	0	0	3	0	5	0	0	0	0	0	3	0	5	0	7.1	86.01	784	29.859	0	0	0	0	3.4	0	7.1	0	137500	0	0	0	0	36204	0	101290	0	0	0	0
A0A287ASD0;A0A4X1U3N9;A0A8D0MVZ5;Q95276;A0A4X1TYB5	Large ribosomal subunit protein uL18 (60S ribosomal protein L5)	RPL5	A0A287ASD0;A0A4X1U3N9;A0A8D0MVZ5	5;5;4;1;1	5;5;4;1;1	5;5;4;1;1	tr|A0A287ASD0|A0A287ASD0_PIG Large ribosomal subunit protein uL18 OS=Sus scrofa OX=9823 GN=RPL5 PE=1 SV=1;tr|A0A4X1U3N9|A0A4X1U3N9_PIG Large ribosomal subunit protein uL18 OS=Sus scrofa OX=9823 GN=RPL5 PE=3 SV=1;tr|A0A8D0MVZ5|A0A8D0MVZ5_PIG Large ribosomal	5	5	1	5	3	3	1	0	2	2	1	5	3	3	1	0	2	2	19.2	34.353	297	35.656	4.7	19.2	10.1	11.4	4.7	0	8.1	8.1	339050	2893.8	188480	52776	47306	10337	0	23129	14129	4515	52041	18870
F1S7V9;A0A287ATN5;A0A8W4F734;A0A5G2QYY1	Monofunctional C1-tetrahydrofolate synthase, mitochondrial (EC 6.3.4.3) (Formyltetrahydrofolate synthetase)	MTHFD1L	F1S7V9;A0A287ATN5;A0A8W4F734;A0A5G2QYY1	5;5;4;4	5;5;4;4	5;5;4;4	tr|F1S7V9|F1S7V9_PIG formate--tetrahydrofolate ligase OS=Sus scrofa OX=9823 GN=MTHFD1L PE=1 SV=3;tr|A0A287ATN5|A0A287ATN5_PIG formate--tetrahydrofolate ligase OS=Sus scrofa OX=9823 GN=MTHFD1L PE=1 SV=3;tr|A0A8W4F734|A0A8W4F734_PIG formate--tetrahydrofolate	5	5	4	4	1	5	0	1	1	2	4	4	1	5	0	1	1	2	5.7	101.19	932	31.021	4.7	4.5	1.3	5.7	0	1.3	1.2	2.5	145150	63006	16680	2475.1	45734	0	4395.1	3262.2	9601.7	22165	1564	853.47
A0A287AV35	Splicing factor 3B subunit 1 (Pre-mRNA-splicing factor SF3b 155 kDa subunit) (Spliceosome-associated protein 155)	SF3B1	A0A287AV35	5	5	5	tr|A0A287AV35|A0A287AV35_PIG Splicing factor 3b subunit 1 OS=Sus scrofa OX=9823 GN=SF3B1 PE=1 SV=1	5	5	3	3	2	1	3	0	2	3	3	3	2	1	3	0	2	3	5.4	129.64	1158	35.081	2.8	2.8	2.1	0.9	3.4	0	2	3.3	120770	11987	29849	11077	1068	31501	0	24334	10955	5792.5	4860.5	5002.2
A0A287AY54;A0A5S6HR40;Q29214	Large ribosomal subunit protein uL10 (60S acidic ribosomal protein P0)	RPLP0	A0A287AY54;A0A5S6HR40;Q29214	5;5;5	5;5;5	5;5;5	tr|A0A287AY54|A0A287AY54_PIG Large ribosomal subunit protein uL10 OS=Sus scrofa OX=9823 GN=RPLP0 PE=1 SV=2;tr|A0A5S6HR40|A0A5S6HR40_PIG Large ribosomal subunit protein uL10 OS=Sus scrofa OX=9823 GN=RPLP0 PE=1 SV=1;sp|Q29214|RLA0_PIG Large ribosomal subunit	5	5	5	5	4	5	2	2	4	4	5	5	4	5	2	2	4	4	24.2	27.507	256	74.89	24.2	24.2	20.3	24.2	12.5	12.9	21.5	21.5	3080400	450420	1357000	356990	566040	48614	61964	114420	124900	144300	191870	122310
F1SED0;A0A287B1V1	Short/branched chain specific acyl-CoA dehydrogenase, mitochondrial (EC 1.3.8.5) (2-methyl branched chain acyl-CoA dehydrogenase) (2-methylbutyryl-coenzyme A dehydrogenase)	ACADSB	F1SED0;A0A287B1V1	5;5	5;5	5;5	tr|F1SED0|F1SED0_PIG Short/branched chain specific acyl-CoA dehydrogenase, mitochondrial OS=Sus scrofa OX=9823 GN=ACADSB PE=1 SV=4;tr|A0A287B1V1|A0A287B1V1_PIG Short/branched chain specific acyl-CoA dehydrogenase, mitochondrial OS=Sus scrofa OX=9823 GN=ACA	5	5	4	4	4	5	4	3	3	3	4	4	4	5	4	3	3	3	12.5	47.26	431	37.933	10.7	9.5	10.7	12.5	10.7	8.8	8.8	8.8	658180	71785	60174	82359	80654	89259	89200	112110	72633	28778	18638	34949
A0A287B5U0;A0A287BE46;Q5W9D5	KH domain-containing RNA-binding protein QKI (Protein quaking)	QKI	A0A287B5U0;A0A287BE46;Q5W9D5	5;4;4	5;4;4	5;4;4	tr|A0A287B5U0|A0A287B5U0_PIG QKI, KH domain containing RNA binding OS=Sus scrofa OX=9823 GN=QKI PE=3 SV=2;tr|A0A287BE46|A0A287BE46_PIG QKI, KH domain containing RNA binding OS=Sus scrofa OX=9823 GN=QKI PE=3 SV=2;sp|Q5W9D5|QKI_PIG KH domain-containing RNA-b	5	5	0	2	0	0	4	0	4	3	0	2	0	0	4	0	4	3	17.7	35.232	317	37.608	0	5.4	0	0	14.8	0	15.1	12.3	305360	0	10332	0	0	119240	0	144360	31429	0	1704.5	0
A0A4X1VVA3;Q29293;A0A287B5V1	Large ribosomal subunit protein uL3 (60S ribosomal protein L3)	RPL3	A0A4X1VVA3;Q29293;A0A287B5V1	5;5;5	5;5;5	5;5;5	tr|A0A4X1VVA3|A0A4X1VVA3_PIG Large ribosomal subunit protein uL3 OS=Sus scrofa OX=9823 GN=RPL3 PE=3 SV=1;sp|Q29293|RL3_PIG Large ribosomal subunit protein uL3 OS=Sus scrofa OX=9823 GN=RPL3 PE=2 SV=2;tr|A0A287B5V1|A0A287B5V1_PIG Large ribosomal subunit prot	5	5	3	5	2	4	2	2	2	2	3	5	2	4	2	2	2	2	11.8	45.742	400	37.72	6.8	11.8	4.8	8.8	4.8	4.8	4.8	4.8	1068600	142160	385910	153800	139520	58438	30305	78612	79876	82234	93085	86032
K9J4V0;A0A287B5W0;A0A5G2R8E9	U5 small nuclear ribonucleoprotein 200 kDa helicase (EC 3.6.4.13) (BRR2 homolog) (U5 snRNP-specific 200 kDa protein)	SNRNP200	K9J4V0;A0A287B5W0;A0A5G2R8E9	5;5;4	5;5;4	5;5;4	tr|K9J4V0|K9J4V0_PIG U5 small nuclear ribonucleoprotein 200 kDa helicase OS=Sus scrofa OX=9823 GN=SNRNP200 PE=1 SV=1;tr|A0A287B5W0|A0A287B5W0_PIG U5 small nuclear ribonucleoprotein 200 kDa helicase OS=Sus scrofa OX=9823 GN=SNRNP200 PE=1 SV=1;tr|A0A5G2R8E9|	5	5	3	5	4	4	3	0	2	0	3	5	4	4	3	0	2	0	2.6	244.52	2136	32.677	1.5	2.6	2.1	2	1.6	0	1	0	149040	16934	68911	25443	9322.3	18960	0	9470.1	0	7214.9	9040.2	6090.6
A0A8W4FG53;A0A287BCK9;A0A287BM58;A0A287BEB3;A0A287ALM9;F1SN63	Myelin expression factor 2	MYEF2	A0A8W4FG53;A0A287BCK9;A0A287BM58;A0A287BEB3;A0A287ALM9;F1SN63	5;5;5;3;3;3	5;5;5;3;3;3	5;5;5;3;3;3	tr|A0A8W4FG53|A0A8W4FG53_PIG Myelin expression factor 2 OS=Sus scrofa OX=9823 GN=MYEF2 PE=1 SV=1;tr|A0A287BCK9|A0A287BCK9_PIG Myelin expression factor 2 OS=Sus scrofa OX=9823 GN=MYEF2 PE=1 SV=2;tr|A0A287BM58|A0A287BM58_PIG Myelin expression factor 2 OS=Sus	5	5	4	5	2	5	0	0	1	0	4	5	2	5	0	0	1	0	10.7	59.163	541	59.516	8.7	10.7	3.1	10.7	0	0	2	0	870100	104690	514610	24221	225310	0	0	1276.5	0	20777	139050	7391.4
A0A287BDA1;A0A5G2QB63;F1RN89	Nuclear FMR1 interacting protein 2 (Nuclear fragile X mental retardation-interacting protein 2)	NUFIP2	A0A287BDA1;A0A5G2QB63;F1RN89	5;5;5	5;5;5	5;5;5	tr|A0A287BDA1|A0A287BDA1_PIG Nuclear FMR1 interacting protein 2 OS=Sus scrofa OX=9823 GN=NUFIP2 PE=4 SV=1;tr|A0A5G2QB63|A0A5G2QB63_PIG Nuclear FMR1 interacting protein 2 OS=Sus scrofa OX=9823 GN=NUFIP2 PE=4 SV=1;tr|F1RN89|F1RN89_PIG Nuclear FMR1 interactin	5	5	2	5	3	1	0	0	0	0	2	5	3	1	0	0	0	0	8.7	76.632	701	32.002	3.4	8.7	5.1	1.6	0	0	0	0	68477	7760.3	48042	12042	632.51	0	0	0	0	4803.8	6340.6	3673.4
A0A287BHE7	Small ribosomal subunit protein uS11 (40S ribosomal protein S14)	RPS14	A0A287BHE7	5	5	5	tr|A0A287BHE7|A0A287BHE7_PIG Ribosomal protein S14 OS=Sus scrofa OX=9823 GN=RPS14 PE=3 SV=1	5	5	3	5	4	4	5	3	5	5	3	5	4	4	5	3	5	5	30.5	16.273	151	72.498	16.6	30.5	28.5	28.5	30.5	29.8	30.5	30.5	6599700	664920	1599400	839930	737420	1177700	278850	561350	740130	338160	349040	414830
A0A287BHL0;A0A480Q0J7;A0A5G2REH8;A0A5G2QGE1;A0A5G2R625;A0A5G2QDP8;A0A5G2QVL8;A0A5G2QU32;F1SFQ4;A0A5G2Q7Y5;A0A286ZMU5;A0A8W4F8S3;I3LRF8;A0A5G2R731;A0A287BBM1	Poly(rC) binding protein 2	PCBP2	A0A287BHL0;A0A480Q0J7;A0A5G2REH8;A0A5G2QGE1;A0A5G2R625;A0A5G2QDP8;A0A5G2QVL8;A0A5G2QU32;F1SFQ4;A0A5G2Q7Y5;A0A286ZMU5;A0A8W4F8S3;I3LRF8;A0A5G2R731;A0A287BBM1	8;7;7;7;7;7;6;6;6;5;5;5;5;4;4	8;7;7;7;7;7;6;6;6;5;5;5;5;4;4	5;4;4;4;4;4;3;3;3;2;2;2;2;1;1	tr|A0A287BHL0|A0A287BHL0_PIG Poly(rC) binding protein 2 OS=Sus scrofa OX=9823 GN=PCBP2 PE=1 SV=2;tr|A0A480Q0J7|A0A480Q0J7_PIG Poly(RC)-binding protein 2 isoform a OS=Sus scrofa OX=9823 GN=PCBP2 PE=1 SV=1;tr|A0A5G2REH8|A0A5G2REH8_PIG Poly(rC) binding protei	8	5	5	6	8	5	3	8	5	3	2	3	5	2	1	5	2	1	28.8	36.919	351	147.06	18.2	22.2	28.8	18.2	12	28.8	18.2	12	6057100	131880	218560	1223500	123220	163650	3605800	426200	164310	49290	27710	355540
P60662;A0A5S6FSE5;A0A480I0Y2;A0A4X1WAQ9	Myosin light polypeptide 6 (17 kDa myosin light chain) (LC17) (Myosin light chain 3) (MLC-3) (Myosin light chain alkali 3) (Myosin light chain A3) (Smooth muscle and nonmuscle myosin light chain alkali 6)	MYL6	P60662;A0A5S6FSE5;A0A480I0Y2	5;5;5;2	5;5;5;2	5;5;5;2	sp|P60662|MYL6_PIG Myosin light polypeptide 6 OS=Sus scrofa OX=9823 GN=MYL6 PE=1 SV=2;tr|A0A5S6FSE5|A0A5S6FSE5_PIG Myosin light polypeptide 6 OS=Sus scrofa OX=9823 GN=MYL6 PE=1 SV=2;tr|A0A480I0Y2|A0A480I0Y2_PIG Myosin light chain 6 OS=Sus scrofa OX=9823 GN	5	5	2	4	3	3	4	3	3	3	2	4	3	3	4	3	3	3	35.8	16.93	151	43.501	14.6	30.5	24.5	23.2	29.8	24.5	24.5	22.5	1037600	95526	252640	137980	91334	220950	134490	84018	20651	93345	68463	78654
A0A481APG3	Splicing factor U2AF subunit (U2 snRNP auxiliary factor large subunit)	U2AF2	A0A481APG3	5	5	5	tr|A0A481APG3|A0A481APG3_PIG Splicing factor U2AF subunit OS=Sus scrofa OX=9823 GN=U2AF2 PE=3 SV=1	5	5	0	2	2	1	2	0	5	0	0	2	2	1	2	0	5	0	14.1	53.5	475	38.14	0	3.6	3.6	1.9	5.7	0	14.1	0	219440	0	50425	39669	7072.4	8738.1	0	113530	0	0	11077	17413
A0A4X1SFI9;A0A4X1SEP3	Mitotic checkpoint protein BUB3	BUB3	A0A4X1SFI9	5;2	5;2	5;2	tr|A0A4X1SFI9|A0A4X1SFI9_PIG BUB3 mitotic checkpoint protein OS=Sus scrofa OX=9823 GN=BUB3 PE=4 SV=1	5	5	3	5	5	4	2	1	2	0	3	5	5	4	2	1	2	0	18.3	37.154	328	33.43	11.3	18.3	18.3	14.3	8.2	4.3	8.2	0	307110	29308	115470	88824	20275	10942	21722	20563	0	12590	16209	22723
A0A4X1SUA0	Serine/arginine-rich splicing factor 3 (Splicing factor, arginine/serine-rich 3)	SRSF3	A0A4X1SUA0	6	6	5	tr|A0A4X1SUA0|A0A4X1SUA0_PIG Serine and arginine rich splicing factor 3 OS=Sus scrofa OX=9823 GN=SRSF3 PE=4 SV=1	6	5	4	5	5	5	2	2	4	3	4	5	5	5	2	2	3	2	27.4	19.329	164	86.341	18.9	18.9	18.9	18.9	10.4	10.4	18.9	18.9	2635700	114320	212390	982860	131170	106740	45607	908100	134480	52187	56443	436920
A0A4X1U4W6	Eukaryotic translation initiation factor 3 subunit D (eIF3d) (Eukaryotic translation initiation factor 3 subunit 7) (eIF-3-zeta)	EIF3D EIF3S7	A0A4X1U4W6	5	5	5	tr|A0A4X1U4W6|A0A4X1U4W6_PIG Eukaryotic translation initiation factor 3 subunit D OS=Sus scrofa OX=9823 GN=EIF3D PE=3 SV=1	5	5	2	5	2	2	0	0	2	0	2	5	2	2	0	0	2	0	8.2	63.96	548	47.367	3.6	8.2	3.6	3.6	0	0	4.7	0	415350	19464	328310	29702	21188	0	0	16684	0	9543.3	57364	15948
A0A4X1UJ95;A0A4X1UHY1;A0A287ACP9;A0A5G2QS72	Peroxisomal bifunctional enzyme (EC 1.1.1.35) (EC 4.2.1.17) (EC 5.3.3.8) (Multifunctional enzyme 1)	EHHADH	A0A4X1UJ95;A0A4X1UHY1;A0A287ACP9;A0A5G2QS72	5;5;4;3	5;5;4;3	5;5;4;3	tr|A0A4X1UJ95|A0A4X1UJ95_PIG Peroxisomal bifunctional enzyme OS=Sus scrofa OX=9823 GN=EHHADH PE=1 SV=1;tr|A0A4X1UHY1|A0A4X1UHY1_PIG Peroxisomal bifunctional enzyme OS=Sus scrofa OX=9823 GN=EHHADH PE=3 SV=1;tr|A0A287ACP9|A0A287ACP9_PIG Peroxisomal bifunctio	5	5	0	2	0	2	2	5	5	3	0	2	0	2	2	5	5	3	6.2	79.678	723	32.546	0	2.4	0	2.4	2.9	6.2	6.2	4	349660	0	77119	0	19951	26590	106650	93768	25582	0	18190	0
A0A8D0RP19;A0A4X1VMN9;Q6UAQ8;A0A8D0RJ65	Electron transfer flavoprotein subunit beta (Beta-ETF)	ETFB	A0A8D0RP19;A0A4X1VMN9;Q6UAQ8;A0A8D0RJ65	5;5;5;3	5;5;5;3	5;5;5;3	tr|A0A8D0RP19|A0A8D0RP19_PIG Electron transfer flavoprotein subunit beta OS=Sus scrofa OX=9823 GN=ETFB PE=3 SV=1;tr|A0A4X1VMN9|A0A4X1VMN9_PIG Electron transfer flavoprotein subunit beta OS=Sus scrofa OX=9823 GN=ETFB PE=3 SV=1;sp|Q6UAQ8|ETFB_PIG Electron tr	5	5	2	4	5	2	1	0	0	1	2	4	5	2	1	0	0	1	25.2	25.455	234	29.189	9.8	20.9	25.2	12	5.1	0	0	5.1	116760	20127	38676	43639	10862	2171.3	0	0	1286.9	13641	4886.4	19072
I3LNX4;A0A5G2QBS5	Nuclear RNA export factor 1	NXF1	I3LNX4;A0A5G2QBS5	5;5	5;5	5;5	tr|I3LNX4|I3LNX4_PIG Nuclear RNA export factor 1 OS=Sus scrofa OX=9823 GN=NXF1 PE=1 SV=2;tr|A0A5G2QBS5|A0A5G2QBS5_PIG Nuclear RNA export factor 1 OS=Sus scrofa OX=9823 GN=NXF1 PE=1 SV=1	5	5	0	5	3	2	1	0	1	0	0	5	3	2	1	0	1	0	7.7	80.664	716	30.015	0	7.7	4.2	2.8	1.5	0	1.5	0	457550	0	178720	127280	74267	38993	0	38293	0	0	122100	33090
K7GNA5;A0A5G2QNM6;A5GFY8;A0A5G2QH33;A0A5G2R8P8;A0A5G2QBP3	D-3-phosphoglycerate dehydrogenase (EC 1.1.1.95)	PHGDH	K7GNA5;A0A5G2QNM6;A5GFY8;A0A5G2QH33;A0A5G2R8P8;A0A5G2QBP3	5;5;5;5;4;4	5;5;5;5;4;4	5;5;5;5;4;4	tr|K7GNA5|K7GNA5_PIG D-3-phosphoglycerate dehydrogenase OS=Sus scrofa OX=9823 GN=PHGDH PE=3 SV=4;tr|A0A5G2QNM6|A0A5G2QNM6_PIG D-3-phosphoglycerate dehydrogenase OS=Sus scrofa OX=9823 GN=PHGDH PE=1 SV=1;sp|A5GFY8|SERA_PIG D-3-phosphoglycerate dehydrogenase	5	5	1	5	2	3	2	2	3	2	1	5	2	3	2	2	3	2	12.6	52.225	493	32.174	3	12.6	5.1	7.7	5.7	5.7	7.7	5.7	221690	19429	75622	17958	13321	29995	18131	27728	19506	19608	12520	11844
A0A5G2QKS9;I3LUP6;A0A8W4FM92;F1RRY2;A0A8W4F692	Nucleophosmin	NPM1	A0A5G2QKS9;I3LUP6;A0A8W4FM92;F1RRY2	5;5;4;4;2	5;5;4;4;2	5;5;4;4;2	tr|A0A5G2QKS9|A0A5G2QKS9_PIG Nucleophosmin OS=Sus scrofa OX=9823 GN=NPM1 PE=1 SV=1;tr|I3LUP6|I3LUP6_PIG Nucleophosmin OS=Sus scrofa OX=9823 GN=NPM1 PE=1 SV=2;tr|A0A8W4FM92|A0A8W4FM92_PIG Nucleophosmin OS=Sus scrofa OX=9823 GN=NPM1 PE=1 SV=1;tr|F1RRY2|F1RRY	5	5	4	4	5	4	4	5	5	4	4	4	5	4	4	5	5	4	16.9	29.579	266	43.741	11.7	11.7	16.9	11.7	11.7	16.9	16.9	16.9	9229400	1027400	1462400	1664800	1073200	1147300	382980	2205500	265900	519870	328080	649320
A0A5G2R2C9;F1RTH3;A0A5G2QQE8;A0A5G2R2M9;A0A8W4FDS0;A0A4X1WAT5	Apoptosis-inducing factor 1, mitochondrial (Programmed cell death protein 8)	AIFM1	A0A5G2R2C9;F1RTH3;A0A5G2QQE8;A0A5G2R2M9;A0A8W4FDS0	5;5;5;4;4;1	5;5;5;4;4;1	5;5;5;4;4;1	tr|A0A5G2R2C9|A0A5G2R2C9_PIG Apoptosis inducing factor mitochondria associated 1 OS=Sus scrofa OX=9823 GN=AIFM1 PE=1 SV=1;tr|F1RTH3|F1RTH3_PIG Apoptosis inducing factor mitochondria associated 1 OS=Sus scrofa OX=9823 GN=AIFM1 PE=1 SV=1;tr|A0A5G2QQE8|A0A5G2	5	5	3	4	4	0	5	2	4	3	3	4	4	0	5	2	4	3	9.9	66.118	609	32.278	5.4	7.4	8	0	9.9	4.3	7.4	6.1	283420	17904	40220	22408	0	108120	19574	28908	46289	11344	7329.5	8874.3
A0A5G2R5D6;A0A5G2QQJ0;A0A8D1IDY5;A0A5G2R1I0;I3LK09;A0A8W4FMK2	Small ribosomal subunit protein mS27 (28S ribosomal protein S27, mitochondrial) (Mitochondrial ribosomal protein S27)	MRPS27	A0A5G2R5D6;A0A5G2QQJ0;A0A8D1IDY5;A0A5G2R1I0;I3LK09;A0A8W4FMK2	5;5;5;5;5;5	5;5;5;5;5;5	5;5;5;5;5;5	tr|A0A5G2R5D6|A0A5G2R5D6_PIG Mitochondrial ribosomal protein S27 OS=Sus scrofa OX=9823 GN=MRPS27 PE=1 SV=2;tr|A0A5G2QQJ0|A0A5G2QQJ0_PIG Mitochondrial ribosomal protein S27 OS=Sus scrofa OX=9823 GN=MRPS27 PE=1 SV=1;tr|A0A8D1IDY5|A0A8D1IDY5_PIG Mitochondrial	5	5	1	5	0	1	0	0	0	0	1	5	0	1	0	0	0	0	16.1	44.165	386	53.989	2.1	16.1	0	2.1	0	0	0	0	153660	6178.9	144760	0	2724.3	0	0	0	0	1387.4	25327	0
F1S0R7;A0A5G2QRK5;A0A5G2QSP5	tRNA (cytosine(34)-C(5))-methyltransferase (EC 2.1.1.203) (NOL1/NOP2/Sun domain family member 2) (mRNA cytosine C(5)-methyltransferase) (tRNA cytosine C(5)-methyltransferase)	NSUN2	F1S0R7;A0A5G2QRK5;A0A5G2QSP5	5;5;5	5;5;5	5;5;5	tr|F1S0R7|F1S0R7_PIG tRNA (cytosine(34)-C(5))-methyltransferase OS=Sus scrofa OX=9823 GN=NSUN2 PE=1 SV=3;tr|A0A5G2QRK5|A0A5G2QRK5_PIG tRNA (cytosine(34)-C(5))-methyltransferase OS=Sus scrofa OX=9823 GN=NSUN2 PE=1 SV=1;tr|A0A5G2QSP5|A0A5G2QSP5_PIG tRNA (cyt	5	5	1	4	5	0	1	1	2	0	1	4	5	0	1	1	2	0	5.5	85.729	766	30.591	1.2	3.9	5.5	0	1.3	1.3	2.9	0	173860	4720.4	58565	64742	0	16646	10708	18473	0	7772.4	12519	15776
A0A5G2QSP2;A0A8W4FGU1;I3LK24;F1RH60	AP-2 complex subunit alpha	AP2A1	A0A5G2QSP2;A0A8W4FGU1;I3LK24;F1RH60	6;6;6;6	6;6;6;6	5;5;5;5	tr|A0A5G2QSP2|A0A5G2QSP2_PIG AP-2 complex subunit alpha OS=Sus scrofa OX=9823 GN=AP2A1 PE=1 SV=2;tr|A0A8W4FGU1|A0A8W4FGU1_PIG AP-2 complex subunit alpha OS=Sus scrofa OX=9823 GN=AP2A1 PE=1 SV=1;tr|I3LK24|I3LK24_PIG AP-2 complex subunit alpha OS=Sus scrofa	6	5	1	4	2	3	4	5	3	3	0	3	1	2	3	4	2	2	7.5	101.1	917	53.313	1	5	2.3	3.8	5	6.3	3.8	3.8	569750	29952	165250	40777	23013	101310	113620	60803	35027	24166	34987	23768
F1RJE4;A0A5G2QXA8;A0A8W4FHZ7	ATPase family AAA domain containing 3A	ATAD3A	F1RJE4;A0A5G2QXA8	5;5;2	5;5;2	5;5;2	tr|F1RJE4|F1RJE4_PIG ATPase family AAA domain containing 3A OS=Sus scrofa OX=9823 GN=ATAD3A PE=1 SV=3;tr|A0A5G2QXA8|A0A5G2QXA8_PIG ATPase family AAA domain containing 3A OS=Sus scrofa OX=9823 GN=ATAD3A PE=1 SV=1	5	5	5	5	5	5	3	3	3	4	5	5	5	5	3	3	3	4	9.9	57.839	507	43.701	9.9	9.9	9.9	9.9	6.5	6.5	5.9	8.5	3978000	289700	300200	472490	383960	88163	46057	1293100	1104400	261180	338180	295780
F1RFQ7;A0A5G2QZY6	GTP-binding nuclear protein Ran	RAN	F1RFQ7;A0A5G2QZY6	5;5	5;5	5;5	tr|F1RFQ7|F1RFQ7_PIG GTP-binding nuclear protein Ran OS=Sus scrofa OX=9823 GN=RAN PE=1 SV=2;tr|A0A5G2QZY6|A0A5G2QZY6_PIG GTP-binding nuclear protein Ran OS=Sus scrofa OX=9823 GN=RAN PE=1 SV=2	5	5	5	5	5	5	5	4	5	5	5	5	5	5	5	4	5	5	24.5	24.423	216	44.977	24.5	24.5	24.5	24.5	24.5	20.8	24.5	24.5	3880200	514910	282140	281090	534620	497680	136160	737330	896230	279860	72021	123730
A0A5G2R2A7;F1SJJ5;A0A8D1S998;A0A287A9X4	Large ribosomal subunit protein uL4 (60S ribosomal protein L4)	RPL4	A0A5G2R2A7;F1SJJ5;A0A8D1S998;A0A287A9X4	5;5;5;3	5;5;5;3	5;5;5;3	tr|A0A5G2R2A7|A0A5G2R2A7_PIG Large ribosomal subunit protein uL4 OS=Sus scrofa OX=9823 GN=RPL4 PE=1 SV=1;tr|F1SJJ5|F1SJJ5_PIG Large ribosomal subunit protein uL4 OS=Sus scrofa OX=9823 GN=RPL4 PE=1 SV=3;tr|A0A8D1S998|A0A8D1S998_PIG Large ribosomal subunit p	5	5	4	5	2	4	3	1	3	3	4	5	2	4	3	1	3	3	13.4	47.201	417	33.158	10.1	13.4	6	10.1	7.4	1.9	7.4	7.4	439270	50155	208510	10450	70890	21791	4878.1	36835	35768	27137	32617	6204.1
A0A5G2R3M6;A0A5G2RBW4;Q29554	Trifunctional enzyme subunit alpha, mitochondrial (EC 1.1.1.211) (EC 4.2.1.17) (Monolysocardiolipin acyltransferase) (TP-alpha)	HADHA	A0A5G2R3M6;A0A5G2RBW4;Q29554	5;5;5	5;5;5	5;5;5	tr|A0A5G2R3M6|A0A5G2R3M6_PIG enoyl-CoA hydratase OS=Sus scrofa OX=9823 GN=HADHA PE=1 SV=1;tr|A0A5G2RBW4|A0A5G2RBW4_PIG enoyl-CoA hydratase OS=Sus scrofa OX=9823 GN=HADHA PE=1 SV=1;sp|Q29554|ECHA_PIG Trifunctional enzyme subunit alpha, mitochondrial OS=Sus	5	5	2	5	5	4	2	1	2	2	2	5	5	4	2	1	2	2	7.2	78.614	722	48.061	3.6	7.2	7.2	6	3.6	2.4	3.6	3.6	485440	26771	188500	83514	26639	46912	27686	62219	23198	13454	23325	26551
A0A8W4FNC1;A0A5G2R9J2;F2Z572;A0A5G2RMZ8;A0A8W4FBF7;A0A5G2QV35;A0A8W4F6R5;A0A4X1W486	ribose-phosphate diphosphokinase (EC 2.7.6.1)	PRPS1	A0A8W4FNC1;A0A5G2R9J2;F2Z572;A0A5G2RMZ8;A0A8W4FBF7	7;7;7;5;5;3;2;2	7;7;7;5;5;3;2;2	5;5;5;5;3;1;2;2	tr|A0A8W4FNC1|A0A8W4FNC1_PIG Phosphoribosyl pyrophosphate synthetase 1 OS=Sus scrofa OX=9823 GN=PRPS1 PE=1 SV=1;tr|A0A5G2R9J2|A0A5G2R9J2_PIG Ribose-phosphate pyrophosphokinase 1 OS=Sus scrofa OX=9823 GN=PRPS1 PE=1 SV=2;tr|F2Z572|F2Z572_PIG Ribose-phosphate	7	5	6	7	7	5	3	2	4	5	4	5	5	4	2	1	3	3	23.1	31.555	286	53.63	17.8	23.1	23.1	17.1	12.6	8	16.1	17.8	1551600	217520	290950	161580	408190	200900	34279	47556	190630	62412	36150	20550
I3LP39;A0A8D1IYT4;I3LDE4;A0A8W4FDW5;A0A8W4FM01	Polypyrimidine tract-binding protein 2 (Neural polypyrimidine tract-binding protein)	PTBP2	I3LP39;A0A8D1IYT4;I3LDE4;A0A8W4FDW5	5;5;5;4;2	5;5;5;4;2	5;5;5;4;2	tr|I3LP39|I3LP39_PIG Polypyrimidine tract binding protein 2 OS=Sus scrofa OX=9823 GN=PTBP2 PE=1 SV=3;tr|A0A8D1IYT4|A0A8D1IYT4_PIG Polypyrimidine tract binding protein 2 OS=Sus scrofa OX=9823 GN=PTBP2 PE=4 SV=1;tr|I3LDE4|I3LDE4_PIG Polypyrimidine tract bind	5	5	3	1	3	1	4	1	5	2	3	1	3	1	4	1	5	2	8.3	53.971	495	34.364	5.9	2	5.9	1.6	7.7	2	8.3	3.8	1224600	85690	840.72	366080	2166.6	178890	15253	534680	41027	34512	198.9	153250
A0A8W4FD82;A0A8W4FFH5	Laminin subunit alpha-5 (Laminin-10 subunit alpha) (Laminin-11 subunit alpha) (Laminin-15 subunit alpha)	LAMA5	A0A8W4FD82;A0A8W4FFH5	5;5	5;5	5;5	tr|A0A8W4FD82|A0A8W4FD82_PIG Laminin subunit alpha 5 OS=Sus scrofa OX=9823 GN=LAMA5 PE=4 SV=1;tr|A0A8W4FFH5|A0A8W4FFH5_PIG Laminin subunit alpha 5 OS=Sus scrofa OX=9823 GN=LAMA5 PE=4 SV=1	5	5	2	3	4	3	3	2	3	1	2	3	4	3	3	2	3	1	1.5	390.44	3632	33.333	0.7	0.8	1.2	1	1	0.7	1	0.4	205210	13285	52105	30705	23780	41403	7934.9	28058	7941.3	8917	10520	6994.6
A0A8W4FI45;K7GSY7;A0A287BPC6	FUS RNA binding protein	FUS	A0A8W4FI45;K7GSY7	7;7;2	7;7;2	5;5;2	tr|A0A8W4FI45|A0A8W4FI45_PIG FUS RNA binding protein OS=Sus scrofa OX=9823 GN=FUS PE=1 SV=1;tr|K7GSY7|K7GSY7_PIG FUS RNA binding protein OS=Sus scrofa OX=9823 GN=FUS PE=1 SV=2	7	5	4	7	4	6	3	2	2	3	2	5	2	4	2	1	2	2	16.5	48.208	478	67.248	10.3	16.5	7.7	11.5	8.4	5.4	5.4	8.4	3016800	331170	1443800	108590	537610	159640	124560	78726	232730	146110	259240	33138
F1RGS3	Nuclear cap-binding protein subunit 3	NCBP3	F1RGS3	5	5	5	tr|F1RGS3|F1RGS3_PIG Nuclear cap-binding protein subunit 3 OS=Sus scrofa OX=9823 GN=NCBP3 PE=3 SV=3	5	5	2	3	1	3	2	3	2	4	2	3	1	3	2	3	2	4	10.6	70.088	615	33.7	4.2	6.3	2.1	6.3	4.2	6.3	4.2	8.5	185830	8871.4	68267	2249.6	25825	8084.9	25603	11417	35518	4490	11392	2632.6
F1RJJ0	Serine/arginine-rich splicing factor 9 (Splicing factor, arginine/serine-rich 9)	SRSF9	F1RJJ0	5	5	5	tr|F1RJJ0|F1RJJ0_PIG Serine and arginine rich splicing factor 9 OS=Sus scrofa OX=9823 GN=SRSF9 PE=1 SV=1	5	5	2	4	3	5	1	1	1	1	2	4	3	5	1	1	1	1	23.1	25.574	221	50.83	10.4	19	13.6	23.1	5.4	5.4	5.4	5.4	360240	30345	177890	12681	68835	18994	5804.1	15911	29783	21180	39974	6140
F1RUP2	G-rich sequence factor 1	GRSF1	F1RUP2	5	5	5	tr|F1RUP2|F1RUP2_PIG G-rich RNA sequence binding factor 1 OS=Sus scrofa OX=9823 GN=GRSF1 PE=1 SV=3	5	5	2	4	0	1	1	0	2	3	2	4	0	1	1	0	2	3	10.6	67.081	621	39.863	3.4	7.9	0	1.9	1.8	0	3.5	6.3	150170	24809	53242	0	5158.5	4985.1	0	29368	32611	23940	7834.7	0
F1RYY8;A0A8W4FN88	Mitochondrial glutamate carrier 1 (Glutamate/H(+) symporter 1) (Solute carrier family 25 member 22)	SLC25A22	F1RYY8;A0A8W4FN88	5;4	5;4	5;4	tr|F1RYY8|F1RYY8_PIG Mitochondrial glutamate carrier 1 OS=Sus scrofa OX=9823 GN=SLC25A22 PE=1 SV=1;tr|A0A8W4FN88|A0A8W4FN88_PIG Mitochondrial glutamate carrier 1 OS=Sus scrofa OX=9823 GN=SLC25A22 PE=1 SV=1	5	5	1	5	4	4	1	2	1	1	1	5	4	4	1	2	1	1	18.9	34.47	322	31.466	2.5	18.9	14.9	13.4	4.7	10.2	4.7	4.7	371710	3929.6	65836	148400	80466	18604	17603	24972	11899	4928.3	15855	66873
F1S2J4	Enhancer of mRNA-decapping protein 4	EDC4	F1S2J4	5	5	5	tr|F1S2J4|F1S2J4_PIG Enhancer of mRNA-decapping protein 4 OS=Sus scrofa OX=9823 GN=EDC4 PE=1 SV=3	5	5	1	2	1	0	5	2	3	1	1	2	1	0	5	2	3	1	4.5	151.66	1402	42.642	1.1	1.9	0.8	0	4.5	1.7	2.5	1.1	226130	1423.1	20966	5642.3	0	149430	10114	30982	7570.9	1046.1	4367.6	1370.7
F1S420;A0A5G2QWN8;A0A287BMB6	Heterogeneous nuclear ribonucleoprotein A/B	HNRNPAB	F1S420;A0A5G2QWN8;A0A287BMB6	6;5;5	5;4;4	5;4;4	tr|F1S420|F1S420_PIG Heterogeneous nuclear ribonucleoprotein A/B isoform b OS=Sus scrofa OX=9823 GN=HNRNPAB PE=1 SV=3;tr|A0A5G2QWN8|A0A5G2QWN8_PIG Heteroous nuclear ribonucleoprotein A/B OS=Sus scrofa OX=9823 GN=HNRNPAB PE=1 SV=1;tr|A0A287BMB6|A0A287BMB6_P	6	5	3	5	4	4	4	5	4	2	3	5	4	4	4	4	3	2	24.5	31.646	298	298.63	11.7	22.1	18.1	18.1	18.1	20.5	17.8	9.1	8112000	108250	5150000	291300	304030	260750	1165000	597650	235080	55841	933400	66576
F1SBP3	Probable ATP-dependent RNA helicase DDX20 (EC 3.6.1.15) (EC 3.6.4.13) (Component of gems 3) (DEAD box protein 20) (DEAD box protein DP 103) (Gemin-3)	DDX20	F1SBP3	5	5	5	tr|F1SBP3|F1SBP3_PIG RNA helicase OS=Sus scrofa OX=9823 GN=DDX20 PE=4 SV=1	5	5	4	5	4	5	0	0	1	1	4	5	4	5	0	0	1	1	7.5	92.3	832	40.591	5.3	7.5	5.3	7.5	0	0	1.2	1.2	468720	69712	187730	113720	91004	0	0	4557.1	1995	21814	43715	59606
F1SP18;A0A5G2R4G9	threonine--tRNA ligase (EC 6.1.1.3) (Threonyl-tRNA synthetase)	TARS1	F1SP18;A0A5G2R4G9	5;3	5;3	5;3	tr|F1SP18|F1SP18_PIG threonine--tRNA ligase OS=Sus scrofa OX=9823 GN=TARS1 PE=1 SV=5;tr|A0A5G2R4G9|A0A5G2R4G9_PIG threonine--tRNA ligase OS=Sus scrofa OX=9823 GN=TARS1 PE=1 SV=2	5	5	1	3	1	1	4	2	4	2	1	3	1	1	4	2	4	2	8	81.203	702	31.015	1.4	5.6	1.4	1.4	6.7	2.6	5.6	2.6	283360	9876.7	30857	17976	10082	84203	25905	82589	21871	10865	10416	15281
F1STR9	Stratifin	SFN	F1STR9	6	6	5	tr|F1STR9|F1STR9_PIG Stratifin OS=Sus scrofa OX=9823 GN=SFN PE=1 SV=3	6	5	0	0	0	0	2	1	5	2	0	0	0	0	1	1	5	1	20.2	27.859	248	35.292	0	0	0	0	7.3	3.2	16.1	7.3	213540	0	0	0	0	21360	18770	159540	13863	0	0	0
I3L804	Tyrosine--tRNA ligase (EC 6.1.1.1) (Tyrosyl-tRNA synthetase)	YARS1	I3L804	5	5	5	tr|I3L804|I3L804_PIG Tyrosine--tRNA ligase OS=Sus scrofa OX=9823 GN=YARS1 PE=1 SV=2	5	5	2	3	4	2	5	2	4	1	2	3	4	2	5	2	4	1	9.8	59.055	528	32.628	4.2	5.7	8.3	3.6	9.8	4.2	7.8	2.1	324150	14629	43631	84538	8230.5	93985	6570.5	66538	6028.4	10319	10486	32348
I3LCW1;I3LC73	Fatty acid synthase (EC 1.1.1.100) (EC 1.3.1.39) (EC 2.3.1.38) (EC 2.3.1.39) (EC 2.3.1.41) (EC 2.3.1.85) (EC 3.1.2.14) (EC 4.2.1.59)	FASN	I3LCW1	5;2	5;2	5;2	tr|I3LCW1|I3LCW1_PIG Fatty acid synthase OS=Sus scrofa OX=9823 GN=FASN PE=1 SV=3	5	5	3	4	2	1	1	1	1	1	3	4	2	1	1	1	1	1	2.6	272.02	2510	28.331	1.2	2.2	0.9	0.4	0.8	0.8	0.8	0.5	91434	22541	34148	16405	6821.1	3889.4	1384.9	4161.4	2084.6	7068.9	7914.1	4624.4
P20461;A0A287APW7;A0A4X1T8G7	Eukaryotic translation initiation factor 2 subunit 3 (EC 3.6.5.3) (Eukaryotic translation initiation factor 2 subunit gamma) (eIF2-gamma)	EIF2S3 EIF2G	P20461;A0A287APW7;A0A4X1T8G7	5;4;4	5;4;4	5;4;4	sp|P20461|IF2G_PIG Eukaryotic translation initiation factor 2 subunit 3 OS=Sus scrofa OX=9823 GN=EIF2S3 PE=1 SV=2;tr|A0A287APW7|A0A287APW7_PIG protein-synthesizing GTPase OS=Sus scrofa OX=9823 GN=EIF2S3B PE=3 SV=2;tr|A0A4X1T8G7|A0A4X1T8G7_PIG protein-synth	5	5	5	5	4	5	4	4	4	4	5	5	4	5	4	4	4	4	13.1	51.065	472	63.548	13.1	13.1	11.2	13.1	11.2	11.2	11.2	11.2	1027700	123510	183210	113790	58331	309750	42952	127800	68398	36611	21928	27698
Q9MZ15	Non-selective voltage-gated ion channel VDAC2 (VDAC-2)	VDAC2	Q9MZ15	5	5	5	sp|Q9MZ15|VDAC2_PIG Non-selective voltage-gated ion channel VDAC2 OS=Sus scrofa OX=9823 GN=VDAC2 PE=1 SV=2	5	5	3	5	4	4	3	4	4	4	3	5	4	4	3	4	4	4	21.1	31.604	294	59.625	15	21.1	17.7	14.6	15	18.4	18.4	18.4	1529100	110090	229900	161720	59512	283500	206970	219720	257650	64793	46252	55055
I3LGU8;A0A5G2R1X6;A0A287B833;A0A287BJD3;A0A286ZXE5;F1RMZ0;A0A286ZI01	Ataxin 2	ATXN2	I3LGU8;A0A5G2R1X6;A0A287B833;A0A287BJD3;A0A286ZXE5;F1RMZ0;A0A286ZI01	4;4;4;4;4;4;4	4;4;4;4;4;4;4	4;4;4;4;4;4;4	tr|I3LGU8|I3LGU8_PIG Ataxin 2 OS=Sus scrofa OX=9823 GN=ATXN2 PE=1 SV=3;tr|A0A5G2R1X6|A0A5G2R1X6_PIG Ataxin 2 OS=Sus scrofa OX=9823 GN=ATXN2 PE=1 SV=1;tr|A0A287B833|A0A287B833_PIG Ataxin 2 OS=Sus scrofa OX=9823 GN=ATXN2 PE=1 SV=1;tr|A0A287BJD3|A0A287BJD3_PI	4	4	1	4	0	1	0	0	0	0	1	4	0	1	0	0	0	0	3.8	113.02	1051	27.666	1	3.8	0	1	0	0	0	0	40243	2244.1	35368	0	2631.2	0	0	0	0	3092.9	6834.5	0
A0A286ZJQ4;A0A287BL20	Microtubule associated protein 1B	MAP1B	A0A286ZJQ4;A0A287BL20	4;4	4;4	4;4	tr|A0A286ZJQ4|A0A286ZJQ4_PIG Microtubule associated protein 1B OS=Sus scrofa OX=9823 GN=MAP1B PE=1 SV=2;tr|A0A287BL20|A0A287BL20_PIG Microtubule associated protein 1B OS=Sus scrofa OX=9823 GN=MAP1B PE=1 SV=1	4	4	1	2	2	1	4	1	3	2	1	2	2	1	4	1	3	2	2.4	270.04	2469	37.497	0.7	1.5	1.5	0.8	2.4	0.5	1.7	0.9	114480	7361	12409	7936.1	1933.7	59054	5703.6	7186.8	12898	9290.7	4211.1	6512.2
A0A287B9J3;A0A287BAP9;A0A287A7G6;A0A287AHQ7;A0A287ARN2;A0A287A0I5;A0A287A2M3;A0A287A6B6;A0A286ZPP2	Dystonin	DST	A0A287B9J3;A0A287BAP9;A0A287A7G6;A0A287AHQ7;A0A287ARN2;A0A287A0I5;A0A287A2M3;A0A287A6B6;A0A286ZPP2	4;4;4;4;4;4;4;4;4	4;4;4;4;4;4;4;4;4	4;4;4;4;4;4;4;4;4	tr|A0A287B9J3|A0A287B9J3_PIG Dystonin OS=Sus scrofa OX=9823 GN=DST PE=1 SV=2;tr|A0A287BAP9|A0A287BAP9_PIG Dystonin OS=Sus scrofa OX=9823 GN=DST PE=4 SV=3;tr|A0A287A7G6|A0A287A7G6_PIG Dystonin OS=Sus scrofa OX=9823 GN=DST PE=1 SV=2;tr|A0A287AHQ7|A0A287AHQ7_	4	4	2	4	0	1	2	0	0	0	2	4	0	1	2	0	0	0	0.7	811.06	7234	27.315	0.4	0.7	0	0.2	0.4	0	0	0	36001	7361.1	20218	0	2561.5	5860.8	0	0	0	5322.7	2866.6	0
A0A5G2QSX9;F1SJN5;A0A286ZPR5;A0A287AUH4;A0A5G2QFU4;A0A8W4FDJ0;A0A5G2RAB3	Eukaryotic translation initiation factor 2A (eIF-2A)	EIF2A	A0A5G2QSX9;F1SJN5;A0A286ZPR5;A0A287AUH4;A0A5G2QFU4;A0A8W4FDJ0;A0A5G2RAB3	4;4;4;4;3;3;3	4;4;4;4;3;3;3	4;4;4;4;3;3;3	tr|A0A5G2QSX9|A0A5G2QSX9_PIG Eukaryotic translation initiation factor 2A OS=Sus scrofa OX=9823 GN=EIF2A PE=1 SV=1;tr|F1SJN5|F1SJN5_PIG Eukaryotic translation initiation factor 2A OS=Sus scrofa OX=9823 GN=EIF2A PE=1 SV=4;tr|A0A286ZPR5|A0A286ZPR5_PIG Eukaryo	4	4	0	4	3	1	1	1	1	0	0	4	3	1	1	1	1	0	10.7	58.19	524	28.013	0	10.7	7.6	2.5	3.2	3.2	3.2	0	127080	0	61951	29686	3007.2	9407	1963.9	21068	0	0	17271	13630
F1RKQ8;A0A286ZTD7;A0A8D1J2A8	Cleavage and polyadenylation specificity factor subunit 7	CPSF7	F1RKQ8;A0A286ZTD7	4;4;1	4;4;1	4;4;1	tr|F1RKQ8|F1RKQ8_PIG Cleavage and polyadenylation specific factor 7 OS=Sus scrofa OX=9823 GN=CPSF7 PE=1 SV=3;tr|A0A286ZTD7|A0A286ZTD7_PIG Cleavage and polyadenylation specific factor 7 OS=Sus scrofa OX=9823 GN=CPSF7 PE=1 SV=3	4	4	0	4	1	2	3	2	1	3	0	4	1	2	3	2	1	3	10	52.093	471	27.003	0	10	2.3	5.1	7.6	5.3	2.8	7.4	307060	0	190280	4532.8	15964	33317	17579	8632.4	36758	0	35305	4499
A0A5G2RH50;F1RQB6;A0A5G2QTF3;A0A287AAD3;A0A480DPE1;A0A8W4FA19;A0A286ZTN5	G3BP stress granule assembly factor 1	G3BP1	A0A5G2RH50;F1RQB6;A0A5G2QTF3;A0A287AAD3;A0A480DPE1;A0A8W4FA19;A0A286ZTN5	4;4;4;4;4;4;4	4;4;4;4;4;4;4	4;4;4;4;4;4;4	tr|A0A5G2RH50|A0A5G2RH50_PIG G3BP stress granule assembly factor 1 OS=Sus scrofa OX=9823 GN=G3BP1 PE=1 SV=1;tr|F1RQB6|F1RQB6_PIG G3BP stress granule assembly factor 1 OS=Sus scrofa OX=9823 GN=G3BP1 PE=1 SV=3;tr|A0A5G2QTF3|A0A5G2QTF3_PIG G3BP stress granule	4	4	1	3	3	1	2	2	3	2	1	3	3	1	2	2	3	2	15.3	41.448	366	44.175	3	11.2	12	3	9	7.1	12	7.9	812490	55736	328340	115680	43411	11513	123040	71256	63515	27653	126150	60959
A0A287A6N7;A0A286ZUG8;A0A5G2RHD2;A0A5G2QXP2;F1SUZ2;A0A5G2R590	Nuclear pore complex protein Nup98-Nup96	NUP98	A0A287A6N7;A0A286ZUG8;A0A5G2RHD2;A0A5G2QXP2;F1SUZ2;A0A5G2R590	4;4;4;4;4;3	4;4;4;4;4;3	4;4;4;4;4;3	tr|A0A287A6N7|A0A287A6N7_PIG Nuclear pore complex protein Nup98-Nup96 OS=Sus scrofa OX=9823 GN=NUP98 PE=1 SV=1;tr|A0A286ZUG8|A0A286ZUG8_PIG Nuclear pore complex protein Nup98-Nup96 OS=Sus scrofa OX=9823 GN=NUP98 PE=1 SV=2;tr|A0A5G2RHD2|A0A5G2RHD2_PIG Nucle	4	4	2	4	3	3	1	1	1	1	2	4	3	3	1	1	1	1	3	161.8	1481	25.24	1.3	3	2.4	1.8	1.1	0.7	0.7	0.7	360020	30752	99274	111850	45432	1566.6	35093	16618	19436	20147	14421	66681
F1S0X8;A0A286ZXF7;A0A5G2QHD9;A0A287B9P6;A0A287AVF4	Far upstream element binding protein 3	FUBP3	F1S0X8;A0A286ZXF7;A0A5G2QHD9;A0A287B9P6;A0A287AVF4	6;6;6;5;5	4;4;4;3;3	4;4;4;3;3	tr|F1S0X8|F1S0X8_PIG Far upstream element binding protein 3 OS=Sus scrofa OX=9823 GN=FUBP3 PE=1 SV=5;tr|A0A286ZXF7|A0A286ZXF7_PIG Far upstream element binding protein 3 OS=Sus scrofa OX=9823 GN=FUBP3 PE=1 SV=2;tr|A0A5G2QHD9|A0A5G2QHD9_PIG Far upstream elem	6	4	1	5	2	1	2	1	3	0	0	3	1	0	1	1	2	0	8.9	58.383	548	23.362	1.5	6.8	3.3	1.5	3.5	1.8	5.7	0	80702	0	42831	5270.8	0	3920.6	2845.6	25834	0	0	8556.1	3528.6
A0A287BAF7;A0A287ASJ1;A0A287BIL4;F1S3M9;I3LUL5;A0A287BNA1;A0A286ZXZ9;A0A287ACK8;A0A287BFZ2	Protein 4.1 (4.1R) (Band 4.1) (Erythrocyte membrane protein band 4.1)	EPB41L2	A0A287BAF7;A0A287ASJ1;A0A287BIL4;F1S3M9;I3LUL5;A0A287BNA1;A0A286ZXZ9;A0A287ACK8;A0A287BFZ2	5;5;5;5;5;5;5;5;5	5;5;5;5;5;5;5;5;5	4;4;4;4;4;4;4;4;4	tr|A0A287BAF7|A0A287BAF7_PIG Erythrocyte membrane protein band 4.1 like 2 OS=Sus scrofa OX=9823 GN=EPB41L2 PE=1 SV=2;tr|A0A287ASJ1|A0A287ASJ1_PIG Erythrocyte membrane protein band 4.1 like 2 OS=Sus scrofa OX=9823 GN=EPB41L2 PE=1 SV=2;tr|A0A287BIL4|A0A287BI	5	4	1	5	1	0	3	4	3	3	1	4	0	0	2	3	2	3	7	91.028	819	42.851	1.2	7	1.1	0	4.4	5.7	4.4	4.6	358390	706.69	138360	21666	0	49660	67428	66388	14182	1942.1	44868	11037
A0A286ZZA4;A0A287AXU6;A0A4X1TD52;A0A287BAQ0	RNA-binding protein 39 (RNA-binding motif protein 39)	RBM39	A0A286ZZA4;A0A287AXU6;A0A4X1TD52;A0A287BAQ0	4;4;4;4	4;4;4;4	4;4;4;4	tr|A0A286ZZA4|A0A286ZZA4_PIG RNA binding motif protein 39 OS=Sus scrofa OX=9823 GN=RBM39 PE=1 SV=1;tr|A0A287AXU6|A0A287AXU6_PIG RNA binding motif protein 39 OS=Sus scrofa OX=9823 GN=RBM39 PE=4 SV=2;tr|A0A4X1TD52|A0A4X1TD52_PIG RNA binding motif protein 39	4	4	2	4	3	1	1	0	3	2	2	4	3	1	1	0	3	2	9.5	55.777	497	31.187	4	9.5	7.4	2	2	0	7.4	5.4	201330	15470	81142	48756	3692.4	14044	0	17481	20750	7621.7	13248	16380
A0A288CG04;A0A287B525;A0A286ZZJ3	Zinc finger CCCH-type containing, antiviral 1	ZC3HAV1	A0A288CG04;A0A287B525;A0A286ZZJ3	4;4;4	4;4;4	4;4;4	tr|A0A288CG04|A0A288CG04_PIG Zinc finger CCCH-type containing, antiviral 1 OS=Sus scrofa OX=9823 GN=ZC3HAV1 PE=1 SV=2;tr|A0A287B525|A0A287B525_PIG Zinc finger CCCH-type containing, antiviral 1 OS=Sus scrofa OX=9823 GN=ZC3HAV1 PE=1 SV=1;tr|A0A286ZZJ3|A0A286	4	4	1	2	1	0	1	1	4	0	1	2	1	0	1	1	4	0	6.6	76.353	693	32.795	1.6	4	1.6	0	1.6	1.3	6.6	0	169970	1826.5	34125	13945	0	3161.2	660.19	116250	0	732.14	6167	6363.5
A0A287A014;A0A287ADE6;A0A287A951;F1SB47;A0A287BRC7;A0A8W4FJH4	40S ribosomal protein S15a	RPS15A	A0A287A014;A0A287ADE6;A0A287A951;F1SB47	4;4;3;2;1;1	4;4;3;2;1;1	4;4;3;2;1;1	tr|A0A287A014|A0A287A014_PIG 40S ribosomal protein S15a OS=Sus scrofa OX=9823 GN=RPS15A PE=1 SV=1;tr|A0A287ADE6|A0A287ADE6_PIG Small ribosomal subunit protein uS8 OS=Sus scrofa OX=9823 GN=RPS15A PE=1 SV=2;tr|A0A287A951|A0A287A951_PIG Small ribosomal subuni	4	4	4	4	4	4	2	3	3	3	4	4	4	4	2	3	3	3	31	11.477	100	24.66	31	31	31	31	16	24	24	24	2927100	384670	724320	229570	176250	648780	96425	249660	417450	187710	147970	84418
A0A8W4FML0;A0A287A133;F1S1X3	Asparagine--tRNA ligase, cytoplasmic (EC 6.1.1.22) (Asparaginyl-tRNA synthetase)	NARS1	A0A8W4FML0;A0A287A133;F1S1X3	4;4;4	4;4;4	4;4;4	tr|A0A8W4FML0|A0A8W4FML0_PIG Asparagine--tRNA ligase, cytoplasmic OS=Sus scrofa OX=9823 GN=NARS1 PE=1 SV=1;tr|A0A287A133|A0A287A133_PIG Asparagine--tRNA ligase, cytoplasmic OS=Sus scrofa OX=9823 GN=NARS1 PE=1 SV=1;tr|F1S1X3|F1S1X3_PIG Asparagine--tRNA liga	4	4	2	2	2	2	3	1	2	1	2	2	2	2	3	1	2	1	9.2	61.745	535	27.115	3.2	3.2	3.2	3.2	7.5	2.6	6	1.5	330250	54155	117250	52492	29561	44418	7098.2	14591	10690	21560	26236	10237
A0A287A2J3;A0A5G2QZM7;A0A5G2QSE4;A0A5G2R6L6;A0A5G2QUK5	cysteine--tRNA ligase (EC 6.1.1.16) (Cysteinyl-tRNA synthetase)	CARS2	A0A287A2J3;A0A5G2QZM7;A0A5G2QSE4;A0A5G2R6L6;A0A5G2QUK5	4;4;4;3;2	4;4;4;3;2	4;4;4;3;2	tr|A0A287A2J3|A0A287A2J3_PIG cysteine--tRNA ligase OS=Sus scrofa OX=9823 GN=CARS2 PE=1 SV=1;tr|A0A5G2QZM7|A0A5G2QZM7_PIG cysteine--tRNA ligase OS=Sus scrofa OX=9823 GN=CARS2 PE=1 SV=2;tr|A0A5G2QSE4|A0A5G2QSE4_PIG cysteine--tRNA ligase OS=Sus scrofa OX=9823	4	4	1	0	0	0	3	0	4	0	1	0	0	0	3	0	4	0	9	61.101	557	27.509	2.5	0	0	0	6.3	0	9	0	159790	4155.8	0	0	0	38875	0	116760	0	4216.1	0	0
B2DCZ9;A0A287ACU3;F1RLP5;A0A287APM0;A0A287ATI0;A0A287A2N8;A0A287B6A9	Rho guanine nucleotide exchange factor 2 (Guanine nucleotide exchange factor H1) (GEF-H1)	ARHGEF2	B2DCZ9;A0A287ACU3;F1RLP5;A0A287APM0;A0A287ATI0;A0A287A2N8;A0A287B6A9	4;4;4;4;4;4;4	4;4;4;4;4;4;4	4;4;4;4;4;4;4	sp|B2DCZ9|ARHG2_PIG Rho guanine nucleotide exchange factor 2 OS=Sus scrofa OX=9823 GN=ARHGEF2 PE=2 SV=1;tr|A0A287ACU3|A0A287ACU3_PIG Rho guanine nucleotide exchange factor 2 OS=Sus scrofa OX=9823 GN=ARHGEF2 PE=4 SV=2;tr|F1RLP5|F1RLP5_PIG Rho guanine nucleo	4	4	1	4	2	2	3	1	2	2	1	4	2	2	3	1	2	2	4.1	108.48	961	26.141	0.9	4.1	2.1	2.1	2.9	0.9	1.7	2	116630	8662.4	43586	15015	9667.9	28497	2525	5935.4	2740.6	5235.1	7746	16075
A0A287A3W3;A0A287B3A8;A0A5G2QX34	Pyrroline-5-carboxylate reductase (EC 1.5.1.2)	PYCR3	A0A287A3W3;A0A287B3A8;A0A5G2QX34	4;4;2	4;4;2	4;4;2	tr|A0A287A3W3|A0A287A3W3_PIG Pyrroline-5-carboxylate reductase OS=Sus scrofa OX=9823 GN=PYCR3 PE=1 SV=1;tr|A0A287B3A8|A0A287B3A8_PIG Pyrroline-5-carboxylate reductase OS=Sus scrofa OX=9823 GN=PYCR3 PE=1 SV=1;tr|A0A5G2QX34|A0A5G2QX34_PIG Pyrroline-5-carboxy	4	4	4	3	2	4	4	4	3	4	4	3	2	4	4	4	3	4	17.3	28.944	277	60.54	17.3	13.4	9.4	17.3	17.3	17.3	13.4	17.3	1251700	158740	129420	13194	570350	112060	50330	74939	142660	62187	23472	7216.9
A0A287A6T1;A0A4X1VB61;A0A4X1VF13;G8ENL5;A0A5G2RG83;A0A5G2QY94;A0A4X1VB56;A0A4X1VHR7	RNA-binding protein EWS	EWSR1	A0A287A6T1;A0A4X1VB61;A0A4X1VF13;G8ENL5;A0A5G2RG83;A0A5G2QY94;A0A4X1VB56	4;4;4;4;4;3;3;1	4;4;4;4;4;3;3;1	4;4;4;4;4;3;3;1	tr|A0A287A6T1|A0A287A6T1_PIG EWS RNA binding protein 1 OS=Sus scrofa OX=9823 GN=EWSR1 PE=1 SV=3;tr|A0A4X1VB61|A0A4X1VB61_PIG EWS RNA binding protein 1 OS=Sus scrofa OX=9823 GN=EWSR1 PE=3 SV=1;tr|A0A4X1VF13|A0A4X1VF13_PIG EWS RNA binding protein 1 OS=Sus sc	4	4	2	4	2	4	1	1	1	1	2	4	2	4	1	1	1	1	10.9	59.861	567	100.97	4.1	10.9	4.1	10.9	2.5	2.5	2.5	2.5	3808300	670070	1771400	325950	650020	73636	81002	116580	119700	589870	680710	233960
A0A287AZH8;A0A287A9Z6;A0A287AZQ2;A0A287BKF4;A0A287AMA6;A0A286ZN88;A0A287A372;A0A287A3L8;F1RZN9;P28220	Sorbin and SH3 domain containing 2	SORBS2	A0A287AZH8;A0A287A9Z6;A0A287AZQ2;A0A287BKF4;A0A287AMA6;A0A286ZN88;A0A287A372;A0A287A3L8;F1RZN9	4;4;4;4;3;3;3;3;3;1	4;4;4;4;3;3;3;3;3;1	4;4;4;4;3;3;3;3;3;1	tr|A0A287AZH8|A0A287AZH8_PIG Sorbin and SH3 domain containing 2 OS=Sus scrofa OX=9823 GN=SORBS2 PE=1 SV=3;tr|A0A287A9Z6|A0A287A9Z6_PIG Sorbin and SH3 domain containing 2 OS=Sus scrofa OX=9823 GN=SORBS2 PE=1 SV=3;tr|A0A287AZQ2|A0A287AZQ2_PIG Sorbin and SH3	4	4	1	2	2	2	1	0	0	0	1	2	2	2	1	0	0	0	4	130.46	1158	24.134	1	2	2.1	2.1	0.9	0	0	0	62145	3125.7	23523	22113	10233	3150.3	0	0	0	4023.2	7027.5	10395
A0A4X1UY66;A0A8W4FM53;A0A287AJY0;A0A287AA79;I3LK71	Heteroous nuclear ribonucleoprotein C	HNRNPC	A0A4X1UY66;A0A8W4FM53;A0A287AJY0;A0A287AA79;I3LK71	4;4;4;4;4	4;4;4;4;4	4;4;4;4;4	tr|A0A4X1UY66|A0A4X1UY66_PIG Heteroous nuclear ribonucleoprotein C OS=Sus scrofa OX=9823 GN=HNRNPC PE=4 SV=1;tr|A0A8W4FM53|A0A8W4FM53_PIG Heteroous nuclear ribonucleoprotein C OS=Sus scrofa OX=9823 GN=HNRNPC PE=1 SV=1;tr|A0A287AJY0|A0A287AJY0_PIG Heterogen	4	4	0	1	0	0	4	1	4	4	0	1	0	0	4	1	4	4	15.5	25.298	232	39.296	0	4.3	0	0	15.5	6.9	15.5	15.5	518760	0	7116.5	0	0	112590	2712.8	227810	168530	0	1311.4	0
F1SQT3;A0A287AB71;A0A5G2Q9K8;A0A287BGP7;A0A5G2QMB3	Solute carrier family 25 member 3 (Phosphate carrier protein, mitochondrial) (Phosphate transport protein)	SLC25A3	F1SQT3;A0A287AB71;A0A5G2Q9K8;A0A287BGP7;A0A5G2QMB3	4;4;4;4;2	4;4;4;4;2	4;4;4;4;2	tr|F1SQT3|F1SQT3_PIG Solute carrier family 25 member 3 OS=Sus scrofa OX=9823 GN=SLC25A3 PE=1 SV=2;tr|A0A287AB71|A0A287AB71_PIG Solute carrier family 25 member 3 OS=Sus scrofa OX=9823 GN=SLC25A3 PE=1 SV=2;tr|A0A5G2Q9K8|A0A5G2Q9K8_PIG Solute carrier family 2	4	4	3	4	4	4	3	3	3	3	3	4	4	4	3	3	3	3	8.6	39.888	360	30.609	8.1	8.6	8.6	8.6	8.1	8.1	8.1	8.1	3153300	329390	689130	573380	362100	296060	311320	274030	317860	167180	137630	215260
A0A4X1SI63;A0A287ACV7;A0A8W4FK04	Peroxiredoxin-like 2A (Peroxiredoxin-like 2 activated in M-CSF stimulated monocytes) (Redox-regulatory protein FAM213A)	PRXL2A	A0A4X1SI63;A0A287ACV7;A0A8W4FK04	4;4;2	4;4;2	4;4;2	tr|A0A4X1SI63|A0A4X1SI63_PIG Peroxiredoxin-like 2A OS=Sus scrofa OX=9823 GN=PRXL2A PE=3 SV=1;tr|A0A287ACV7|A0A287ACV7_PIG Peroxiredoxin-like 2A OS=Sus scrofa OX=9823 GN=PRXL2A PE=1 SV=1;tr|A0A8W4FK04|A0A8W4FK04_PIG Peroxiredoxin-like 2A OS=Sus scrofa OX=98	4	4	1	2	1	1	4	4	3	4	1	2	1	1	4	4	3	4	20.1	25.615	229	28.187	5.2	10.9	5.2	5.2	20.1	20.1	14.8	20.1	248710	4854.4	23570	11111	12052	59393	50812	48463	38450	3511.9	5516.1	8068.5
A0A287ACZ3;A0A8D1FFJ9;A0A287BEQ9;A0A287BHK1;A0A8W4F6Y3;F1SJY6;A0A5G2QJC4;A0A8W4FQW5	Catenin delta 1	CTNND1	A0A287ACZ3;A0A8D1FFJ9;A0A287BEQ9;A0A287BHK1;A0A8W4F6Y3;F1SJY6;A0A5G2QJC4;A0A8W4FQW5	4;4;4;4;4;4;4;3	4;4;4;4;4;4;4;3	4;4;4;4;4;4;4;3	tr|A0A287ACZ3|A0A287ACZ3_PIG Catenin delta 1 OS=Sus scrofa OX=9823 GN=CTNND1 PE=1 SV=2;tr|A0A8D1FFJ9|A0A8D1FFJ9_PIG Catenin delta 1 OS=Sus scrofa OX=9823 GN=CTNND1 PE=3 SV=1;tr|A0A287BEQ9|A0A287BEQ9_PIG Catenin delta 1 OS=Sus scrofa OX=9823 GN=CTNND1 PE=1	4	4	1	2	2	0	2	2	1	1	1	2	2	0	2	2	1	1	5.4	93.33	838	24.94	1.4	2.7	2.9	0	2.6	2.6	1.2	1.2	66880	3973.3	20896	10496	0	9252.4	8837.1	10908	2517.4	4092.2	4549.8	6492.7
A0A8D0PN97;A0A287AGI4;F1SRP0	Structural maintenance of chromosomes 2	SMC2	A0A8D0PN97;A0A287AGI4;F1SRP0	4;4;4	4;4;4	4;4;4	tr|A0A8D0PN97|A0A8D0PN97_PIG Structural maintenance of chromosomes 2 OS=Sus scrofa OX=9823 GN=SMC2 PE=4 SV=1;tr|A0A287AGI4|A0A287AGI4_PIG Structural maintenance of chromosomes 2 OS=Sus scrofa OX=9823 GN=SMC2 PE=3 SV=1;tr|F1SRP0|F1SRP0_PIG Structural mainte	4	4	1	2	1	0	3	1	2	2	1	2	1	0	3	1	2	2	4.1	125.04	1100	26.509	0.9	1.9	0.9	0	3.2	1	1.9	2.2	120850	3805.4	14050	3891.8	0	38284	14812	34301	11709	10298	6697.6	9472.7
A0A287ARE6	GRB10 interacting GYF protein 2	GIGYF2	A0A287ARE6	4	4	4	tr|A0A287ARE6|A0A287ARE6_PIG GRB10 interacting GYF protein 2 OS=Sus scrofa OX=9823 GN=GIGYF2 PE=3 SV=2	4	4	1	4	0	4	0	0	0	1	1	4	0	4	0	0	0	1	3.7	124.29	1068	31.56	0.7	3.7	0	3.7	0	0	0	1.1	57880	3296.7	26482	0	21268	0	0	0	6833.5	2877.4	3461.3	0
I3LJ87;A0A287ASU4;A0A5G2QQM9;A0A5G2RA75	Small ribosomal subunit protein uS5 (40S ribosomal protein S2)	RPS2	I3LJ87;A0A287ASU4;A0A5G2QQM9	4;4;2;1	4;4;2;1	4;4;2;1	tr|I3LJ87|I3LJ87_PIG Small ribosomal subunit protein uS5 OS=Sus scrofa OX=9823 GN=RPS2 PE=1 SV=3;tr|A0A287ASU4|A0A287ASU4_PIG Small ribosomal subunit protein uS5 OS=Sus scrofa OX=9823 GN=RPS2 PE=1 SV=1;tr|A0A5G2QQM9|A0A5G2QQM9_PIG Small ribosomal subunit p	4	4	4	3	3	3	0	0	0	0	4	3	3	3	0	0	0	0	18	29.132	266	28.51	18	12.4	12.4	12.4	0	0	0	0	626140	108820	364340	79679	73304	0	0	0	0	72332	95613	37694
Q7M2W6;A0A5S6I1M3;A0A287ATJ4	Alpha-crystallin B chain (Alpha(B)-crystallin)	CRYAB	Q7M2W6;A0A5S6I1M3;A0A287ATJ4	5;5;5	4;4;4	4;4;4	sp|Q7M2W6|CRYAB_PIG Alpha-crystallin B chain OS=Sus scrofa OX=9823 GN=CRYAB PE=2 SV=1;tr|A0A5S6I1M3|A0A5S6I1M3_PIG Alpha-crystallin B chain OS=Sus scrofa OX=9823 GN=CRYAB PE=1 SV=1;tr|A0A287ATJ4|A0A287ATJ4_PIG Alpha-crystallin B chain OS=Sus scrofa OX=9823	5	4	4	5	5	5	5	5	5	5	3	4	4	4	4	4	4	4	29.7	20.129	175	61.869	22.3	29.7	29.7	29.7	29.7	29.7	29.7	29.7	9077300	489260	1228200	698330	662460	1542400	1133600	1764000	1559000	244180	382170	288210
A0A287AWK4	peptidylprolyl isomerase (EC 5.2.1.8)	FKBP8	A0A287AWK4	4	4	4	tr|A0A287AWK4|A0A287AWK4_PIG peptidylprolyl isomerase OS=Sus scrofa OX=9823 GN=FKBP8 PE=1 SV=1	4	4	2	4	2	1	1	1	1	1	2	4	2	1	1	1	1	1	10.3	47.704	445	24.281	3.6	10.3	5.4	1.8	3.6	3.6	3.6	3.6	83993	7136	40668	13769	4856.7	4261.6	7551.6	657.28	5093.2	2783.9	10149	4976.5
I3LD13;A0A287AYT7;A0A287B8U8;I3LB49;A0A8W4FFS1;F2Z5D0;A0A8W4FEY0;A0A5G2QTQ7;A0A287AUZ6	SEC61 translocon subunit alpha 1	SEC61A1	I3LD13;A0A287AYT7;A0A287B8U8;I3LB49;A0A8W4FFS1;F2Z5D0;A0A8W4FEY0;A0A5G2QTQ7;A0A287AUZ6	4;4;2;2;2;2;2;2;2	4;4;2;2;2;2;2;2;2	4;4;2;2;2;2;2;2;2	tr|I3LD13|I3LD13_PIG SEC61 translocon subunit alpha 1 OS=Sus scrofa OX=9823 GN=SEC61A1 PE=1 SV=3;tr|A0A287AYT7|A0A287AYT7_PIG SEC61 translocon subunit alpha 1 OS=Sus scrofa OX=9823 GN=SEC61A1 PE=1 SV=3;tr|A0A287B8U8|A0A287B8U8_PIG SEC61 translocon subunit	4	4	2	2	1	1	2	1	3	2	2	2	1	1	2	1	3	2	7.3	48.919	441	23.294	4.5	4.5	2	2	2.5	2	4.8	2.5	218210	23291	39062	31013	9752.1	25896	39901	20579	28716	14919	12149	25991
A5GFS8;A0A287B186	Vesicle-associated membrane protein-associated protein B (VAMP-B) (VAMP-associated protein B) (VAP-B)	VAPB	A5GFS8;A0A287B186	4;4	4;4	4;4	sp|A5GFS8|VAPB_PIG Vesicle-associated membrane protein-associated protein B OS=Sus scrofa OX=9823 GN=VAPB PE=3 SV=1;tr|A0A287B186|A0A287B186_PIG VAMP associated protein B and C OS=Sus scrofa OX=9823 GN=VAPB PE=3 SV=1	4	4	1	2	2	1	4	3	3	3	1	2	2	1	4	3	3	3	11.5	27.053	243	24.783	5.3	8.2	8.2	5.3	11.5	11.5	8.6	8.6	406610	3750.3	46380	23005	5086.2	163570	68528	47565	48727	10563	13116	19721
A0A5G2R7F8;A0A5G2QS05;A0A4X1UKA6;A0A287BPZ8;A0A4X1UKY3;A0A287B5H3;F1SKU5;A0A4X1ULP5;A0A8D0S1K0	Spermatid perinuclear RNA-binding protein	STRBP	A0A5G2R7F8;A0A5G2QS05;A0A4X1UKA6;A0A287BPZ8;A0A4X1UKY3;A0A287B5H3;F1SKU5;A0A4X1ULP5;A0A8D0S1K0	8;8;8;8;8;8;8;7;7	4;4;4;4;4;4;4;3;3	4;4;4;4;4;4;4;3;3	tr|A0A5G2R7F8|A0A5G2R7F8_PIG Spermatid perinuclear RNA-binding protein OS=Sus scrofa OX=9823 GN=STRBP PE=1 SV=1;tr|A0A5G2QS05|A0A5G2QS05_PIG Spermatid perinuclear RNA-binding protein OS=Sus scrofa OX=9823 GN=STRBP PE=1 SV=1;tr|A0A4X1UKA6|A0A4X1UKA6_PIG Spe	8	4	4	5	5	4	4	3	7	4	2	2	2	1	1	1	3	1	11.1	69.846	639	24.304	5.9	8	8	6.3	6.3	4.2	9.4	6.3	1114000	40841	93275	69337	25598	145700	79305	507630	152340	35985	34123	51536
F1SGS6;A0A287BDU1;A0A286ZSM6	Caprin-1 isoform 1 (Cell cycle associated protein 1)	CAPRIN1	F1SGS6;A0A287BDU1	4;4;1	4;4;1	4;4;1	tr|F1SGS6|F1SGS6_PIG Caprin-1 isoform 1 OS=Sus scrofa OX=9823 GN=CAPRIN1 PE=1 SV=1;tr|A0A287BDU1|A0A287BDU1_PIG Cell cycle associated protein 1 OS=Sus scrofa OX=9823 GN=CAPRIN1 PE=1 SV=3	4	4	3	4	3	3	1	0	0	0	3	4	3	3	1	0	0	0	5.9	78.255	709	45.791	4.4	5.9	4.4	4.4	1.6	0	0	0	335110	52635	201990	57897	19220	3372.3	0	0	0	23658	48389	26905
F1RTN3;A0A480MJI3;A0A287BED9;A0A8W4FGG7;A0A5G2R8G3;P26042;A0A287AK19	Moesin	MSN	F1RTN3;A0A480MJI3;A0A287BED9;A0A8W4FGG7;A0A5G2R8G3;P26042;A0A287AK19	8;8;8;8;7;7;7	4;4;4;4;4;3;3	4;4;4;4;4;3;3	tr|F1RTN3|F1RTN3_PIG Moesin OS=Sus scrofa OX=9823 GN=MSN PE=1 SV=4;tr|A0A480MJI3|A0A480MJI3_PIG Moesin OS=Sus scrofa OX=9823 GN=MSN PE=1 SV=1;tr|A0A287BED9|A0A287BED9_PIG Moesin OS=Sus scrofa OX=9823 GN=MSN PE=1 SV=3;tr|A0A8W4FGG7|A0A8W4FGG7_PIG Moesin OS=	8	4	3	2	4	1	4	3	5	4	3	1	3	1	3	2	2	3	14.6	67.684	576	28.954	4.9	3.6	6.8	1.4	8.3	6.8	9.4	8.3	291800	53588	23416	59553	13291	83339	16254	10975	31382	16279	11263	20494
A0A287BET5;A0A5G2R218	Aly/REF export factor	ALYREF	A0A287BET5;A0A5G2R218	4;3	4;3	4;3	tr|A0A287BET5|A0A287BET5_PIG Aly/REF export factor OS=Sus scrofa OX=9823 GN=ALYREF PE=1 SV=2;tr|A0A5G2R218|A0A5G2R218_PIG Aly/REF export factor OS=Sus scrofa OX=9823 GN=ALYREF PE=1 SV=1	4	4	1	4	1	0	2	0	2	2	1	4	1	0	2	0	2	2	17.6	27.466	262	31.316	2.7	17.6	2.7	0	11.1	0	11.1	11.1	492670	50542	347260	46423	0	16161	0	24908	7378.2	22228	85294	19376
A0A5G2QC29;A0A287BKT5;Q06A95;A0A8W4FB57;A0A288CFU5;A0A8W4FPW0;A0A286ZSV8	Polypyrimidine tract-binding protein 3 (Regulator of differentiation 1)	PTBP3	A0A5G2QC29;A0A287BKT5;Q06A95;A0A8W4FB57;A0A288CFU5;A0A8W4FPW0;A0A286ZSV8	5;5;5;5;5;3;3	4;4;4;4;4;2;2	4;4;4;4;4;2;2	tr|A0A5G2QC29|A0A5G2QC29_PIG Polypyrimidine tract binding protein 3 OS=Sus scrofa OX=9823 GN=PTBP3 PE=1 SV=2;tr|A0A287BKT5|A0A287BKT5_PIG Polypyrimidine tract binding protein 3 OS=Sus scrofa OX=9823 GN=PTBP3 PE=1 SV=3;tr|Q06A95|Q06A95_PIG Polypyrimidine tr	5	4	3	3	3	2	4	2	4	3	2	3	2	1	3	1	3	2	8.4	54.443	500	37.588	5.6	4.2	5.6	3.8	7.8	4.2	7.8	5.6	657350	45273	31598	163810	17954	76811	6262.4	274780	40865	32063	6940.9	84784
A0A287BL93;F1SA50;A0A8W4FMA7;A0A287BPD5;A0A287ASN3;A0A287AJ89;A0A286ZJK2;A0A8W4FEF5;A0A4X1VH62	Heterogeneous nuclear ribonucleoprotein M	HNRNPM	A0A287BL93;F1SA50;A0A8W4FMA7;A0A287BPD5;A0A287ASN3;A0A287AJ89;A0A286ZJK2;A0A8W4FEF5;A0A4X1VH62	31;30;29;29;29;29;25;24;22	31;30;29;29;29;29;25;24;22	4;3;3;3;3;3;3;3;3	tr|A0A287BL93|A0A287BL93_PIG Heteroous nuclear ribonucleoprotein M OS=Sus scrofa OX=9823 GN=HNRNPM PE=1 SV=2;tr|F1SA50|F1SA50_PIG Heteroous nuclear ribonucleoprotein M OS=Sus scrofa OX=9823 GN=HNRNPM PE=1 SV=3;tr|A0A8W4FMA7|A0A8W4FMA7_PIG Heteroous nuclear	31	4	18	30	20	27	12	10	9	14	4	4	4	4	3	3	3	3	44.1	77.496	730	323.31	27.4	41.9	27.9	37.1	18.5	14.1	13.2	22.1	26155000	4373600	10115000	2405500	5753100	863160	401150	1135200	1108900	653010	653270	338550
A0A287BLY0;F1RU38;A0A5G2QLQ9	Splicing factor 3b subunit 2	SF3B2	A0A287BLY0;F1RU38;A0A5G2QLQ9	4;4;3	4;4;3	4;4;3	tr|A0A287BLY0|A0A287BLY0_PIG Splicing factor 3b subunit 2 OS=Sus scrofa OX=9823 GN=SF3B2 PE=1 SV=1;tr|F1RU38|F1RU38_PIG Splicing factor 3B subunit 2 OS=Sus scrofa OX=9823 GN=SF3B2 PE=1 SV=3;tr|A0A5G2QLQ9|A0A5G2QLQ9_PIG Splicing factor 3b subunit 2 OS=Sus s	4	4	2	3	3	1	1	0	2	1	2	3	3	1	1	0	2	1	5.5	86.851	777	43.495	2.8	4.4	4.4	1.5	1.2	0	2.7	1.2	106920	10808	35070	12539	2417.6	10870	0	20167	15048	9114	8897	4168.3
A0A287BM53;A0A5G2QBT0;Q29375;A0A287BIE2	60S ribosomal protein L7a	RPL7A	A0A287BM53;A0A5G2QBT0;Q29375	4;4;3;1	4;4;3;1	4;4;3;1	tr|A0A287BM53|A0A287BM53_PIG 60S ribosomal protein L7a OS=Sus scrofa OX=9823 GN=RPL7A PE=3 SV=2;tr|A0A5G2QBT0|A0A5G2QBT0_PIG 60S ribosomal protein L7a OS=Sus scrofa OX=9823 PE=3 SV=1;sp|Q29375|RL7A_PIG Large ribosomal subunit protein eL8 (Fragment) OS=Sus	4	4	2	2	2	1	2	1	3	3	2	2	2	1	2	1	3	3	17	31.126	276	27.601	10.1	10.1	10.1	4.7	7.6	4.7	11.6	11.6	233600	26505	45381	20596	6872.1	24777	3813.9	69029	36625	21962	14171	14376
A0A287BQ02;A0A8W4FI85;F1SV06	Polyadenylate-binding protein (PABP)	PABPC4	A0A287BQ02;A0A8W4FI85;F1SV06	11;10;10	4;3;3	4;3;3	tr|A0A287BQ02|A0A287BQ02_PIG Polyadenylate-binding protein OS=Sus scrofa OX=9823 GN=PABPC4 PE=1 SV=2;tr|A0A8W4FI85|A0A8W4FI85_PIG Polyadenylate-binding protein OS=Sus scrofa OX=9823 GN=PABPC4 PE=1 SV=1;tr|F1SV06|F1SV06_PIG Polyadenylate-binding protein OS=	11	4	6	11	6	7	3	6	3	6	2	4	2	2	0	2	0	2	15.5	72.346	660	27.584	9.8	15.5	9.2	11.8	6.5	11.2	6.5	11.2	176780	24981	89452	8879.1	10857	0	20604	0	22005	17190	13224	4112.4
A0A287BQU7;A0A8W4FE06;A0A8D1FPW3;Q29329	Small nuclear ribonucleoprotein Sm D2 (Sm-D2) (snRNP core protein D2)	SNRPD2	A0A287BQU7;A0A8W4FE06;A0A8D1FPW3	4;4;4;1	4;4;4;1	4;4;4;1	tr|A0A287BQU7|A0A287BQU7_PIG Small nuclear ribonucleoprotein Sm D2 OS=Sus scrofa OX=9823 GN=SNRPD2 PE=1 SV=1;tr|A0A8W4FE06|A0A8W4FE06_PIG Small nuclear ribonucleoprotein Sm D2 OS=Sus scrofa OX=9823 GN=SNRPD2 PE=1 SV=1;tr|A0A8D1FPW3|A0A8D1FPW3_PIG Small nuc	4	4	2	4	2	2	2	2	2	2	2	4	2	2	2	2	2	2	31.4	13.527	118	49.696	16.9	31.4	16.9	16.9	16.1	16.9	16.9	16.9	959230	103600	425420	141840	98934	109030	16857	35577	27980	45837	70910	50795
A0A288CFV0;Q06AA0;A0A287BSU8;F6QB00;A0A286ZX74	Serine and arginine rich splicing factor 6	SRSF6	A0A288CFV0;Q06AA0;A0A287BSU8;F6QB00	4;4;3;2;1	4;4;3;2;1	4;4;3;2;1	tr|A0A288CFV0|A0A288CFV0_PIG Serine and arginine rich splicing factor 6 OS=Sus scrofa OX=9823 GN=SRSF6 PE=1 SV=2;tr|Q06AA0|Q06AA0_PIG SFRS6 OS=Sus scrofa OX=9823 GN=SRSF6 PE=1 SV=1;tr|A0A287BSU8|A0A287BSU8_PIG Serine and arginine rich splicing factor 4 OS=	4	4	4	4	4	4	3	2	2	3	4	4	4	4	3	2	2	3	12.1	35.464	305	30.573	12.1	12.1	12.1	12.1	9.8	5.9	5.9	9.8	541630	74789	133540	61209	57097	58660	40554	65842	49944	37322	25885	25569
A0A480K104;A0A5G2QVT8;A0A287AGA4	ATP-dependent 6-phosphofructokinase (ATP-PFK) (Phosphofructokinase) (EC 2.7.1.11) (Phosphohexokinase)	PFKL	A0A480K104;A0A5G2QVT8;A0A287AGA4	6;5;5	6;5;5	4;3;3	tr|A0A480K104|A0A480K104_PIG ATP-dependent 6-phosphofructokinase OS=Sus scrofa OX=9823 GN=PFKL PE=1 SV=1;tr|A0A5G2QVT8|A0A5G2QVT8_PIG 6-phosphofructokinase type B OS=Sus scrofa OX=9823 GN=PFKL PE=1 SV=1;tr|A0A287AGA4|A0A287AGA4_PIG 6-phosphofructokinase OS	6	4	4	4	2	6	2	3	3	5	2	2	0	4	0	1	1	3	9.1	85.226	780	46.067	6	6.8	3.6	9.1	3.6	4.7	4.7	7.8	978450	124310	107870	59086	193110	70484	68495	67614	287490	75231	31788	33324
A0A480PLY3;F2Z558;A0A8W4FCA3;A0A8D1VQI7;A0A8W4F9U0;A0A8D1VQU8	14-3-3 protein zeta/delta (14-3-3zeta) (Tyrosine 3-monooxygenase/tryptophan 5-monooxygenase activation protein zeta)	YWHAZ 14-3-3zeta	A0A480PLY3;F2Z558;A0A8W4FCA3;A0A8D1VQI7;A0A8W4F9U0;A0A8D1VQU8	5;5;4;4;4;4	4;4;3;3;3;3	4;4;3;3;3;3	tr|A0A480PLY3|A0A480PLY3_PIG 14-3-3 protein zeta/delta OS=Sus scrofa OX=9823 GN=YWHAZ PE=1 SV=1;tr|F2Z558|F2Z558_PIG Tyrosine 3-monooxygenase/tryptophan 5-monooxygenase activation protein zeta OS=Sus scrofa OX=9823 GN=YWHAZ PE=1 SV=4;tr|A0A8W4FCA3|A0A8W4FC	5	4	1	2	1	2	4	1	4	3	1	2	1	2	3	1	4	2	27.3	27.745	245	48.552	5.7	10.6	5.7	10.6	18	5.7	23.3	13.1	293350	11859	43350	13658	11187	63931	12096	107480	29788	11389	15799	10851
I3LG73;A0A481ARY0	Ribosomal L1 domain-containing protein 1	RSL1D1	I3LG73;A0A481ARY0	4;4	4;4	4;4	tr|I3LG73|I3LG73_PIG Ribosomal L1 domain containing 1 OS=Sus scrofa OX=9823 GN=RSL1D1 PE=1 SV=3;tr|A0A481ARY0|A0A481ARY0_PIG Ribosomal L1 domain containing 1 OS=Sus scrofa OX=9823 GN=RSL1D1 PE=1 SV=1	4	4	0	2	1	1	4	1	3	4	0	2	1	1	4	1	3	4	12.2	48.543	444	28.165	0	6.3	2.9	2.9	12.2	2.9	9.9	12.2	351160	0	35300	19573	18610	124750	11838	60031	81059	0	10179	12310
A0A4X1SLJ1;A0A8W4F9X9;A0A8W4FRB4	40S ribosomal protein S25	RPS25	A0A4X1SLJ1	4;1;1	4;1;1	4;1;1	tr|A0A4X1SLJ1|A0A4X1SLJ1_PIG 40S ribosomal protein S25 OS=Sus scrofa OX=9823 GN=RPS25 PE=3 SV=1	4	4	3	4	3	3	1	2	2	1	3	4	3	3	1	2	2	1	28	13.742	125	26.585	20.8	28	20.8	20.8	7.2	15.2	15.2	7.2	2089000	347980	955330	308660	229050	24793	51554	144490	27178	154900	195920	140470
A1XQU9;A0A4X1SWA8;A0A5G2Q7Q1;F1SMQ1;A0A8W4FQ81	Small ribosomal subunit protein uS10 (40S ribosomal protein S20)	RPS20	A1XQU9;A0A4X1SWA8;A0A5G2Q7Q1;F1SMQ1	4;4;2;2;1	4;4;2;2;1	4;4;2;2;1	sp|A1XQU9|RS20_PIG Small ribosomal subunit protein uS10 OS=Sus scrofa OX=9823 GN=RPS20 PE=1 SV=1;tr|A0A4X1SWA8|A0A4X1SWA8_PIG Small ribosomal subunit protein uS10 OS=Sus scrofa OX=9823 GN=RPS20 PE=3 SV=1;tr|A0A5G2Q7Q1|A0A5G2Q7Q1_PIG Ribosomal protein S20 O	4	4	3	3	3	3	2	1	4	4	3	3	3	3	2	1	4	4	28.6	13.333	119	40.216	18.5	18.5	18.5	18.5	18.5	5.9	28.6	28.6	2704100	507250	827900	625930	359570	131920	28301	134590	88619	342250	317500	374080
A0A8W4FIB2;A0A4X1TAY8;A0A5G2RAC9;A0A8D0MG08;A0A8D0MI69	ATP synthase subunit b	ATP5PB	A0A8W4FIB2;A0A4X1TAY8;A0A5G2RAC9;A0A8D0MG08;A0A8D0MI69	4;4;4;4;4	4;4;4;4;4	4;4;4;4;4	tr|A0A8W4FIB2|A0A8W4FIB2_PIG ATP synthase subunit b OS=Sus scrofa OX=9823 GN=ATP5PB PE=1 SV=1;tr|A0A4X1TAY8|A0A4X1TAY8_PIG ATP synthase subunit b OS=Sus scrofa OX=9823 GN=ATP5PB PE=3 SV=1;tr|A0A5G2RAC9|A0A5G2RAC9_PIG ATP synthase subunit b OS=Sus scrofa OX	4	4	3	4	4	4	2	1	2	1	3	4	4	4	2	1	2	1	20.3	21.633	187	92.982	16	20.3	20.3	20.3	9.6	4.3	10.7	4.3	596090	85744	190450	100850	89366	44267	21666	41650	22102	36183	28233	32426
A0A8W4FAD3;A0A4X1TFR5;P62279;A0A287ARH8	Small ribosomal subunit protein uS15 (40S ribosomal protein S13)	RPS13	A0A8W4FAD3;A0A4X1TFR5;P62279	4;4;3;1	4;4;3;1	4;4;3;1	tr|A0A8W4FAD3|A0A8W4FAD3_PIG Small ribosomal subunit protein uS15 OS=Sus scrofa OX=9823 GN=RPS13 PE=1 SV=1;tr|A0A4X1TFR5|A0A4X1TFR5_PIG Small ribosomal subunit protein uS15 OS=Sus scrofa OX=9823 GN=RPS13 PE=1 SV=1;sp|P62279|RS13_PIG Small ribosomal subunit	4	4	4	4	4	4	4	1	4	4	4	4	4	4	4	1	4	4	18.8	23.137	202	37.909	18.8	18.8	18.8	18.8	18.8	3.5	18.8	18.8	1433800	193930	426820	176190	154490	187440	24588	135440	134920	65158	78250	68718
A0A4X1UND6;F1SS16	Family with sequence similarity 98 member B	FAM98B	A0A4X1UND6;F1SS16	4;4	4;4	4;4	tr|A0A4X1UND6|A0A4X1UND6_PIG Family with sequence similarity 98 member B OS=Sus scrofa OX=9823 GN=FAM98B PE=3 SV=1;tr|F1SS16|F1SS16_PIG Family with sequence similarity 98 member B OS=Sus scrofa OX=9823 GN=FAM98B PE=1 SV=2	4	4	3	2	1	3	3	0	3	3	3	2	1	3	3	0	3	3	16	36.541	326	25.633	12	7.1	3.7	12	11	0	12.6	12.6	260610	41212	43893	22885	81581	24361	0	26833	19843	24612	13745	18084
A0A4X1UV69	DNA repair nuclease/redox regulator APEX1 (APEN) (REF-1) (EC 3.1.11.2) (EC 3.1.21.-) (APEX nuclease) (Apurinic-apyrimidinic endonuclease 1) (Redox factor-1) [Cleaved into: DNA repair nuclease/redox regulator APEX1, mitochondrial]	APEX1	A0A4X1UV69	4	4	4	tr|A0A4X1UV69|A0A4X1UV69_PIG DNA repair nuclease/redox regulator APEX1 OS=Sus scrofa OX=9823 GN=APEX1 PE=3 SV=1	4	4	1	2	3	0	2	2	2	3	1	2	3	0	2	2	2	3	16.4	35.398	318	27.86	5.3	10.1	13.5	0	8.2	8.2	8.2	11.6	297940	3906	14241	37772	0	75344	38915	84193	43572	10430	8621.6	26676
F1SM78;A0A4X1VQ69;F2Z5V6;P29269;A0A8D1KSI1	Myosin light chain 12B (Myosin regulatory light chain 12B)	MYL12B	F1SM78;A0A4X1VQ69;F2Z5V6;P29269;A0A8D1KSI1	4;4;4;3;3	4;4;4;3;3	4;4;4;3;3	tr|F1SM78|F1SM78_PIG Myosin light chain 12B OS=Sus scrofa OX=9823 GN=MYL12B PE=4 SV=2;tr|A0A4X1VQ69|A0A4X1VQ69_PIG Myosin regulatory light chain 12B OS=Sus scrofa OX=9823 GN=LOC733637 PE=4 SV=1;tr|F2Z5V6|F2Z5V6_PIG Myosin regulatory light chain 12A isoform	4	4	3	4	4	3	2	2	2	1	3	4	4	3	2	2	2	1	23.8	19.779	172	70.845	18	23.8	23.8	18	12.8	12.8	12.8	6.4	577690	63732	190270	95075	90277	81279	14669	36690	5704.9	33626	45341	45652
A0A4X1W9U4;F1S346	Kinesin-like protein	KIF2C	A0A4X1W9U4;F1S346	4;4	4;4	4;4	tr|A0A4X1W9U4|A0A4X1W9U4_PIG Kinesin-like protein OS=Sus scrofa OX=9823 GN=KIF2C PE=3 SV=1;tr|F1S346|F1S346_PIG Kinesin-like protein OS=Sus scrofa OX=9823 GN=KIF2C PE=3 SV=3	4	4	3	3	4	3	0	0	1	1	3	3	4	3	0	0	1	1	6.9	75.043	671	27.972	4.9	5.2	6.9	5.4	0	0	1.9	1.9	475840	27657	315480	66063	51135	0	0	7581.8	7925.8	11254	30853	28124
F2Z5G3;A0A8W4FIZ3;A0A5G2R6L1;A0A8W4FIQ6;A0A5G2Q7N5;A0A8W4FCR3;A0A5G2QWK6;A0A287AUG4;A0A8W4FBJ5;A0A4X1SG58;P02587;A1XQV5;A0A287A4C5;A0A287B1R0	Calmodulin 1 (Calmodulin 2) (Calmodulin 3) (Calmodulin-2 isoform 1)	CALM2 CALM1 CALM3	F2Z5G3;A0A8W4FIZ3;A0A5G2R6L1;A0A8W4FIQ6;A0A5G2Q7N5;A0A8W4FCR3;A0A5G2QWK6;A0A287AUG4;A0A8W4FBJ5	4;4;4;4;4;4;4;3;2;1;1;1;1;1	4;4;4;4;4;4;4;3;2;1;1;1;1;1	4;4;4;4;4;4;4;3;2;1;1;1;1;1	tr|F2Z5G3|F2Z5G3_PIG Calmodulin 1 OS=Sus scrofa OX=9823 GN=CALM2 PE=1 SV=1;tr|A0A8W4FIZ3|A0A8W4FIZ3_PIG Calmodulin 3 OS=Sus scrofa OX=9823 GN=CALM3 PE=1 SV=1;tr|A0A5G2R6L1|A0A5G2R6L1_PIG Calmodulin 3 OS=Sus scrofa OX=9823 GN=CALM3 PE=1 SV=1;tr|A0A8W4FIQ6|A	4	4	2	3	3	2	1	2	1	1	2	3	3	2	1	2	1	1	20.1	16.837	149	23.546	14.1	15.4	15.4	14.1	4.7	12.8	4.7	4.7	258770	14743	29869	26311	6784.1	95906	13471	54099	17586	29895	9862	18294
A0A5G2QD86;A0A8D0YQU5	Signal recognition particle receptor subunit beta	SRPRB	A0A5G2QD86;A0A8D0YQU5	4;3	4;3	4;3	tr|A0A5G2QD86|A0A5G2QD86_PIG Signal recognition particle receptor subunit beta OS=Sus scrofa OX=9823 GN=SRPRB PE=1 SV=1;tr|A0A8D0YQU5|A0A8D0YQU5_PIG Signal recognition particle receptor subunit beta OS=Sus scrofa OX=9823 GN=SRPRB PE=3 SV=1	4	4	4	4	4	3	3	3	3	3	4	4	4	3	3	3	3	3	15.7	37.953	343	41.852	15.7	15.7	15.7	12	11.7	12	11.7	11.7	443700	57642	91472	78744	24787	69509	25299	54259	41986	22052	12055	27492
A0A5G2QEC7;F1RZ28	Small ribosomal subunit protein eS10 (40S ribosomal protein S10)	RPS10	A0A5G2QEC7;F1RZ28	4;4	4;4	4;4	tr|A0A5G2QEC7|A0A5G2QEC7_PIG Small ribosomal subunit protein eS10 OS=Sus scrofa OX=9823 GN=RPS10 PE=1 SV=1;tr|F1RZ28|F1RZ28_PIG Small ribosomal subunit protein eS10 OS=Sus scrofa OX=9823 GN=RPS10 PE=1 SV=3	4	4	1	4	4	4	1	1	1	1	1	4	4	4	1	1	1	1	16.9	21.058	183	100.86	7.7	16.9	16.9	16.9	7.7	7.7	7.7	7.7	1716900	56802	888560	361950	288230	38892	19722	42152	20551	44510	255870	110320
K7GSE0;A0A5G2QG29;F1S9F3;A0A8W4FB79	Mitochondrial proton/calcium exchanger protein (Electroneutral mitochondrial K(+)/H(+)exchanger) (Leucine zipper-EF-hand-containing transmembrane protein 1)	LETM1	K7GSE0;A0A5G2QG29;F1S9F3;A0A8W4FB79	4;4;3;3	4;4;3;3	4;4;3;3	tr|K7GSE0|K7GSE0_PIG Mitochondrial proton/calcium exchanger protein OS=Sus scrofa OX=9823 GN=LETM1 PE=1 SV=3;tr|A0A5G2QG29|A0A5G2QG29_PIG Mitochondrial proton/calcium exchanger protein OS=Sus scrofa OX=9823 GN=LETM1 PE=1 SV=1;tr|F1S9F3|F1S9F3_PIG Mitochond	4	4	1	3	1	1	3	1	3	2	1	3	1	1	3	1	3	2	7.5	80.718	720	25.768	1.7	5.8	1.7	1.7	6	1.7	6	3.3	122330	7333.5	20925	10136	3637.5	34028	11115	18904	16250	7120.4	5035	8141.6
A0A5G2QHR5;F1RK74	Tricarboxylate transport protein, mitochondrial (Citrate transport protein) (Solute carrier family 25 member 1) (Tricarboxylate carrier protein)	SLC25A1	A0A5G2QHR5;F1RK74	4;3	4;3	4;3	tr|A0A5G2QHR5|A0A5G2QHR5_PIG Citrate transport protein OS=Sus scrofa OX=9823 GN=SLC25A1 PE=1 SV=1;tr|F1RK74|F1RK74_PIG Citrate transport protein OS=Sus scrofa OX=9823 GN=SLC25A1 PE=1 SV=4	4	4	2	4	2	3	0	1	1	1	2	4	2	3	0	1	1	1	7.2	57.138	539	35.199	3.5	7.2	3	5	0	1.5	1.5	1.5	584810	48695	194360	114150	74314	0	56961	44819	51516	33188	59069	65087
A0A5G2QPM5;F1SRY3;Q29261	Villin-1	VIL1	A0A5G2QPM5;F1SRY3;Q29261	4;4;4	4;4;4	4;4;4	tr|A0A5G2QPM5|A0A5G2QPM5_PIG Villin-1 OS=Sus scrofa OX=9823 GN=VIL1 PE=1 SV=1;tr|F1SRY3|F1SRY3_PIG Villin-1 OS=Sus scrofa OX=9823 GN=VIL1 PE=1 SV=3;sp|Q29261|VILI_PIG Villin-1 OS=Sus scrofa OX=9823 GN=VIL1 PE=2 SV=2	4	4	2	3	1	2	3	0	1	0	2	3	1	2	3	0	1	0	5.5	91.381	820	23.122	2.7	3.9	1.3	2.7	4.1	0	1.3	0	79930	5048.6	25292	5590.8	7180.8	33080	0	3738.3	0	2332.4	4025.6	4631.3
A0A5G2QU20;B2CCY7;A0A8W4FPS6;A0A5G2QTF6	Pre-mRNA-processing factor 19 (EC 2.3.2.27)	PRPF19	A0A5G2QU20;B2CCY7;A0A8W4FPS6;A0A5G2QTF6	4;4;4;3	4;4;4;3	4;4;4;3	tr|A0A5G2QU20|A0A5G2QU20_PIG Pre-mRNA-processing factor 19 OS=Sus scrofa OX=9823 GN=PRPF19 PE=1 SV=1;tr|B2CCY7|B2CCY7_PIG Pre-mRNA-processing factor 19 OS=Sus scrofa OX=9823 GN=PRPF19 PE=1 SV=1;tr|A0A8W4FPS6|A0A8W4FPS6_PIG Pre-mRNA-processing factor 19 OS=	4	4	4	4	2	3	2	0	2	0	4	4	2	3	2	0	2	0	7.6	55.128	502	29.767	7.6	7.6	3.4	5.6	4.2	0	4.2	0	431820	115130	156860	78750	49020	25289	0	6768.3	0	38472	30901	29630
A0A5G2QV44;A0A5K1U5Q1;A0A5G2R5W7	2,4-dienoyl-CoA reductase 1	DECR1	A0A5G2QV44;A0A5K1U5Q1;A0A5G2R5W7	4;4;4	4;4;4	4;4;4	tr|A0A5G2QV44|A0A5G2QV44_PIG 2,4-dienoyl-CoA reductase 1 OS=Sus scrofa OX=9823 GN=DECR1 PE=1 SV=1;tr|A0A5K1U5Q1|A0A5K1U5Q1_PIG 2,4-dienoyl-CoA reductase 1 OS=Sus scrofa OX=9823 GN=DECR1 PE=1 SV=2;tr|A0A5G2R5W7|A0A5G2R5W7_PIG 2,4-dienoyl-CoA reductase 1 OS=	4	4	4	4	2	4	3	3	3	3	4	4	2	4	3	3	3	3	13.5	33.377	304	106.86	13.5	13.5	7.2	13.5	10.5	10.5	10.5	10.5	1727000	315020	242410	98279	514470	159010	40860	182870	174110	207160	59679	58141
A0A5G2RDZ2;Q6QRN9;A0A287AVQ0	ADP/ATP translocase (ADP,ATP carrier protein)	SLC25A6	A0A5G2RDZ2;Q6QRN9;A0A287AVQ0	11;10;8	11;10;8	4;4;3	tr|A0A5G2RDZ2|A0A5G2RDZ2_PIG ADP/ATP translocase OS=Sus scrofa OX=9823 GN=SLC25A6 PE=3 SV=2;sp|Q6QRN9|ADT3_PIG ADP/ATP translocase 3 OS=Sus scrofa OX=9823 GN=SLC25A6 PE=2 SV=3;tr|A0A287AVQ0|A0A287AVQ0_PIG ADP/ATP translocase OS=Sus scrofa OX=9823 GN=SLC25A	11	4	6	8	7	6	4	2	6	4	2	2	2	1	1	0	2	1	33.2	32.92	298	67.486	17.1	24.8	20.5	17.8	12.1	5.7	19.5	12.1	8249000	803520	1764700	1164200	1107800	942900	898420	694450	873010	599980	523590	702670
I3LTQ6;A0A8D0VN38	Sidoreflexin	SFXN3	I3LTQ6;A0A8D0VN38	4;4	4;4	4;4	tr|I3LTQ6|I3LTQ6_PIG Sidoreflexin OS=Sus scrofa OX=9823 GN=SFXN3 PE=1 SV=3;tr|A0A8D0VN38|A0A8D0VN38_PIG Sidoreflexin OS=Sus scrofa OX=9823 GN=SFXN3 PE=3 SV=1	4	4	2	4	2	3	2	2	2	2	2	4	2	3	2	2	2	2	15.3	34.621	313	26.397	7.7	15.3	6.4	11.8	8.9	8.9	8.9	8.9	199320	13587	60509	13967	19910	17366	27128	25608	21246	9552.8	9629.2	12700
A0A8D0WDE3	Activated RNA polymerase II transcriptional coactivator p15 (SUB1 homolog)	SUB1	A0A8D0WDE3	4	4	4	tr|A0A8D0WDE3|A0A8D0WDE3_PIG Activated RNA polymerase II transcriptional coactivator p15 OS=Sus scrofa OX=9823 GN=SUB1 PE=3 SV=1	4	4	3	2	3	2	4	2	4	3	3	2	3	2	4	2	4	3	37.8	14.395	127	35.558	30.7	22	30.7	22	37.8	14.2	37.8	29.1	1043400	57733	122680	82274	37203	347960	71515	239700	84344	16221	26805	21414
A0A8D1LU88;I3LH62;A0A8D1UP23;A0A5G2QEG2;A0A5G2QCD0;A0A5G2QTK9;A0A4X1V3J4;A0A4X1V102	FMR1 autosomal homolog 1	FXR1	A0A8D1LU88;I3LH62;A0A8D1UP23;A0A5G2QEG2;A0A5G2QCD0;A0A5G2QTK9;A0A4X1V3J4	5;5;4;3;3;3;3;2	5;5;4;3;3;3;3;2	4;4;3;2;2;2;2;1	tr|A0A8D1LU88|A0A8D1LU88_PIG FMR1 autosomal homolog 1 OS=Sus scrofa OX=9823 GN=FXR1 PE=3 SV=1;tr|I3LH62|I3LH62_PIG RNA-binding protein FXR1 OS=Sus scrofa OX=9823 GN=FXR1 PE=1 SV=1;tr|A0A8D1UP23|A0A8D1UP23_PIG RNA-binding protein FXR1 OS=Sus scrofa OX=9823	5	4	3	5	3	0	3	1	3	1	2	4	2	0	2	0	2	0	9.8	72.541	646	32.233	5.7	9.8	5.7	0	5.7	1.2	5.7	1.2	275250	28421	105710	25938	0	69408	9477.8	21865	14432	19587	16157	15246
A0A8W4FJD8;F1RRJ4;A0A8W4F9D6;A0A8W4FH88;A0A8W4FHD5	Exportin-5 (Ran-binding protein 21)	XPO5	A0A8W4FJD8;F1RRJ4;A0A8W4F9D6;A0A8W4FH88;A0A8W4FHD5	4;4;4;4;3	4;4;4;4;3	4;4;4;4;3	tr|A0A8W4FJD8|A0A8W4FJD8_PIG Exportin 5 OS=Sus scrofa OX=9823 GN=XPO5 PE=1 SV=1;tr|F1RRJ4|F1RRJ4_PIG Exportin 5 OS=Sus scrofa OX=9823 GN=XPO5 PE=1 SV=4;tr|A0A8W4F9D6|A0A8W4F9D6_PIG Exportin 5 OS=Sus scrofa OX=9823 GN=XPO5 PE=1 SV=1;tr|A0A8W4FH88|A0A8W4FH88	4	4	1	3	1	0	3	3	3	2	1	3	1	0	3	3	3	2	4.3	128.18	1134	28.44	0.8	3.2	0.8	0	3.2	3.2	3.2	2	99057	2377.3	16849	10074	0	19146	21776	21673	7162.2	2710.7	2243.6	6255.4
I3LRG0;I3LLF2;Q9GL01;F1SEM2;A0A8W4FF31;A0A8W4FCQ6	Dolichyl-diphosphooligosaccharide--protein glycosyltransferase subunit 2 (Ribophorin-2)	RPN2	I3LRG0;I3LLF2;Q9GL01;F1SEM2;A0A8W4FF31;A0A8W4FCQ6	4;4;4;4;4;4	4;4;4;4;4;4	4;4;4;4;4;4	tr|I3LRG0|I3LRG0_PIG Dolichyl-diphosphooligosaccharide--protein glycosyltransferase subunit 2 OS=Sus scrofa OX=9823 GN=RPN2 PE=1 SV=4;tr|I3LLF2|I3LLF2_PIG Dolichyl-diphosphooligosaccharide--protein glycosyltransferase subunit 2 OS=Sus scrofa OX=9823 GN=RPN	4	4	3	3	2	3	4	3	3	4	3	3	2	3	4	3	3	4	6.3	67.633	615	31.766	5	5	3.7	5	6.3	5	4.9	6.3	695350	60724	112320	29560	32960	199760	79203	100960	79859	34267	28384	18566
A0A8W4FNV5;I3L995;A0A8W4FEN3;A0A8W4FGX0	Leucine-rich repeat-containing protein 59	LRRC59	A0A8W4FNV5;I3L995;A0A8W4FEN3;A0A8W4FGX0	4;4;4;3	4;4;4;3	4;4;4;3	tr|A0A8W4FNV5|A0A8W4FNV5_PIG Leucine rich repeat containing 59 OS=Sus scrofa OX=9823 GN=LRRC59 PE=1 SV=1;tr|I3L995|I3L995_PIG Leucine rich repeat containing 59 OS=Sus scrofa OX=9823 GN=LRRC59 PE=1 SV=4;tr|A0A8W4FEN3|A0A8W4FEN3_PIG Leucine rich repeat conta	4	4	3	4	3	4	1	1	1	1	3	4	3	4	1	1	1	1	10.2	32.461	283	29.053	9.5	10.2	10.2	10.2	3.5	3.5	3.5	3.5	864600	153550	364860	106350	124930	67708	10798	20471	15935	61796	76862	35465
A0A8W4FLP9;I3L5T3	Fibrillarin	FBL	A0A8W4FLP9;I3L5T3	5;5	5;5	4;4	tr|A0A8W4FLP9|A0A8W4FLP9_PIG Fibrillarin OS=Sus scrofa OX=9823 GN=FBL PE=1 SV=1;tr|I3L5T3|I3L5T3_PIG Fibrillarin OS=Sus scrofa OX=9823 GN=FBL PE=1 SV=3	5	4	2	4	2	2	2	0	3	1	2	3	2	2	1	0	2	0	22.6	33.553	318	36.205	6.6	16.7	6.6	6.6	9.7	0	15.7	6	667640	44974	210150	27282	26225	61710	0	296580	719.2	57414	111460	22872
F1RUF5;A0A5G2RBH5	Doublecortin domain-containing protein 2	DCDC2	F1RUF5;A0A5G2RBH5	4;2	4;2	4;2	tr|F1RUF5|F1RUF5_PIG Doublecortin domain containing 2 OS=Sus scrofa OX=9823 GN=DCDC2 PE=4 SV=3;tr|A0A5G2RBH5|A0A5G2RBH5_PIG Doublecortin domain containing 2 OS=Sus scrofa OX=9823 GN=DCDC2 PE=4 SV=1	4	4	1	4	2	3	1	1	1	1	1	4	2	3	1	1	1	1	9.7	52.251	474	23.239	2.1	9.7	3.6	6.5	1.5	1.5	1.5	1.5	178660	1302.4	63816	22708	18360	23050	18072	20538	10818	2987.2	14719	14913
F1SHC0	Peripherin	PRPH	F1SHC0	7	4	4	tr|F1SHC0|F1SHC0_PIG Peripherin OS=Sus scrofa OX=9823 GN=PRPH PE=1 SV=3	7	4	5	7	5	5	3	2	3	2	2	4	2	2	0	0	0	0	12.2	53.593	469	23.626	8.1	12.2	8.3	8.3	4.1	1.9	4.1	1.9	53027	12797	26039	9364.8	4826.5	0	0	0	0	8658.9	4711.7	5478.2
F1SQ46;I3LQF8;A0A5G2QPK7	Y-box binding protein 3	YBX3	F1SQ46;I3LQF8;A0A5G2QPK7	7;7;5	4;4;4	4;4;4	tr|F1SQ46|F1SQ46_PIG Y-box binding protein 3 OS=Sus scrofa OX=9823 GN=YBX3 PE=1 SV=2;tr|I3LQF8|I3LQF8_PIG Y-box binding protein 3 OS=Sus scrofa OX=9823 GN=YBX3 PE=1 SV=1;tr|A0A5G2QPK7|A0A5G2QPK7_PIG Y-box binding protein 3 OS=Sus scrofa OX=9823 GN=YBX3 PE=	7	4	4	7	4	4	4	4	5	4	2	4	2	2	2	2	3	2	35.6	32.694	312	96.244	21.2	35.6	21.2	21.2	21.2	21.2	26	21.2	842440	18152	408950	102330	28388	38306	34417	168730	43166	13252	95756	58357
F1SS26	Thrombospondin-1 (Glycoprotein G)	THBS1	F1SS26	4	4	4	tr|F1SS26|F1SS26_PIG Thrombospondin 1 OS=Sus scrofa OX=9823 GN=THBS1 PE=1 SV=2	4	4	1	4	2	1	0	0	1	0	1	4	2	1	0	0	1	0	3.7	129.54	1170	24.305	1.2	3.7	2.2	0.8	0	0	1.2	0	40016	2432.6	29269	5176.9	1890	0	0	1247.4	0	2061.1	5473.9	2900.3
F2Z5D2;A0A286ZIH7;A0A8W4FPX4;A0A5G2QYJ9;A0A480JZH7;A0A286ZQ99;A0A287BS06;A0A287ALR6;A0A287BIL7;F1SSP6;A0A287B7W6;A0A8W4F9Y0	Actin related protein 3	ACTR3	F2Z5D2;A0A286ZIH7;A0A8W4FPX4;A0A5G2QYJ9;A0A480JZH7;A0A286ZQ99	4;3;2;2;2;2;1;1;1;1;1;1	4;3;2;2;2;2;1;1;1;1;1;1	4;3;2;2;2;2;1;1;1;1;1;1	tr|F2Z5D2|F2Z5D2_PIG Actin related protein 3 OS=Sus scrofa OX=9823 GN=ACTR3 PE=1 SV=3;tr|A0A286ZIH7|A0A286ZIH7_PIG Actin related protein 3 OS=Sus scrofa OX=9823 GN=ACTR3 PE=1 SV=2;tr|A0A8W4FPX4|A0A8W4FPX4_PIG Actin related protein 3 OS=Sus scrofa OX=9823 G	4	4	2	3	2	2	3	1	3	2	2	3	2	2	3	1	3	2	10.5	46.259	408	25.147	5.6	8.3	5.6	5.6	8.3	2.2	8.3	5.6	237590	24455	43892	21859	21360	49553	11110	54447	10917	14817	9654.8	15796
F2Z5F5;A0A8W4FEC2	40S ribosomal protein S8	RPS8	F2Z5F5;A0A8W4FEC2	4;2	4;2	4;2	tr|F2Z5F5|F2Z5F5_PIG 40S ribosomal protein S8 OS=Sus scrofa OX=9823 GN=RPS8 PE=1 SV=3;tr|A0A8W4FEC2|A0A8W4FEC2_PIG 40S ribosomal protein S8 OS=Sus scrofa OX=9823 PE=3 SV=1	4	4	3	4	3	4	3	2	3	3	3	4	3	4	3	2	3	3	23.1	24.205	208	78.806	15.9	23.1	15.9	23.1	18.8	13.5	18.8	18.8	689140	88449	200560	58961	59376	112290	16656	75770	77086	28814	32350	11657
I3LEF8;A0A5G2QQI1;A0A287A3B5;A0A287AMG9;A0A8W4F822	Peroxisomal multifunctional enzyme type 2 (17-beta-hydroxysteroid dehydrogenase 4) (D-bifunctional protein) (Multifunctional protein 2)	HSD17B4	I3LEF8;A0A5G2QQI1;A0A287A3B5;A0A287AMG9;A0A8W4F822	4;3;3;3;2	4;3;3;3;2	4;3;3;3;2	tr|I3LEF8|I3LEF8_PIG Hydroxysteroid 17-beta dehydrogenase 4 OS=Sus scrofa OX=9823 GN=HSD17B4 PE=1 SV=2;tr|A0A5G2QQI1|A0A5G2QQI1_PIG Hydroxysteroid 17-beta dehydrogenase 4 OS=Sus scrofa OX=9823 GN=HSD17B4 PE=1 SV=1;tr|A0A287A3B5|A0A287A3B5_PIG Hydroxysteroi	4	4	2	3	2	3	3	1	2	3	2	3	2	3	3	1	2	3	7.2	80.04	737	25.988	3.7	5.3	3.7	5.3	5.6	1.9	3.8	5.6	163830	29038	14417	16974	25965	34909	2510.9	16934	23085	21125	651.4	8183.8
I3LSJ4;A0A4X1SPK7	Splicing factor 3B subunit 3 (Pre-mRNA-splicing factor SF3b 130 kDa subunit) (Spliceosome-associated protein 130)	SF3B3	I3LSJ4;A0A4X1SPK7	4;2	4;2	4;2	tr|I3LSJ4|I3LSJ4_PIG Splicing factor 3b subunit 3 OS=Sus scrofa OX=9823 GN=SF3B3 PE=1 SV=3;tr|A0A4X1SPK7|A0A4X1SPK7_PIG Splicing factor 3b subunit 3 OS=Sus scrofa OX=9823 GN=SF3B3 PE=4 SV=1	4	4	2	3	2	0	2	1	2	1	2	3	2	0	2	1	2	1	4	132.92	1193	24.875	1.8	2.8	2.5	0	2.5	1.2	2.5	1.2	108470	13769	38420	11038	0	10371	9269.3	20714	4888.6	5314.1	8597.6	8308.7
I3LU08	Small ribosomal subunit protein uS9m (28S ribosomal protein S9, mitochondrial)	MRPS9	I3LU08	4	4	4	tr|I3LU08|I3LU08_PIG 28S ribosomal protein S9, mitochondrial OS=Sus scrofa OX=9823 GN=MRPS9 PE=1 SV=2	4	4	1	4	1	2	0	0	1	0	1	4	1	2	0	0	1	0	12.1	45.53	397	27.114	3	12.1	3	7.1	0	0	4	0	84983	2165.9	68579	4465.1	7245.8	0	0	2527.4	0	1026.6	19879	1340.7
M3VH35;A0A287B4X3	Delta(14)-sterol reductase LBR (EC 1.3.1.70) (3-beta-hydroxysterol Delta (14)-reductase) (C-14 sterol reductase) (Integral nuclear envelope inner membrane protein) (Lamin-B receptor) (Sterol C14-reductase)	LBR	M3VH35;A0A287B4X3	4;3	4;3	4;3	tr|M3VH35|M3VH35_PIG Delta(14)-sterol reductase LBR OS=Sus scrofa OX=9823 GN=LBR PE=2 SV=1;tr|A0A287B4X3|A0A287B4X3_PIG Lamin B receptor OS=Sus scrofa OX=9823 GN=LBR PE=3 SV=1	4	4	3	4	2	1	2	2	2	2	3	4	2	1	2	2	2	2	6.2	71.67	626	24.539	5	6.2	2.9	1.6	3.4	3.4	3.4	3.4	303300	29870	70149	24197	4843.7	48120	45126	40465	40533	16343	9547.2	18807
P62831	Large ribosomal subunit protein uL14 (60S ribosomal protein L23) (Ribosomal protein L17)	RPL23	P62831	4	4	4	sp|P62831|RL23_PIG Large ribosomal subunit protein uL14 OS=Sus scrofa OX=9823 GN=RPL23 PE=1 SV=1	4	4	3	3	2	3	4	1	4	3	3	3	2	3	4	1	4	3	29.3	14.865	140	28.091	23.6	23.6	17.9	23.6	29.3	10.7	29.3	23.6	3431100	420020	1068600	461520	327230	411450	33138	310630	398430	178170	352300	206940
P62901;A0A4X1W277;A0A8W4FGN7;F1SRB7	Large ribosomal subunit protein eL31 (60S ribosomal protein L31)	RPL31	P62901;A0A4X1W277	4;3;1;1	4;3;1;1	4;3;1;1	sp|P62901|RL31_PIG Large ribosomal subunit protein eL31 OS=Sus scrofa OX=9823 GN=RPL31 PE=1 SV=1;tr|A0A4X1W277|A0A4X1W277_PIG Large ribosomal subunit protein eL31 OS=Sus scrofa OX=9823 GN=RPL31 PE=3 SV=1	4	4	4	4	3	3	3	3	3	2	4	4	3	3	3	3	3	2	28	14.463	125	41.811	28	28	20.8	20.8	21.6	21.6	21.6	13.6	3007500	425890	710680	104620	76511	869330	90223	375910	354300	175310	108820	60482
Q06A98;A0A286ZI50	Serine/arginine-rich splicing factor 2 (Splicing component, 35 kDa) (Splicing factor SC35) (SC-35) (Splicing factor, arginine/serine-rich 2)	SRSF2 SFRS2	Q06A98	4;1	4;1	4;1	sp|Q06A98|SRSF2_PIG Serine/arginine-rich splicing factor 2 OS=Sus scrofa OX=9823 GN=SRSF2 PE=2 SV=1	4	4	3	4	3	4	3	3	3	3	3	4	3	4	3	3	3	3	18.1	25.448	221	35.815	14.9	18.1	10.4	18.1	14.5	14.5	14.5	14.5	1497900	49624	522810	17682	202800	107720	98562	374800	123920	21778	103410	9557.9
Q4GWZ2;A0A5S8KR21;A0A8W4FEU4;A0A8W4FI33;A0A8W4F8G1	Small ribosomal subunit protein uS2 (37 kDa laminin receptor precursor) (37LRP) (37/67 kDa laminin receptor) (LRP/LR) (40S ribosomal protein SA) (67 kDa laminin receptor) (67LR) (Laminin receptor 1) (LamR) (Laminin-binding protein precursor p40) (LBP/p40)	RPSA LAMR1	Q4GWZ2;A0A5S8KR21	4;3;1;1;1	4;3;1;1;1	4;3;1;1;1	sp|Q4GWZ2|RSSA_PIG Small ribosomal subunit protein uS2 OS=Sus scrofa OX=9823 GN=RPSA PE=1 SV=3;tr|A0A5S8KR21|A0A5S8KR21_PIG Small ribosomal subunit protein uS2 OS=Sus scrofa OX=9823 GN=RPSA PE=1 SV=1	4	4	0	2	0	0	4	4	4	4	0	2	0	0	4	4	4	4	16.6	32.928	295	33.549	0	8.1	0	0	16.6	16.6	16.6	16.6	596230	0	14425	0	0	149600	97524	194040	140640	0	9546.1	0
Q5D144;A0A8W4FP90;A0A5G2RGV8	Transcription factor A, mitochondrial (mtTFA)	TFAM	Q5D144;A0A8W4FP90;A0A5G2RGV8	4;3;3	4;3;3	4;3;3	sp|Q5D144|TFAM_PIG Transcription factor A, mitochondrial OS=Sus scrofa OX=9823 GN=TFAM PE=2 SV=1;tr|A0A8W4FP90|A0A8W4FP90_PIG Transcription factor A, mitochondrial OS=Sus scrofa OX=9823 GN=TFAM PE=1 SV=1;tr|A0A5G2RGV8|A0A5G2RGV8_PIG Transcription factor A,	4	4	1	4	3	1	1	1	2	2	1	4	3	1	1	1	2	2	17.9	28.726	246	24.873	3.3	17.9	13.8	3.3	6.1	6.1	10.2	10.2	872490	129200	256050	232170	157780	20263	10354	45976	20695	74620	95184	57950
Q6QAP7;A0A286ZLG7	Small ribosomal subunit protein eS17 (40S ribosomal protein S17)	RPS17	Q6QAP7;A0A286ZLG7	4;2	4;2	4;2	sp|Q6QAP7|RS17_PIG Small ribosomal subunit protein eS17 OS=Sus scrofa OX=9823 GN=RPS17 PE=1 SV=3;tr|A0A286ZLG7|A0A286ZLG7_PIG Small ribosomal subunit protein eS17 OS=Sus scrofa OX=9823 PE=3 SV=1	4	4	4	4	3	4	2	1	1	1	4	4	3	4	2	1	1	1	21.5	15.524	135	35.61	21.5	21.5	14.8	21.5	8.9	8.1	8.1	8.1	1091900	76727	605750	269610	100810	4433.2	5139.9	19083	10383	42698	192730	89209
A0A287A5Z7;A0A0M3KL55	Small ribosomal subunit protein mS25 (28S ribosomal protein S25, mitochondrial)	MRPS25	A0A287A5Z7;A0A0M3KL55	3;3	3;3	3;3	tr|A0A287A5Z7|A0A287A5Z7_PIG Small ribosomal subunit protein mS25 OS=Sus scrofa OX=9823 GN=MRPS25 PE=1 SV=1;tr|A0A0M3KL55|A0A0M3KL55_PIG Small ribosomal subunit protein mS25 OS=Sus scrofa OX=9823 GN=MRPS25 PE=1 SV=1	3	3	0	3	0	0	0	0	0	0	0	3	0	0	0	0	0	0	11.7	19.93	171	16.75	0	11.7	0	0	0	0	0	0	37907	0	37907	0	0	0	0	0	0	0	0	0
A0A286ZJC3;A0A5G2QX96;A0A5G2R7R3;A0A8W4FFD6;A0A4X1UGE4;A0A287A8V1;F6Q625;A6M928;A0A5G2QMP7;A0A286ZUD0	ATP-dependent RNA helicase (EC 3.6.4.13)	EIF4A2	A0A286ZJC3;A0A5G2QX96;A0A5G2R7R3;A0A8W4FFD6;A0A4X1UGE4;A0A287A8V1;F6Q625;A6M928;A0A5G2QMP7;A0A286ZUD0	3;3;3;3;3;3;3;3;3;2	3;3;3;3;3;3;3;3;3;2	3;3;3;3;3;3;3;3;3;2	tr|A0A286ZJC3|A0A286ZJC3_PIG ATP-dependent RNA helicase OS=Sus scrofa OX=9823 GN=EIF4A2 PE=1 SV=2;tr|A0A5G2QX96|A0A5G2QX96_PIG ATP-dependent RNA helicase OS=Sus scrofa OX=9823 GN=EIF4A1 PE=1 SV=1;tr|A0A5G2R7R3|A0A5G2R7R3_PIG RNA helicase OS=Sus scrofa OX=9	3	3	2	1	2	2	2	0	2	2	2	1	2	2	2	0	2	2	11.2	35.401	312	20.27	7.1	2.6	7.1	7.1	7.1	0	8.7	8.7	189070	36446	67688	21629	39025	1925.3	0	14698	7662.6	25806	29248	10514
F2Z5K9;A0A900Q115;Q71LE2;F1RVA0;A0A286ZJQ0;A0A287BKF7;A0A8W4FKF4;A0A287B5T7	H3 clustered histone 10	H3C10	F2Z5K9;A0A900Q115;Q71LE2;F1RVA0;A0A286ZJQ0;A0A287BKF7;A0A8W4FKF4	3;3;3;3;3;3;2;1	3;3;3;3;3;3;2;1	3;3;3;3;3;3;2;1	tr|F2Z5K9|F2Z5K9_PIG H3 clustered histone 10 OS=Sus scrofa OX=9823 GN=H3C10 PE=3 SV=3;tr|A0A900Q115|A0A900Q115_PIG Histone H3 OS=Sus scrofa OX=9823 GN=H3-3A PE=3 SV=1;sp|Q71LE2|H33_PIG Histone H3.3 OS=Sus scrofa OX=9823 GN=H3-3A PE=2 SV=3;tr|F1RVA0|F1RVA0_	3	3	1	1	1	1	3	2	2	2	1	1	1	1	3	2	2	2	14.6	14.55	123	17.095	5.7	5.7	5.7	5.7	14.6	11.4	14.6	11.4	1185000	21741	44490	12277	12628	441100	224230	190780	237730	17125	20540	9315.2
F1S3U9;A0A286ZND5;A0A8W4FHP4;A0A5K1VJP7	Peroxiredoxin-1 (EC 1.11.1.24)	PRDX1	F1S3U9;A0A286ZND5;A0A8W4FHP4;A0A5K1VJP7	4;4;2;2	4;4;2;2	3;3;1;1	tr|F1S3U9|F1S3U9_PIG Peroxiredoxin-1 OS=Sus scrofa OX=9823 GN=PRDX1 PE=1 SV=3;tr|A0A286ZND5|A0A286ZND5_PIG Peroxiredoxin-1 OS=Sus scrofa OX=9823 GN=PRDX1 PE=1 SV=1;tr|A0A8W4FHP4|A0A8W4FHP4_PIG thioredoxin-dependent peroxiredoxin OS=Sus scrofa OX=9823 GN=PR	4	3	3	3	2	3	2	0	3	3	3	3	2	3	2	0	2	2	18.1	22.248	199	25.235	14.6	14.6	9.5	14.6	10.6	0	14.1	14.1	390630	36153	96408	42232	42440	29034	0	95083	49276	13233	15333	17039
A0A287BRC8;A0A287A5D1;A0A287A511;A0A286ZNR6;A0A287ACH9	Pre-mRNA 3'-end-processing factor FIP1 (FIP1-like 1 protein)	FIP1L1	A0A287BRC8;A0A287A5D1;A0A287A511;A0A286ZNR6;A0A287ACH9	3;3;3;3;2	3;3;3;3;2	3;3;3;3;2	tr|A0A287BRC8|A0A287BRC8_PIG Pre-mRNA 3-end-processing factor FIP1 OS=Sus scrofa OX=9823 GN=FIP1L1 PE=1 SV=2;tr|A0A287A5D1|A0A287A5D1_PIG Pre-mRNA 3-end-processing factor FIP1 OS=Sus scrofa OX=9823 GN=FIP1L1 PE=1 SV=2;tr|A0A287A511|A0A287A511_PIG Pre-mRN	3	3	0	3	1	1	0	0	0	0	0	3	1	1	0	0	0	0	8.6	60.002	535	22.109	0	8.6	2.4	2.4	0	0	0	0	56409	0	51047	3052.3	2309.8	0	0	0	0	0	9899.9	2306.2
A0A286ZPR1;A0A8D0Q8Z5;A0A286ZU22	AP-2 complex subunit mu	AP2M1	A0A286ZPR1;A0A8D0Q8Z5;A0A286ZU22	3;3;3	3;3;3	3;3;3	tr|A0A286ZPR1|A0A286ZPR1_PIG AP-2 complex subunit mu OS=Sus scrofa OX=9823 GN=AP2M1 PE=1 SV=2;tr|A0A8D0Q8Z5|A0A8D0Q8Z5_PIG AP-2 complex subunit mu OS=Sus scrofa OX=9823 GN=AP2M1 PE=3 SV=1;tr|A0A286ZU22|A0A286ZU22_PIG AP-2 complex subunit mu OS=Sus scrofa O	3	3	2	3	0	1	2	1	1	0	2	3	0	1	2	1	1	0	6	49.526	434	18.824	3.9	6	0	1.8	4.1	2.1	1.8	0	135820	20060	60852	0	10268	25174	14779	4681.8	0	11379	7938.4	0
A0A286ZPX7;A0A287AG81;A0A287B9S4	PYM homolog 1, exon junction complex associated factor	PYM1	A0A286ZPX7;A0A287AG81;A0A287B9S4	3;3;3	3;3;3	3;3;3	tr|A0A286ZPX7|A0A286ZPX7_PIG PYM homolog 1, exon junction complex associated factor OS=Sus scrofa OX=9823 GN=PYM1 PE=1 SV=1;tr|A0A287AG81|A0A287AG81_PIG PYM homolog 1, exon junction complex associated factor OS=Sus scrofa OX=9823 GN=PYM1 PE=1 SV=1;tr|A0A28	3	3	2	3	1	2	2	0	2	0	2	3	1	2	2	0	2	0	19.7	24.726	218	23.519	16.1	19.7	8.3	11.9	16.1	0	16.1	0	118260	15585	56095	15602	11696	5701.7	0	13578	0	11927	13712	13840
A0A286ZRK0;A0A5G2R1G6;A0A286ZSN6;A0A287BPY7;A0A287B444;A0A286ZPG2;A0A8W4FA72	Thymopoietin	LOC100622780	A0A286ZRK0;A0A5G2R1G6;A0A286ZSN6;A0A287BPY7;A0A287B444	3;3;3;2;2;1;1	3;3;3;2;2;1;1	3;3;3;2;2;1;1	tr|A0A286ZRK0|A0A286ZRK0_PIG Thymopoietin OS=Sus scrofa OX=9823 GN=LOC100622780 PE=1 SV=2;tr|A0A5G2R1G6|A0A5G2R1G6_PIG Thymopoietin OS=Sus scrofa OX=9823 GN=LOC100622780 PE=1 SV=1;tr|A0A286ZSN6|A0A286ZSN6_PIG Thymopoietin OS=Sus scrofa OX=9823 GN=LOC100622	3	3	1	3	2	2	1	1	0	0	1	3	2	2	1	1	0	0	11.6	42.654	380	20.035	4.2	11.6	7.4	7.4	4.2	4.2	0	0	104510	12383	48445	25040	12962	4180.9	1502.4	0	0	9025.3	18694	16820
A0A5G2R6I6;A0A286ZRL8;A0A5G2QPQ5;A0A287B5X3;A0A287AGF9	Nucleolar protein 58 (Nucleolar protein 5)	NOP58	A0A5G2R6I6;A0A286ZRL8;A0A5G2QPQ5;A0A287B5X3;A0A287AGF9	3;3;3;3;3	3;3;3;3;3	3;3;3;3;3	tr|A0A5G2R6I6|A0A5G2R6I6_PIG NOP58 ribonucleoprotein OS=Sus scrofa OX=9823 GN=NOP58 PE=1 SV=2;tr|A0A286ZRL8|A0A286ZRL8_PIG NOP58 ribonucleoprotein OS=Sus scrofa OX=9823 GN=NOP58 PE=1 SV=1;tr|A0A5G2QPQ5|A0A5G2QPQ5_PIG NOP58 ribonucleoprotein OS=Sus scrofa O	3	3	1	1	1	1	3	0	2	0	1	1	1	1	3	0	2	0	8.9	56.575	505	21.275	3	3	3.4	3	8.9	0	6.3	0	52761	1911.4	1637.1	713.7	4138.2	31391	0	12970	0	1765.8	583.06	889.64
A0A8W4FBE9;A0A8W4FAX8;P08835;A0A287AMK0;F1RUN2;A0A286ZT13;A0A8W4FBS3;A0A287BAY9;A0A8W4F9M4;A0A287AFS2	Albumin	ALB	A0A8W4FBE9;A0A8W4FAX8;P08835;A0A287AMK0;F1RUN2;A0A286ZT13;A0A8W4FBS3;A0A287BAY9;A0A8W4F9M4;A0A287AFS2	3;3;3;3;3;3;3;3;2;2	3;3;3;3;3;3;3;3;2;2	3;3;3;3;3;3;3;3;2;2	tr|A0A8W4FBE9|A0A8W4FBE9_PIG Albumin OS=Sus scrofa OX=9823 GN=ALB PE=4 SV=1;tr|A0A8W4FAX8|A0A8W4FAX8_PIG Albumin OS=Sus scrofa OX=9823 GN=ALB PE=1 SV=1;sp|P08835|ALBU_PIG Albumin OS=Sus scrofa OX=9823 GN=ALB PE=1 SV=2;tr|A0A287AMK0|A0A287AMK0_PIG Albumin O	3	3	2	0	1	0	0	1	2	1	2	0	1	0	0	1	2	1	8.4	45.18	395	19.939	5.1	0	1.8	0	0	3.3	6.6	3.3	56461	1747.1	0	22254	0	0	3478.7	25541	3440.7	672.36	0	19167
A0A286ZU72;A0A287AA48;A0A287B3Z6;A0A5G2QTC5	Mitochondrial disaggregase (Suppressor of potassium transport defect 3)	CLPB	A0A286ZU72;A0A287AA48;A0A287B3Z6	3;2;2;1	3;2;2;1	3;2;2;1	tr|A0A286ZU72|A0A286ZU72_PIG ClpB family mitochondrial disaggregase OS=Sus scrofa OX=9823 GN=CLPB PE=1 SV=2;tr|A0A287AA48|A0A287AA48_PIG ClpB family mitochondrial disaggregase OS=Sus scrofa OX=9823 GN=CLPB PE=1 SV=2;tr|A0A287B3Z6|A0A287B3Z6_PIG ClpB family	3	3	2	3	1	0	0	1	2	1	2	3	1	0	0	1	2	1	5	80.251	721	19.156	3.3	5	1.8	0	0	1.8	3.5	1.5	78777	7928.8	43372	1341.2	0	0	814.04	10542	14779	5183.3	12094	3262.9
A0A5G2RCS3;A0A5G2QM42;A0A286ZWJ2	Eukaryotic translation elongation factor 1 epsilon 1	EEF1E1	A0A5G2RCS3;A0A5G2QM42;A0A286ZWJ2	3;3;3	3;3;3	3;3;3	tr|A0A5G2RCS3|A0A5G2RCS3_PIG Eukaryotic translation elongation factor 1 epsilon 1 OS=Sus scrofa OX=9823 GN=EEF1E1 PE=1 SV=1;tr|A0A5G2QM42|A0A5G2QM42_PIG Eukaryotic translation elongation factor 1 epsilon 1 OS=Sus scrofa OX=9823 GN=EEF1E1 PE=1 SV=1;tr|A0A28	3	3	3	3	2	0	1	0	0	0	3	3	2	0	1	0	0	0	23.7	14.484	131	17.909	23.7	23.7	16.8	0	8.4	0	0	0	63184	13926	11515	19133	0	18611	0	0	0	7753.6	2071.6	10992
A0A5G2RGW8;A0A5G2QE08;A0A287AGD1;A0A286ZYY3;F1SUH2	Cell division cycle and apoptosis regulator protein 1 (Cell cycle and apoptosis regulatory protein 1)	CCAR1	A0A5G2RGW8;A0A5G2QE08;A0A287AGD1;A0A286ZYY3;F1SUH2	3;3;3;3;3	3;3;3;3;3	3;3;3;3;3	tr|A0A5G2RGW8|A0A5G2RGW8_PIG Cell division cycle and apoptosis regulator 1 OS=Sus scrofa OX=9823 GN=CCAR1 PE=1 SV=1;tr|A0A5G2QE08|A0A5G2QE08_PIG Cell division cycle and apoptosis regulator 1 OS=Sus scrofa OX=9823 GN=CCAR1 PE=1 SV=1;tr|A0A287AGD1|A0A287AGD1	3	3	1	2	1	0	2	1	0	1	1	2	1	0	2	1	0	1	2.7	131.09	1134	19.786	0.8	1.9	0.8	0	1.9	0.9	0	0.9	93087	4650.1	25885	13494	0	41503	5232.7	0	2322.1	5163.5	4683.4	8000.1
A0A287BDJ5;A0A5G2R7J0;A0A287A0I8;A0A287B4F5	Drebrin (Developmentally-regulated brain protein)	DBN1	A0A287BDJ5;A0A5G2R7J0;A0A287A0I8;A0A287B4F5	3;3;3;3	3;3;3;3	3;3;3;3	tr|A0A287BDJ5|A0A287BDJ5_PIG Drebrin 1 OS=Sus scrofa OX=9823 GN=DBN1 PE=1 SV=3;tr|A0A5G2R7J0|A0A5G2R7J0_PIG Drebrin 1 OS=Sus scrofa OX=9823 GN=DBN1 PE=1 SV=2;tr|A0A287A0I8|A0A287A0I8_PIG Drebrin 1 OS=Sus scrofa OX=9823 GN=DBN1 PE=1 SV=2;tr|A0A287B4F5|A0A28	3	3	0	2	0	0	2	0	2	0	0	2	0	0	2	0	2	0	5.5	71.728	655	16.152	0	2.7	0	0	4.3	0	4.3	0	80752	0	11807	0	0	44761	0	24184	0	0	3052.1	0
A0A287BB26;K7GT43;A0A287A4W4;F2Z5A8	Structural maintenance of chromosomes protein 1A	SMC1A	A0A287BB26;K7GT43;A0A287A4W4;F2Z5A8	3;3;3;3	3;3;3;3	3;3;3;3	tr|A0A287BB26|A0A287BB26_PIG Structural maintenance of chromosomes protein 1A OS=Sus scrofa OX=9823 GN=SMC1A PE=1 SV=1;tr|K7GT43|K7GT43_PIG Structural maintenance of chromosomes protein OS=Sus scrofa OX=9823 GN=SMC1A PE=1 SV=2;tr|A0A287A4W4|A0A287A4W4_PIG	3	3	1	1	0	0	3	0	1	1	1	1	0	0	3	0	1	1	2.7	128.31	1099	18.712	0.9	0.9	0	0	2.7	0	0.9	0.9	67915	3960.9	2751.2	0	0	53237	0	6466.2	1500.3	4551.9	1290.5	0
A0A287A5N6;A0A287AGJ7;A0A286ZMZ2	Cleavage and polyadenylation specificity factor subunit 6	CPSF6	A0A287A5N6;A0A287AGJ7;A0A286ZMZ2	3;3;2	3;3;2	3;3;2	tr|A0A287A5N6|A0A287A5N6_PIG Cleavage and polyadenylation specificity factor subunit 6 OS=Sus scrofa OX=9823 GN=CPSF6 PE=1 SV=1;tr|A0A287AGJ7|A0A287AGJ7_PIG Cleavage and polyadenylation specificity factor subunit 6 OS=Sus scrofa OX=9823 GN=CPSF6 PE=1 SV=3;	3	3	0	3	0	0	0	0	0	0	0	3	0	0	0	0	0	0	7.1	63.47	588	20.35	0	7.1	0	0	0	0	0	0	39393	0	39393	0	0	0	0	0	0	0	0	0
A0A5G2R2F7;A0A287A5P3;F1RQZ9	116 kDa U5 small nuclear ribonucleoprotein component (U5 snRNP-specific protein, 116 kDa)	EFTUD2	A0A5G2R2F7;A0A287A5P3;F1RQZ9	4;4;4	3;3;3	3;3;3	tr|A0A5G2R2F7|A0A5G2R2F7_PIG 116 kDa U5 small nuclear ribonucleoprotein component OS=Sus scrofa OX=9823 GN=EFTUD2 PE=1 SV=2;tr|A0A287A5P3|A0A287A5P3_PIG 116 kDa U5 small nuclear ribonucleoprotein component OS=Sus scrofa OX=9823 GN=EFTUD2 PE=1 SV=2;tr|F1RQZ	4	3	3	4	4	3	2	1	2	2	2	3	3	2	1	0	1	1	4.9	103.99	924	17.521	3.8	4.9	4.9	3.8	2.4	1.1	2.4	2.5	147210	24115	71515	22482	15449	6964.6	0	3320.4	3360.7	10417	15036	7655
A0A287A6N5;C0SW08;A0A8W4FK46;F6PRR7;A0A4X1TRI0;A0A5G2QUR4	Cyclin dependent kinase 1	CDK1	A0A287A6N5;C0SW08;A0A8W4FK46;F6PRR7;A0A4X1TRI0;A0A5G2QUR4	4;4;4;3;3;3	4;4;4;3;3;3	3;3;3;2;3;2	tr|A0A287A6N5|A0A287A6N5_PIG Cyclin dependent kinase 1 OS=Sus scrofa OX=9823 GN=CDK1 PE=1 SV=1;tr|C0SW08|C0SW08_PIG Cell division cycle 2 OS=Sus scrofa OX=9823 GN=CDK1 PE=1 SV=1;tr|A0A8W4FK46|A0A8W4FK46_PIG Cyclin dependent kinase 1 OS=Sus scrofa OX=9823 G	4	3	1	1	1	0	4	4	3	3	1	1	1	0	3	3	2	3	15.9	31.531	276	27.432	5.1	5.1	5.1	0	15.9	15.9	11.6	13	217890	2265.6	2592.3	4857	0	44607	33275	93608	36682	1307.4	711.04	2067.7
A0A287A7F6;A0A287B037;A0A5G2QT83;A0A5G2QBR0;A0A5G2QCF6;I3LQN4	Prohibitin	PHB2	A0A287A7F6;A0A287B037;A0A5G2QT83	3;3;3;1;1;1	3;3;3;1;1;1	3;3;3;1;1;1	tr|A0A287A7F6|A0A287A7F6_PIG Prohibitin OS=Sus scrofa OX=9823 GN=PHB2 PE=1 SV=2;tr|A0A287B037|A0A287B037_PIG Prohibitin OS=Sus scrofa OX=9823 GN=PHB2 PE=1 SV=2;tr|A0A5G2QT83|A0A5G2QT83_PIG Prohibitin OS=Sus scrofa OX=9823 GN=PHB2 PE=1 SV=2	3	3	1	2	1	1	1	1	2	1	1	2	1	1	1	1	2	1	14.2	29.882	267	20.476	4.5	7.9	4.5	4.5	4.5	4.5	10.9	4.5	180030	12591	42252	19332	8894.6	17271	36151	25648	17891	12591	13896	15993
A0A287A9H4	Heterogeneous nuclear ribonucleoprotein H2	HNRNPH2	A0A287A9H4	10	9	3	tr|A0A287A9H4|A0A287A9H4_PIG Heterogeneous nuclear ribonucleoprotein H2 OS=Sus scrofa OX=9823 GN=HNRNPH2 PE=1 SV=2	10	3	8	8	2	6	10	3	9	10	3	3	0	2	3	1	3	3	25.6	49.249	449	274.35	21.4	21.4	5.8	15.1	25.6	9.4	25.6	25.6	12410000	490870	2431300	13629	391660	3238500	140110	2402500	3301900	145770	493980	5491.9
A0A287A9U8	Nucleoporin 88	NUP88	A0A287A9U8	3	3	3	tr|A0A287A9U8|A0A287A9U8_PIG Nucleoporin 88 OS=Sus scrofa OX=9823 GN=NUP88 PE=4 SV=1	3	3	1	2	3	0	0	0	0	0	1	2	3	0	0	0	0	0	5.1	83.317	739	20.812	1.5	3.7	5.1	0	0	0	0	0	40449	5646.4	15000	19803	0	0	0	0	0	4590.2	4605.8	7487.4
A0A287B1C7;Q3ZD69;A0A287AE06;A0A480NRZ3;F1RLQ2;A0A8W4FEY9;A0A287BCB7	Prelamin-A/C	LMNA	A0A287B1C7;Q3ZD69;A0A287AE06;A0A480NRZ3;F1RLQ2	3;3;3;3;2;1;1	3;3;3;3;2;1;1	3;3;3;3;2;1;1	tr|A0A287B1C7|A0A287B1C7_PIG Lamin A/C OS=Sus scrofa OX=9823 GN=LMNA PE=1 SV=3;sp|Q3ZD69|LMNA_PIG Prelamin-A/C OS=Sus scrofa OX=9823 GN=LMNA PE=3 SV=1;tr|A0A287AE06|A0A287AE06_PIG Lamin A/C OS=Sus scrofa OX=9823 GN=LMNA PE=1 SV=1;tr|A0A480NRZ3|A0A480NRZ3_P	3	3	0	0	0	0	2	0	3	0	0	0	0	0	2	0	3	0	5.9	65.184	572	17.689	0	0	0	0	4.2	0	5.9	0	70153	0	0	0	0	14711	0	55442	0	0	0	0
A0A8W4FFV2;Q29092;F1SRK6;A0A287AFA5	94 kDa glucose-regulated protein	HSP90B1	A0A8W4FFV2;Q29092;F1SRK6;A0A287AFA5	4;4;4;4	3;3;3;3	3;3;3;3	tr|A0A8W4FFV2|A0A8W4FFV2_PIG Heat shock protein 90 beta family member 1 OS=Sus scrofa OX=9823 GN=HSP90B1 PE=1 SV=1;sp|Q29092|ENPL_PIG Endoplasmin OS=Sus scrofa OX=9823 GN=HSP90B1 PE=2 SV=3;tr|F1SRK6|F1SRK6_PIG Heat shock protein 90 beta family member 1 OS=	4	3	0	0	0	0	1	2	3	1	0	0	0	0	0	1	3	0	8.1	86.533	751	19.696	0	0	0	0	1.6	3.5	6.5	1.6	131120	0	0	0	0	0	5763.5	125350	0	0	0	0
D3K5N7;A0A287AFC3;A0A4X1VNV6	ELAV-like protein	ELAVL1	D3K5N7;A0A287AFC3;A0A4X1VNV6	3;3;2	3;3;2	3;3;2	tr|D3K5N7|D3K5N7_PIG ELAV-like protein OS=Sus scrofa OX=9823 GN=ELAVL1 PE=1 SV=1;tr|A0A287AFC3|A0A287AFC3_PIG ELAV-like protein OS=Sus scrofa OX=9823 GN=ELAVL1 PE=1 SV=2;tr|A0A4X1VNV6|A0A4X1VNV6_PIG ELAV like RNA binding protein 1 OS=Sus scrofa OX=9823 GN=	3	3	2	2	1	2	2	2	2	2	2	2	1	2	2	2	2	2	10.1	36.134	326	26.066	6.7	6.7	3.4	6.7	6.7	6.7	6.7	6.7	490720	36018	87241	44127	36692	70493	111840	13858	90456	30527	32072	33943
A0A8W4F789;A0A8W4FGX1;A0A287AG37;I3LPH5	G3BP stress granule assembly factor 2	G3BP2	A0A8W4F789;A0A8W4FGX1;A0A287AG37;I3LPH5	3;3;3;3	3;3;3;3	3;3;3;3	tr|A0A8W4F789|A0A8W4F789_PIG G3BP stress granule assembly factor 2 OS=Sus scrofa OX=9823 GN=G3BP2 PE=1 SV=1;tr|A0A8W4FGX1|A0A8W4FGX1_PIG G3BP stress granule assembly factor 2 OS=Sus scrofa OX=9823 GN=G3BP2 PE=1 SV=1;tr|A0A287AG37|A0A287AG37_PIG G3BP stress	3	3	3	3	3	1	0	0	0	0	3	3	3	1	0	0	0	0	9.4	43.489	381	32.69	9.4	9.4	9.4	3.4	0	0	0	0	619280	60638	430670	88314	39655	0	0	0	0	35631	94569	38927
A0A287AG39;A0A4X1USC1;I3LBT8	Small nuclear ribonucleoprotein-associated protein	SNRPB	A0A287AG39;A0A4X1USC1;I3LBT8	3;3;3	3;3;3	3;3;3	tr|A0A287AG39|A0A287AG39_PIG Small nuclear ribonucleoprotein-associated protein OS=Sus scrofa OX=9823 GN=SNRPB PE=3 SV=1;tr|A0A4X1USC1|A0A4X1USC1_PIG Small nuclear ribonucleoprotein-associated protein OS=Sus scrofa OX=9823 GN=SNRPN PE=3 SV=1;tr|I3LBT8|I3LB	3	3	2	3	2	2	2	2	1	1	2	3	2	2	2	2	1	1	13	23.67	231	19.049	6.5	13	6.5	6.5	9.5	9.5	3	3	707700	60927	257060	109110	93383	112090	27175	27186	20776	36532	58162	55344
A0A287AGL8	Paternally expressed 10	PEG10	A0A287AGL8	3	3	3	tr|A0A287AGL8|A0A287AGL8_PIG Paternally expressed 10 OS=Sus scrofa OX=9823 GN=PEG10 PE=4 SV=1	3	3	2	3	3	3	2	1	2	2	2	3	3	3	2	1	2	2	8.2	44.937	403	48.116	5.7	8.2	8.2	8.2	5.7	3.5	5.7	6	302120	42592	64852	59053	34459	38008	5496.1	41226	16432	23937	14270	21468
A0A287AJB4;A0A287AGI3;A0A4X1TFK9;A0A480VX84	Splicing factor U2AF 35 kDa subunit isoform X1 (U2 small nuclear RNA auxiliary factor 1)	U2AF1	A0A287AJB4;A0A287AGI3	3;2;1;1	3;2;1;1	3;2;1;1	tr|A0A287AJB4|A0A287AJB4_PIG Splicing factor U2AF 35 kDa subunit isoform X1 OS=Sus scrofa OX=9823 GN=U2AF1 PE=4 SV=1;tr|A0A287AGI3|A0A287AGI3_PIG U2 small nuclear RNA auxiliary factor 1 OS=Sus scrofa OX=9823 GN=U2AF1 PE=4 SV=1	3	3	2	3	3	2	1	1	2	1	2	3	3	2	1	1	2	1	12.6	27.815	239	32.909	8.8	12.6	12.6	8.8	5.4	5.4	9.2	5.4	934640	68828	301950	215530	41514	66246	10473	203570	26529	33854	64079	94155
A0A287AM87;I3LC09;A0A480LC98;A0A5G2RJB6	Mitochondrial import inner membrane translocase subunit TIM50	TIMM50	A0A287AM87;I3LC09;A0A480LC98	3;3;3;1	3;3;3;1	3;3;3;1	tr|A0A287AM87|A0A287AM87_PIG Mitochondrial import inner membrane translocase subunit TIM50 OS=Sus scrofa OX=9823 GN=TIMM50 PE=1 SV=1;tr|I3LC09|I3LC09_PIG Mitochondrial import inner membrane translocase subunit TIM50 OS=Sus scrofa OX=9823 GN=TIMM50 PE=1 SV=	3	3	3	1	3	2	1	2	2	3	3	1	3	2	1	2	2	3	8.3	39.42	348	31.272	8.3	2.3	8.3	5.5	2.9	6	6	8.3	314130	33099	19180	88226	23704	12811	41813	35116	60177	14057	10370	33519
A0A8W4FLZ3;A0A4X1VY40;A0A4X1VW25;A0A287AN33;A0A287AD38;A0A4X1VXD8	Tropomyosin 2	TPM2	A0A8W4FLZ3;A0A4X1VY40;A0A4X1VW25;A0A287AN33;A0A287AD38;A0A4X1VXD8	10;10;10;10;9;9	3;3;3;3;3;3	3;3;3;3;3;3	tr|A0A8W4FLZ3|A0A8W4FLZ3_PIG Tropomyosin 2 OS=Sus scrofa OX=9823 GN=TPM2 PE=1 SV=1;tr|A0A4X1VY40|A0A4X1VY40_PIG Tropomyosin 2 OS=Sus scrofa OX=9823 GN=TPM2 PE=3 SV=1;tr|A0A4X1VW25|A0A4X1VW25_PIG Tropomyosin 2 OS=Sus scrofa OX=9823 GN=TPM2 PE=1 SV=1;tr|A0A2	10	3	6	9	7	6	1	2	2	0	1	3	1	1	0	1	0	0	23.9	33.012	284	69.451	16.2	20.4	22.5	19	4.6	8.5	8.1	0	114330	16767	62726	20388	13395	0	1055.9	0	0	16635	23040	16735
A0A287BFQ7;A0A287ANL7;A0A287BDW2;A0A287B184;A0A287A0X7;A0A287AVR1;F1STL6;A0A287A1W8;A0A287A0Y0;A0A287BAZ3	Protein 4.1 (4.1R) (Band 4.1) (Erythrocyte membrane protein band 4.1)	EPB41	A0A287BFQ7;A0A287ANL7;A0A287BDW2;A0A287B184;A0A287A0X7;A0A287AVR1;F1STL6;A0A287A1W8;A0A287A0Y0;A0A287BAZ3	3;3;3;2;2;2;2;2;2;2	3;3;3;2;2;2;2;2;2;2	3;3;3;2;2;2;2;2;2;2	tr|A0A287BFQ7|A0A287BFQ7_PIG Protein 4.1 OS=Sus scrofa OX=9823 GN=EPB41 PE=1 SV=3;tr|A0A287ANL7|A0A287ANL7_PIG Protein 4.1 OS=Sus scrofa OX=9823 GN=EPB41 PE=1 SV=2;tr|A0A287BDW2|A0A287BDW2_PIG Protein 4.1 OS=Sus scrofa OX=9823 GN=EPB41 PE=1 SV=2;tr|A0A287B	3	3	0	3	3	0	1	0	1	0	0	3	3	0	1	0	1	0	4.5	89.47	793	17.12	0	4.5	4.5	0	1.6	0	1.6	0	83346	0	62458	14509	0	4881.8	0	1496.2	0	0	15613	4182.2
A0A287AP19;A0A5G2QCH7;A0A8W4FHJ4;A0A287BNJ9;A0A287B357;F1SMT1;A0A287A4J5	Eukaryotic translation initiation factor 4E type 2 (Eukaryotic translation initiation factor 4E-like 3) (eIF4E-like protein 4E-LP)	EIF4E2	A0A287AP19;A0A5G2QCH7;A0A8W4FHJ4;A0A287BNJ9;A0A287B357;F1SMT1	3;3;3;3;3;3;1	3;3;3;3;3;3;1	3;3;3;3;3;3;1	tr|A0A287AP19|A0A287AP19_PIG Eukaryotic translation initiation factor 4E family member 2 OS=Sus scrofa OX=9823 GN=EIF4E2 PE=1 SV=1;tr|A0A5G2QCH7|A0A5G2QCH7_PIG Eukaryotic translation initiation factor 4E family member 2 OS=Sus scrofa OX=9823 GN=EIF4E2 PE=1	3	3	2	3	0	3	0	0	0	0	2	3	0	3	0	0	0	0	11.2	26.674	233	18.503	6.9	11.2	0	11.2	0	0	0	0	130880	2987.7	77049	0	50840	0	0	0	0	17218	27566	0
A0A287B8J5;A0A287AQK7;O02705;A0A8I8C3K7	Heat shock protein 90 alpha family class A member 1	HSP90AA1	A0A287B8J5;A0A287AQK7;O02705;A0A8I8C3K7	10;10;10;10	3;3;3;3	3;3;3;3	tr|A0A287B8J5|A0A287B8J5_PIG Heat shock protein 90 alpha family class A member 1 OS=Sus scrofa OX=9823 GN=HSP90AA1 PE=3 SV=3;tr|A0A287AQK7|A0A287AQK7_PIG Heat shock protein 90 alpha family class A member 1 OS=Sus scrofa OX=9823 GN=HSP90AA1 PE=3 SV=2;sp|O02	10	3	5	9	7	3	5	6	5	7	2	2	1	0	2	1	2	3	15.5	82.611	714	19.916	7.7	13.4	9.8	4.9	7.8	9.7	8.5	11.6	89935	9273.6	11005	4681	0	18587	8614.9	20679	17095	7013.2	4368.3	5211.6
A0A287ATJ5	BRI3 binding protein	BRI3BP	A0A287ATJ5	3	3	3	tr|A0A287ATJ5|A0A287ATJ5_PIG BRI3 binding protein OS=Sus scrofa OX=9823 GN=BRI3BP PE=1 SV=1	3	3	3	2	2	2	2	1	2	1	3	2	2	2	2	1	2	1	11.2	26.985	242	36.131	11.2	6.6	6.6	6.6	6.6	3.7	6.6	2.9	552250	95197	115850	64756	50766	156290	10526	35977	22884	48840	31449	30459
A0A287AVK7;A0A5G2QJH3;A0A5G2REF0	Family with sequence similarity 120 member C	FAM120C	A0A287AVK7;A0A5G2QJH3	3;2;1	3;2;1	3;2;1	tr|A0A287AVK7|A0A287AVK7_PIG Family with sequence similarity 120 member C OS=Sus scrofa OX=9823 GN=FAM120C PE=1 SV=1;tr|A0A5G2QJH3|A0A5G2QJH3_PIG Family with sequence similarity 120 member C OS=Sus scrofa OX=9823 GN=FAM120C PE=1 SV=1	3	3	0	3	2	1	1	1	2	2	0	3	2	1	1	1	2	2	3.9	104.99	952	26.982	0	3.9	2.2	1.7	1.1	1.7	2.7	2.7	78567	0	31449	7664.7	1351	4316.7	2653.8	22552	8580.7	0	3810	3572.4
A0A8D0LSH0;A0A287B386;A0A287AZ41;A0A8W4FP38	Large ribosomal subunit protein uL22 (60S ribosomal protein L17)	RPL17	A0A8D0LSH0;A0A287B386	3;3;1;1	3;3;1;1	3;3;1;1	tr|A0A8D0LSH0|A0A8D0LSH0_PIG Large ribosomal subunit protein uL22 OS=Sus scrofa OX=9823 GN=RPL17 PE=3 SV=1;tr|A0A287B386|A0A287B386_PIG Large ribosomal subunit protein uL22 OS=Sus scrofa OX=9823 GN=RPL17 PE=1 SV=1	3	3	3	3	3	3	2	2	2	2	3	3	3	3	2	2	2	2	17.9	21.397	184	30.364	17.9	17.9	17.9	17.9	10.3	10.3	10.3	10.3	1112400	134020	389180	85253	123920	153120	36928	74471	115530	64794	74233	26999
A0A287B4I0;A0A4X1V3L8;A0A8D0RG59;A0A4X1V4B4;F1SMF9	ATP synthase peripheral stalk subunit d	ATP5PD	A0A287B4I0;A0A4X1V3L8;A0A8D0RG59;A0A4X1V4B4	3;3;3;3;1	3;3;3;3;1	3;3;3;3;1	tr|A0A287B4I0|A0A287B4I0_PIG ATP synthase subunit d, mitochondrial OS=Sus scrofa OX=9823 GN=ATP5PD PE=1 SV=2;tr|A0A4X1V3L8|A0A4X1V3L8_PIG ATP synthase subunit d, mitochondrial OS=Sus scrofa OX=9823 GN=ATP5PD PE=1 SV=1;tr|A0A8D0RG59|A0A8D0RG59_PIG ATP synth	3	3	1	3	2	2	1	1	1	0	1	3	2	2	1	1	1	0	20.4	15.812	137	18.251	7.3	20.4	13.1	13.9	6.6	6.6	6.6	0	152860	5980.2	77630	32512	18898	5964	4195.5	7679.4	0	7974.2	9141.3	14157
A0A5G2QY70;A0A287B742;A0A287B6J4	RNA-binding protein RO60 (60 kDa SS-A/Ro ribonucleoprotein) (TROVE domain family member 2)	RO60	A0A5G2QY70;A0A287B742;A0A287B6J4	3;3;3	3;3;3	3;3;3	tr|A0A5G2QY70|A0A5G2QY70_PIG Ro60, Y RNA binding protein OS=Sus scrofa OX=9823 GN=RO60 PE=1 SV=1;tr|A0A287B742|A0A287B742_PIG Ro60, Y RNA binding protein OS=Sus scrofa OX=9823 GN=RO60 PE=1 SV=2;tr|A0A287B6J4|A0A287B6J4_PIG Ro60, Y RNA binding protein OS=Su	3	3	0	3	1	0	2	2	1	2	0	3	1	0	2	2	1	2	5	58.296	518	18.217	0	5	1.7	0	3.3	3.3	1.5	3.3	250150	0	112730	8320.7	0	38518	25992	32885	31702	0	24970	14184
A0A287B8A9;A0A5G2RC74;A0A481C216;F1RIP4	RuvB-like helicase (EC 3.6.4.12)	RUVBL2	A0A287B8A9;A0A5G2RC74;A0A481C216;F1RIP4	3;3;3;3	3;3;3;3	3;3;3;3	tr|A0A287B8A9|A0A287B8A9_PIG RuvB-like helicase OS=Sus scrofa OX=9823 GN=RUVBL2 PE=1 SV=3;tr|A0A5G2RC74|A0A5G2RC74_PIG RuvB-like helicase OS=Sus scrofa OX=9823 GN=RUVBL2 PE=1 SV=1;tr|A0A481C216|A0A481C216_PIG RuvB-like helicase OS=Sus scrofa OX=9823 GN=RUV	3	3	2	3	2	1	2	0	1	2	2	3	2	1	2	0	1	2	9	43.767	399	17.732	5.8	9	5.8	3	6	0	3.3	6	91439	16393	19683	12803	5520.7	28385	0	701.18	7952.2	7628.3	3669	4678.3
A0A5G2QUG9;A0A287BF97;A0A287ANN7;F1SEV8;I3LT08	Elongation factor 1-delta	EEF1D	A0A5G2QUG9;A0A287BF97	3;3;1;1;1	3;3;1;1;1	3;3;1;1;1	tr|A0A5G2QUG9|A0A5G2QUG9_PIG Elongation factor 1-delta OS=Sus scrofa OX=9823 GN=EEF1D PE=1 SV=2;tr|A0A287BF97|A0A287BF97_PIG Elongation factor 1-delta OS=Sus scrofa OX=9823 GN=EEF1D PE=1 SV=3	3	3	1	1	1	0	3	1	1	2	1	1	1	0	3	1	1	2	16.4	31.032	280	47.013	4.3	4.3	4.3	0	16.4	3.6	8.6	7.9	149050	11289	12447	13373	0	75568	8065.2	1884.8	26419	11352	5108.7	11125
A0A287BGJ9	ATP-dependent DNA helicase (EC 5.6.2.4)	RECQL	A0A287BGJ9	3	3	3	tr|A0A287BGJ9|A0A287BGJ9_PIG ATP-dependent DNA helicase OS=Sus scrofa OX=9823 GN=RECQL PE=3 SV=1	3	3	1	2	3	0	0	1	1	1	1	2	3	0	0	1	1	1	4.6	73.876	649	19.688	1.2	2.9	4.6	0	0	1.7	1.7	1.7	74524	7285.6	21880	28749	0	0	1110.3	11655	3842.9	5877.1	5001	13587
F1S5Z3;A0A287BJI6	Serine--tRNA ligase, cytoplasmic (EC 6.1.1.11) (Seryl-tRNA synthetase) (Seryl-tRNA(Ser/Sec) synthetase)	SARS1	F1S5Z3;A0A287BJI6	3;3	3;3	3;3	tr|F1S5Z3|F1S5Z3_PIG serine--tRNA ligase OS=Sus scrofa OX=9823 GN=SARS1 PE=1 SV=3;tr|A0A287BJI6|A0A287BJI6_PIG serine--tRNA ligase OS=Sus scrofa OX=9823 GN=SARS1 PE=3 SV=2	3	3	1	0	1	0	3	0	3	0	1	0	1	0	3	0	3	0	7.6	58.571	514	19.638	2.7	0	2.7	0	7.6	0	7.6	0	87477	2702	0	7886.9	0	52967	0	23921	0	2543.7	0	6142.2
A0A287BKE1;A0A5G2R593;A0A4X1TP96;A0A5G2R4S5;A0A5G2RLT1	Eukaryotic translation initiation factor 4 gamma 2	EIF4G2	A0A287BKE1;A0A5G2R593;A0A4X1TP96;A0A5G2R4S5;A0A5G2RLT1	3;3;3;2;2	3;3;3;2;2	3;3;3;2;2	tr|A0A287BKE1|A0A287BKE1_PIG Eukaryotic translation initiation factor 4 gamma 2 OS=Sus scrofa OX=9823 GN=EIF4G2 PE=1 SV=2;tr|A0A5G2R593|A0A5G2R593_PIG Eukaryotic translation initiation factor 4 gamma 2 OS=Sus scrofa OX=9823 GN=EIF4G2 PE=1 SV=1;tr|A0A4X1TP9	3	3	0	3	2	1	0	0	0	1	0	3	2	1	0	0	0	1	3.6	98.117	869	17.083	0	3.6	2.2	0.9	0	0	0	1.4	57260	0	28769	20618	5101.3	0	0	0	2771.5	0	5703.2	10589
A0A5G2QXM1;A0A5G2R641;A0A287BKT3;A0A5G2Q7W5;A0A5G2RD60;K7GKS8;F1SVC4;A0A5G2QDI2;A0A5G2R7X5	Small ribosomal subunit protein mS39 (28S ribosomal protein S39, mitochondrial) (Pentatricopeptide repeat domain-containing protein 3, mitochondrial)	PTCD3	A0A5G2QXM1;A0A5G2R641;A0A287BKT3;A0A5G2Q7W5;A0A5G2RD60;K7GKS8;F1SVC4;A0A5G2QDI2;A0A5G2R7X5	3;3;3;3;3;3;3;3;2	3;3;3;3;3;3;3;3;2	3;3;3;3;3;3;3;3;2	tr|A0A5G2QXM1|A0A5G2QXM1_PIG Small ribosomal subunit protein mS39 OS=Sus scrofa OX=9823 GN=PTCD3 PE=1 SV=1;tr|A0A5G2R641|A0A5G2R641_PIG Small ribosomal subunit protein mS39 OS=Sus scrofa OX=9823 GN=PTCD3 PE=1 SV=2;tr|A0A287BKT3|A0A287BKT3_PIG Small ribosom	3	3	0	3	0	0	0	0	1	1	0	3	0	0	0	0	1	1	6	71.954	634	72.803	0	6	0	0	0	0	2.5	2.5	112670	0	105450	0	0	0	0	3273.5	3939.2	0	20754	0
F1RX64;A0A5G2RE42;A0A287BLU9;A0A5G2Q7V7;A0A5G2QJ34	RNA binding protein, mRNA processing factor (RNA-binding protein with multiple splicing isoform A)	RBPMS	F1RX64;A0A5G2RE42;A0A287BLU9;A0A5G2Q7V7;A0A5G2QJ34	3;3;3;3;2	3;3;3;3;2	3;3;3;3;2	tr|F1RX64|F1RX64_PIG RNA binding protein, mRNA processing factor OS=Sus scrofa OX=9823 GN=RBPMS PE=1 SV=3;tr|A0A5G2RE42|A0A5G2RE42_PIG RNA binding protein, mRNA processing factor OS=Sus scrofa OX=9823 GN=RBPMS PE=1 SV=1;tr|A0A287BLU9|A0A287BLU9_PIG RNA bin	3	3	1	1	2	1	2	0	3	1	1	1	2	1	2	0	3	1	14.8	21.829	196	21.692	7.7	7.7	13.3	7.7	13.3	0	14.8	7.7	253030	30408	11253	39305	3275.3	49541	0	106160	13082	21870	4336.4	20827
A0A287BNH6	Villin like	VILL	A0A287BNH6	3	3	3	tr|A0A287BNH6|A0A287BNH6_PIG Villin like OS=Sus scrofa OX=9823 GN=VILL PE=3 SV=2	3	3	0	1	0	0	2	2	2	1	0	1	0	0	2	2	2	1	4.2	95.131	854	17.165	0	1.8	0	0	2.5	2.5	2.5	1.2	45454	0	4358	0	0	16326	8464.7	11504	4800.7	0	0	0
A0A4X1VVT9;A0A287BRP6;A0A5G2QQ72;A0A287A8P3;A0A4X1VQ91	Erlin (SPFH domain-containing protein) (Endoplasmic reticulum lipid raft-associated protein) (Stomatin-prohibitin-flotillin-HflC/K domain-containing protein)	ERLIN2	A0A4X1VVT9;A0A287BRP6;A0A5G2QQ72;A0A287A8P3	3;3;3;2;1	3;3;3;2;1	3;3;3;2;1	tr|A0A4X1VVT9|A0A4X1VVT9_PIG Erlin OS=Sus scrofa OX=9823 GN=ERLIN2 PE=3 SV=1;tr|A0A287BRP6|A0A287BRP6_PIG Erlin OS=Sus scrofa OX=9823 GN=ERLIN2 PE=1 SV=1;tr|A0A5G2QQ72|A0A5G2QQ72_PIG Erlin OS=Sus scrofa OX=9823 GN=ERLIN2 PE=1 SV=1;tr|A0A287A8P3|A0A287A8P3_	3	3	1	1	1	0	2	2	2	1	1	1	1	0	2	2	2	1	10.6	37.817	339	17.85	3.5	3.5	3.5	0	7.1	7.1	7.1	3.5	77843	7942.4	5516.2	9164.4	0	20077	12117	16467	6558	7938.8	2250.5	7578.1
A0A5G2QCN5;Q2EN81;A0A2C9F3A3	ATP synthase peripheral stalk subunit OSCP, mitochondrial (ATP synthase subunit O) (Oligomycin sensitivity conferral protein)	ATP5PO	A0A5G2QCN5;Q2EN81;A0A2C9F3A3	3;3;3	3;3;3	3;3;3	tr|A0A5G2QCN5|A0A5G2QCN5_PIG ATP synthase subunit O, mitochondrial OS=Sus scrofa OX=9823 GN=ATP5PO PE=3 SV=1;sp|Q2EN81|ATPO_PIG ATP synthase peripheral stalk subunit OSCP, mitochondrial OS=Sus scrofa OX=9823 GN=ATP5PO PE=1 SV=1;tr|A0A2C9F3A3|A0A2C9F3A3_PIG	3	3	1	3	1	1	0	0	1	1	1	3	1	1	0	0	1	1	21	22.503	205	34.903	4.4	21	4.4	4.4	0	0	10.7	10.7	131660	14426	64264	30547	19950	0	0	948.74	1527.5	10428	21827	18267
A0A5G2QT21;A0A8W4F9F7;A0A480V3W7;F1SQ00;A0A5G2R7V1;A0A5G2QHL2;K7GPJ4;A0A8W4FG64;A0A4X1VFM6	Acyl-CoA thioesterase 9	ACOT9	A0A5G2QT21;A0A8W4F9F7;A0A480V3W7;F1SQ00;A0A5G2R7V1;A0A5G2QHL2;K7GPJ4;A0A8W4FG64	3;3;3;3;3;3;3;3;1	3;3;3;3;3;3;3;3;1	3;3;3;3;3;3;3;3;1	tr|A0A5G2QT21|A0A5G2QT21_PIG Acyl-CoA thioesterase 9 OS=Sus scrofa OX=9823 GN=ACOT9 PE=1 SV=1;tr|A0A8W4F9F7|A0A8W4F9F7_PIG Acyl-CoA thioesterase 9 OS=Sus scrofa OX=9823 GN=ACOT9 PE=1 SV=1;tr|A0A480V3W7|A0A480V3W7_PIG Acyl-CoA thioesterase 9 OS=Sus scrofa O	3	3	1	2	1	1	1	1	0	1	1	2	1	1	1	1	0	1	8	42.634	374	20.711	2.9	5.6	2.7	2.9	2.4	2.4	0	2.4	52501	5239.7	5011	581.01	708.06	13727	7027.7	0	20207	6505.2	669.35	619.91
A0A481D0V4	CCN family member 3 (Cellular communication network factor 3) (Protein NOV homolog)	CCN3	A0A481D0V4	3	3	3	tr|A0A481D0V4|A0A481D0V4_PIG CCN family member 3 OS=Sus scrofa OX=9823 GN=CCN3 PE=3 SV=1	3	3	1	3	3	1	1	0	1	1	1	3	3	1	1	0	1	1	10.6	39.23	358	20.36	2.5	10.6	10.6	2.5	2.5	0	2.5	2.5	96276	4082.9	47476	22768	3115	7982.2	0	8521.2	2330.3	4008.2	14092	7338.2
A0A5G2QUI7;A0A4X1SH42;A0A8W4F7T8;A0A4X1SG83	Large ribosomal subunit protein eL24 (60S ribosomal protein L24) (Ribosomal protein L30)	RPL24	A0A5G2QUI7;A0A4X1SH42;A0A8W4F7T8;A0A4X1SG83	3;3;3;3	3;3;3;3	3;3;3;3	tr|A0A5G2QUI7|A0A5G2QUI7_PIG Ribosomal protein L24 OS=Sus scrofa OX=9823 GN=RPL24 PE=1 SV=1;tr|A0A4X1SH42|A0A4X1SH42_PIG Large ribosomal subunit protein eL24 OS=Sus scrofa OX=9823 GN=RPL24 PE=1 SV=1;tr|A0A8W4F7T8|A0A8W4F7T8_PIG Large ribosomal subunit prot	3	3	2	3	1	2	2	2	2	2	2	3	1	2	2	2	2	2	20.8	16.549	144	22.616	14.6	20.8	5.6	15.3	14.6	14.6	14.6	14.6	442870	37103	142110	25122	16924	75747	27807	50618	67440	21716	20818	19661
I3LB64;A0A4X1SJ12	Nucleolar protein 56 (Nucleolar protein 5A)	NOP56	I3LB64;A0A4X1SJ12	3;3	3;3	3;3	tr|I3LB64|I3LB64_PIG Nucleolar protein 56 OS=Sus scrofa OX=9823 GN=NOP56 PE=1 SV=3;tr|A0A4X1SJ12|A0A4X1SJ12_PIG Nucleolar protein 56 OS=Sus scrofa OX=9823 GN=NOP56 PE=3 SV=1	3	3	2	3	2	1	2	0	0	0	2	3	2	1	2	0	0	0	5.8	63.243	570	17.982	3.2	5.8	4	1.8	4.4	0	0	0	72106	4618	42805	5035.4	2293.7	17354	0	0	0	2741.1	5633.7	4177.9
A0A4X1SK70	Peroxisomal biogenesis factor 11 beta	PEX11B	A0A4X1SK70	3	3	3	tr|A0A4X1SK70|A0A4X1SK70_PIG Peroxisomal biogenesis factor 11 beta OS=Sus scrofa OX=9823 GN=PEX11B PE=4 SV=1	3	3	1	3	3	1	1	0	1	1	1	3	3	1	1	0	1	1	10.2	26.678	245	19.404	4.9	10.2	10.2	4.9	5.3	0	4.9	4.9	135230	6332.6	42835	60538	14122	2777	0	1984.1	6643.8	3483.7	7691.7	36716
A0A4X1SXZ3;F1SB18;A0A287BFW1;A0A286ZL27;A0A4X1SZB6	Phosphoribosyl pyrophosphate synthase-associated protein 2	PRPSAP2	A0A4X1SXZ3;F1SB18;A0A287BFW1	4;4;3;1;1	4;4;3;1;1	3;3;3;0;0	tr|A0A4X1SXZ3|A0A4X1SXZ3_PIG Phosphoribosyl pyrophosphate synthase-associated protein 2 OS=Sus scrofa OX=9823 GN=PRPSAP2 PE=1 SV=1;tr|F1SB18|F1SB18_PIG Phosphoribosyl pyrophosphate synthase-associated protein 2 OS=Sus scrofa OX=9823 GN=PRPSAP2 PE=1 SV=3;tr	4	3	4	4	2	3	2	2	2	2	3	3	2	2	2	2	2	2	9.2	40.728	369	40.563	9.2	9.2	4.6	8.4	4.6	4.6	4.6	4.6	732110	105620	139750	59546	196910	44405	49409	52980	83495	75201	29896	39778
F1RYZ5;A0A4X1T0H0;P53027	Ribosomal protein	RPL10A	F1RYZ5;A0A4X1T0H0;P53027	3;3;2	3;3;2	3;3;2	tr|F1RYZ5|F1RYZ5_PIG Ribosomal protein OS=Sus scrofa OX=9823 GN=RPL10A PE=1 SV=3;tr|A0A4X1T0H0|A0A4X1T0H0_PIG Ribosomal protein OS=Sus scrofa OX=9823 GN=RPL10A PE=3 SV=1;sp|P53027|RL10A_PIG Large ribosomal subunit protein uL1 (Fragment) OS=Sus scrofa OX=98	3	3	2	3	2	2	0	0	0	0	2	3	2	2	0	0	0	0	14.6	25.003	219	27.976	7.3	14.6	7.3	7.3	0	0	0	0	638300	115870	331080	58827	132530	0	0	0	0	67870	102000	12995
F1RWS8;A0A8D0P4U3;A0A5G2R5J9;A0A4X1U3W9;A0A5G2R0B7;A0A5G2QJ51;A0A287BJ11;A0A5G2QQ73	Small nuclear ribonucleoprotein polypeptide A'	SNRPA1	F1RWS8;A0A8D0P4U3;A0A5G2R5J9;A0A4X1U3W9;A0A5G2R0B7;A0A5G2QJ51	3;3;3;3;3;3;1;1	3;3;3;3;3;3;1;1	3;3;3;3;3;3;1;1	tr|F1RWS8|F1RWS8_PIG Small nuclear ribonucleoprotein polypeptide A OS=Sus scrofa OX=9823 GN=SNRPA1 PE=1 SV=2;tr|A0A8D0P4U3|A0A8D0P4U3_PIG Small nuclear ribonucleoprotein polypeptide A OS=Sus scrofa OX=9823 GN=SNRPA1 PE=3 SV=1;tr|A0A5G2R5J9|A0A5G2R5J9_PIG	3	3	2	3	2	3	2	0	2	2	2	3	2	3	2	0	2	2	14.5	26.006	235	19.725	9.4	14.5	8.5	14.5	11.1	0	11.1	11.1	230000	26868	79891	18317	23831	30642	0	37653	12801	12560	22098	9262.9
A0A4X1U6S6	Large ribosomal subunit protein bL12m (39S ribosomal protein L12, mitochondrial)	MRPL12	A0A4X1U6S6	3	3	3	tr|A0A4X1U6S6|A0A4X1U6S6_PIG Mitochondrial ribosomal protein L12 OS=Sus scrofa OX=9823 GN=MRPL12 PE=1 SV=1	3	3	2	3	1	0	1	0	1	0	2	3	1	0	1	0	1	0	16.7	21.237	198	20.207	11.6	16.7	4.5	0	7.1	0	7.1	0	115230	4963.4	49895	6232.4	0	18521	0	35614	0	5236.2	12969	6690.2
F1SCF5;A0A4X1V5G4;A0A8D1UUV8	DnaJ heat shock protein family (Hsp40) member B1	DNAJB1	F1SCF5;A0A4X1V5G4	3;3;1	3;3;1	3;3;1	tr|F1SCF5|F1SCF5_PIG DnaJ heat shock protein family (Hsp40) member B1 OS=Sus scrofa OX=9823 GN=DNAJB1 PE=1 SV=2;tr|A0A4X1V5G4|A0A4X1V5G4_PIG DnaJ heat shock protein family (Hsp40) member B1 OS=Sus scrofa OX=9823 GN=DNAJB1 PE=4 SV=1	3	3	0	2	0	1	2	0	3	3	0	2	0	1	2	0	3	3	14	30.147	272	22.669	0	10.3	0	5.9	9.6	0	14	14	119610	0	15109	0	3445.8	36992	0	32543	31520	0	5563.8	0
A0A4X1VF00	RNA-binding protein 3 (RNA-binding motif protein 3)	RBM3	A0A4X1VF00	3	3	3	tr|A0A4X1VF00|A0A4X1VF00_PIG RNA binding motif protein 3 OS=Sus scrofa OX=9823 GN=RBM3 PE=4 SV=1	3	3	3	3	3	3	1	2	2	2	3	3	3	3	1	2	2	2	21.3	16.879	155	70.763	21.3	21.3	21.3	21.3	6.5	13.5	14.2	13.5	1299500	120930	556540	167090	239220	25360	37641	110200	42549	48214	92348	58066
A0A4X1VQS4;A0A5G2QA01;A0A4X1VQR6;A0A5G2QSD6;A0A4X1VQS9	GLI pathosis related 2	GLIPR2	A0A4X1VQS4;A0A5G2QA01;A0A4X1VQR6;A0A5G2QSD6	3;3;3;3;1	3;3;3;3;1	3;3;3;3;1	tr|A0A4X1VQS4|A0A4X1VQS4_PIG GLI pathosis related 2 OS=Sus scrofa OX=9823 GN=GLIPR2 PE=4 SV=1;tr|A0A5G2QA01|A0A5G2QA01_PIG GLI pathosis related 2 OS=Sus scrofa OX=9823 GN=GLIPR2 PE=1 SV=1;tr|A0A4X1VQR6|A0A4X1VQR6_PIG GLI pathosis related 2 OS=Sus scrofa OX	3	3	2	3	3	3	2	1	2	2	2	3	3	3	2	1	2	2	26.6	14.22	128	57.177	16.4	26.6	26.6	26.6	16.4	10.2	16.4	16.4	311810	20054	63741	72297	30850	56544	11416	26708	30201	11643	12813	15943
A0A8W4FF21;A0A4X1W2B6;A0A8W4FEX7;A0A8W4F8S1;A0A4X1TYR3;A0A8W4FHM5	40S ribosomal protein S27	LOC110262272	A0A8W4FF21;A0A4X1W2B6;A0A8W4FEX7;A0A8W4F8S1;A0A4X1TYR3	3;3;2;2;2;1	3;3;2;2;2;1	3;3;2;2;2;1	tr|A0A8W4FF21|A0A8W4FF21_PIG 40S ribosomal protein S27 OS=Sus scrofa OX=9823 GN=LOC110262272 PE=3 SV=1;tr|A0A4X1W2B6|A0A4X1W2B6_PIG 40S ribosomal protein S27 OS=Sus scrofa OX=9823 GN=RPS27 PE=1 SV=1;tr|A0A8W4FEX7|A0A8W4FEX7_PIG 40S ribosomal protein S27 OS	3	3	2	3	3	3	3	3	3	3	2	3	3	3	3	3	3	3	38.1	9.6212	84	23.897	22.6	38.1	38.1	38.1	38.1	38.1	38.1	38.1	1863700	141530	439240	201170	186560	329440	138350	208840	218560	83271	143970	145600
B5APU9;A0A5G2QG21;A0A5K1VDV6;A0A5G2QAE1;A0A5G2REK8;A0A8W4FP97;A0A286ZXR9	Actin-related protein 2/3 complex subunit 4	TTLL3	B5APU9;A0A5G2QG21;A0A5K1VDV6;A0A5G2QAE1;A0A5G2REK8;A0A8W4FP97	3;3;3;3;2;2;1	3;3;3;3;2;2;1	3;3;3;3;2;2;1	tr|B5APU9|B5APU9_PIG Actin-related protein 2/3 complex subunit 4 OS=Sus scrofa OX=9823 GN=TTLL3 PE=1 SV=1;tr|A0A5G2QG21|A0A5G2QG21_PIG Actin related protein 2/3 complex subunit 4 OS=Sus scrofa OX=9823 GN=TTLL3 PE=1 SV=2;tr|A0A5K1VDV6|A0A5K1VDV6_PIG Actin r	3	3	0	1	0	0	2	0	3	0	0	1	0	0	2	0	3	0	24.4	19.667	168	20.057	0	6.5	0	0	13.1	0	24.4	0	34159	0	3663.4	0	0	10217	0	20279	0	0	1365.4	0
A0A5S6FV10;A0A5G2QIZ1;Q9N0F1;A0A5G2QV56	Dihydrolipoyllysine-residue succinyltransferase component of 2-oxoglutarate dehydrogenase complex, mitochondrial (EC 2.3.1.61) (2-oxoglutarate dehydrogenase complex component E2) (Dihydrolipoamide succinyltransferase component of 2-oxoglutarate dehydrogenase complex) (E2K)	DLST	A0A5S6FV10;A0A5G2QIZ1;Q9N0F1	3;3;3;1	3;3;3;1	3;3;3;1	tr|A0A5S6FV10|A0A5S6FV10_PIG Dihydrolipoyllysine-residue succinyltransferase component of 2-oxoglutarate dehydrogenase complex, mitochondrial OS=Sus scrofa OX=9823 GN=DLST PE=3 SV=1;tr|A0A5G2QIZ1|A0A5G2QIZ1_PIG Dihydrolipoyllysine-residue succinyltransfera	3	3	0	2	2	1	2	2	3	2	0	2	2	1	2	2	3	2	10.9	46.402	432	26.358	0	6	6	3.2	6	6	10.9	6	436100	0	45181	18300	12740	91961	76996	148440	42481	0	15215	11316
A0A5G2QQP2;I3L614;A0A5G2QQF8;F1S086;A0A8D1JR85;I3L8T2;A0A5G2QY62;A0A5G2QBW2	Solute carrier family 25 member 12	SLC25A12	A0A5G2QQP2;I3L614;A0A5G2QQF8;F1S086;A0A8D1JR85;I3L8T2;A0A5G2QY62;A0A5G2QBW2	4;4;4;4;4;4;4;2	3;3;3;3;3;3;3;1	3;3;3;3;3;3;3;1	tr|A0A5G2QQP2|A0A5G2QQP2_PIG Solute carrier family 25 member 12 OS=Sus scrofa OX=9823 GN=SLC25A12 PE=1 SV=2;tr|I3L614|I3L614_PIG Solute carrier family 25 member 12 OS=Sus scrofa OX=9823 GN=SLC25A12 PE=1 SV=3;tr|A0A5G2QQF8|A0A5G2QQF8_PIG Solute carrier fami	4	3	1	2	1	2	3	4	3	3	1	2	1	2	2	3	2	2	6.1	69.193	624	21.029	1.6	3.5	1.6	3.5	4.8	6.1	4.8	4.8	206390	2037.6	37097	17974	12077	32281	38536	27800	38589	2267.6	6673.3	17612
A0A5G2QQJ2;A0A8D1JLM4;A0A8D1JLL4	Negative elongation factor E (RNA-binding protein RD)	NELFE	A0A5G2QQJ2;A0A8D1JLM4;A0A8D1JLL4	3;3;3	3;3;3	3;3;3	tr|A0A5G2QQJ2|A0A5G2QQJ2_PIG Negative elongation factor E OS=Sus scrofa OX=9823 GN=NELFE PE=1 SV=1;tr|A0A8D1JLM4|A0A8D1JLM4_PIG Negative elongation factor complex member E OS=Sus scrofa OX=9823 GN=NELFE PE=4 SV=1;tr|A0A8D1JLL4|A0A8D1JLL4_PIG Negative elong	3	3	1	3	1	1	2	1	0	2	1	3	1	1	2	1	0	2	13.5	42.905	378	42.943	4.8	13.5	4.8	4.8	8.2	3.4	0	8.7	135750	7691.5	55340	7642.5	4793.7	8787.3	8476.2	0	43014	10222	9736.3	8402.8
A0A5G2QR85;F1SPN4	Probable ATP-dependent RNA helicase DDX23 (EC 3.6.4.13) (DEAD box protein 23)	DDX23	A0A5G2QR85;F1SPN4	3;3	3;3	3;3	tr|A0A5G2QR85|A0A5G2QR85_PIG RNA helicase OS=Sus scrofa OX=9823 GN=DDX23 PE=1 SV=1;tr|F1SPN4|F1SPN4_PIG RNA helicase OS=Sus scrofa OX=9823 GN=DDX23 PE=1 SV=2	3	3	0	3	0	0	0	0	1	0	0	3	0	0	0	0	1	0	4.3	91.839	785	19.599	0	4.3	0	0	0	0	1.4	0	25806	0	22863	0	0	0	0	2943.1	0	0	4504.7	0
A0A5G2QSR2;K7GP28	3-hydroxyacyl-CoA dehydrogenase type-2 (EC 1.1.1.159) (EC 1.1.1.178) (EC 1.1.1.239) (EC 1.1.1.35) (EC 1.1.1.53) (EC 1.1.1.62) (17-beta-estradiol 17-dehydrogenase) (2-methyl-3-hydroxybutyryl-CoA dehydrogenase) (3-alpha-(17-beta)-hydroxysteroid dehydrogenase (NAD(+))) (3-hydroxy-2-methylbutyryl-CoA dehydrogenase) (3-hydroxyacyl-CoA dehydrogenase type II) (3alpha(or 20beta)-hydroxysteroid dehydrogen…	HSD17B10	A0A5G2QSR2;K7GP28	3;3	3;3	3;3	tr|A0A5G2QSR2|A0A5G2QSR2_PIG Hydroxysteroid 17-beta dehydrogenase 10 OS=Sus scrofa OX=9823 GN=HSD17B10 PE=1 SV=2;tr|K7GP28|K7GP28_PIG Hydroxysteroid 17-beta dehydrogenase 10 OS=Sus scrofa OX=9823 GN=HSD17B10 PE=1 SV=1	3	3	1	3	1	1	1	1	1	1	1	3	1	1	1	1	1	1	19.9	22.235	216	21.774	7.9	19.9	7.9	7.9	7.9	7.9	7.9	7.9	181380	6858.3	107580	21609	2525.2	12089	10129	15708	4881.7	3371.3	31776	11798
I3LFK8;A0A5G2QT97	Rab11 family-interacting protein 5 (Rab11-interacting protein Rip11)	RAB11FIP5	I3LFK8;A0A5G2QT97	3;3	3;3	3;3	tr|I3LFK8|I3LFK8_PIG Rab11 family-interacting protein 5 OS=Sus scrofa OX=9823 GN=RAB11FIP5 PE=1 SV=2;tr|A0A5G2QT97|A0A5G2QT97_PIG RAB11 family interacting protein 5 OS=Sus scrofa OX=9823 GN=RAB11FIP5 PE=1 SV=1	3	3	0	3	1	1	1	0	1	1	0	3	1	1	1	0	1	1	5.8	70.056	653	24.325	0	5.8	1.5	1.5	2.8	0	2.8	2.8	64527	0	26606	2749.3	909.69	12591	0	17993	3677.8	0	6232.5	4948.9
A0A5G2QWG7;A0A5S6GHG5;P62936;A0A5G2QIR3;A0A8W4FG47;F1SV03;A0A286ZVZ7;A0A5G2QB73;A0A8W4FGE8;A0A8W4FM44;A0A286ZJY9	Peptidyl-prolyl cis-trans isomerase (PPIase) (EC 5.2.1.8)	PPIA	A0A5G2QWG7;A0A5S6GHG5;P62936	3;3;3;1;1;1;1;1;1;1;1	3;3;3;1;1;1;1;1;1;1;1	3;3;3;1;1;1;1;1;1;1;1	tr|A0A5G2QWG7|A0A5G2QWG7_PIG Peptidyl-prolyl cis-trans isomerase OS=Sus scrofa OX=9823 GN=PPIA PE=1 SV=1;tr|A0A5S6GHG5|A0A5S6GHG5_PIG Peptidyl-prolyl cis-trans isomerase OS=Sus scrofa OX=9823 GN=PPIA PE=1 SV=1;sp|P62936|PPIA_PIG Peptidyl-prolyl cis-trans i	3	3	0	1	0	0	3	0	3	3	0	1	0	0	3	0	3	3	28.8	11.275	104	17.308	0	8.7	0	0	28.8	0	28.8	28.8	65775	0	3074.6	0	0	21787	0	18825	22088	0	3330.4	0
A0A5G2QXS7;I3L8G9;A0A8W4FAH4;F1SIQ2;A0A8D1XGK4	Gem-associated protein 2	GEMIN2	A0A5G2QXS7;I3L8G9;A0A8W4FAH4;F1SIQ2;A0A8D1XGK4	3;3;3;3;3	3;3;3;3;3	3;3;3;3;3	tr|A0A5G2QXS7|A0A5G2QXS7_PIG Gem-associated protein 2 OS=Sus scrofa OX=9823 GN=GEMIN2 PE=3 SV=2;tr|I3L8G9|I3L8G9_PIG Gem-associated protein 2 OS=Sus scrofa OX=9823 GN=GEMIN2 PE=3 SV=4;tr|A0A8W4FAH4|A0A8W4FAH4_PIG Gem-associated protein 2 OS=Sus scrofa OX=9	3	3	1	2	3	3	1	0	0	1	1	2	3	3	1	0	0	1	16.7	26.985	240	36.712	5	8.8	16.7	16.7	5	0	0	5	461820	51313	176140	113800	99477	13938	0	0	7157.5	29980	35917	51779
A0A5G2R0F0;F1RTF0	Proline rich coiled-coil 2A	PRRC2A	A0A5G2R0F0;F1RTF0	4;4	3;3	3;3	tr|A0A5G2R0F0|A0A5G2R0F0_PIG Proline rich coiled-coil 2A OS=Sus scrofa OX=9823 GN=PRRC2A PE=1 SV=1;tr|F1RTF0|F1RTF0_PIG Proline rich coiled-coil 2A OS=Sus scrofa OX=9823 GN=PRRC2A PE=1 SV=2	4	3	0	4	1	1	1	0	0	0	0	3	1	1	1	0	0	0	2.1	228.87	2164	18.404	0	2.1	0.6	0.6	0.6	0	0	0	52047	0	41490	4735.5	2911.1	2910	0	0	0	0	12273	2553.1
A0A5G2R440;M3VK01;A0A287ABD0;I3LRK0	RNA helicase (EC 3.6.4.13)	DHX36	A0A5G2R440;M3VK01	3;3;1;1	3;3;1;1	3;3;1;1	tr|A0A5G2R440|A0A5G2R440_PIG RNA helicase OS=Sus scrofa OX=9823 GN=DHX36 PE=1 SV=1;tr|M3VK01|M3VK01_PIG RNA helicase OS=Sus scrofa OX=9823 GN=DHX36 PE=1 SV=1	3	3	1	2	0	0	2	2	2	0	1	2	0	0	2	2	2	0	4.1	100.59	873	21.192	1	2.7	0	0	3.1	3.1	3.1	0	102870	2726.1	50655	0	0	3147.9	29553	16788	0	3634.3	13900	0
A0A8D0NQG2;A0A8W4FGB5;A0A5G2R5U8	Uncharacterized protein	NACA	A0A8D0NQG2;A0A8W4FGB5;A0A5G2R5U8	3;3;3	3;3;3	3;3;3	tr|A0A8D0NQG2|A0A8D0NQG2_PIG Uncharacterized protein OS=Sus scrofa OX=9823 GN=NACA PE=4 SV=1;tr|A0A8W4FGB5|A0A8W4FGB5_PIG NAC-A/B domain-containing protein OS=Sus scrofa OX=9823 GN=NACA PE=1 SV=1;tr|A0A5G2R5U8|A0A5G2R5U8_PIG NAC-A/B domain-containing prote	3	3	3	3	3	2	3	2	2	3	3	3	3	2	3	2	2	3	18.8	24.378	224	78.503	18.8	18.8	18.8	12.1	18.8	12.9	12.5	18.8	741060	41112	160580	95044	10062	205950	51963	114430	61922	21909	36774	45644
K7GP05;F1S1Q7;K7GNC6;A0A5G2R976;A0A5G2QZI2	MICOS complex subunit	APOOL	K7GP05;F1S1Q7;K7GNC6;A0A5G2R976;A0A5G2QZI2	3;3;3;3;2	3;3;3;3;2	3;3;3;3;2	tr|K7GP05|K7GP05_PIG MICOS complex subunit OS=Sus scrofa OX=9823 GN=APOOL PE=1 SV=2;tr|F1S1Q7|F1S1Q7_PIG MICOS complex subunit OS=Sus scrofa OX=9823 GN=APOOL PE=1 SV=3;tr|K7GNC6|K7GNC6_PIG MICOS complex subunit OS=Sus scrofa OX=9823 GN=APOOL PE=1 SV=3;tr|A	3	3	1	3	3	0	2	0	2	2	1	3	3	0	2	0	2	2	16.4	24.491	225	18.824	6.2	16.4	16.4	0	10.2	0	12.9	10.2	146700	9584.3	55068	34824	0	16813	0	15481	14928	15841	9674.1	11093
A0A5G2RAK4	Small ribosomal subunit protein bS6m (28S ribosomal protein S6, mitochondrial)	MRPS6	A0A5G2RAK4	3	3	3	tr|A0A5G2RAK4|A0A5G2RAK4_PIG Small ribosomal subunit protein bS6m OS=Sus scrofa OX=9823 GN=MRPS6 PE=3 SV=1	3	3	2	3	0	0	0	0	0	0	2	3	0	0	0	0	0	0	23.6	13.949	123	19.837	17.1	23.6	0	0	0	0	0	0	172670	14768	157900	0	0	0	0	0	0	8174.3	20050	0
A0A5G2REQ7;F1S663	Laminin subunit gamma-1 (Laminin B2 chain) (Laminin-1 subunit gamma) (Laminin-10 subunit gamma) (Laminin-11 subunit gamma) (Laminin-2 subunit gamma) (Laminin-3 subunit gamma) (Laminin-4 subunit gamma) (Laminin-6 subunit gamma) (Laminin-7 subunit gamma) (Laminin-8 subunit gamma) (Laminin-9 subunit gamma) (S-laminin subunit gamma)	LAMC1	A0A5G2REQ7;F1S663	3;3	3;3	3;3	tr|A0A5G2REQ7|A0A5G2REQ7_PIG Laminin subunit gamma 1 OS=Sus scrofa OX=9823 GN=LAMC1 PE=1 SV=2;tr|F1S663|F1S663_PIG Laminin subunit gamma 1 OS=Sus scrofa OX=9823 GN=LAMC1 PE=1 SV=4	3	3	0	1	0	0	3	2	2	2	0	1	0	0	3	2	2	2	3.1	167.29	1506	24.323	0	1.1	0	0	3.1	2.2	2.2	2.2	48857	0	2242.8	0	0	20012	9310	9420.5	7872.6	0	1103.1	0
A0A5G2RKP2;A0A5G2RNP2;F1SD97;A0A287BRE0;A0A5G2QQL7	Phenylalanine--tRNA ligase alpha subunit (EC 6.1.1.20) (Phenylalanyl-tRNA synthetase alpha subunit)	FARSA	A0A5G2RKP2;A0A5G2RNP2;F1SD97;A0A287BRE0;A0A5G2QQL7	3;3;3;2;2	3;3;3;2;2	3;3;3;2;2	tr|A0A5G2RKP2|A0A5G2RKP2_PIG phenylalanine--tRNA ligase OS=Sus scrofa OX=9823 GN=FARSA PE=1 SV=1;tr|A0A5G2RNP2|A0A5G2RNP2_PIG phenylalanine--tRNA ligase OS=Sus scrofa OX=9823 GN=FARSA PE=1 SV=1;tr|F1SD97|F1SD97_PIG phenylalanine--tRNA ligase OS=Sus scrofa	3	3	2	2	3	2	2	0	2	1	2	2	3	2	2	0	2	1	6.8	53.777	474	26.126	4.6	4.4	6.8	4.6	4.6	0	4.6	2.3	306230	49036	53079	70435	26264	78394	0	25422	3595.6	22839	11290	24440
F1S564;A0A5G2RLE0	RNA 3'-terminal phosphate cyclase (EC 6.5.1.4) (RNA terminal phosphate cyclase domain-containing protein 1)	RTCA	F1S564;A0A5G2RLE0	3;3	3;3	3;3	tr|F1S564|F1S564_PIG RNA 3-terminal phosphate cyclase OS=Sus scrofa OX=9823 GN=RTCA PE=1 SV=3;tr|A0A5G2RLE0|A0A5G2RLE0_PIG RNA 3-terminal phosphate cyclase OS=Sus scrofa OX=9823 GN=RTCA PE=1 SV=1	3	3	3	3	2	3	2	1	3	2	3	3	2	3	2	1	3	2	10.7	39.205	366	25.976	10.7	10.7	7.1	10.7	7.1	2.7	10.7	7.1	351280	40048	85097	16391	124250	22724	7093.4	47316	8358.9	18469	15690	6183.1
A0A5S6G321;A5GFN6	Rae1 protein homolog (mRNA-associated protein mrnp 41)	RAE1	A0A5S6G321;A5GFN6	3;3	3;3	3;3	tr|A0A5S6G321|A0A5S6G321_PIG Rae1 protein homolog OS=Sus scrofa OX=9823 GN=RAE1 PE=1 SV=1;sp|A5GFN6|RAEL1_PIG mRNA export factor OS=Sus scrofa OX=9823 GN=RAE1 PE=3 SV=1	3	3	3	3	2	2	1	2	1	1	3	3	2	2	1	2	1	1	9	36.933	333	19.927	9	9	5.1	5.1	2.4	6.3	2.4	2.4	354870	30701	173000	61132	49715	5908.1	18359	10485	5568.3	11816	44692	19434
A0A5S6HMS9;Q06AT9;F1RUT1;A0A8W4FCY8;A0A8W4FIS0;A0A4X1TGW5;A0A5G2Q937	RNA binding motif protein 4B	RBM4B	A0A5S6HMS9;Q06AT9;F1RUT1;A0A8W4FCY8;A0A8W4FIS0	3;3;3;3;3;1;1	3;3;3;3;3;1;1	3;3;3;3;3;1;1	tr|A0A5S6HMS9|A0A5S6HMS9_PIG RNA binding motif protein 4B OS=Sus scrofa OX=9823 GN=RBM4B PE=1 SV=2;sp|Q06AT9|RBM4B_PIG RNA-binding protein 4B OS=Sus scrofa OX=9823 GN=RBM4B PE=2 SV=1;tr|F1RUT1|F1RUT1_PIG RNA binding motif protein 4 OS=Sus scrofa OX=9823 GN	3	3	1	2	1	1	2	0	2	3	1	2	1	1	2	0	2	3	9.9	39.585	355	18.471	2.5	7	2.5	2.5	7.3	0	7.3	9.9	104550	6603.9	7589.5	6728.3	3193.6	11120	0	36477	32835	8062.1	2428.2	4505.1
A0A8W4FBU7;A6M931;A0A5S8KY97;A0A5G2QFK1	RNA helicase (EC 3.6.4.13)	EIF4A3	A0A8W4FBU7;A6M931;A0A5S8KY97	3;3;3;1	3;3;3;1	3;3;3;1	tr|A0A8W4FBU7|A0A8W4FBU7_PIG RNA helicase OS=Sus scrofa OX=9823 GN=EIF4A3 PE=1 SV=1;sp|A6M931|IF4A3_PIG Eukaryotic initiation factor 4A-III OS=Sus scrofa OX=9823 GN=EIF4A3 PE=2 SV=1;tr|A0A5S8KY97|A0A5S8KY97_PIG RNA helicase OS=Sus scrofa OX=9823 GN=EIF4A3	3	3	2	3	1	3	1	0	0	0	2	3	1	3	1	0	0	0	8.3	41.616	373	18.347	5.4	8.3	3.2	8.3	3.2	0	0	0	83131	14913	39748	3016.5	23168	2285.3	0	0	0	9997.5	6457.3	2514.7
A0A8D0TVT9;Q0MVN8;Q19QT8	Quinone oxidoreductase (EC 1.6.5.5) (NADPH:quinone reductase) (Zeta-crystallin)	CRYZ	A0A8D0TVT9;Q0MVN8;Q19QT8	3;3;3	3;3;3	3;3;3	tr|A0A8D0TVT9|A0A8D0TVT9_PIG Crystallin zeta OS=Sus scrofa OX=9823 GN=CRYZ PE=3 SV=1;sp|Q0MVN8|QOR_PIG Quinone oxidoreductase OS=Sus scrofa OX=9823 GN=CRYZ PE=2 SV=1;tr|Q19QT8|Q19QT8_PIG Crystallin zeta OS=Sus scrofa OX=9823 GN=CRYZ PE=2 SV=1	3	3	2	3	1	3	2	2	2	2	2	3	1	3	2	2	2	2	10.5	31.62	296	39.703	6.4	10.5	2.7	10.5	6.4	6.4	6.4	6.4	975110	77823	137420	30363	104940	142200	170080	115410	196860	45304	33084	28111
A0A8W4F9P0;A0A8D0UXS6	TAR DNA-binding protein 43	TARDBP	A0A8W4F9P0;A0A8D0UXS6	3;3	3;3	3;3	tr|A0A8W4F9P0|A0A8W4F9P0_PIG TAR DNA binding protein OS=Sus scrofa OX=9823 GN=TARDBP PE=1 SV=1;tr|A0A8D0UXS6|A0A8D0UXS6_PIG TAR DNA-binding protein 43 OS=Sus scrofa OX=9823 GN=TARDBP PE=4 SV=1	3	3	2	3	2	1	2	2	2	2	2	3	2	1	2	2	2	2	9.5	33.328	295	18.684	5.8	9.5	5.8	2.7	5.8	5.8	5.8	5.8	285780	22247	98930	20136	14392	36493	32348	38401	22831	12541	24663	10033
A0A8D0WX68	Interferon induced protein with tetratricopeptide repeats 5	IFIT5	A0A8D0WX68	3	3	3	tr|A0A8D0WX68|A0A8D0WX68_PIG Interferon induced protein with tetratricopeptide repeats 5 OS=Sus scrofa OX=9823 GN=IFIT5 PE=3 SV=1	3	3	0	0	0	1	3	3	3	3	0	0	0	1	3	3	3	3	5.7	56.854	489	18.999	0	0	0	2.5	5.7	5.7	5.7	5.7	9422100	0	0	0	4109.8	3806100	139770	2783000	2689100	0	0	0
A0A8D1I2R6;P67985	Large ribosomal subunit protein eL22 (60S ribosomal protein L22)	RPL22	A0A8D1I2R6;P67985	3;3	3;3	3;3	tr|A0A8D1I2R6|A0A8D1I2R6_PIG Large ribosomal subunit protein eL22 OS=Sus scrofa OX=9823 GN=RPL22 PE=3 SV=1;sp|P67985|RL22_PIG Large ribosomal subunit protein eL22 OS=Sus scrofa OX=9823 GN=RPL22 PE=1 SV=2	3	3	3	3	3	3	3	3	3	3	3	3	3	3	3	3	3	3	31.2	14.431	125	191.86	31.2	31.2	31.2	31.2	31.2	31.2	31.2	31.2	4318600	384030	653810	521880	263870	776530	399520	678350	640620	194820	134950	226740
A0A8W4FAT6	Poly(rC) binding protein 1	PCBP1	A0A8W4FAT6	6	3	3	tr|A0A8W4FAT6|A0A8W4FAT6_PIG Poly(rC) binding protein 1 OS=Sus scrofa OX=9823 GN=PCBP1 PE=1 SV=1	6	3	5	6	5	5	4	5	4	4	2	3	2	2	2	2	1	2	23.3	33.931	322	18.797	18.3	23.3	18.3	18.3	15.8	20.5	15.5	15.8	702220	61160	145150	170430	43136	30651	180290	47929	23478	27601	33810	88428
A0A8W4FQK2;I3LDL8	Pre-mRNA splicing tri-snRNP complex factor PRPF4	PRPF4	A0A8W4FQK2;I3LDL8	3;3	3;3	3;3	tr|A0A8W4FQK2|A0A8W4FQK2_PIG Pre-mRNA splicing tri-snRNP complex factor PRPF4 OS=Sus scrofa OX=9823 GN=PRPF4 PE=1 SV=1;tr|I3LDL8|I3LDL8_PIG Pre-mRNA splicing tri-snRNP complex factor PRPF4 OS=Sus scrofa OX=9823 GN=PRPF4 PE=1 SV=2	3	3	1	3	1	0	1	0	0	1	1	3	1	0	1	0	0	1	7.1	55.046	491	18.469	2.9	7.1	2.4	0	2.9	0	0	2.9	47820	1300.7	31832	6925.4	0	7086	0	0	675.38	2946.5	7416.6	3408.4
A0A8W4FQL0	H1.10 linker histone	H1-10	A0A8W4FQL0	3	3	3	tr|A0A8W4FQL0|A0A8W4FQL0_PIG H1.10 linker histone OS=Sus scrofa OX=9823 GN=H1-10 PE=1 SV=1	3	3	0	2	0	0	3	0	2	2	0	2	0	0	3	0	2	2	17.8	22.524	214	21.208	0	12.6	0	0	17.8	0	10.7	10.7	138430	0	14011	0	0	67511	0	24436	32468	0	4745.5	0
Q95342;A0A900RBU1;A0A4X1W0P1;A0A5G2QVU1	Large ribosomal subunit protein eL18 (60S ribosomal protein L18)	RPL18	Q95342;A0A900RBU1;A0A4X1W0P1;A0A5G2QVU1	3;3;2;2	3;3;2;2	3;3;2;2	sp|Q95342|RL18_PIG Large ribosomal subunit protein eL18 OS=Sus scrofa OX=9823 GN=RPL18 PE=1 SV=4;tr|A0A900RBU1|A0A900RBU1_PIG Large ribosomal subunit protein eL18 OS=Sus scrofa OX=9823 GN=RPL18 PE=3 SV=1;tr|A0A4X1W0P1|A0A4X1W0P1_PIG Large ribosomal subunit	3	3	2	3	2	2	1	0	2	0	2	3	2	2	1	0	2	0	16.9	22.304	195	20.061	10.3	16.9	10.3	10.3	6.7	0	13.3	0	250240	32540	95810	38531	48825	11437	0	23094	0	21986	23524	20273
A5A761;A0A287A4Y6;A0A8D1LPD8;A0A5G2QW82	Sideroflexin-1	SFXN1	A5A761;A0A287A4Y6;A0A8D1LPD8;A0A5G2QW82	3;2;2;2	3;2;2;2	3;2;2;2	sp|A5A761|SFXN1_PIG Sideroflexin-1 OS=Sus scrofa OX=9823 GN=SFXN1 PE=2 SV=1;tr|A0A287A4Y6|A0A287A4Y6_PIG Sideroflexin-1 OS=Sus scrofa OX=9823 GN=SFXN1 PE=1 SV=1;tr|A0A8D1LPD8|A0A8D1LPD8_PIG Sidoreflexin OS=Sus scrofa OX=9823 GN=SFXN1 PE=3 SV=1;tr|A0A5G2QW8	3	3	1	2	1	1	3	3	3	3	1	2	1	1	3	3	3	3	12.4	35.624	322	20.764	3.7	7.8	3.7	3.7	12.4	12.4	12.4	12.4	337150	8038.7	29377	18136	5896.7	47308	84521	71358	72516	6500.3	2901.7	18659
F1RFI1	Elongation factor Tu	TUFM	F1RFI1	3	3	3	tr|F1RFI1|F1RFI1_PIG Elongation factor Tu OS=Sus scrofa OX=9823 GN=TUFM PE=1 SV=2	3	3	2	2	3	3	3	2	3	2	2	2	3	3	3	2	3	2	5.8	61.398	566	26.782	3.9	4.1	5.8	5.8	5.8	3.9	5.8	3.9	540260	39514	43988	79220	45284	134960	59108	84594	53590	17539	26658	30117
F1RHH8	Pre-mRNA-processing-splicing factor 8 (Splicing factor Prp8)	PRPF8	F1RHH8	3	3	3	tr|F1RHH8|F1RHH8_PIG Pre-mRNA processing factor 8 OS=Sus scrofa OX=9823 GN=PRPF8 PE=1 SV=3	3	3	1	2	1	1	1	1	1	1	1	2	1	1	1	1	1	1	1.3	273.6	2335	24.971	0.5	0.9	0.5	0.5	0.4	0.4	0.5	0.5	100280	13618	40022	14376	6013.5	4606.6	14133	4831	2676.7	13867	14715	12110
P17741;F1RJ01	High mobility group protein B2 (High mobility group protein 2) (HMG-2)	HMGB2 HMG2	P17741;F1RJ01	4;4	4;4	3;3	sp|P17741|HMGB2_PIG High mobility group protein B2 OS=Sus scrofa OX=9823 GN=HMGB2 PE=1 SV=2;tr|F1RJ01|F1RJ01_PIG High mobility group protein B2 OS=Sus scrofa OX=9823 GN=HMGB2 PE=3 SV=3	4	3	2	3	3	3	2	0	2	2	1	2	2	2	2	0	2	2	19.5	24.133	210	24.957	10.5	13.3	14.3	14.3	11.4	0	11.4	11.4	229750	8766.6	87259	36507	11458	44084	0	24386	17291	7179.7	15034	9407.6
F1RKS3	Flap endonuclease 1 (FEN-1) (EC 3.1.-.-) (Flap structure-specific endonuclease 1)	FEN1	F1RKS3	3	3	3	tr|F1RKS3|F1RKS3_PIG Flap endonuclease 1 OS=Sus scrofa OX=9823 GN=FEN1 PE=1 SV=1	3	3	2	2	2	1	3	2	3	2	2	2	2	1	3	2	3	2	9.2	42.402	380	73.983	7.1	7.1	7.1	2.9	9.2	7.1	9.2	7.1	136170	3885	21272	20080	1206.9	24648	15697	38040	11345	1309.1	5103.3	10055
F1RT10	CDKN2A interacting protein (CDKN2A-interacting protein isoform 1) (CDKN2A-interacting protein isoform X1)	CDKN2AIP	F1RT10	3	3	3	tr|F1RT10|F1RT10_PIG CDKN2A interacting protein OS=Sus scrofa OX=9823 GN=CDKN2AIP PE=1 SV=3	3	3	0	3	2	0	0	0	0	0	0	3	2	0	0	0	0	0	6	61.508	583	17.302	0	6	4.3	0	0	0	0	0	38624	0	28661	9962.7	0	0	0	0	0	0	5377.6	4552.5
F1S001;A0A5G2QIX0	Small ribosomal subunit protein uS2m (28S ribosomal protein S2, mitochondrial)	MRPS2	F1S001;A0A5G2QIX0	3;2	3;2	3;2	tr|F1S001|F1S001_PIG 28S ribosomal protein S2, mitochondrial OS=Sus scrofa OX=9823 GN=MRPS2 PE=1 SV=1;tr|A0A5G2QIX0|A0A5G2QIX0_PIG Mitochondrial ribosomal protein S2 OS=Sus scrofa OX=9823 GN=MRPS2 PE=3 SV=1	3	3	2	3	0	1	0	0	1	0	2	3	0	1	0	0	1	0	8.7	31.685	289	20.183	5.5	8.7	0	2.4	0	0	3.1	0	66879	2611	60102	0	3179.5	0	0	986.6	0	1018.9	13940	0
F1S5G4	Cell growth-regulating nucleolar protein	LYAR	F1S5G4	3	3	3	tr|F1S5G4|F1S5G4_PIG Ly1 antibody reactive OS=Sus scrofa OX=9823 GN=LYAR PE=1 SV=1	3	3	0	1	1	0	3	1	2	1	0	1	1	0	3	1	2	1	6	43.895	386	18.849	0	3.4	3.4	0	6	3.4	6	3.4	105090	0	12546	4504.2	0	58475	3016.1	16199	10353	0	4873.5	3546.1
F1SFF4;A0A287B7A0	RNA transcription, translation and transport factor protein	RTRAF	F1SFF4;A0A287B7A0	3;2	3;2	3;2	tr|F1SFF4|F1SFF4_PIG RNA transcription, translation and transport factor protein OS=Sus scrofa OX=9823 GN=RTRAF PE=1 SV=1;tr|A0A287B7A0|A0A287B7A0_PIG RNA transcription, translation and transport factor protein OS=Sus scrofa OX=9823 GN=RTRAF PE=1 SV=1	3	3	3	3	3	3	2	1	2	2	3	3	3	3	2	1	2	2	11.5	28.065	244	19.676	11.5	11.5	11.5	11.5	7.4	3.7	7.4	7.4	676180	87607	259600	38354	172190	39420	4658.6	46941	27405	39967	43545	15630
F1SFV7	Protein S100 (S100 calcium-binding protein)	S100A4	F1SFV7	3	3	3	tr|F1SFV7|F1SFV7_PIG Protein S100 OS=Sus scrofa OX=9823 GN=S100A4 PE=1 SV=1	3	3	2	2	3	3	2	1	0	1	2	2	3	3	2	1	0	1	17.8	11.788	101	25.83	17.8	17.8	17.8	17.8	16.8	7.9	0	7.9	498770	72562	98646	105140	121830	45982	23696	0	30914	47773	40066	31251
F2Z567;K7GNY4;A0A5K1VDT5;A0A5G2R4W2	Large ribosomal subunit protein uL2 (60S ribosomal protein L8)	RPL8	F2Z567;K7GNY4;A0A5K1VDT5;A0A5G2R4W2	3;2;2;2	3;2;2;2	3;2;2;2	tr|F2Z567|F2Z567_PIG Large ribosomal subunit protein uL2 OS=Sus scrofa OX=9823 GN=RPL8 PE=1 SV=1;tr|K7GNY4|K7GNY4_PIG Large ribosomal subunit protein uL2 OS=Sus scrofa OX=9823 GN=RPL8 PE=1 SV=3;tr|A0A5K1VDT5|A0A5K1VDT5_PIG Large ribosomal subunit protein u	3	3	3	3	3	3	2	0	2	2	3	3	3	3	2	0	2	2	13.6	28.024	257	43.858	13.6	13.6	13.6	13.6	10.5	0	10.5	10.5	947740	151740	467610	133200	136070	15772	0	12572	30770	57499	70641	42349
F2Z5Q9;A0A4X1SMQ2	Nuclear cap-binding protein subunit 2 (20 kDa nuclear cap-binding protein)	NCBP2	F2Z5Q9	3;1	3;1	3;1	tr|F2Z5Q9|F2Z5Q9_PIG Nuclear cap-binding protein subunit 2 OS=Sus scrofa OX=9823 GN=NCBP2 PE=1 SV=1	3	3	3	3	3	3	3	3	3	3	3	3	3	3	3	3	3	3	17.3	18.001	156	47.838	17.3	17.3	17.3	17.3	17.3	17.3	17.3	17.3	1488000	103350	188020	89252	124590	270300	199900	159050	353520	51149	45378	35983
I3LAJ6;I3LV17	small monomeric GTPase (EC 3.6.5.2)	RALA	I3LAJ6	3;1	3;1	3;1	tr|I3LAJ6|I3LAJ6_PIG RAS like proto-onco A OS=Sus scrofa OX=9823 GN=RALA PE=1 SV=1	3	3	0	0	0	0	3	2	3	3	0	0	0	0	3	2	3	3	16	23.521	206	19.977	0	0	0	0	16	12.1	16	16	106710	0	0	0	0	39923	7196.7	27943	31650	0	0	0
I3LG95;I3LQ47;F1SLN0	ATP-dependent RNA helicase DHX29 (EC 3.6.4.13) (DEAH box protein 29)	DHX29	I3LG95;I3LQ47	3;3;1	3;3;1	3;3;1	tr|I3LG95|I3LG95_PIG ATP-dependent RNA helicase DHX29 OS=Sus scrofa OX=9823 GN=DHX29 PE=1 SV=3;tr|I3LQ47|I3LQ47_PIG ATP-dependent RNA helicase DHX29 OS=Sus scrofa OX=9823 GN=DHX29 PE=1 SV=2	3	3	1	3	1	1	1	2	2	1	1	3	1	1	1	2	2	1	2.8	157.01	1384	17.726	0.9	2.8	0.9	0.9	1	1.9	1.9	0.9	94532	8116.2	28350	8054.9	2556.6	2854.3	11690	22622	10288	6500.9	6877.5	5607.1
I3LQ79	Major vault protein	MVP	I3LQ79	3	3	3	tr|I3LQ79|I3LQ79_PIG Major vault protein OS=Sus scrofa OX=9823 GN=MVP PE=1 SV=2	3	3	2	2	2	3	3	2	2	3	2	2	2	3	3	2	2	3	4.8	99.702	900	21.288	2.9	3.6	2.9	4.8	4.8	3.6	3.6	4.8	101700	4876.2	15026	7656.9	18857	22555	7094.7	12133	13500	3705.6	5162.4	3184.8
I3LQP2;A0A5G2R681;A0A5G2R4D1	Pleckstrin homology like domain family B member 2	PHLDB2	I3LQP2;A0A5G2R681;A0A5G2R4D1	3;2;2	3;2;2	3;2;2	tr|I3LQP2|I3LQP2_PIG Pleckstrin homology like domain family B member 2 OS=Sus scrofa OX=9823 GN=PHLDB2 PE=4 SV=3;tr|A0A5G2R681|A0A5G2R681_PIG Pleckstrin homology like domain family B member 2 OS=Sus scrofa OX=9823 GN=PHLDB2 PE=4 SV=1;tr|A0A5G2R4D1|A0A5G2R4	3	3	1	2	3	1	2	0	0	0	1	2	3	1	2	0	0	0	2.2	141.64	1253	17.625	0.9	1.6	2.2	0.9	1.6	0	0	0	71983	4355.3	27700	26575	7458.2	5894.2	0	0	0	3733.3	7829.7	12687
Q29223	Large ribosomal subunit protein eL34 (60S ribosomal protein L34)	RPL34	Q29223	3	3	3	sp|Q29223|RL34_PIG Large ribosomal subunit protein eL34 OS=Sus scrofa OX=9823 GN=RPL34 PE=1 SV=3	3	3	3	3	2	3	3	2	3	3	3	3	2	3	3	2	3	3	22.2	13.293	117	18.749	22.2	22.2	14.5	22.2	22.2	15.4	22.2	22.2	453790	38330	127770	22803	45031	39946	51812	64784	63308	15976	15847	11962
Q9MZ16;A0A2C9F3B2;A0A5S6HVC8	Non-selective voltage-gated ion channel VDAC1 (Voltage-dependent anion-selective channel protein 1) (VDAC-1)	VDAC1	Q9MZ16;A0A2C9F3B2;A0A5S6HVC8	3;2;2	3;2;2	3;2;2	sp|Q9MZ16|VDAC1_PIG Non-selective voltage-gated ion channel VDAC1 OS=Sus scrofa OX=9823 GN=VDAC1 PE=2 SV=3;tr|A0A2C9F3B2|A0A2C9F3B2_PIG Non-selective voltage-gated ion channel VDAC1 OS=Sus scrofa OX=9823 GN=VDAC1 PE=1 SV=2;tr|A0A5S6HVC8|A0A5S6HVC8_PIG Non-	3	3	1	2	2	3	3	3	3	3	1	2	2	3	3	3	3	3	15.5	30.726	283	23.757	4.2	8.8	8.8	15.5	15.5	15.5	15.5	15.5	409370	6830	58890	34416	31876	90758	52458	79110	55031	6459.3	14945	17666
R4JU57	LSm14A (LSm14A protein) (Protein LSM14 homolog A isoform b)	LSM14A LSm14A	R4JU57	3	3	3	tr|R4JU57|R4JU57_PIG LSm14A OS=Sus scrofa OX=9823 GN=LSM14A PE=2 SV=1	3	3	0	3	2	0	0	1	2	0	0	3	2	0	0	1	2	0	6.5	50.581	463	18.129	0	6.5	3.9	0	0	1.7	4.3	0	113160	0	89015	6790.8	0	0	3460.5	13891	0	0	17863	2896.6
A0A0M3KL56	28S ribosomal protein S28, mitochondrial (Mitochondrial ribosomal protein S28) (Mitoribosomal protein ms28, mrps28)	MRPS28	A0A0M3KL56	2	2	2	tr|A0A0M3KL56|A0A0M3KL56_PIG 28S ribosomal protein S28, mitochondrial OS=Sus scrofa OX=9823 GN=MRPS28 PE=1 SV=1	2	2	0	2	0	0	0	0	0	0	0	2	0	0	0	0	0	0	9	20.979	188	11.814	0	9	0	0	0	0	0	0	59923	0	59923	0	0	0	0	0	0	0	0	0
A0A286ZY60;A0A8D1UKQ0;A0A8D0XLL0;A0A286ZTG2;A0A1B0V621;A0A287AT92;A0A8D1UKR2;A0A480ZSM5;A0A287AVV5;A0A8D1IFR8;A0A287BKI8;K7GN96;A0A287BQN7;K7GQC3	Muscleblind like splicing regulator 1	MBNL1	A0A286ZY60;A0A8D1UKQ0;A0A8D0XLL0;A0A286ZTG2;A0A1B0V621;A0A287AT92;A0A8D1UKR2;A0A480ZSM5;A0A287AVV5;A0A8D1IFR8;A0A287BKI8	5;5;5;5;5;5;5;5;4;3;3;2;2;2	5;5;5;5;5;5;5;5;4;3;3;2;2;2	2;2;2;2;2;2;2;2;1;0;0;0;0;0	tr|A0A286ZY60|A0A286ZY60_PIG Muscleblind like splicing regulator 1 OS=Sus scrofa OX=9823 GN=MBNL1 PE=3 SV=1;tr|A0A8D1UKQ0|A0A8D1UKQ0_PIG Muscleblind like splicing regulator 1 OS=Sus scrofa OX=9823 GN=MBNL1 PE=3 SV=1;tr|A0A8D0XLL0|A0A8D0XLL0_PIG Muscleblind	5	2	4	4	4	5	3	2	3	3	1	2	2	2	1	0	1	1	12.7	36.92	339	33.877	9.4	10.6	10.6	12.7	8.3	5	8.3	8.3	2977800	566980	312260	294420	420190	579060	22904	273250	508760	142760	57261	129470
I3LB68;A0A480VGP0;A0A286ZID6	DAZ-associated protein 1 (Deleted in azoospermia-associated protein 1)	DAZAP1	I3LB68;A0A480VGP0;A0A286ZID6	2;2;2	2;2;2	2;2;2	tr|I3LB68|I3LB68_PIG DAZ associated protein 1 OS=Sus scrofa OX=9823 GN=DAZAP1 PE=4 SV=3;tr|A0A480VGP0|A0A480VGP0_PIG DAZ associated protein 1 OS=Sus scrofa OX=9823 GN=DAZAP1 PE=1 SV=1;tr|A0A286ZID6|A0A286ZID6_PIG DAZ associated protein 1 OS=Sus scrofa OX=9	2	2	0	2	1	1	0	0	0	1	0	2	1	1	0	0	0	1	6.3	43.091	398	20.753	0	6.3	3.8	2.5	0	0	0	3.8	279430	0	188170	1673	2353.8	0	0	0	87230	0	80856	3930.1
A0A286ZIE8;F1RZQ6;A0A8D1EAJ3;A0A8W4FN21;F1RRA6	ADP/ATP translocase (ADP,ATP carrier protein)	SLC25A4	A0A286ZIE8;F1RZQ6;A0A8D1EAJ3;A0A8W4FN21	8;7;7;5;2	3;2;3;2;0	2;1;2;2;0	tr|A0A286ZIE8|A0A286ZIE8_PIG ADP/ATP translocase OS=Sus scrofa OX=9823 GN=SLC25A4 PE=1 SV=1;tr|F1RZQ6|F1RZQ6_PIG ADP/ATP translocase OS=Sus scrofa OX=9823 GN=SLC25A4 PE=1 SV=3;tr|A0A8D1EAJ3|A0A8D1EAJ3_PIG ADP/ATP translocase OS=Sus scrofa OX=9823 GN=SLC25A	8	2	6	8	5	7	4	3	4	4	2	2	0	2	1	1	1	1	26.2	33.026	298	18.545	20.1	26.2	16.8	23.5	14.4	10.7	14.4	14.4	275720	13752	52231	10699	30749	39737	46515	67540	14499	5004.2	8977.2	10480
A0A287B7N8;Q2HYU2;A0A286ZKJ2;I3LCA1;A0A286ZQ47;A0A286ZIJ9;A0A287B8N1;A0A287BCP5;A0A286ZU66	ATP-dependent 6-phosphofructokinase (ATP-PFK) (Phosphofructokinase) (EC 2.7.1.11) (Phosphohexokinase)	PFKM	A0A287B7N8;Q2HYU2;A0A286ZKJ2;I3LCA1;A0A286ZQ47;A0A286ZIJ9;A0A287B8N1;A0A287BCP5;A0A286ZU66	3;3;3;3;3;3;3;2;2	2;2;2;2;2;2;2;2;2	2;2;2;2;2;2;2;2;2	tr|A0A287B7N8|A0A287B7N8_PIG ATP-dependent 6-phosphofructokinase OS=Sus scrofa OX=9823 GN=PFKM PE=1 SV=2;sp|Q2HYU2|PFKAM_PIG ATP-dependent 6-phosphofructokinase, muscle type OS=Sus scrofa OX=9823 GN=PFKM PE=2 SV=1;tr|A0A286ZKJ2|A0A286ZKJ2_PIG ATP-dependent	3	2	1	3	3	3	1	1	1	2	0	2	2	2	0	0	0	1	4.2	82.462	754	11.098	1.2	4.2	4.2	4.2	1.2	1.2	1.2	2.7	38197	0	18468	4205.7	12268	0	0	0	3255.6	0	2799.9	2305.6
F1S089;A0A286ZIM8	Serine beta-lactamase-like protein LACTB, mitochondrial	LACTB	F1S089;A0A286ZIM8	2;2	2;2	2;2	tr|F1S089|F1S089_PIG Lactamase beta OS=Sus scrofa OX=9823 GN=LACTB PE=1 SV=1;tr|A0A286ZIM8|A0A286ZIM8_PIG Lactamase beta OS=Sus scrofa OX=9823 GN=LACTB PE=1 SV=1	2	2	2	2	0	1	0	0	0	0	2	2	0	1	0	0	0	0	3.8	61.826	556	12.461	3.8	3.8	0	1.8	0	0	0	0	19564	6059	10436	0	3068.3	0	0	0	0	3922.4	2829.2	0
F1SS19;A0A286ZIV3	X-ray repair cross-complementing protein 5 (ATP-dependent DNA helicase 2 subunit 2) (ATP-dependent DNA helicase II 80 kDa subunit) (CTC box-binding factor 85 kDa subunit) (DNA repair protein XRCC5) (Ku80) (Nuclear factor IV)	XRCC5	F1SS19;A0A286ZIV3	2;2	2;2	2;2	tr|F1SS19|F1SS19_PIG X-ray repair cross complementing 5 OS=Sus scrofa OX=9823 GN=XRCC5 PE=1 SV=5;tr|A0A286ZIV3|A0A286ZIV3_PIG X-ray repair cross complementing 5 OS=Sus scrofa OX=9823 GN=XRCC5 PE=1 SV=1	2	2	0	0	0	0	2	2	2	1	0	0	0	0	2	2	2	1	3.5	84.517	743	15.773	0	0	0	0	3.5	3.5	3.5	2	53590	0	0	0	0	14632	9706.4	23632	5619	0	0	0
A0A286ZPL1;A0A286ZY71;F1S485;A0A287ARK5;A0A286ZJ88;A0A287AVU3;A0A287A2U2;A0A287BLI2;A0A287B4Z4;A0A287BJ38	Protein 4.1 (4.1R) (Band 4.1) (Erythrocyte membrane protein band 4.1)	EPB41L1	A0A286ZPL1;A0A286ZY71;F1S485;A0A287ARK5;A0A286ZJ88;A0A287AVU3;A0A287A2U2;A0A287BLI2;A0A287B4Z4;A0A287BJ38	3;3;3;3;3;3;3;2;2;2	2;2;2;2;2;2;2;1;1;1	2;2;2;2;2;2;2;1;1;1	tr|A0A286ZPL1|A0A286ZPL1_PIG Erythrocyte membrane protein band 4.1 like 1 OS=Sus scrofa OX=9823 GN=EPB41L1 PE=1 SV=2;tr|A0A286ZY71|A0A286ZY71_PIG Erythrocyte membrane protein band 4.1 like 1 OS=Sus scrofa OX=9823 GN=EPB41L1 PE=1 SV=3;tr|F1S485|F1S485_PIG E	3	2	0	3	2	0	2	1	2	0	0	2	1	0	1	0	1	0	4	111.24	1016	37.132	0	4	2.6	0	2.4	0.9	2.4	0	64758	0	47771	6107.6	0	1948.4	0	8931.3	0	0	10708	3459.4
A0A286ZJ91;A0A481C371	Vasodilator-stimulated phosphoprotein	VASP	A0A286ZJ91;A0A481C371	2;2	2;2	2;2	tr|A0A286ZJ91|A0A286ZJ91_PIG Vasodilator stimulated phosphoprotein OS=Sus scrofa OX=9823 GN=VASP PE=3 SV=2;tr|A0A481C371|A0A481C371_PIG Vasodilator-stimulated phosphoprotein OS=Sus scrofa OX=9823 GN=VASP PE=3 SV=1	2	2	0	2	0	1	0	0	0	0	0	2	0	1	0	0	0	0	10.3	38.398	360	11.065	0	10.3	0	3.3	0	0	0	0	18436	0	14668	0	3767.8	0	0	0	0	0	2787	0
A0A8W4FI09;A0A286ZK61;F1S5K6;A0A287AEY1	S1 RNA binding domain 1	SRBD1	A0A8W4FI09;A0A286ZK61;F1S5K6;A0A287AEY1	2;2;2;2	2;2;2;2	2;2;2;2	tr|A0A8W4FI09|A0A8W4FI09_PIG S1 RNA binding domain 1 OS=Sus scrofa OX=9823 GN=SRBD1 PE=1 SV=1;tr|A0A286ZK61|A0A286ZK61_PIG S1 RNA binding domain 1 OS=Sus scrofa OX=9823 GN=SRBD1 PE=1 SV=1;tr|F1S5K6|F1S5K6_PIG S1 RNA binding domain 1 OS=Sus scrofa OX=9823 G	2	2	1	1	1	1	2	1	2	2	1	1	1	1	2	1	2	2	2.7	100.11	900	11.826	1.3	1.3	1.3	1.3	2.7	1.3	2.7	2.7	336110	25755	31311	23355	24814	119630	1062.7	71506	38676	16837	11860	14583
A0A8W4FGB1;A0A5G2QI12;A0A5G2R9L6;A0A5G2QNU8;A0A286ZKM8;A0A287AF78;F1S8S4	ENAH actin regulator	ENAH	A0A8W4FGB1;A0A5G2QI12;A0A5G2R9L6;A0A5G2QNU8;A0A286ZKM8;A0A287AF78;F1S8S4	2;2;2;2;2;2;1	2;2;2;2;2;2;1	2;2;2;2;2;2;1	tr|A0A8W4FGB1|A0A8W4FGB1_PIG ENAH actin regulator OS=Sus scrofa OX=9823 GN=ENAH PE=1 SV=1;tr|A0A5G2QI12|A0A5G2QI12_PIG ENAH actin regulator OS=Sus scrofa OX=9823 GN=ENAH PE=1 SV=2;tr|A0A5G2R9L6|A0A5G2R9L6_PIG ENAH actin regulator OS=Sus scrofa OX=9823 GN=E	2	2	0	2	0	0	0	0	0	0	0	2	0	0	0	0	0	0	6.3	56.743	540	14.088	0	6.3	0	0	0	0	0	0	16210	0	16210	0	0	0	0	0	0	0	0	0
A0A286ZKP9;A0A287A0M8;A0A286ZVU7;F1RQY4;A0A287AS54;A0A287BRK7	Nucleolar transcription factor 1 (Upstream-binding factor 1)	UBTF	A0A286ZKP9;A0A287A0M8;A0A286ZVU7;F1RQY4;A0A287AS54;A0A287BRK7	2;2;2;2;2;2	2;2;2;2;2;2	2;2;2;2;2;2	tr|A0A286ZKP9|A0A286ZKP9_PIG Upstream binding transcription factor OS=Sus scrofa OX=9823 GN=UBTF PE=1 SV=1;tr|A0A287A0M8|A0A287A0M8_PIG Upstream binding transcription factor OS=Sus scrofa OX=9823 GN=UBTF PE=1 SV=1;tr|A0A286ZVU7|A0A286ZVU7_PIG Upstream bind	2	2	0	1	1	1	2	1	2	2	0	1	1	1	2	1	2	2	3	75.625	643	12.076	0	1.9	1.9	1.9	3	1.9	3	3	169940	0	9605.9	3146.6	2455	88666	6651.5	35082	24330	0	4172	2191.1
A0A8W4FEJ9;A0A286ZKY6;A0A8W4FKI9;A0A8W4FDK2;A0A8W4F9S7;A0A287BHD4;A0A8W4FBL6;P81558;A0A287AYH7;A0A5G2QCT5	Myelin basic protein	MBP	A0A8W4FEJ9;A0A286ZKY6;A0A8W4FKI9;A0A8W4FDK2;A0A8W4F9S7;A0A287BHD4;A0A8W4FBL6;P81558;A0A287AYH7;A0A5G2QCT5	2;2;2;2;2;2;1;1;1;1	2;2;2;2;2;2;1;1;1;1	2;2;2;2;2;2;1;1;1;1	tr|A0A8W4FEJ9|A0A8W4FEJ9_PIG Myelin basic protein OS=Sus scrofa OX=9823 GN=MBP PE=1 SV=1;tr|A0A286ZKY6|A0A286ZKY6_PIG Myelin basic protein OS=Sus scrofa OX=9823 GN=MBP PE=1 SV=3;tr|A0A8W4FKI9|A0A8W4FKI9_PIG Myelin basic protein OS=Sus scrofa OX=9823 GN=MBP	2	2	0	0	0	0	2	2	2	2	0	0	0	0	2	2	2	2	11.6	18.618	172	12.364	0	0	0	0	11.6	11.6	11.6	11.6	212250	0	0	0	0	39932	63059	63889	45371	0	0	0
A0A286ZL26;A0A8W4FIL7;F2Z546;A0A8W4FNK1	Ribosomal protein L19	RPL19	A0A286ZL26;A0A8W4FIL7;F2Z546;A0A8W4FNK1	2;2;2;1	2;2;2;1	2;2;2;1	tr|A0A286ZL26|A0A286ZL26_PIG Ribosomal protein L19 OS=Sus scrofa OX=9823 GN=RPL19 PE=1 SV=1;tr|A0A8W4FIL7|A0A8W4FIL7_PIG Ribosomal protein L19 OS=Sus scrofa OX=9823 GN=RPL19 PE=1 SV=1;tr|F2Z546|F2Z546_PIG Large ribosomal subunit protein eL19 OS=Sus scrofa	2	2	1	2	2	2	1	0	2	2	1	2	2	2	1	0	2	2	14.9	20.92	175	30.657	5.1	14.9	14.9	14.9	5.1	0	14.9	14.9	519850	54326	179740	75059	70511	44802	0	43049	52362	43345	57769	62831
A0A8W4FAU7;A0A286ZLJ6;A0A287AMS8;F1RNI3	U4/U6 small nuclear ribonucleoprotein Prp31 (Pre-mRNA-processing factor 31) (U4/U6 snRNP 61 kDa protein)	PRPF31	A0A8W4FAU7;A0A286ZLJ6;A0A287AMS8;F1RNI3	2;2;2;1	2;2;2;1	2;2;2;1	tr|A0A8W4FAU7|A0A8W4FAU7_PIG U4/U6 small nuclear ribonucleoprotein Prp31 OS=Sus scrofa OX=9823 GN=PRPF31 PE=1 SV=1;tr|A0A286ZLJ6|A0A286ZLJ6_PIG U4/U6 small nuclear ribonucleoprotein Prp31 OS=Sus scrofa OX=9823 GN=PRPF31 PE=1 SV=2;tr|A0A287AMS8|A0A287AMS8_P	2	2	0	2	0	0	0	0	0	0	0	2	0	0	0	0	0	0	3.5	56.788	516	13.117	0	3.5	0	0	0	0	0	0	18092	0	18092	0	0	0	0	0	0	0	0	0
A0A286ZYT0;A0A287BLC1;A0A286ZLQ8;F1S4Y9	RALY heteroous nuclear ribonucleoprotein	RALY	A0A286ZYT0;A0A287BLC1;A0A286ZLQ8;F1S4Y9	2;2;2;1	2;2;2;1	2;2;2;1	tr|A0A286ZYT0|A0A286ZYT0_PIG RALY heteroous nuclear ribonucleoprotein OS=Sus scrofa OX=9823 GN=RALY PE=1 SV=2;tr|A0A287BLC1|A0A287BLC1_PIG RALY heteroous nuclear ribonucleoprotein OS=Sus scrofa OX=9823 GN=RALY PE=1 SV=2;tr|A0A286ZLQ8|A0A286ZLQ8_PIG RALY he	2	2	0	0	0	0	1	0	1	2	0	0	0	0	1	0	1	2	6.5	29.696	278	11.085	0	0	0	0	3.2	0	3.2	6.5	28136	0	0	0	0	6151.8	0	11090	10894	0	0	0
A0A286ZLR1;I3LC00;A0A5G2R1T7;A0A480Q3H5;F1S432;A0A287A7S7	RNA helicase (EC 3.6.4.13)	DDX19A	A0A286ZLR1;I3LC00;A0A5G2R1T7;A0A480Q3H5;F1S432;A0A287A7S7	2;2;2;2;2;2	2;2;2;2;2;2	2;2;2;2;2;2	tr|A0A286ZLR1|A0A286ZLR1_PIG RNA helicase OS=Sus scrofa OX=9823 GN=DDX19A PE=1 SV=1;tr|I3LC00|I3LC00_PIG RNA helicase OS=Sus scrofa OX=9823 GN=DDX19B PE=4 SV=4;tr|A0A5G2R1T7|A0A5G2R1T7_PIG RNA helicase OS=Sus scrofa OX=9823 GN=DDX19A PE=4 SV=1;tr|A0A480Q3H	2	2	0	1	0	0	1	0	1	0	0	1	0	0	1	0	1	0	5.8	50.53	447	12.367	0	2.5	0	0	3.4	0	3.4	0	13933	0	2684.8	0	0	3327.9	0	7920.7	0	0	0	0
Q6SA96;F2Z512;A0A286ZLV4;A0A5G2QXF6;I3LMI4;A0A8D0MS13	Small ribosomal subunit protein uS12 (40S ribosomal protein S23)	RPS23	Q6SA96;F2Z512;A0A286ZLV4;A0A5G2QXF6;I3LMI4;A0A8D0MS13	2;2;2;1;1;1	2;2;2;1;1;1	2;2;2;1;1;1	sp|Q6SA96|RS23_PIG Small ribosomal subunit protein uS12 OS=Sus scrofa OX=9823 GN=RPS23 PE=1 SV=3;tr|F2Z512|F2Z512_PIG Small ribosomal subunit protein uS12 OS=Sus scrofa OX=9823 GN=RPS23 PE=3 SV=1;tr|A0A286ZLV4|A0A286ZLV4_PIG Small ribosomal subunit protein	2	2	0	2	1	0	0	0	0	0	0	2	1	0	0	0	0	0	13.3	15.816	143	11.61	0	13.3	5.6	0	0	0	0	0	60194	0	57382	2811.9	0	0	0	0	0	0	13821	2326.2
A0A5G2QA32;A0A286ZP03;A0A287B7C9;F1RHU6;A0A286ZN59;A0A287BTE0	type I protein arginine methyltransferase (EC 2.1.1.319)	PRMT1	A0A5G2QA32;A0A286ZP03;A0A287B7C9;F1RHU6;A0A286ZN59;A0A287BTE0	2;2;2;2;2;2	2;2;2;2;2;2	2;2;2;2;2;2	tr|A0A5G2QA32|A0A5G2QA32_PIG type I protein arginine methyltransferase OS=Sus scrofa OX=9823 GN=PRMT1 PE=1 SV=2;tr|A0A286ZP03|A0A286ZP03_PIG type I protein arginine methyltransferase OS=Sus scrofa OX=9823 GN=PRMT1 PE=1 SV=3;tr|A0A287B7C9|A0A287B7C9_PIG typ	2	2	0	1	0	0	0	0	2	0	0	1	0	0	0	0	2	0	6.4	38.207	330	11.808	0	3	0	0	0	0	6.4	0	21482	0	5094	0	0	0	0	16388	0	0	2079.2	0
A0A286ZNU0	DNA polymerase (EC 2.7.7.7)	POLB	A0A286ZNU0	2	2	2	tr|A0A286ZNU0|A0A286ZNU0_PIG DNA polymerase OS=Sus scrofa OX=9823 GN=POLB PE=3 SV=3	2	2	0	1	1	0	1	0	1	1	0	1	1	0	1	0	1	1	7.4	35.806	311	12.061	0	4.2	3.2	0	4.2	0	4.2	4.2	50732	0	4581.3	20561	0	5848.7	0	14995	4746.4	0	1870	0
A0A286ZQC7;P18648;K7GM40	Apolipoprotein A-I (Apolipoprotein A1)	APOA1	A0A286ZQC7;P18648;K7GM40	2;1;1	2;1;1	2;1;1	tr|A0A286ZQC7|A0A286ZQC7_PIG Apolipoprotein A-I OS=Sus scrofa OX=9823 GN=APOA1 PE=3 SV=2;sp|P18648|APOA1_PIG Apolipoprotein A-I OS=Sus scrofa OX=9823 GN=APOA1 PE=1 SV=4;tr|K7GM40|K7GM40_PIG Apolipoprotein A-I OS=Sus scrofa OX=9823 GN=APOA1 PE=3 SV=2	2	2	2	1	2	1	1	1	0	1	2	1	2	1	1	1	0	1	10	30.993	279	12.318	10	4.3	10	4.3	4.3	4.3	0	4.3	1546800	125000	637540	142790	74360	258910	131820	0	176370	102860	267180	96379
A0A5G2R6R6;F1RM10;A0A286ZQH3	Transcription elongation regulator 1 (TATA box-binding protein-associated factor 2S) (Transcription factor CA150)	TCERG1	A0A5G2R6R6;F1RM10;A0A286ZQH3	2;2;2	2;2;2	2;2;2	tr|A0A5G2R6R6|A0A5G2R6R6_PIG Transcription elongation regulator 1 OS=Sus scrofa OX=9823 GN=TCERG1 PE=1 SV=1;tr|F1RM10|F1RM10_PIG Transcription elongation regulator 1 OS=Sus scrofa OX=9823 GN=TCERG1 PE=1 SV=3;tr|A0A286ZQH3|A0A286ZQH3_PIG Transcription elong	2	2	0	1	1	0	1	0	1	0	0	1	1	0	1	0	1	0	1.5	119.36	1049	12.17	0	0.8	0.8	0	0.8	0	0.8	0	47178	0	11034	9415.7	0	19403	0	7324.8	0	0	4503.8	7789.4
A0A5G2QT70;A0A5G2QVH9;F1SJX1;A0A287AY35;A0A5G2QRE7;A0A5G2QQV0;A0A287A4T2;A0A286ZRJ3;A0A5G2QUW1;A0A5G2QKZ3	Electron transfer flavoprotein subunit alpha (Alpha-ETF)	ETFA	A0A5G2QT70;A0A5G2QVH9;F1SJX1;A0A287AY35;A0A5G2QRE7;A0A5G2QQV0;A0A287A4T2;A0A286ZRJ3;A0A5G2QUW1;A0A5G2QKZ3	2;2;2;2;2;2;2;2;1;1	2;2;2;2;2;2;2;2;1;1	2;2;2;2;2;2;2;2;1;1	tr|A0A5G2QT70|A0A5G2QT70_PIG Electron transfer flavoprotein subunit alpha OS=Sus scrofa OX=9823 GN=ETFA PE=1 SV=1;tr|A0A5G2QVH9|A0A5G2QVH9_PIG Electron transfer flavoprotein subunit alpha OS=Sus scrofa OX=9823 GN=ETFA PE=1 SV=1;tr|F1SJX1|F1SJX1_PIG Electro	2	2	1	2	1	2	1	1	1	1	1	2	1	2	1	1	1	1	10.1	32.025	306	13.934	5.9	10.1	5.9	10.1	5.9	5.9	5.9	5.9	64562	4810.7	12606	14828	8677.6	9732.7	4327	4155.4	5425.5	4380.6	3349.3	12575
A0A286ZRU9	Serpin H1 (Collagen-binding protein)	SERPINH1	A0A286ZRU9	2	2	2	tr|A0A286ZRU9|A0A286ZRU9_PIG Serpin H1 OS=Sus scrofa OX=9823 GN=SERPINH1 PE=1 SV=1	2	2	0	0	0	0	0	1	2	1	0	0	0	0	0	1	2	1	5.5	46.524	418	12.34	0	0	0	0	0	2.9	5.5	2.9	22869	0	0	0	0	0	3436.3	12932	6501.5	0	0	0
F1RKM4;A0A286ZSR2	Phosphorylated adapter RNA export protein (RNA U small nuclear RNA export adapter protein)	PHAX	F1RKM4;A0A286ZSR2	2;2	2;2	2;2	tr|F1RKM4|F1RKM4_PIG Phosphorylated adapter RNA export protein OS=Sus scrofa OX=9823 GN=PHAX PE=1 SV=2;tr|A0A286ZSR2|A0A286ZSR2_PIG Phosphorylated adapter RNA export protein OS=Sus scrofa OX=9823 GN=PHAX PE=1 SV=1	2	2	1	2	0	0	1	0	0	2	1	2	0	0	1	0	0	2	6.3	41.259	366	12.75	3	6.3	0	0	3	0	0	6.3	37847	1780.8	4755.4	0	0	9307.6	0	0	22003	1665.7	1814.6	0
A0A287BA63;A0A287AD24;A0A286ZT20;A0A287A9L4;F1RKW7;A0A287AA44	Zinc finger protein 207	ZNF207	A0A287BA63;A0A287AD24;A0A286ZT20;A0A287A9L4;F1RKW7;A0A287AA44	2;2;2;2;2;2	2;2;2;2;2;2	2;2;2;2;2;2	tr|A0A287BA63|A0A287BA63_PIG Zinc finger protein 207 OS=Sus scrofa OX=9823 GN=ZNF207 PE=4 SV=2;tr|A0A287AD24|A0A287AD24_PIG Zinc finger protein 207 OS=Sus scrofa OX=9823 GN=ZNF207 PE=1 SV=3;tr|A0A286ZT20|A0A286ZT20_PIG Zinc finger protein 207 OS=Sus scrofa	2	2	1	2	1	1	1	1	1	1	1	2	1	1	1	1	1	1	5.6	48.344	450	13.572	2.7	5.6	2.9	2.9	2.9	2.9	2.9	2.9	116280	6210.1	23407	2505.5	4790.5	28719	9555	35349	5747.7	6817.3	4316.6	1059.9
A0A286ZTJ6;F1RGA9;A0A5G2R2V4;I3L920	Coronin	CORO1C	A0A286ZTJ6;F1RGA9;A0A5G2R2V4;I3L920	2;2;2;2	2;2;2;2	2;2;2;2	tr|A0A286ZTJ6|A0A286ZTJ6_PIG Coronin OS=Sus scrofa OX=9823 GN=CORO1C PE=1 SV=1;tr|F1RGA9|F1RGA9_PIG Coronin OS=Sus scrofa OX=9823 GN=CORO1C PE=1 SV=3;tr|A0A5G2R2V4|A0A5G2R2V4_PIG Coronin OS=Sus scrofa OX=9823 GN=CORO1C PE=1 SV=1;tr|I3L920|I3L920_PIG Coroni	2	2	0	1	0	1	2	0	1	1	0	1	0	1	2	0	1	1	3.9	48.689	434	11.084	0	2.1	0	2.1	3.9	0	2.1	2.1	45788	0	13122	0	3734.7	19087	0	5477.8	4366	0	4448.6	0
A0A5G2RD05;A0A287AC97;F1SNF6;A0A8D0SDI7;A0A286ZUS4	Coiled-coil-helix-coiled-coil-helix domain containing 3	CHCHD3	A0A5G2RD05;A0A287AC97;F1SNF6;A0A8D0SDI7;A0A286ZUS4	2;2;2;2;2	2;2;2;2;2	2;2;2;2;2	tr|A0A5G2RD05|A0A5G2RD05_PIG Coiled-coil-helix-coiled-coil-helix domain containing 3 OS=Sus scrofa OX=9823 GN=CHCHD3 PE=1 SV=1;tr|A0A287AC97|A0A287AC97_PIG Coiled-coil-helix-coiled-coil-helix domain containing 3 OS=Sus scrofa OX=9823 GN=CHCHD3 PE=1 SV=2;tr	2	2	1	1	1	0	2	1	1	0	1	1	1	0	2	1	1	0	11.8	25.43	221	16.517	6.8	6.8	6.8	0	11.8	5	5	0	43744	3056.6	8659	9207.6	0	14678	2364.8	5777.6	0	3550	3410.4	6525.4
A0A286ZVE5;A0A287A9Q0;A0A5G2R9N2;A0A5G2QWT0;A0A286ZWE9;F1RJ33;A0A287AMM9	Galectin	LGALS9	A0A286ZVE5;A0A287A9Q0;A0A5G2R9N2;A0A5G2QWT0;A0A286ZWE9;F1RJ33;A0A287AMM9	2;2;2;2;2;2;2	2;2;2;2;2;2;2	2;2;2;2;2;2;2	tr|A0A286ZVE5|A0A286ZVE5_PIG Galectin OS=Sus scrofa OX=9823 GN=LGALS9 PE=1 SV=2;tr|A0A287A9Q0|A0A287A9Q0_PIG Galectin OS=Sus scrofa OX=9823 GN=LGALS9 PE=1 SV=2;tr|A0A5G2R9N2|A0A5G2R9N2_PIG Galectin OS=Sus scrofa OX=9823 GN=LGALS9 PE=1 SV=2;tr|A0A5G2QWT0|A0	2	2	1	2	2	0	2	0	2	1	1	2	2	0	2	0	2	1	7.3	38.433	343	14.359	3.5	7.3	7.3	0	7.3	0	7.3	3.8	78821	3423	17044	9194.9	0	24914	0	19208	5036.5	3724.4	4163.5	4693.8
F1RFM7;A0A286ZVS9;I3LSW6	Aminoacyl tRNA synthase complex-interacting multifunctional protein 2 (Multisynthase complex auxiliary component p38) (Protein JTV-1)	AIMP2	F1RFM7;A0A286ZVS9;I3LSW6	2;2;1	2;2;1	2;2;1	tr|F1RFM7|F1RFM7_PIG Aminoacyl tRNA synthase complex-interacting multifunctional protein 2 OS=Sus scrofa OX=9823 GN=AIMP2 PE=1 SV=2;tr|A0A286ZVS9|A0A286ZVS9_PIG Aminoacyl tRNA synthase complex-interacting multifunctional protein 2 OS=Sus scrofa OX=9823 GN=	2	2	0	1	0	0	2	0	2	1	0	1	0	0	2	0	2	1	8.2	35.185	319	13.436	0	5.3	0	0	8.2	0	8.2	5.3	60905	0	3277.6	0	0	40996	0	15988	642.33	0	745.69	0
A0A286ZW72;I3LIZ8;A1XQU3;A0A4X1TRI7	Large ribosomal subunit protein eL14 (60S ribosomal protein L14)	RPL14	A0A286ZW72;I3LIZ8;A1XQU3;A0A4X1TRI7	2;2;2;2	2;2;2;2	2;2;2;2	tr|A0A286ZW72|A0A286ZW72_PIG Large ribosomal subunit protein eL14 OS=Sus scrofa OX=9823 GN=RPL14 PE=3 SV=2;tr|I3LIZ8|I3LIZ8_PIG Large ribosomal subunit protein eL14 OS=Sus scrofa OX=9823 GN=LOC100739087 PE=3 SV=1;sp|A1XQU3|RL14_PIG Large ribosomal subunit	2	2	1	2	2	1	2	2	1	2	1	2	2	1	2	2	1	2	10.9	23.039	211	13.529	5.2	10.9	10.9	5.2	10.9	10.9	5.7	10.9	1010600	48278	223320	80210	55059	364500	17316	171590	50310	79824	55670	65648
I3LHZ2;A0A5G2Q7R4;A0A286ZYD4;A0A287AW31;A0A8W4F6K7;A0A287A2Z5	Band 4.1-like protein 5 (Erythrocyte membrane protein band 4.1-like 5)	EPB41L5	I3LHZ2;A0A5G2Q7R4;A0A286ZYD4;A0A287AW31;A0A8W4F6K7;A0A287A2Z5	2;2;2;1;1;1	2;2;2;1;1;1	2;2;2;1;1;1	tr|I3LHZ2|I3LHZ2_PIG Band 4.1-like protein 5 OS=Sus scrofa OX=9823 GN=EPB41L5 PE=1 SV=3;tr|A0A5G2Q7R4|A0A5G2Q7R4_PIG Erythrocyte membrane protein band 4.1 like 5 OS=Sus scrofa OX=9823 GN=EPB41L5 PE=1 SV=2;tr|A0A286ZYD4|A0A286ZYD4_PIG Band 4.1-like protein	2	2	1	1	1	1	2	1	0	1	1	1	1	1	2	1	0	1	4.2	76.819	685	12.657	2.2	2	2	2.2	4.2	2.2	0	2.2	10962000	3036.4	27535	2514.5	13661	3937400	3366700	0	3611000	15164	911710	168740
A0A287ART5;A0A287A0G9;A0A5G2QXG1;A0A5G2R0U5;F1RI41;A0A5G2RL15	Eukaryotic translation initiation factor 3 subunit K (eIF3k) (Eukaryotic translation initiation factor 3 subunit 12) (eIF-3 p25)	EIF3K EIF3S12	A0A287ART5;A0A287A0G9;A0A5G2QXG1;A0A5G2R0U5;F1RI41;A0A5G2RL15	2;2;1;1;1;1	2;2;1;1;1;1	2;2;1;1;1;1	tr|A0A287ART5|A0A287ART5_PIG Eukaryotic translation initiation factor 3 subunit K OS=Sus scrofa OX=9823 GN=EIF3K PE=1 SV=2;tr|A0A287A0G9|A0A287A0G9_PIG Eukaryotic translation initiation factor 3 subunit K OS=Sus scrofa OX=9823 GN=EIF3K PE=1 SV=1;tr|A0A5G2Q	2	2	2	2	0	1	0	1	2	0	2	2	0	1	0	1	2	0	13	22.065	192	18.013	13	13	0	5.7	0	7.3	13	0	386010	5434.7	310870	0	20483	0	3766	45456	0	4115	81956	0
F1RWP0;A0A287A1P5	Phosphoribosyl pyrophosphate synthetase associated protein 1	PRPSAP1	F1RWP0;A0A287A1P5	3;3	2;2	2;2	tr|F1RWP0|F1RWP0_PIG Phosphoribosyl pyrophosphate synthetase associated protein 1 OS=Sus scrofa OX=9823 GN=PRPSAP1 PE=1 SV=1;tr|A0A287A1P5|A0A287A1P5_PIG Phosphoribosyl pyrophosphate synthetase associated protein 1 OS=Sus scrofa OX=9823 GN=PRPSAP1 PE=1 SV=	3	2	3	2	2	3	2	2	2	2	2	1	2	2	2	2	2	2	10.6	42.435	385	18.225	10.6	7.5	7	10.6	7	7	7	7	272250	37498	41570	13621	58529	23700	18265	30970	48093	21766	16993	3315.3
A0A287A2P6;F1SGC8	Actin-like protein 6A (BRG1-associated factor 53A)	ACTL6A	A0A287A2P6;F1SGC8	2;2	2;2	2;2	tr|A0A287A2P6|A0A287A2P6_PIG Actin like 6A OS=Sus scrofa OX=9823 GN=ACTL6A PE=1 SV=2;tr|F1SGC8|F1SGC8_PIG Actin like 6A OS=Sus scrofa OX=9823 GN=ACTL6A PE=1 SV=3	2	2	0	2	1	0	1	0	0	0	0	2	1	0	1	0	0	0	6.5	47.421	428	10.815	0	6.5	2.3	0	2.3	0	0	0	52671	0	24022	5587	0	23061	0	0	0	0	8557.9	6718.3
A0A287A2R9	14-3-3 protein epsilon	YWHAE	A0A287A2R9	3	2	2	tr|A0A287A2R9|A0A287A2R9_PIG Tyrosine 3-monooxygenase/tryptophan 5-monooxygenase activation protein epsilon OS=Sus scrofa OX=9823 GN=YWHAE PE=1 SV=1	3	2	1	2	1	1	2	0	2	2	1	2	1	1	1	0	2	1	12.5	29.174	255	11.382	4.3	8.6	4.3	4.3	8.2	0	8.6	8.2	88583	14671	20187	17263	9715.9	4243.3	0	17049	5453.9	11465	6416.1	9858.1
A0A287A2T9;A0A8W4FFL5;A0A287AWN9;A0A8W4FF91;A0A5G2RDX5;F1SGZ8;A0A287AEW7;A0A8W4FPB3;A0A8D1PS62	Twinfilin-1	TWF1	A0A287A2T9;A0A8W4FFL5;A0A287AWN9;A0A8W4FF91;A0A5G2RDX5;F1SGZ8;A0A287AEW7;A0A8W4FPB3;A0A8D1PS62	2;2;2;2;2;2;2;1;1	2;2;2;2;2;2;2;1;1	2;2;2;2;2;2;2;1;1	tr|A0A287A2T9|A0A287A2T9_PIG Twinfilin-1 OS=Sus scrofa OX=9823 GN=TWF1 PE=1 SV=1;tr|A0A8W4FFL5|A0A8W4FFL5_PIG Twinfilin-1 OS=Sus scrofa OX=9823 GN=TWF1 PE=1 SV=1;tr|A0A287AWN9|A0A287AWN9_PIG Twinfilin-1 OS=Sus scrofa OX=9823 GN=TWF1 PE=1 SV=2;tr|A0A8W4FF91	2	2	1	0	0	0	2	1	0	1	1	0	0	0	2	1	0	1	6.6	36.704	318	12.748	4.1	0	0	0	6.6	2.5	0	2.5	457310	1861.8	0	0	0	406470	47382	0	1594.9	20669	0	0
P50578;A0A287A3Y9;A0A5S6GLX4;A0A287BMP7	Aldo-keto reductase family 1 member A1 (EC 1.1.1.2) (EC 1.1.1.372) (EC 1.1.1.54) (Alcohol dehydrogenase [NADP(+)]) (Aldehyde reductase) (Glucuronate reductase) (EC 1.1.1.19) (Glucuronolactone reductase) (EC 1.1.1.20) (S-nitroso-CoA reductase) (ScorR) (EC 1.6.-.-)	AKR1A1 ALR ALR1	P50578;A0A287A3Y9;A0A5S6GLX4;A0A287BMP7	2;2;2;2	2;2;2;2	2;2;2;2	sp|P50578|AK1A1_PIG Aldo-keto reductase family 1 member A1 OS=Sus scrofa OX=9823 GN=AKR1A1 PE=1 SV=3;tr|A0A287A3Y9|A0A287A3Y9_PIG Aldo-keto reductase family 1 member A1 OS=Sus scrofa OX=9823 GN=AKR1A1 PE=3 SV=1;tr|A0A5S6GLX4|A0A5S6GLX4_PIG Aldo-keto reduct	2	2	2	0	0	2	1	0	2	2	2	0	0	2	1	0	2	2	7.1	36.582	325	16.03	7.1	0	0	7.1	4.6	0	7.1	7.1	100280	16111	0	0	26238	8541.9	0	8996.5	40393	10077	0	0
A0A287A4A5;A0A4X1SNR2;A0A8D0RJA4	Vesicle-trafficking protein SEC22b (SEC22 vesicle-trafficking protein homolog B)	SEC22B	A0A287A4A5;A0A4X1SNR2;A0A8D0RJA4	2;2;2	2;2;2	2;2;2	tr|A0A287A4A5|A0A287A4A5_PIG SEC22 homolog B, vesicle trafficking protein OS=Sus scrofa OX=9823 GN=SEC22B PE=1 SV=1;tr|A0A4X1SNR2|A0A4X1SNR2_PIG Vesicle-trafficking protein SEC22b OS=Sus scrofa OX=9823 GN=SEC22B PE=3 SV=1;tr|A0A8D0RJA4|A0A8D0RJA4_PIG Vesic	2	2	1	2	0	1	2	1	2	2	1	2	0	1	2	1	2	2	11.3	24.123	212	12.758	4.7	11.3	0	4.7	11.3	4.7	11.3	11.3	84930	8016.7	9656.6	0	6406	17720	11517	14793	16820	8084.3	2606.4	0
A0A287AAH9;A0A8W4F8V3;A0A287A4R9;A0A287AK10	Cytoskeleton-associated protein 5	CKAP5	A0A287AAH9;A0A8W4F8V3;A0A287A4R9;A0A287AK10	2;2;2;2	2;2;2;2	2;2;2;2	tr|A0A287AAH9|A0A287AAH9_PIG Cytoskeleton associated protein 5 OS=Sus scrofa OX=9823 GN=CKAP5 PE=1 SV=1;tr|A0A8W4F8V3|A0A8W4F8V3_PIG Cytoskeleton associated protein 5 OS=Sus scrofa OX=9823 GN=CKAP5 PE=1 SV=1;tr|A0A287A4R9|A0A287A4R9_PIG Cytoskeleton associ	2	2	0	0	0	0	2	0	0	0	0	0	0	0	2	0	0	0	1.2	187.27	1692	11.817	0	0	0	0	1.2	0	0	0	24833	0	0	0	0	24833	0	0	0	0	0	0
A0A8W4F695;A0A287A518;A0A287ADF7;F2Z543	Prohibitin	PHB1	A0A8W4F695;A0A287A518;A0A287ADF7;F2Z543	2;2;2;2	2;2;2;2	2;2;2;2	tr|A0A8W4F695|A0A8W4F695_PIG Prohibitin OS=Sus scrofa OX=9823 GN=PHB1 PE=1 SV=1;tr|A0A287A518|A0A287A518_PIG Prohibitin OS=Sus scrofa OX=9823 GN=PHB1 PE=1 SV=2;tr|A0A287ADF7|A0A287ADF7_PIG Prohibitin OS=Sus scrofa OX=9823 GN=PHB1 PE=1 SV=1;tr|F2Z543|F2Z543	2	2	0	2	0	0	1	0	1	1	0	2	0	0	1	0	1	1	8.7	23.721	218	13.661	0	8.7	0	0	4.6	0	4.6	4.6	33274	0	16769	0	0	5964.4	0	5959.7	4580.8	0	2692.4	0
A0A8W4FMR9;Q9N0Y9;A0A287A5S6;A0A5G2R425;A0A287B0G6	Tropomodulin 3	TMOD3	A0A8W4FMR9;Q9N0Y9;A0A287A5S6;A0A5G2R425;A0A287B0G6	2;2;2;2;1	2;2;2;2;1	2;2;2;2;1	tr|A0A8W4FMR9|A0A8W4FMR9_PIG Tropomodulin 3 OS=Sus scrofa OX=9823 GN=TMOD3 PE=1 SV=1;tr|Q9N0Y9|Q9N0Y9_PIG Tropomodulin 3 OS=Sus scrofa OX=9823 GN=TMOD3 PE=1 SV=1;tr|A0A287A5S6|A0A287A5S6_PIG Tropomodulin 3 OS=Sus scrofa OX=9823 GN=TMOD3 PE=1 SV=2;tr|A0A5G2	2	2	1	2	2	0	2	0	2	1	1	2	2	0	2	0	2	1	6.6	38.849	346	13.474	3.8	6.6	6.6	0	6.6	0	6.6	2.9	54423	4353.8	12627	5740	0	21072	0	7695.1	2935.8	4193	3064.3	2843.8
A0A287ARZ3;A0A287A5V9;F1SAJ5;A0A287AZJ4	RNA helicase (EC 3.6.4.13) (DEAD box protein 6)	DDX6	A0A287ARZ3;A0A287A5V9;F1SAJ5;A0A287AZJ4	2;2;2;1	2;2;2;1	2;2;2;1	tr|A0A287ARZ3|A0A287ARZ3_PIG RNA helicase OS=Sus scrofa OX=9823 GN=DDX6 PE=1 SV=1;tr|A0A287A5V9|A0A287A5V9_PIG RNA helicase OS=Sus scrofa OX=9823 GN=DDX6 PE=1 SV=2;tr|F1SAJ5|F1SAJ5_PIG RNA helicase OS=Sus scrofa OX=9823 GN=DDX6 PE=1 SV=1;tr|A0A287AZJ4|A0A2	2	2	0	2	0	0	0	1	1	0	0	2	0	0	0	1	1	0	6.5	50.471	449	16.561	0	6.5	0	0	0	2.7	2.7	0	23426	0	17404	0	0	0	2776.1	3246	0	0	3502.7	0
A0A8W4FR86;I3LI86;I3L9F2;A0A287A6S6	NOC2 like nucleolar associated transcriptional repressor	NOC2L	A0A8W4FR86;I3LI86;I3L9F2;A0A287A6S6	2;2;2;2	2;2;2;2	2;2;2;2	tr|A0A8W4FR86|A0A8W4FR86_PIG NOC2 like nucleolar associated transcriptional repressor OS=Sus scrofa OX=9823 GN=NOC2L PE=3 SV=1;tr|I3LI86|I3LI86_PIG NOC2 like nucleolar associated transcriptional repressor OS=Sus scrofa OX=9823 GN=NOC2L PE=3 SV=3;tr|I3L9F2|	2	2	1	1	0	1	2	1	0	0	1	1	0	1	2	1	0	0	3.9	80.493	712	13.826	2.4	2.4	0	2.4	3.9	2.4	0	0	35508	5551.3	7429.5	0	4867.4	12934	4725.9	0	0	5578.4	3047.3	0
A0A8W4FE43;I3LK59;A0A8W4FAC8;A0A8W4F8Y9;A0A287A8S8;A0A480WPU1;A0A287B6S5	phosphopyruvate hydratase (EC 4.2.1.11) (2-phospho-D-glycerate hydro-lyase)	ENO1	A0A8W4FE43;I3LK59;A0A8W4FAC8;A0A8W4F8Y9;A0A287A8S8;A0A480WPU1;A0A287B6S5	2;2;2;2;2;2;2	2;2;2;2;2;2;2	2;2;2;2;2;2;2	tr|A0A8W4FE43|A0A8W4FE43_PIG phosphopyruvate hydratase OS=Sus scrofa OX=9823 GN=ENO1 PE=1 SV=1;tr|I3LK59|I3LK59_PIG Enolase OS=Sus scrofa OX=9823 GN=ENO1 PE=1 SV=4;tr|A0A8W4FAC8|A0A8W4FAC8_PIG phosphopyruvate hydratase OS=Sus scrofa OX=9823 GN=ENO1 PE=1 SV	2	2	0	1	0	1	1	1	2	2	0	1	0	1	1	1	2	2	9.2	40.082	369	34.733	0	5.1	0	5.1	4.1	5.1	9.2	9.2	67101	0	3047.3	0	1850.9	4395.9	10850	35248	11709	0	1178.5	0
A0A287A8T0;A0A4X1UMZ5;A0A8W4FHN2	Large ribosomal subunit protein uL30 (60S ribosomal protein L7)	RPL7	A0A287A8T0;A0A4X1UMZ5;A0A8W4FHN2	2;2;2	2;2;2	2;2;2	tr|A0A287A8T0|A0A287A8T0_PIG Large ribosomal subunit protein uL30 OS=Sus scrofa OX=9823 GN=RPL7 PE=1 SV=2;tr|A0A4X1UMZ5|A0A4X1UMZ5_PIG Large ribosomal subunit protein uL30 OS=Sus scrofa OX=9823 GN=RPL7 PE=1 SV=1;tr|A0A8W4FHN2|A0A8W4FHN2_PIG Large ribosomal	2	2	2	2	2	2	1	0	1	0	2	2	2	2	1	0	1	0	7.2	29.251	249	11.911	7.2	7.2	7.2	7.2	4.4	0	4.4	0	230260	30880	110870	24352	46309	5286.7	0	12564	0	26646	36485	12377
A0A287AAH8;A0A287AJT7	Large ribosomal subunit protein eL28 (60S ribosomal protein L28)	RPL28	A0A287AAH8;A0A287AJT7	2;2	2;2	2;2	tr|A0A287AAH8|A0A287AAH8_PIG Large ribosomal subunit protein eL28 OS=Sus scrofa OX=9823 GN=RPL28 PE=3 SV=1;tr|A0A287AJT7|A0A287AJT7_PIG Large ribosomal subunit protein eL28 OS=Sus scrofa OX=9823 GN=RPL28 PE=1 SV=1	2	2	2	1	2	2	1	0	1	1	2	1	2	2	1	0	1	1	31.4	7.9431	70	19.918	31.4	15.7	31.4	31.4	15.7	0	15.7	15.7	592060	142730	134310	133820	113660	9693.4	0	14637	43216	72379	61278	58029
F1SNX7;A0A287BQ09;I3LGV6;A0A287AAV0	GTP-binding protein 1	GTPBP1	F1SNX7;A0A287BQ09;I3LGV6;A0A287AAV0	2;2;2;2	2;2;2;2	2;2;2;2	tr|F1SNX7|F1SNX7_PIG GTP-binding protein 1 OS=Sus scrofa OX=9823 GN=GTPBP1 PE=1 SV=3;tr|A0A287BQ09|A0A287BQ09_PIG GTP-binding protein 1 OS=Sus scrofa OX=9823 GN=GTPBP1 PE=1 SV=1;tr|I3LGV6|I3LGV6_PIG GTP-binding protein 1 OS=Sus scrofa OX=9823 GN=GTPBP1 PE=	2	2	1	2	0	1	0	0	0	0	1	2	0	1	0	0	0	0	3.2	70.429	652	11.397	1.7	3.2	0	1.7	0	0	0	0	31244	8891.6	17672	0	4679.9	0	0	0	0	7890.3	4927.7	0
A0A287ACS0	LUC7 like 3 pre-mRNA splicing factor	LUC7L3	A0A287ACS0	2	2	2	tr|A0A287ACS0|A0A287ACS0_PIG LUC7 like 3 pre-mRNA splicing factor OS=Sus scrofa OX=9823 GN=LUC7L3 PE=1 SV=1	2	2	1	2	1	1	2	0	2	1	1	2	1	1	2	0	2	1	9	42.559	356	19.083	5.1	9	5.1	5.1	9	0	9	5.1	42768	3220.1	16789	3476.1	1579	9487.2	0	5260.7	2955.9	2770.2	6681.1	2617.9
A0A287AD99;A0A5G2QDD9;A0A5G2QNX8;A0A287AQT5	Mitochondrial ribosomal protein S22	MRPS22	A0A287AD99;A0A5G2QDD9;A0A5G2QNX8;A0A287AQT5	2;2;2;2	2;2;2;2	2;2;2;2	tr|A0A287AD99|A0A287AD99_PIG Mitochondrial ribosomal protein S22 OS=Sus scrofa OX=9823 GN=MRPS22 PE=1 SV=1;tr|A0A5G2QDD9|A0A5G2QDD9_PIG Mitochondrial ribosomal protein S22 OS=Sus scrofa OX=9823 GN=MRPS22 PE=1 SV=1;tr|A0A5G2QNX8|A0A5G2QNX8_PIG Mitochondrial	2	2	2	2	0	1	2	0	0	0	2	2	0	1	2	0	0	0	6.5	39.946	354	14.522	6.5	6.5	0	3.1	6.5	0	0	0	119760	9375.1	102180	0	3170	5038.3	0	0	0	6616.9	17257	0
F1RZ24;A0A287ADD4;K7GN67	H/ACA ribonucleoprotein complex subunit DKC1 (Dyskerin) (Nopp140-associated protein of 57 kDa) (Nucleolar protein NAP57) (Nucleolar protein family A member 4) (snoRNP protein DKC1)	DKC1	F1RZ24;A0A287ADD4;K7GN67	2;2;1	2;2;1	2;2;1	tr|F1RZ24|F1RZ24_PIG H/ACA ribonucleoprotein complex subunit DKC1 OS=Sus scrofa OX=9823 GN=DKC1 PE=1 SV=2;tr|A0A287ADD4|A0A287ADD4_PIG H/ACA ribonucleoprotein complex subunit DKC1 OS=Sus scrofa OX=9823 GN=DKC1 PE=1 SV=3;tr|K7GN67|K7GN67_PIG H/ACA ribonucle	2	2	0	1	0	0	2	0	1	2	0	1	0	0	2	0	1	2	4.2	58.152	521	11.493	0	2.3	0	0	4.2	0	1.9	4.2	30008	0	5023	0	0	15197	0	6423.2	3365	0	2333	0
F1SJL5;A0A287ADU8	ATP-dependent clpX-like chaperone, mitochondrial (EC 3.6.4.10) (ATP-dependent Clp protease ATP-binding subunit clpX-like, mitochondrial)	CLPX	F1SJL5;A0A287ADU8	2;2	2;2	2;2	tr|F1SJL5|F1SJL5_PIG ATP-dependent Clp protease ATP-binding subunit clpX-like, mitochondrial isoform X2 OS=Sus scrofa OX=9823 GN=CLPX PE=1 SV=2;tr|A0A287ADU8|A0A287ADU8_PIG ATP-dependent Clp protease ATP-binding subunit clpX-like, mitochondrial OS=Sus scro	2	2	0	1	1	0	2	1	1	0	0	1	1	0	2	1	1	0	3.9	67.42	619	12.415	0	2.1	2.1	0	3.9	2.1	2.1	0	31802	0	2675.4	1385	0	17419	4653.5	5669.5	0	0	1190.7	1229.5
A0A287AEW3	Mitochondrial ribosomal protein S23	MRPS23	A0A287AEW3	2	2	2	tr|A0A287AEW3|A0A287AEW3_PIG Mitochondrial ribosomal protein S23 OS=Sus scrofa OX=9823 GN=MRPS23 PE=1 SV=2	2	2	1	2	0	0	0	0	0	0	1	2	0	0	0	0	0	0	9.7	23.163	207	13.97	4.8	9.7	0	0	0	0	0	0	102150	9680.9	92468	0	0	0	0	0	0	9680.9	31406	0
A0A287AGM8;Q29381	Dolichyl-diphosphooligosaccharide--protein glycosyltransferase 48 kDa subunit (Oligosaccharyl transferase 48 kDa subunit)	DDOST	A0A287AGM8;Q29381	2;2	2;2	2;2	tr|A0A287AGM8|A0A287AGM8_PIG Dolichyl-diphosphooligosaccharide--protein glycosyltransferase 48 kDa subunit OS=Sus scrofa OX=9823 GN=DDOST PE=1 SV=1;sp|Q29381|OST48_PIG Dolichyl-diphosphooligosaccharide--protein glycosyltransferase 48 kDa subunit OS=Sus scr	2	2	1	2	1	2	2	2	2	2	1	2	1	2	2	2	2	2	5.7	48.767	437	15.383	3.2	5.7	2.5	5.7	5.7	5.7	5.7	5.7	358410	7304.6	55977	16679	12969	92469	50867	65256	56889	10758	14543	12346
A0A287AHM1;A0A8X9AEI6	ATP synthase subunit gamma	ATP5F1C	A0A287AHM1;A0A8X9AEI6	2;2	2;2	2;2	tr|A0A287AHM1|A0A287AHM1_PIG ATP synthase subunit gamma OS=Sus scrofa OX=9823 GN=ATP5F1C PE=3 SV=2;tr|A0A8X9AEI6|A0A8X9AEI6_PIG ATP synthase subunit gamma OS=Sus scrofa OX=9823 GN=ATP5F1C PE=3 SV=1	2	2	1	1	1	2	0	1	1	1	1	1	1	2	0	1	1	1	7.7	30.207	273	13.15	4	3.7	4	7.7	0	4	4	4	393280	66423	37832	68303	72826	0	46574	49374	51950	48555	36948	32740
A0A5G2RN29;F1SPY2;A0A8D0Z6H6;K7GP45;A0A287AHT1	Protein-serine/threonine kinase (EC 2.7.11.-)	PDK3	A0A5G2RN29;F1SPY2;A0A8D0Z6H6;K7GP45;A0A287AHT1	2;2;2;2;2	2;2;2;2;2	2;2;2;2;2	tr|A0A5G2RN29|A0A5G2RN29_PIG Protein-serine/threonine kinase OS=Sus scrofa OX=9823 GN=PDK3 PE=1 SV=1;tr|F1SPY2|F1SPY2_PIG Protein-serine/threonine kinase OS=Sus scrofa OX=9823 GN=PDK3 PE=1 SV=4;tr|A0A8D0Z6H6|A0A8D0Z6H6_PIG Protein-serine/threonine kinase O	2	2	0	2	1	1	1	1	0	1	0	2	1	1	1	1	0	1	7	42.405	369	14.103	0	7	4.3	4.3	4.3	4.3	0	4.3	121610	0	69766	18890	4065.1	10657	8236.1	0	9999.2	0	14927	19933
I3LLG4;A0A287AJ91	DnaJ homolog subfamily A member 3, mitochondrial (DnaJ protein Tid-1) (Tumorous imaginal discs protein Tid56 homolog)	DNAJA3	I3LLG4;A0A287AJ91	2;2	2;2	2;2	tr|I3LLG4|I3LLG4_PIG DnaJ heat shock protein family (Hsp40) member A3 OS=Sus scrofa OX=9823 GN=DNAJA3 PE=1 SV=2;tr|A0A287AJ91|A0A287AJ91_PIG DnaJ heat shock protein family (Hsp40) member A3 OS=Sus scrofa OX=9823 GN=DNAJA3 PE=1 SV=1	2	2	0	2	1	0	1	2	2	1	0	2	1	0	1	2	2	1	4.8	53.967	503	13.122	0	4.8	2.4	0	2.4	4.8	4.8	2.4	29368	0	8765.2	2185.4	0	4000.9	4663.1	7439.5	2314.2	0	2243.5	2241.2
A0A287B122;A0A287AJA7;A0A287BGL6	Elongation of very long chain fatty acids protein 1 (EC 2.3.1.199) (3-keto acyl-CoA synthase ELOVL1) (ELOVL fatty acid elongase 1) (ELOVL FA elongase 1) (Very long chain 3-ketoacyl-CoA synthase 1) (Very long chain 3-oxoacyl-CoA synthase 1)	ELOVL1	A0A287B122;A0A287AJA7;A0A287BGL6	2;2;1	2;2;1	2;2;1	tr|A0A287B122|A0A287B122_PIG Elongation of very long chain fatty acids protein 1 OS=Sus scrofa OX=9823 GN=ELOVL1 PE=1 SV=1;tr|A0A287AJA7|A0A287AJA7_PIG Elongation of very long chain fatty acids protein 1 OS=Sus scrofa OX=9823 GN=ELOVL1 PE=1 SV=1;tr|A0A287B	2	2	0	0	0	0	1	2	1	1	0	0	0	0	1	2	1	1	8.3	36.07	314	11.763	0	0	0	0	3.8	8.3	4.5	3.8	48953	0	0	0	0	1864.3	27472	6335.5	13281	0	0	0
F1SG95;A0A287AJK6	28S ribosomal protein S35, mitochondrial isoform 1 (Mitochondrial ribosomal protein S35)	MRPS35	F1SG95;A0A287AJK6	2;2	2;2	2;2	tr|F1SG95|F1SG95_PIG 28S ribosomal protein S35, mitochondrial isoform 1 OS=Sus scrofa OX=9823 GN=MRPS35 PE=1 SV=2;tr|A0A287AJK6|A0A287AJK6_PIG Mitochondrial ribosomal protein S35 OS=Sus scrofa OX=9823 GN=MRPS35 PE=1 SV=2	2	2	1	2	0	2	1	0	0	0	1	2	0	2	1	0	0	0	5.5	41.29	366	12.853	3.6	5.5	0	5.5	3.6	0	0	0	102860	4371	87750	0	6364.3	4379.7	0	0	0	4490.6	21014	0
A0A4X1VP46;P62844;A0A287AMU5;A0A4X1VTH3	40S ribosomal protein S15	RPS15	A0A4X1VP46;P62844;A0A287AMU5;A0A4X1VTH3	2;2;2;2	2;2;2;2	2;2;2;2	tr|A0A4X1VP46|A0A4X1VP46_PIG Small ribosomal subunit protein uS19 OS=Sus scrofa OX=9823 GN=RPS15 PE=3 SV=1;sp|P62844|RS15_PIG Small ribosomal subunit protein uS19 OS=Sus scrofa OX=9823 GN=RPS15 PE=1 SV=2;tr|A0A287AMU5|A0A287AMU5_PIG Small ribosomal subunit	2	2	1	2	1	1	1	1	0	0	1	2	1	1	1	1	0	0	9.1	16.84	143	12.021	8.4	9.1	8.4	8.4	8.4	8.4	0	0	222150	12330	160090	16169	13524	10074	9962.8	0	0	8282.1	77802	8626.3
F1SUQ8;A0A287BJ22;A0A287ANK4	Protein RCC2	RCC2	F1SUQ8;A0A287BJ22;A0A287ANK4	2;2;2	2;2;2	2;2;2	tr|F1SUQ8|F1SUQ8_PIG Regulator of chromosome condensation 2 OS=Sus scrofa OX=9823 GN=RCC2 PE=1 SV=2;tr|A0A287BJ22|A0A287BJ22_PIG Regulator of chromosome condensation 2 OS=Sus scrofa OX=9823 GN=RCC2 PE=1 SV=1;tr|A0A287ANK4|A0A287ANK4_PIG Regulator of chromo	2	2	1	1	0	0	1	0	0	1	1	1	0	0	1	0	0	1	4.8	56.085	520	15.553	2.9	2.9	0	0	1.9	0	0	1.9	23538	3216.9	9477	0	0	10035	0	0	809.43	0	0	0
A0A287B8R9;F1SDY8;A0A8W4FL71;A0A287AP46;A0A8D1DEM6;A0A287BD48	Zinc finger CCCH domain-containing protein 14	ZC3H14	A0A287B8R9;F1SDY8;A0A8W4FL71;A0A287AP46;A0A8D1DEM6;A0A287BD48	2;2;2;2;2;2	2;2;2;2;2;2	2;2;2;2;2;2	tr|A0A287B8R9|A0A287B8R9_PIG Zinc finger CCCH domain-containing protein 14 OS=Sus scrofa OX=9823 GN=ZC3H14 PE=1 SV=1;tr|F1SDY8|F1SDY8_PIG Zinc finger CCCH domain-containing protein 14 OS=Sus scrofa OX=9823 GN=ZC3H14 PE=1 SV=4;tr|A0A8W4FL71|A0A8W4FL71_PIG Z	2	2	0	1	0	0	0	0	0	1	0	1	0	0	0	0	0	1	3.6	65.311	579	11.954	0	1.7	0	0	0	0	0	1.9	19302	0	11651	0	0	0	0	0	7651.5	0	0	0
A0A287AP85;A0A287BKR6;A0A8D1KBT2	Clathrin interactor 1	CLINT1	A0A287AP85;A0A287BKR6;A0A8D1KBT2	2;2;2	2;2;2	2;2;2	tr|A0A287AP85|A0A287AP85_PIG Clathrin interactor 1 OS=Sus scrofa OX=9823 GN=CLINT1 PE=1 SV=2;tr|A0A287BKR6|A0A287BKR6_PIG Clathrin interactor 1 OS=Sus scrofa OX=9823 GN=CLINT1 PE=1 SV=1;tr|A0A8D1KBT2|A0A8D1KBT2_PIG Clathrin interactor 1 OS=Sus scrofa OX=98	2	2	1	2	1	1	1	1	0	1	1	2	1	1	1	1	0	1	4	66.45	606	11.8	1.8	4	1.8	2.1	1.8	1.8	0	1.8	58009	4678.7	17662	5645.6	4304.8	15834	5529.4	0	4355.3	4520.4	3219.1	4514.4
A0A4X1UAP0;A0A287APR1	Large ribosomal subunit protein eL20 (60S ribosomal protein L18a)	RPL18A	A0A4X1UAP0;A0A287APR1	2;2	2;2	2;2	tr|A0A4X1UAP0|A0A4X1UAP0_PIG Large ribosomal subunit protein eL20 OS=Sus scrofa OX=9823 GN=RPL18A PE=1 SV=1;tr|A0A287APR1|A0A287APR1_PIG Large ribosomal subunit protein eL20 OS=Sus scrofa OX=9823 GN=RPL18A PE=1 SV=1	2	2	2	2	1	2	0	0	2	2	2	2	1	2	0	0	2	2	19.7	16.177	137	17.091	19.7	19.7	9.5	19.7	0	0	19.7	19.7	178310	24162	68980	13399	34161	0	0	32695	4912.9	13930	21874	11549
A0A287AQ12;F1SIC0;A0A287ATC5	Protein kinase C and casein kinase substrate in neurons 3	PACSIN3	A0A287AQ12;F1SIC0;A0A287ATC5	2;2;2	2;2;2	2;2;2	tr|A0A287AQ12|A0A287AQ12_PIG Protein kinase C and casein kinase substrate in neurons 3 OS=Sus scrofa OX=9823 GN=PACSIN3 PE=1 SV=1;tr|F1SIC0|F1SIC0_PIG Protein kinase C and casein kinase substrate in neurons 3 OS=Sus scrofa OX=9823 GN=PACSIN3 PE=1 SV=2;tr|A	2	2	1	1	1	0	2	0	1	2	1	1	1	0	2	0	1	2	5.4	52.17	459	15.893	2.4	2.4	2.4	0	5.4	0	2.4	5.4	87021	4857.6	20874	12254	0	27914	0	12626	8495.4	5048.1	8854.4	10535
A0A8W4FBK6;A0A287AQH8;A0A8W4FE48;A0A5G2QN66;A0A8W4FCR6;G9F6X8;A0A5G2RDD7;A0A8W4FA53;A0A8W4F940	protein disulfide-isomerase (EC 5.3.4.1)	P4HB	A0A8W4FBK6;A0A287AQH8;A0A8W4FE48;A0A5G2QN66;A0A8W4FCR6;G9F6X8;A0A5G2RDD7;A0A8W4FA53;A0A8W4F940	2;2;2;2;2;2;2;1;1	2;2;2;2;2;2;2;1;1	2;2;2;2;2;2;2;1;1	tr|A0A8W4FBK6|A0A8W4FBK6_PIG protein disulfide-isomerase OS=Sus scrofa OX=9823 GN=P4HB PE=3 SV=1;tr|A0A287AQH8|A0A287AQH8_PIG protein disulfide-isomerase OS=Sus scrofa OX=9823 GN=P4HB PE=3 SV=2;tr|A0A8W4FE48|A0A8W4FE48_PIG Protein disulfide-isomerase OS=Su	2	2	0	1	0	1	0	0	1	0	0	1	0	1	0	0	1	0	4.9	47.164	425	11.303	0	2.8	0	2.8	0	0	2.1	0	207550	0	6502.6	0	2670.4	0	0	198380	0	0	2654.2	0
A0A5G2QJ41;A0A287AQW4;F1RZL4	ADAM metallopeptidase domain 9	ADAM9	A0A5G2QJ41;A0A287AQW4;F1RZL4	2;2;2	2;2;2	2;2;2	tr|A0A5G2QJ41|A0A5G2QJ41_PIG ADAM metallopeptidase domain 9 OS=Sus scrofa OX=9823 GN=ADAM9 PE=1 SV=1;tr|A0A287AQW4|A0A287AQW4_PIG ADAM metallopeptidase domain 9 OS=Sus scrofa OX=9823 GN=ADAM9 PE=1 SV=1;tr|F1RZL4|F1RZL4_PIG ADAM metallopeptidase domain 9 OS	2	2	0	1	0	0	2	1	1	2	0	1	0	0	2	1	1	2	3.8	82.252	741	12.546	0	1.9	0	0	3.8	1.9	1.9	3.8	45765	0	4797.6	0	0	15492	6028.1	5855.5	13592	0	3234	0
A0A287AR71;A0A287AXH8;A0A287B282;I3L8B8;A0A5G2QQJ1;A0A287BLJ8;I3LG16	Heteroous nuclear ribonucleoprotein L like	HNRNPLL	A0A287AR71;A0A287AXH8;A0A287B282;I3L8B8;A0A5G2QQJ1;A0A287BLJ8;I3LG16	3;3;3;2;2;2;2	2;2;2;1;1;1;1	2;2;2;1;1;1;1	tr|A0A287AR71|A0A287AR71_PIG Heteroous nuclear ribonucleoprotein L like OS=Sus scrofa OX=9823 GN=HNRNPLL PE=1 SV=2;tr|A0A287AXH8|A0A287AXH8_PIG Heteroous nuclear ribonucleoprotein L like OS=Sus scrofa OX=9823 GN=HNRNPLL PE=4 SV=2;tr|A0A287B282|A0A287B282_P	3	2	0	0	2	0	2	1	3	2	0	0	1	0	1	0	2	1	5.7	56.469	507	12.163	0	0	3.9	0	3.9	1.4	5.7	3.9	47507	0	0	8595.5	0	1547.8	0	33522	3841.3	0	0	7482.7
A0A287BTF2;A0A287ASM1;A0A287BNF6;I3LDM3;A0A4X1ST54	Importin 7	IPO7	A0A287BTF2;A0A287ASM1;A0A287BNF6;I3LDM3;A0A4X1ST54	2;2;2;2;2	2;2;2;2;2	2;2;2;2;2	tr|A0A287BTF2|A0A287BTF2_PIG Importin 7 OS=Sus scrofa OX=9823 GN=IPO7 PE=1 SV=2;tr|A0A287ASM1|A0A287ASM1_PIG Importin 7 OS=Sus scrofa OX=9823 GN=IPO7 PE=1 SV=2;tr|A0A287BNF6|A0A287BNF6_PIG Importin 7 OS=Sus scrofa OX=9823 GN=IPO7 PE=1 SV=1;tr|I3LDM3|I3LDM3	2	2	1	1	0	0	1	2	1	1	1	1	0	0	1	2	1	1	2.8	113.3	988	12.959	1.3	1.3	0	0	1.3	2.8	1.3	1.3	43299	2018.5	15958	0	0	6505.4	11875	6033.9	907.66	2057.4	4492.8	0
A0A287ASM9;F1SCH4	Calmodulin regulated spectrin associated protein family member 3	CAMSAP3	A0A287ASM9;F1SCH4	2;2	2;2	2;2	tr|A0A287ASM9|A0A287ASM9_PIG Calmodulin regulated spectrin associated protein family member 3 OS=Sus scrofa OX=9823 GN=CAMSAP3 PE=3 SV=2;tr|F1SCH4|F1SCH4_PIG Calmodulin regulated spectrin associated protein family member 3 OS=Sus scrofa OX=9823 GN=CAMSAP3	2	2	0	2	1	1	0	0	1	0	0	2	1	1	0	0	1	0	2	133.15	1237	12.744	0	2	0.9	0.9	0	0	1.1	0	26636	0	16136	6762.4	1079	0	0	2657.9	0	0	3103.2	5662.8
F1S331;A0A287BQQ4;A0A287B2M0;A0A287AU19;A0A287A5G4;A0A5G2RCH9;A0A287A893	ERI1 exoribonuclease family member 3	ERI3	F1S331;A0A287BQQ4;A0A287B2M0;A0A287AU19;A0A287A5G4;A0A5G2RCH9;A0A287A893	2;2;2;2;1;1;1	2;2;2;2;1;1;1	2;2;2;2;1;1;1	tr|F1S331|F1S331_PIG ERI1 exoribonuclease family member 3 OS=Sus scrofa OX=9823 GN=ERI3 PE=1 SV=4;tr|A0A287BQQ4|A0A287BQQ4_PIG ERI1 exoribonuclease family member 3 OS=Sus scrofa OX=9823 GN=ERI3 PE=1 SV=1;tr|A0A287B2M0|A0A287B2M0_PIG ERI1 exoribonuclease fa	2	2	0	2	0	2	0	1	0	0	0	2	0	2	0	1	0	0	8.1	23.806	210	11.114	0	8.1	0	8.1	0	4.3	0	0	214190	0	92658	0	36841	0	84689	0	0	0	22193	0
A0A5G2QR44;A0A287BJZ1;A0A5G2RDQ2;A0A5G2QQZ6;A0A5G2QMU8;A0A287AU52	Nephronectin	NPNT	A0A5G2QR44;A0A287BJZ1;A0A5G2RDQ2;A0A5G2QQZ6;A0A5G2QMU8;A0A287AU52	2;2;2;2;2;2	2;2;2;2;2;2	2;2;2;2;2;2	tr|A0A5G2QR44|A0A5G2QR44_PIG Nephronectin OS=Sus scrofa OX=9823 GN=NPNT PE=3 SV=1;tr|A0A287BJZ1|A0A287BJZ1_PIG Nephronectin OS=Sus scrofa OX=9823 GN=NPNT PE=3 SV=1;tr|A0A5G2RDQ2|A0A5G2RDQ2_PIG Nephronectin OS=Sus scrofa OX=9823 GN=NPNT PE=3 SV=2;tr|A0A5G2Q	2	2	1	1	1	1	1	0	2	0	1	1	1	1	1	0	2	0	5	59.506	539	11.601	2.2	2.8	2.2	2.2	2.2	0	5	0	37538	6109.5	5777.8	10127	3645.7	5767	0	6111	0	4922.8	4894.3	7516.3
I3LP78;A0A287AW71	Large ribosomal subunit protein uL6 (60S ribosomal protein L9)	RPL9	I3LP78;A0A287AW71	2;2	2;2	2;2	tr|I3LP78|I3LP78_PIG Large ribosomal subunit protein uL6 OS=Sus scrofa OX=9823 GN=RPL9 PE=1 SV=1;tr|A0A287AW71|A0A287AW71_PIG Large ribosomal subunit protein uL6 OS=Sus scrofa OX=9823 PE=3 SV=1	2	2	1	2	1	1	0	0	0	0	1	2	1	1	0	0	0	0	10.9	21.863	192	11.86	5.2	10.9	5.2	5.2	0	0	0	0	124510	12332	68464	20374	23335	0	0	0	0	12256	25272	18058
A0A8D1FAP2;A0A287AY28;F1S087;A0A287B6Q8	Cytoplasmic dynein 1 intermediate chain 2 (Cytoplasmic dynein intermediate chain 2) (Dynein intermediate chain 2, cytosolic)	DYNC1I2	A0A8D1FAP2;A0A287AY28;F1S087;A0A287B6Q8	2;2;2;1	2;2;2;1	2;2;2;1	tr|A0A8D1FAP2|A0A8D1FAP2_PIG Cytoplasmic dynein 1 intermediate chain 2 OS=Sus scrofa OX=9823 GN=DYNC1I2 PE=3 SV=1;tr|A0A287AY28|A0A287AY28_PIG Cytoplasmic dynein 1 intermediate chain 2 OS=Sus scrofa OX=9823 GN=DYNC1I2 PE=1 SV=3;tr|F1S087|F1S087_PIG Cytopla	2	2	1	2	2	2	2	1	1	0	1	2	2	2	2	1	1	0	6	64.672	581	13.868	3.6	6	6	6	6	3.6	2.4	0	90585	10647	25046	7813.8	7111.2	34406	2570.3	2990.4	0	10941	8749.7	5101.7
P63053;F1S911;A0A287AZA7;A7U5U2;P0CG68;A0A5G2QDJ2;A0A2C9F3G2	Ubiquitin-ribosomal protein eL40 fusion protein (CEP52) (Ubiquitin A-52 residue ribosomal protein fusion product 1) [Cleaved into: Ubiquitin; Large ribosomal subunit protein eL40 (60S ribosomal protein L40)]	UBA52 UBCEP2	P63053;F1S911;A0A287AZA7;A7U5U2;P0CG68;A0A5G2QDJ2;A0A2C9F3G2	2;2;2;2;2;2;2	2;2;2;2;2;2;2	2;2;2;2;2;2;2	sp|P63053|RL40_PIG Ubiquitin-ribosomal protein eL40 fusion protein OS=Sus scrofa OX=9823 GN=UBA52 PE=1 SV=2;tr|F1S911|F1S911_PIG Ubiquitin-ribosomal protein eL40 fusion protein OS=Sus scrofa OX=9823 GN=UBA52 PE=3 SV=3;tr|A0A287AZA7|A0A287AZA7_PIG Ubiquitin	2	2	2	2	2	2	2	2	2	2	2	2	2	2	2	2	2	2	19.5	14.728	128	39.203	19.5	19.5	19.5	19.5	19.5	19.5	19.5	19.5	2145800	230200	306010	175860	141830	353740	249210	320490	368440	118550	88337	102730
A0A8D1YG59;A0A287AZY0	Calcium uptake protein 2, mitochondrial (EF-hand domain-containing family member A1)	MICU2	A0A8D1YG59;A0A287AZY0	2;2	2;2	2;2	tr|A0A8D1YG59|A0A8D1YG59_PIG Mitochondrial calcium uptake 2 OS=Sus scrofa OX=9823 GN=MICU2 PE=4 SV=1;tr|A0A287AZY0|A0A287AZY0_PIG Calcium uptake protein 2, mitochondrial OS=Sus scrofa OX=9823 GN=MICU2 PE=4 SV=2	2	2	0	2	1	0	1	1	0	1	0	2	1	0	1	1	0	1	6.2	48.017	419	14.821	0	6.2	2.6	0	2.6	2.6	0	2.6	52200	0	24097	4889.3	0	18933	1094.2	0	3186.8	0	6463.9	4179.5
A0A8W4F948;A0A287B0L6;F1RPL1;F2Z5L5;A0A4X1V434;F2Z587;F2Z5L2;A0A287BFK0;A0A480JJE7;A0A480SJY5;A0A4X1UBW2;A0A4X1SJ31;A0A5G2R318;A0A8X9AEL2;A0A8D1GQW4;A0A8W4FQI9;A0A5G2QJ24	Histone H2A		A0A8W4F948;A0A287B0L6;F1RPL1;F2Z5L5;A0A4X1V434;F2Z587;F2Z5L2;A0A287BFK0;A0A480JJE7;A0A480SJY5	3;3;3;3;3;3;3;2;2;2;1;1;1;1;1;1;1	3;3;3;3;3;3;3;2;2;2;1;1;1;1;1;1;1	2;2;2;2;2;2;2;1;1;1;0;0;0;0;0;0;0	tr|A0A8W4F948|A0A8W4F948_PIG Histone H2A OS=Sus scrofa OX=9823 PE=3 SV=1;tr|A0A287B0L6|A0A287B0L6_PIG Histone H2A OS=Sus scrofa OX=9823 GN=H2AC12 PE=3 SV=1;tr|F1RPL1|F1RPL1_PIG Histone H2A OS=Sus scrofa OX=9823 GN=H2AC14 PE=3 SV=1;tr|F2Z5L5|F2Z5L5_PIG Hist	3	2	2	2	2	1	3	3	2	2	1	1	1	0	2	2	1	1	28.3	15.194	138	49.051	20.3	14.5	20.3	6.5	28.3	28.3	20.3	14.5	776960	77581	130900	46050	45406	79381	228240	97200	72204	68609	56984	35692
A0A8D1VVT8;A0A287B1D4;A0A5G2R7N8;F1RRF2	Dolichyl-diphosphooligosaccharide--protein glycosyltransferase subunit STT3B (EC 2.4.99.18)	STT3B	A0A8D1VVT8;A0A287B1D4;A0A5G2R7N8;F1RRF2	2;2;2;2	2;2;2;2	2;2;2;2	tr|A0A8D1VVT8|A0A8D1VVT8_PIG dolichyl-diphosphooligosaccharide--protein glycotransferase OS=Sus scrofa OX=9823 GN=STT3B PE=3 SV=1;tr|A0A287B1D4|A0A287B1D4_PIG dolichyl-diphosphooligosaccharide--protein glycotransferase OS=Sus scrofa OX=9823 GN=STT3B PE=1 S	2	2	0	1	1	0	2	1	1	1	0	1	1	0	2	1	1	1	3.2	75.205	658	12.575	0	1.8	1.8	0	3.2	1.8	1.8	1.8	55371	0	8691.1	3331.8	0	24849	5874.9	10371	2252.8	0	3547.5	2756.3
A0A287B267;A0A287BHZ2;A0A5G2RCL3;A0A480IMX3;A0A287BRH5;I3LR44;A0A8W4FEI5;F2Z562	Tubulin gamma chain	TUBG1	A0A287B267;A0A287BHZ2;A0A5G2RCL3;A0A480IMX3;A0A287BRH5;I3LR44;A0A8W4FEI5;F2Z562	2;2;2;2;2;2;1;1	2;2;2;2;2;2;1;1	2;2;2;2;2;2;1;1	tr|A0A287B267|A0A287B267_PIG Tubulin gamma chain OS=Sus scrofa OX=9823 GN=TUBG1 PE=3 SV=1;tr|A0A287BHZ2|A0A287BHZ2_PIG Tubulin gamma chain OS=Sus scrofa OX=9823 GN=TUBG2 PE=3 SV=2;tr|A0A5G2RCL3|A0A5G2RCL3_PIG Tubulin gamma chain OS=Sus scrofa OX=9823 GN=TU	2	2	1	0	0	1	2	0	2	2	1	0	0	1	2	0	2	2	6.2	49.296	435	14.499	2.1	0	0	4.1	6.2	0	6.2	6.2	105130	1602.6	0	0	5294.3	17448	0	43144	37640	1717.5	0	0
A0A5G2QDT5;I3LSG1;A0A5K1VLI8;A0A5G2R1H2;A0A287B4N0;F1RJL2	General transcription factor II-I	GTF2I	A0A5G2QDT5;I3LSG1;A0A5K1VLI8;A0A5G2R1H2;A0A287B4N0;F1RJL2	2;2;2;2;2;2	2;2;2;2;2;2	2;2;2;2;2;2	tr|A0A5G2QDT5|A0A5G2QDT5_PIG Ral transcription factor IIi OS=Sus scrofa OX=9823 GN=GTF2I PE=1 SV=2;tr|I3LSG1|I3LSG1_PIG Ral transcription factor IIi OS=Sus scrofa OX=9823 GN=GTF2I PE=1 SV=4;tr|A0A5K1VLI8|A0A5K1VLI8_PIG Ral transcription factor IIi OS=Sus s	2	2	0	1	0	0	1	0	1	1	0	1	0	0	1	0	1	1	2.5	108.14	954	12.815	0	1.4	0	0	1.2	0	1.2	1.2	38315	0	5924.4	0	0	12476	0	14015	5898.7	0	0	0
A0A287B749;A0A5G2QJF0;A0A5G2Q9P9;A0A5G2R3Q4	Tubulin beta chain	TUBB6	A0A287B749;A0A5G2QJF0	6;5;2;2	2;1;2;2	2;1;2;2	tr|A0A287B749|A0A287B749_PIG Tubulin beta chain OS=Sus scrofa OX=9823 GN=TUBB6 PE=1 SV=1;tr|A0A5G2QJF0|A0A5G2QJF0_PIG Tubulin beta chain OS=Sus scrofa OX=9823 GN=TUBB6 PE=1 SV=1	6	2	3	5	5	2	6	6	6	5	0	2	1	1	2	2	2	1	18.2	45.361	411	13.555	8	14.8	14.6	5.1	18.2	18.2	18.2	15.3	151380	0	24746	13954	7807.5	31077	36069	25857	11867	0	5690.8	12105
A0A5G2QFH4;A0A8W4F8N1;A0A287B7C6;Q06AA7;A0A288CG19;A0A5G2QSC7;A0A5G2R140	Transformer-2 protein homolog alpha (Transformer-2 protein homolog A)	TRA2B	A0A5G2QFH4;A0A8W4F8N1;A0A287B7C6;Q06AA7;A0A288CG19;A0A5G2QSC7;A0A5G2R140	2;2;2;2;1;1;1	2;2;2;2;1;1;1	2;2;2;2;1;1;1	tr|A0A5G2QFH4|A0A5G2QFH4_PIG Transformer 2 beta homolog OS=Sus scrofa OX=9823 GN=TRA2B PE=1 SV=1;tr|A0A8W4F8N1|A0A8W4F8N1_PIG Transformer 2 beta homolog OS=Sus scrofa OX=9823 GN=TRA2B PE=1 SV=1;tr|A0A287B7C6|A0A287B7C6_PIG Transformer 2 beta homolog OS=Sus	2	2	0	1	0	1	0	1	0	0	0	1	0	1	0	1	0	0	10.1	21.935	188	12.17	0	5.3	0	5.3	0	4.8	0	0	39321	0	27444	0	3184.7	0	8693	0	0	0	11202	0
A0A8D0SV67;A0A287BA60;A0A5G2QF65;A0A8D0SVT2	Ran-specific GTPase-activating protein (Ran-binding protein 1)	RANBP1	A0A8D0SV67;A0A287BA60;A0A5G2QF65;A0A8D0SVT2	2;2;1;1	2;2;1;1	2;2;1;1	tr|A0A8D0SV67|A0A8D0SV67_PIG RAN binding protein 1 OS=Sus scrofa OX=9823 GN=RANBP1 PE=4 SV=1;tr|A0A287BA60|A0A287BA60_PIG RAN binding protein 1 OS=Sus scrofa OX=9823 GN=RANBP1 PE=1 SV=2;tr|A0A5G2QF65|A0A5G2QF65_PIG RAN binding protein 1 OS=Sus scrofa OX=98	2	2	2	2	2	2	0	0	1	1	2	2	2	2	0	0	1	1	12.6	23.817	206	14.037	12.6	12.6	12.6	12.6	0	0	8.3	8.3	165830	49090	12449	46138	50829	0	0	1529.5	5791.5	29217	4536.5	24023
F1S1G1;A0A8W4FAA7;A0A5G2QFN1;A0A5G2QRH8;A0A287BIY5;A0A287BA71;A0A8W4FLG2;A0A5G2QW85	ER membrane protein complex subunit 2	EMC2	F1S1G1;A0A8W4FAA7;A0A5G2QFN1;A0A5G2QRH8;A0A287BIY5;A0A287BA71;A0A8W4FLG2;A0A5G2QW85	2;2;2;2;2;2;2;2	2;2;2;2;2;2;2;2	2;2;2;2;2;2;2;2	tr|F1S1G1|F1S1G1_PIG ER membrane protein complex subunit 2 OS=Sus scrofa OX=9823 GN=EMC2 PE=1 SV=4;tr|A0A8W4FAA7|A0A8W4FAA7_PIG ER membrane protein complex subunit 2 OS=Sus scrofa OX=9823 GN=EMC2 PE=1 SV=1;tr|A0A5G2QFN1|A0A5G2QFN1_PIG ER membrane protein c	2	2	0	1	1	0	2	0	1	0	0	1	1	0	2	0	1	0	8.1	31.484	270	13.008	0	4.4	4.4	0	8.1	0	3.7	0	51831	0	17408	5865.5	0	27014	0	1543.7	0	0	4926.7	4071.4
F1SSL4;A0A287BBT8	ATP-binding cassette sub-family F member 2	ABCF2	F1SSL4;A0A287BBT8	2;2	2;2	2;2	tr|F1SSL4|F1SSL4_PIG ATP binding cassette subfamily F member 2 OS=Sus scrofa OX=9823 GN=ABCF2 PE=1 SV=3;tr|A0A287BBT8|A0A287BBT8_PIG ATP binding cassette subfamily F member 2 OS=Sus scrofa OX=9823 GN=ABCF2 PE=1 SV=1	2	2	0	1	0	0	2	1	2	1	0	1	0	0	2	1	2	1	3.2	71.435	625	11.759	0	1.6	0	0	3.2	1.6	3.2	1.6	96725	0	3585.4	0	0	41797	7352.8	32054	11935	0	2309.7	0
A0A287BEI7;P12682;A0A8W4FKZ0;A0A8W4FNJ1;F2Z594;A0A4X1THK6;A0A8W4F6P8	High mobility group box 1	HMGB1	A0A287BEI7;P12682;A0A8W4FKZ0;A0A8W4FNJ1;F2Z594;A0A4X1THK6;A0A8W4F6P8	3;3;3;3;3;2;2	2;2;2;2;2;2;2	2;2;2;2;2;2;2	tr|A0A287BEI7|A0A287BEI7_PIG High mobility group box 1 OS=Sus scrofa OX=9823 GN=HMGB1 PE=3 SV=2;sp|P12682|HMGB1_PIG High mobility group protein B1 OS=Sus scrofa OX=9823 GN=HMGB1 PE=1 SV=3;tr|A0A8W4FKZ0|A0A8W4FKZ0_PIG High mobility group protein B1 OS=Sus s	3	2	2	3	3	3	2	1	1	2	1	2	2	2	2	1	1	2	15.3	22.701	196	12.035	11.2	15.3	15.3	15.3	10.7	4.1	4.1	10.7	2343500	485890	74114	463010	251390	765030	16175	51889	236020	1123500	10594	90077
A0A287BGP5	tRNA (adenine(58)-N(1))-methyltransferase catalytic subunit TRMT61A (EC 2.1.1.220)	TRMT61A	A0A287BGP5	2	2	2	tr|A0A287BGP5|A0A287BGP5_PIG tRNA (adenine(58)-N(1))-methyltransferase catalytic subunit TRMT61A OS=Sus scrofa OX=9823 GN=TRMT61A PE=3 SV=1	2	2	0	2	1	0	0	0	0	0	0	2	1	0	0	0	0	0	9.1	31.14	285	11.357	0	9.1	2.8	0	0	0	0	0	59617	0	51266	8350.8	0	0	0	0	0	0	16357	6908.4
F1SMJ6;A0A287BH90;A0A8W4F8A6	Complement component C9	C9	F1SMJ6;A0A287BH90;A0A8W4F8A6	2;2;2	2;2;2	2;2;2	tr|F1SMJ6|F1SMJ6_PIG Complement component C9 OS=Sus scrofa OX=9823 GN=C9 PE=1 SV=5;tr|A0A287BH90|A0A287BH90_PIG Complement component C9 OS=Sus scrofa OX=9823 GN=C9 PE=1 SV=1;tr|A0A8W4F8A6|A0A8W4F8A6_PIG Complement component C9 OS=Sus scrofa OX=9823 GN=C9 P	2	2	1	2	2	1	0	0	0	0	1	2	2	1	0	0	0	0	3.1	62.069	542	11.985	1.5	3.1	3.1	1.5	0	0	0	0	180350	14647	123030	28934	13731	0	0	0	0	31867	18435	9589.4
A0A5G2R8P7;A0A287BHC7;A0A8W4FJC7	DBIRD complex subunit ZNF326 (Zinc finger protein 326)	ZNF326	A0A5G2R8P7;A0A287BHC7;A0A8W4FJC7	2;2;2	2;2;2	2;2;2	tr|A0A5G2R8P7|A0A5G2R8P7_PIG DBIRD complex subunit ZNF326 OS=Sus scrofa OX=9823 GN=ZNF326 PE=1 SV=2;tr|A0A287BHC7|A0A287BHC7_PIG DBIRD complex subunit ZNF326 OS=Sus scrofa OX=9823 GN=ZNF326 PE=1 SV=2;tr|A0A8W4FJC7|A0A8W4FJC7_PIG DBIRD complex subunit ZNF32	2	2	1	2	0	1	1	0	0	0	1	2	0	1	1	0	0	0	3.8	68.785	610	12.578	2	3.8	0	1.8	2	0	0	0	23197	1829.9	11601	0	1640.8	8125	0	0	0	1649.5	2321.9	0
F1SQX2;I3LP99;A0A287BJX5	Epidermal growth factor receptor kinase substrate 8	EPS8	F1SQX2;I3LP99;A0A287BJX5	2;2;2	2;2;2	2;2;2	tr|F1SQX2|F1SQX2_PIG EGFR pathway substrate 8, signaling adaptor OS=Sus scrofa OX=9823 GN=EPS8 PE=1 SV=4;tr|I3LP99|I3LP99_PIG EGFR pathway substrate 8, signaling adaptor OS=Sus scrofa OX=9823 GN=EPS8 PE=1 SV=3;tr|A0A287BJX5|A0A287BJX5_PIG EGFR pathway subs	2	2	1	1	2	0	1	0	1	0	1	1	2	0	1	0	1	0	4	92.161	826	15.547	1.7	2.3	4	0	2.3	0	2.3	0	28421	2939.2	5777.1	13981	0	3779.4	0	1944.9	0	2058.6	3189	6441.4
A0A287BM68	Negative elongation factor complex member B	NELFB	A0A287BM68	2	2	2	tr|A0A287BM68|A0A287BM68_PIG Negative elongation factor complex member B OS=Sus scrofa OX=9823 GN=NELFB PE=1 SV=3	2	2	2	2	2	2	0	0	0	0	2	2	2	2	0	0	0	0	3.4	89.657	817	13.245	3.4	3.4	3.4	3.4	0	0	0	0	83291	19939	38997	9225.4	15130	0	0	0	0	10855	8355	3849.1
A0A287BMD4;I3LSI7;A0A5G2QTZ9	DNA-directed RNA polymerases I, II, and III subunit RPABC1 (DNA-directed RNA polymerase II subunit E) (RPB5 homolog)	POLR2E	A0A287BMD4;I3LSI7;A0A5G2QTZ9	2;2;2	2;2;2	2;2;2	tr|A0A287BMD4|A0A287BMD4_PIG DNA-directed RNA polymerase II subunit E OS=Sus scrofa OX=9823 GN=POLR2E PE=3 SV=2;tr|I3LSI7|I3LSI7_PIG DNA-directed RNA polymerase II subunit E OS=Sus scrofa OX=9823 GN=POLR2E PE=1 SV=1;tr|A0A5G2QTZ9|A0A5G2QTZ9_PIG DNA-directe	2	2	1	2	1	0	1	1	1	0	1	2	1	0	1	1	1	0	9.8	21.413	183	13.386	4.9	9.8	4.9	0	4.9	4.9	4.9	0	118820	6591.8	64451	22178	0	18545	4060.9	2990.6	0	6723.4	23424	18714
A0A287BMH8;A0A5G2QPF0	H/ACA ribonucleoprotein complex subunit 2	NHP2	A0A287BMH8;A0A5G2QPF0	2;1	2;1	2;1	tr|A0A287BMH8|A0A287BMH8_PIG H/ACA ribonucleoprotein complex subunit 2 OS=Sus scrofa OX=9823 GN=NHP2 PE=1 SV=1;tr|A0A5G2QPF0|A0A5G2QPF0_PIG H/ACA ribonucleoprotein complex subunit 2 OS=Sus scrofa OX=9823 GN=NHP2 PE=1 SV=1	2	2	0	2	0	1	0	0	0	0	0	2	0	1	0	0	0	0	15.2	20.066	178	13.447	0	15.2	0	5.6	0	0	0	0	53149	0	46075	0	7073.5	0	0	0	0	0	12975	0
F1S619;A0A287BND7;F1S620	RNA-binding protein 15 (One-twenty two protein 1) (RNA-binding motif protein 15)	RBM15	F1S619;A0A287BND7;F1S620	2;2;2	2;2;2	2;2;2	tr|F1S619|F1S619_PIG Putative RNA-binding protein 15 isoform 2 OS=Sus scrofa OX=9823 GN=RBM15 PE=1 SV=4;tr|A0A287BND7|A0A287BND7_PIG RNA binding motif protein 15 OS=Sus scrofa OX=9823 GN=RBM15 PE=3 SV=2;tr|F1S620|F1S620_PIG RNA binding motif protein 15 OS=	2	2	0	2	0	0	0	0	0	0	0	2	0	0	0	0	0	0	2.7	105.46	963	13.844	0	2.7	0	0	0	0	0	0	10287	0	10287	0	0	0	0	0	0	0	0	0
A0A287BQP1;I3LLA0;A0A5G2QKM9	RNA-binding protein 25 (RNA-binding motif protein 25)	RBM25	A0A287BQP1;I3LLA0;A0A5G2QKM9	2;2;1	2;2;1	2;2;1	tr|A0A287BQP1|A0A287BQP1_PIG RNA binding motif protein 25 OS=Sus scrofa OX=9823 GN=RBM25 PE=1 SV=2;tr|I3LLA0|I3LLA0_PIG RNA binding motif protein 25 OS=Sus scrofa OX=9823 GN=RBM25 PE=1 SV=4;tr|A0A5G2QKM9|A0A5G2QKM9_PIG RNA binding motif protein 25 OS=Sus s	2	2	1	2	0	0	0	0	0	0	1	2	0	0	0	0	0	0	3.7	102.44	862	11.783	1.6	3.7	0	0	0	0	0	0	14523	4274.6	10248	0	0	0	0	0	0	4274.6	2407.5	0
A0A287BQW3	Histone H1.0 (Histone H1(0))	H1-0	A0A287BQW3	2	2	2	tr|A0A287BQW3|A0A287BQW3_PIG Histone H1.0 OS=Sus scrofa OX=9823 GN=H1-0 PE=1 SV=1	2	2	2	2	2	2	2	0	2	2	2	2	2	2	2	0	2	2	11.9	20.891	194	14.811	11.9	11.9	11.9	11.9	11.9	0	11.9	11.9	503070	85650	140380	109390	63896	37371	0	31837	34556	59770	43439	83810
A0A287BSF9	RISC-loading complex subunit TARBP2	TARBP2	A0A287BSF9	2	2	2	tr|A0A287BSF9|A0A287BSF9_PIG RISC-loading complex subunit TARBP2 OS=Sus scrofa OX=9823 GN=TARBP2 PE=3 SV=2	2	2	0	1	0	0	2	1	2	2	0	1	0	0	2	1	2	2	6.8	38.918	366	21.005	0	4.1	0	0	6.8	2.7	6.8	6.8	146260	0	819.9	0	0	27192	11570	76000	30673	0	650.44	0
P20192;A0A2C9F344;A0A5S6HQH9;A0A8D1J6M5	Diacylglycerol kinase alpha (DAG kinase alpha) (EC 2.7.1.107) (EC 2.7.1.93) (80 kDa diacylglycerol kinase) (Diglyceride kinase alpha) (DGK-alpha)	DGKA DAGK DAGK1	P20192;A0A2C9F344;A0A5S6HQH9;A0A8D1J6M5	2;2;2;1	2;2;2;1	2;2;2;1	sp|P20192|DGKA_PIG Diacylglycerol kinase alpha OS=Sus scrofa OX=9823 GN=DGKA PE=1 SV=1;tr|A0A2C9F344|A0A2C9F344_PIG Diacylglycerol kinase OS=Sus scrofa OX=9823 GN=DGKA PE=3 SV=1;tr|A0A5S6HQH9|A0A5S6HQH9_PIG Diacylglycerol kinase OS=Sus scrofa OX=9823 GN=DG	2	2	0	1	0	1	0	1	1	0	0	1	0	1	0	1	1	0	3.3	82.605	734	11.968	0	1.4	0	1.4	0	1.9	1.9	0	18085	0	6237.9	0	2788.1	0	3649.3	5409.8	0	0	2546.1	0
A0A2C9F3E9;Q8WNW3	Junction plakoglobin	JUP	A0A2C9F3E9;Q8WNW3	2;2	2;2	2;2	tr|A0A2C9F3E9|A0A2C9F3E9_PIG Junction plakoglobin OS=Sus scrofa OX=9823 GN=JUP PE=3 SV=1;sp|Q8WNW3|PLAK_PIG Junction plakoglobin OS=Sus scrofa OX=9823 GN=Jup PE=2 SV=1	2	2	1	0	1	1	2	2	2	2	1	0	1	1	2	2	2	2	3.2	81.736	744	13.423	1.6	0	1.6	1.6	3.2	3.2	3.2	3.2	138760	7838.1	0	1910.1	2389.8	25840	23317	37530	39938	15253	0	3075.1
A0A8W4F6V3;P00346;A0A480KJB8;I3LP41	Malate dehydrogenase, mitochondrial (EC 1.1.1.37)	MDH2	A0A8W4F6V3;P00346;A0A480KJB8;I3LP41	2;2;2;1	2;2;2;1	2;2;2;1	tr|A0A8W4F6V3|A0A8W4F6V3_PIG Malate dehydrogenase, mitochondrial OS=Sus scrofa OX=9823 GN=MDH2 PE=3 SV=1;sp|P00346|MDHM_PIG Malate dehydrogenase, mitochondrial OS=Sus scrofa OX=9823 GN=MDH2 PE=1 SV=2;tr|A0A480KJB8|A0A480KJB8_PIG Malate dehydrogenase OS=Sus	2	2	0	1	1	1	0	0	1	0	0	1	1	1	0	0	1	0	10.8	30.957	296	17	0	3.4	3.4	3.4	0	0	7.4	0	96660	0	9779.2	8194.8	6084.3	0	0	72602	0	0	4394.1	7063.9
A0A480V5W1;A0A8D1GFC4;A0A4X1T854;A0A8D2CII4;A0A287AZ79	AP complex subunit beta	AP2B1	A0A480V5W1;A0A8D1GFC4;A0A4X1T854;A0A8D2CII4;A0A287AZ79	5;5;5;4;4	5;5;5;4;4	2;2;2;1;1	tr|A0A480V5W1|A0A480V5W1_PIG AP complex subunit beta OS=Sus scrofa OX=9823 GN=AP2B1 PE=1 SV=1;tr|A0A8D1GFC4|A0A8D1GFC4_PIG Adaptor related protein complex 2 subunit beta 1 OS=Sus scrofa OX=9823 GN=AP2B1 PE=3 SV=1;tr|A0A4X1T854|A0A4X1T854_PIG AP complex sub	5	2	0	3	2	2	2	4	3	2	0	1	0	1	0	1	1	0	5.1	104.54	937	34.04	0	3.2	1.9	2.1	1.9	3.8	3	1.9	271400	0	54482	15380	7677.7	35091	129580	18928	10263	0	11356	5726.5
F1S3B9;A0A4X1SFX8;A0A287AFD4	Zinc finger protein 346	ZNF346	F1S3B9;A0A4X1SFX8;A0A287AFD4	2;2;1	2;2;1	2;2;1	tr|F1S3B9|F1S3B9_PIG Zinc finger protein 346 OS=Sus scrofa OX=9823 GN=ZNF346 PE=4 SV=2;tr|A0A4X1SFX8|A0A4X1SFX8_PIG Zinc finger protein 346 OS=Sus scrofa OX=9823 GN=ZNF346 PE=4 SV=1;tr|A0A287AFD4|A0A287AFD4_PIG Zinc finger protein 346 OS=Sus scrofa OX=9823	2	2	1	1	2	1	2	1	2	1	1	1	2	1	2	1	2	1	8.1	34.802	310	12.283	4.2	4.2	8.1	4.2	8.1	4.2	8.1	4.2	92389	2470.5	5246.6	4758.1	2180	16834	10293	39603	11003	3117.7	2290.9	2321.6
A0A4X1SH59;F2Z5P0	Protein transport protein Sec61 subunit beta	SEC61B	A0A4X1SH59;F2Z5P0	2;1	2;1	2;1	tr|A0A4X1SH59|A0A4X1SH59_PIG Protein transport protein Sec61 subunit beta OS=Sus scrofa OX=9823 GN=SEC61B PE=3 SV=1;tr|F2Z5P0|F2Z5P0_PIG SEC61 translocon subunit beta OS=Sus scrofa OX=9823 GN=SEC61B PE=1 SV=2	2	2	2	2	2	2	2	2	2	2	2	2	2	2	2	2	2	2	26	9.9743	96	17.288	26	26	26	26	26	26	26	26	522940	51979	170230	93234	67095	43398	35662	32101	29234	37935	51566	44308
A0A4X1SIU9;Q6QAP6;A0A8W4F774;A0A4X1SK15;A0A8W4FIH6;A0A8W4F7D1;A0A287AQ67	Small ribosomal subunit protein uS14 (40S ribosomal protein S29)	RPS29	A0A4X1SIU9;Q6QAP6;A0A8W4F774;A0A4X1SK15;A0A8W4FIH6;A0A8W4F7D1;A0A287AQ67	2;2;2;2;1;1;1	2;2;2;2;1;1;1	2;2;2;2;1;1;1	tr|A0A4X1SIU9|A0A4X1SIU9_PIG Small ribosomal subunit protein uS14 OS=Sus scrofa OX=9823 GN=RPS29 PE=3 SV=1;sp|Q6QAP6|RS29_PIG Small ribosomal subunit protein uS14 OS=Sus scrofa OX=9823 GN=RPS29 PE=1 SV=3;tr|A0A8W4F774|A0A8W4F774_PIG 40S ribosomal protein S	2	2	2	2	2	2	0	0	0	0	2	2	2	2	0	0	0	0	28.8	6.014	52	13.358	28.8	28.8	28.8	28.8	0	0	0	0	1391100	180670	521620	465550	223250	0	0	0	0	87961	131380	191660
A0A4X1SJX5	Small nuclear ribonucleoprotein F (Sm protein F)	SNRPF	A0A4X1SJX5	2	2	2	tr|A0A4X1SJX5|A0A4X1SJX5_PIG Sm protein F OS=Sus scrofa OX=9823 GN=SNRPF PE=3 SV=1	2	2	2	2	2	2	2	0	2	1	2	2	2	2	2	0	2	1	24.4	9.7251	86	53.814	24.4	24.4	24.4	24.4	24.4	0	24.4	15.1	397490	56657	198310	57092	38845	30888	0	10962	4727.2	25877	37654	23050
A0A4X1SV24;A0A5G2QQE1;A0A5G2QQK9;F1SGR0	Eukaryotic translation initiation factor 3 subunit M	EIF3M	A0A4X1SV24;A0A5G2QQE1;A0A5G2QQK9;F1SGR0	2;2;2;2	2;2;2;2	2;2;2;2	tr|A0A4X1SV24|A0A4X1SV24_PIG Eukaryotic translation initiation factor 3 subunit M OS=Sus scrofa OX=9823 GN=EIF3M PE=3 SV=1;tr|A0A5G2QQE1|A0A5G2QQE1_PIG Eukaryotic translation initiation factor 3 subunit M OS=Sus scrofa OX=9823 GN=EIF3M PE=1 SV=2;tr|A0A5G2Q	2	2	1	2	0	0	1	0	1	0	1	2	0	0	1	0	1	0	8.7	27.878	242	13.125	4.1	8.7	0	0	4.1	0	4.1	0	60977	2688.7	46115	0	0	3948.1	0	8224.6	0	2258.8	16028	0
A0A4X1SYV7	Aspartate--tRNA ligase, cytoplasmic (EC 6.1.1.12) (Aspartyl-tRNA synthetase)	DARS1	A0A4X1SYV7	11	11	2	tr|A0A4X1SYV7|A0A4X1SYV7_PIG Aspartate--tRNA ligase, cytoplasmic OS=Sus scrofa OX=9823 GN=DARS1 PE=3 SV=1	11	2	8	7	7	6	10	5	11	7	2	1	2	2	2	1	2	2	24.1	53.499	468	89.375	17.7	16	15.8	11.8	22	11.3	24.1	16.7	1971000	181040	73191	177560	70658	990590	58207	275390	144420	44794	11850	42432
A0A4X1T3W2;Q29195;A0A900R0B1;A0A8D1F496;A0A4X1T5U8;A0A4X1T6D6;F1SI10	Ribosomal protein L10	RPL10	A0A4X1T3W2;Q29195;A0A900R0B1;A0A8D1F496;A0A4X1T5U8;A0A4X1T6D6;F1SI10	2;2;2;2;2;2;1	2;2;2;2;2;2;1	2;2;2;2;2;2;1	tr|A0A4X1T3W2|A0A4X1T3W2_PIG Ribosomal protein L10 OS=Sus scrofa OX=9823 GN=RPL10 PE=3 SV=1;sp|Q29195|RL10_PIG Large ribosomal subunit protein uL16 OS=Sus scrofa OX=9823 GN=RPL10 PE=1 SV=3;tr|A0A900R0B1|A0A900R0B1_PIG Ribosomal protein L10 OS=Sus scrofa OX	2	2	2	2	2	2	2	2	1	1	2	2	2	2	2	2	1	1	12.4	20.465	178	19.951	12.4	12.4	12.4	12.4	12.4	12.4	5.1	7.3	343010	31033	128330	35946	42424	57800	14364	10488	22621	6837.8	20369	12573
A0A4X1T454	SRA stem-loop-interacting RNA-binding protein, mitochondrial	SLIRP	A0A4X1T454	2	2	2	tr|A0A4X1T454|A0A4X1T454_PIG SRA stem-loop interacting RNA binding protein OS=Sus scrofa OX=9823 GN=SLIRP PE=4 SV=1	2	2	0	1	1	0	0	0	2	0	0	1	1	0	0	0	2	0	14.3	16.56	147	15.603	0	9.5	9.5	0	0	0	14.3	0	238150	0	58061	49860	0	0	0	130230	0	0	23699	41248
A0A4X1T7L6;A0A8D1ZQ52	Calmodulin-like protein 4	CALML4	A0A4X1T7L6;A0A8D1ZQ52	2;2	2;2	2;2	tr|A0A4X1T7L6|A0A4X1T7L6_PIG Calmodulin like 4 OS=Sus scrofa OX=9823 GN=CALML4 PE=4 SV=1;tr|A0A8D1ZQ52|A0A8D1ZQ52_PIG Calmodulin like 4 OS=Sus scrofa OX=9823 GN=CALML4 PE=4 SV=1	2	2	1	2	2	1	2	1	2	1	1	2	2	1	2	1	2	1	14.4	17.813	153	21.164	8.5	14.4	14.4	8.5	14.4	8.5	14.4	8.5	228800	18057	46302	23168	14643	85721	5510.8	18552	16848	17607	15973	14997
A0A4X1TXG8;P63246;A0A4X1U2Z0	Small ribosomal subunit protein RACK1	RACK1	A0A4X1TXG8;P63246;A0A4X1U2Z0	2;2;1	2;2;1	2;2;1	tr|A0A4X1TXG8|A0A4X1TXG8_PIG Small ribosomal subunit protein RACK1 OS=Sus scrofa OX=9823 GN=RACK1 PE=3 SV=1;sp|P63246|RACK1_PIG Small ribosomal subunit protein RACK1 OS=Sus scrofa OX=9823 GN=RACK1 PE=1 SV=3;tr|A0A4X1U2Z0|A0A4X1U2Z0_PIG Small ribosomal subu	2	2	1	1	1	1	1	1	2	2	1	1	1	1	1	1	2	2	9.4	25.869	233	54.106	4.3	4.3	4.3	4.3	4.3	4.3	9.4	9.4	498710	22935	49604	54686	11421	86043	49835	114430	109760	18298	16492	47085
A0A4X1TZH6;A0A8W4FDJ4;F2Z5J5;P80230	Enhancer of rudimentary homolog	ERH	A0A4X1TZH6;A0A8W4FDJ4;F2Z5J5;P80230	2;2;2;1	2;2;2;1	2;2;2;1	tr|A0A4X1TZH6|A0A4X1TZH6_PIG Enhancer of rudimentary homolog OS=Sus scrofa OX=9823 GN=ERH PE=3 SV=1;tr|A0A8W4FDJ4|A0A8W4FDJ4_PIG Enhancer of rudimentary homolog OS=Sus scrofa OX=9823 GN=ERH PE=1 SV=1;tr|F2Z5J5|F2Z5J5_PIG Enhancer of rudimentary homolog OS=	2	2	1	2	1	0	1	0	0	0	1	2	1	0	1	0	0	0	27.5	12.056	102	57.485	10.8	27.5	10.8	0	16.7	0	0	0	166560	7261.5	153660	2749.2	0	2892.8	0	0	0	5129.9	28644	1606.7
A0A4X1UMQ6;A0A8W4FHC3	Large ribosomal subunit protein eL43 (60S ribosomal protein L37a)	RPL37A	A0A4X1UMQ6;A0A8W4FHC3	2;1	2;1	2;1	tr|A0A4X1UMQ6|A0A4X1UMQ6_PIG Large ribosomal subunit protein eL43 OS=Sus scrofa OX=9823 GN=RPL37A PE=3 SV=1;tr|A0A8W4FHC3|A0A8W4FHC3_PIG 60S ribosomal protein L37a OS=Sus scrofa OX=9823 PE=3 SV=1	2	2	1	1	1	1	1	1	0	1	1	1	1	1	1	1	0	1	17.4	10.275	92	11.264	8.7	8.7	8.7	8.7	8.7	8.7	0	8.7	156730	32129	56267	21275	22227	9729.6	4429.3	0	10670	32886	23508	17801
A0A4X1UMT8;A0A8W4FGK4	WD40 repeat-containing protein SMU1 (Smu-1 suppressor of mec-8 and unc-52 protein homolog)	SMU1	A0A4X1UMT8;A0A8W4FGK4	2;1	2;1	2;1	tr|A0A4X1UMT8|A0A4X1UMT8_PIG WD40 repeat-containing protein SMU1 OS=Sus scrofa OX=9823 GN=SMU1 PE=3 SV=1;tr|A0A8W4FGK4|A0A8W4FGK4_PIG WD40 repeat-containing protein SMU1 OS=Sus scrofa OX=9823 GN=SMU1 PE=1 SV=1	2	2	1	2	0	1	0	0	1	0	1	2	0	1	0	0	1	0	4.1	57.543	513	11.92	1.6	4.1	0	1.6	0	0	2.5	0	36486	5775	21645	0	8404.5	0	0	661.73	0	4991.8	8062.7	0
A0A4X1V7Q4;A0A4X1V2H3	Small ribosomal subunit protein mS33	MRPS33	A0A4X1V7Q4;A0A4X1V2H3	2;2	2;2	2;2	tr|A0A4X1V7Q4|A0A4X1V7Q4_PIG Small ribosomal subunit protein mS33 OS=Sus scrofa OX=9823 GN=MRPS33 PE=3 SV=1;tr|A0A4X1V2H3|A0A4X1V2H3_PIG Small ribosomal subunit protein mS33 OS=Sus scrofa OX=9823 GN=MRPS33 PE=1 SV=1	2	2	0	2	0	0	1	1	1	1	0	2	0	0	1	1	1	1	19.8	12.516	106	12.398	0	19.8	0	0	11.3	11.3	11.3	11.3	71604	0	39286	0	0	19941	9174.7	1364.9	1837	0	4298.8	0
A0A4X1VA90;P82460;A0A5G2QTF5;A0A8D1FY56;A0A5G2Q9S8	Thioredoxin	TXN	A0A4X1VA90;P82460;A0A5G2QTF5;A0A8D1FY56;A0A5G2Q9S8	2;2;1;1;1	2;2;1;1;1	2;2;1;1;1	tr|A0A4X1VA90|A0A4X1VA90_PIG Thioredoxin OS=Sus scrofa OX=9823 GN=TXN PE=4 SV=1;sp|P82460|THIO_PIG Thioredoxin OS=Sus scrofa OX=9823 GN=TXN PE=1 SV=3;tr|A0A5G2QTF5|A0A5G2QTF5_PIG Thioredoxin OS=Sus scrofa OX=9823 GN=TXN PE=4 SV=1;tr|A0A8D1FY56|A0A8D1FY56_P	2	2	1	2	1	2	2	0	1	1	1	2	1	2	2	0	1	1	25.9	9.557	85	13.193	10.6	25.9	10.6	25.9	25.9	0	10.6	10.6	357220	24212	93882	44788	37658	58097	0	51576	47009	24027	28859	32185
A0A4X1VDY5	60 kDa heat shock protein, mitochondrial (EC 5.6.1.7) (60 kDa chaperonin) (Chaperonin 60) (Heat shock protein 60) (Mitochondrial matrix protein P1)	HSPD1	A0A4X1VDY5	13	13	2	tr|A0A4X1VDY5|A0A4X1VDY5_PIG 60 kDa heat shock protein, mitochondrial OS=Sus scrofa OX=9823 GN=HSPD1 PE=3 SV=1	13	2	4	4	4	4	6	7	8	5	0	0	0	0	1	2	2	1	46.2	50.213	468	99.035	12.8	13	12.6	9.8	24.1	26.5	30.3	20.3	1181900	110890	88061	67977	55117	138670	219760	402340	99096	33448	18272	33148
A0A4X1VR06	Nucleolar GTP-binding protein 2	GNL2	A0A4X1VR06	2	2	2	tr|A0A4X1VR06|A0A4X1VR06_PIG Nucleolar GTP-binding protein 2 OS=Sus scrofa OX=9823 GN=GNL2 PE=3 SV=1	2	2	0	2	1	0	1	0	0	0	0	2	1	0	1	0	0	0	3.8	83.155	730	14.156	0	3.8	1.9	0	1.9	0	0	0	21653	0	16309	3880.7	0	1463.8	0	0	0	0	4221	2499.6
A0A8D0ZZP8;A0A4X1W1K2;F1RLM4;A0A8D1XNL0	Small ribosomal subunit protein mS29	DAP3	A0A8D0ZZP8;A0A4X1W1K2;F1RLM4;A0A8D1XNL0	2;2;2;2	2;2;2;2	2;2;2;2	tr|A0A8D0ZZP8|A0A8D0ZZP8_PIG Small ribosomal subunit protein mS29 OS=Sus scrofa OX=9823 GN=DAP3 PE=3 SV=1;tr|A0A4X1W1K2|A0A4X1W1K2_PIG Small ribosomal subunit protein mS29 OS=Sus scrofa OX=9823 GN=DAP3 PE=3 SV=1;tr|F1RLM4|F1RLM4_PIG Small ribosomal subunit	2	2	1	1	0	0	1	0	1	0	1	1	0	0	1	0	1	0	5.8	39.97	347	11.758	3.2	3.2	0	0	2.6	0	2.6	0	42581	5229.3	20503	0	0	9013.4	0	7835.7	0	5229.3	8368.6	0
P83884;A0A5G2QB10;A0A4X1W3T1;A0A5S6FZC1;A0A8W4FAV9;A0A8W4FQG5	Large ribosomal subunit protein eL42 (60S ribosomal protein L36a) (60S ribosomal protein L44)	RPL36A RPL44	P83884;A0A5G2QB10;A0A4X1W3T1;A0A5S6FZC1;A0A8W4FAV9;A0A8W4FQG5	2;2;2;2;1;1	2;2;2;2;1;1	2;2;2;2;1;1	sp|P83884|RL36A_PIG Large ribosomal subunit protein eL42 OS=Sus scrofa OX=9823 GN=RPL36A PE=1 SV=2;tr|A0A5G2QB10|A0A5G2QB10_PIG Large ribosomal subunit protein eL42 OS=Sus scrofa OX=9823 GN=RPL36A PE=3 SV=2;tr|A0A4X1W3T1|A0A4X1W3T1_PIG Large ribosomal subu	2	2	2	1	1	2	1	1	1	1	2	1	1	2	1	1	1	1	16	12.441	106	14.215	16	8.5	8.5	16	8.5	8.5	8.5	8.5	219310	25806	59700	23628	32060	30224	10164	20885	16841	19122	24374	19552
A0A4X1W4V1;F2Z5V3;A0A286ZLE8;A0A287AJR4	NHP2-like protein 1	SNU13	A0A4X1W4V1;F2Z5V3;A0A286ZLE8;A0A287AJR4	2;2;1;1	2;2;1;1	2;2;1;1	tr|A0A4X1W4V1|A0A4X1W4V1_PIG NHP2-like protein 1 OS=Sus scrofa OX=9823 GN=SNU13 PE=3 SV=1;tr|F2Z5V3|F2Z5V3_PIG NHP2-like protein 1 OS=Sus scrofa OX=9823 GN=SNU13 PE=3 SV=2;tr|A0A286ZLE8|A0A286ZLE8_PIG Ribosomal protein eL8/eL30/eS12/Gadd45 domain-containin	2	2	1	1	1	1	2	1	1	1	1	1	1	1	2	1	1	1	18.8	14.173	128	16.932	9.4	9.4	9.4	9.4	18.8	9.4	9.4	9.4	255340	18009	3136.7	12511	9827.7	162850	8264.2	25302	15437	16613	8270.5	10471
A0A5G2Q7P6;A0A5S6HCM2;P00506;A0A8D1M3L0	Aspartate aminotransferase (EC 2.6.1.1)	GOT2	A0A5G2Q7P6;A0A5S6HCM2;P00506;A0A8D1M3L0	2;2;2;2	2;2;2;2	2;2;2;2	tr|A0A5G2Q7P6|A0A5G2Q7P6_PIG Aspartate aminotransferase OS=Sus scrofa OX=9823 GN=GOT2 PE=3 SV=1;tr|A0A5S6HCM2|A0A5S6HCM2_PIG Aspartate aminotransferase OS=Sus scrofa OX=9823 GN=GOT2 PE=3 SV=2;sp|P00506|AATM_PIG Aspartate aminotransferase, mitochondrial OS=	2	2	0	0	0	0	1	1	1	1	0	0	0	0	1	1	1	1	9.8	42.661	387	15.233	0	0	0	0	5.9	3.9	3.9	3.9	185110	0	0	0	0	171970	5975.7	3105.1	4059.8	0	0	0
A0A5G2QDY0;A0A8W4FF69;A0A8W4FMC5;A0A5G2QMI6;F1RZ71;A0A5G2QRA0;A0A5G2R9R9;A0A8W4FI77	Septin 9	SEPTIN9	A0A5G2QDY0;A0A8W4FF69;A0A8W4FMC5;A0A5G2QMI6;F1RZ71;A0A5G2QRA0;A0A5G2R9R9;A0A8W4FI77	2;2;2;2;2;2;2;1	2;2;2;2;2;2;2;1	2;2;2;2;2;2;2;1	tr|A0A5G2QDY0|A0A5G2QDY0_PIG Septin 9 OS=Sus scrofa OX=9823 GN=SEPTIN9 PE=1 SV=2;tr|A0A8W4FF69|A0A8W4FF69_PIG Septin 9 OS=Sus scrofa OX=9823 GN=SEPTIN9 PE=1 SV=1;tr|A0A8W4FMC5|A0A8W4FMC5_PIG Septin 9 OS=Sus scrofa OX=9823 GN=SEPTIN9 PE=1 SV=1;tr|A0A5G2QMI6	2	2	1	2	2	2	1	0	0	0	1	2	2	2	1	0	0	0	3.9	59.477	533	12.561	1.7	3.9	3.9	3.9	1.7	0	0	0	58373	3899.4	21127	15790	9289.7	8266.7	0	0	0	5177	4221.3	6672
A0A5G2QWT4;A0A5G2QEC4;A0A5G2R8R7;F1RZ02;A0A5G2R7F9;A0A5G2R890	Adaptor related protein complex 2 subunit alpha 2	AP2A2	A0A5G2QWT4;A0A5G2QEC4;A0A5G2R8R7;F1RZ02;A0A5G2R7F9;A0A5G2R890	3;3;3;3;3;3	2;2;2;2;2;2	2;2;2;2;2;2	tr|A0A5G2QWT4|A0A5G2QWT4_PIG Adaptor related protein complex 2 subunit alpha 2 OS=Sus scrofa OX=9823 GN=AP2A2 PE=1 SV=1;tr|A0A5G2QEC4|A0A5G2QEC4_PIG AP-2 complex subunit alpha OS=Sus scrofa OX=9823 GN=AP2A2 PE=1 SV=2;tr|A0A5G2R8R7|A0A5G2R8R7_PIG AP-2 compl	3	2	1	3	1	1	2	3	2	2	0	2	0	0	1	2	1	1	3.9	94.272	857	12.051	1.1	3.9	1.1	1.1	2.5	3.9	2.5	2.5	35024	0	5238.1	0	0	5481.5	21407	1992.7	905.06	0	1526.6	0
A0A5G2QGL0;F1SSI2	Dehydrogenase/reductase 7	DHRS7	A0A5G2QGL0;F1SSI2	2;2	2;2	2;2	tr|A0A5G2QGL0|A0A5G2QGL0_PIG Dehydrogenase/reductase 7 OS=Sus scrofa OX=9823 GN=DHRS7 PE=1 SV=2;tr|F1SSI2|F1SSI2_PIG Dehydrogenase/reductase 7 OS=Sus scrofa OX=9823 GN=DHRS7 PE=1 SV=1	2	2	0	1	2	0	0	0	0	0	0	1	2	0	0	0	0	0	6.2	36.407	324	11.172	0	3.4	6.2	0	0	0	0	0	33386	0	5011	28375	0	0	0	0	0	0	4955.8	14556
A0A5G2QHD4;A0A8D1DH38;A0A5G2QMX3	Replication protein A subunit	RPA1	A0A5G2QHD4;A0A8D1DH38;A0A5G2QMX3	2;2;2	2;2;2	2;2;2	tr|A0A5G2QHD4|A0A5G2QHD4_PIG Replication protein A subunit OS=Sus scrofa OX=9823 GN=RPA1 PE=1 SV=2;tr|A0A8D1DH38|A0A8D1DH38_PIG Replication protein A subunit OS=Sus scrofa OX=9823 GN=RPA1 PE=3 SV=1;tr|A0A5G2QMX3|A0A5G2QMX3_PIG Replication protein A subunit	2	2	0	2	2	1	2	1	1	2	0	2	2	1	2	1	1	2	4.5	63.993	574	19.451	0	4.5	4.5	2.8	4.5	2.8	2.8	4.5	929950	0	783930	90661	4719.8	17986	6904.2	10446	15302	0	88096	28215
A0A5G2QIC9;I3LR86;A0A5G2QHF3;A0A5G2RD38	DNA replication licensing factor MCM5 (EC 3.6.4.12)	MCM5	A0A5G2QIC9;I3LR86;A0A5G2QHF3;A0A5G2RD38	2;2;2;1	2;2;2;1	2;2;2;1	tr|A0A5G2QIC9|A0A5G2QIC9_PIG DNA replication licensing factor MCM5 OS=Sus scrofa OX=9823 GN=MCM5 PE=1 SV=1;tr|I3LR86|I3LR86_PIG DNA replication licensing factor MCM5 OS=Sus scrofa OX=9823 GN=MCM5 PE=1 SV=2;tr|A0A5G2QHF3|A0A5G2QHF3_PIG DNA replication licen	2	2	0	1	0	0	2	1	1	2	0	1	0	0	2	1	1	2	3.1	78.555	701	12.574	0	1.3	0	0	3.1	1.3	1.3	3.1	61750	0	2518	0	0	29434	8295.9	10581	10921	0	1499.8	0
F1SMB2;A0A5G2R750;A0A5G2QIE6;A0A5G2QK83;A0A5G2QLQ1;A0A5G2R3I6;A0A5G2QFC4;A0A8W4FJJ4	Acetyltransferase component of pyruvate dehydrogenase complex (EC 2.3.1.12)	DLAT	F1SMB2;A0A5G2R750;A0A5G2QIE6;A0A5G2QK83;A0A5G2QLQ1;A0A5G2R3I6;A0A5G2QFC4;A0A8W4FJJ4	2;2;2;2;2;2;1;1	2;2;2;2;2;2;1;1	2;2;2;2;2;2;1;1	tr|F1SMB2|F1SMB2_PIG Acetyltransferase component of pyruvate dehydrogenase complex OS=Sus scrofa OX=9823 GN=DLAT PE=1 SV=4;tr|A0A5G2R750|A0A5G2R750_PIG dihydrolipoyllysine-residue acetyltransferase OS=Sus scrofa OX=9823 GN=DLAT PE=1 SV=1;tr|A0A5G2QIE6|A0A5	2	2	1	1	1	0	2	2	2	2	1	1	1	0	2	2	2	2	2.9	61.81	578	12.852	1.4	1.4	1.4	0	2.9	2.9	2.9	2.9	388900	4577.1	10080	10665	0	266140	16498	34847	46087	4979.1	4475.6	9598.2
A0A5G2QLX6;F1SIF5	Protein tyrosine phosphatase mitochondrial 1	PTPMT1	A0A5G2QLX6;F1SIF5	2;2	2;2	2;2	tr|A0A5G2QLX6|A0A5G2QLX6_PIG Protein tyrosine phosphatase mitochondrial 1 OS=Sus scrofa OX=9823 GN=PTPMT1 PE=1 SV=1;tr|F1SIF5|F1SIF5_PIG Protein tyrosine phosphatase mitochondrial 1 OS=Sus scrofa OX=9823 GN=PTPMT1 PE=1 SV=3	2	2	0	1	0	0	0	1	0	0	0	1	0	0	0	1	0	0	4.3	22.848	209	11.771	0	4.3	0	0	0	3.8	0	0	15299	0	5659.2	0	0	0	9639.9	0	0	0	0	0
A0A5G2QML3;A0A480NQT2;A0A4X1VJL1;A0A8W4FA99;F2Z584;A0A287BID4;A0A8W4FNL8;A0A4X1VFY8;A0A5G2RG11;A0A4X1VMT2;A0A4X1UDX4;A0A5G2R2P2;A0A8D1W3L8;P06348;A0A287BAD3;F1RFJ3;F2Z581	Histone H2B	H1-3	A0A5G2QML3;A0A480NQT2;A0A4X1VJL1;A0A8W4FA99;F2Z584	11;6;6;6;6;5;5;4;4;4;4;3;2;2;2;1;1	11;6;6;6;6;5;5;4;4;4;4;3;2;2;2;1;1	2;1;1;1;1;0;0;0;1;0;0;1;0;0;0;0;0	tr|A0A5G2QML3|A0A5G2QML3_PIG Histone H2B OS=Sus scrofa OX=9823 GN=H1-3 PE=1 SV=1;tr|A0A480NQT2|A0A480NQT2_PIG Histone H2B OS=Sus scrofa OX=9823 GN=H2BC18 PE=3 SV=1;tr|A0A4X1VJL1|A0A4X1VJL1_PIG Histone H2B OS=Sus scrofa OX=9823 GN=H2BC9 PE=3 SV=1;tr|A0A8W4F	11	2	6	6	6	5	9	8	7	8	0	0	0	0	1	1	0	0	31.1	33.483	322	102.33	18.6	18.6	18.6	14	28	25.5	20.2	23	6468200	804880	989930	553440	329160	1686700	687060	671270	745750	321680	222890	228250
Q95283;I3LER5;A0A5G2QPD2	Cytochrome c oxidase subunit 4 isoform 1, mitochondrial (Cytochrome c oxidase polypeptide IV) (Cytochrome c oxidase subunit IV isoform 1) (COX IV-1)	COX4I1 COX4	Q95283;I3LER5;A0A5G2QPD2	2;2;2	2;2;2	2;2;2	sp|Q95283|COX41_PIG Cytochrome c oxidase subunit 4 isoform 1, mitochondrial (Fragment) OS=Sus scrofa OX=9823 GN=COX4I1 PE=2 SV=1;tr|I3LER5|I3LER5_PIG Cytochrome c oxidase subunit 4 OS=Sus scrofa OX=9823 GN=COX4I1 PE=1 SV=2;tr|A0A5G2QPD2|A0A5G2QPD2_PIG Cyto	2	2	1	2	0	0	0	0	0	1	1	2	0	0	0	0	0	1	23.7	10.825	97	12.363	12.4	23.7	0	0	0	0	0	12.4	18222	965	13935	0	0	0	0	0	3322.2	965	3207.1	0
A0A5G2QQN1;A0A5G2R582;A0A287B4S0	High mobility group nucleosome binding domain 1	HMGN1	A0A5G2QQN1;A0A5G2R582;A0A287B4S0	2;1;1	2;1;1	2;1;1	tr|A0A5G2QQN1|A0A5G2QQN1_PIG High mobility group nucleosome binding domain 1 OS=Sus scrofa OX=9823 GN=HMGN1 PE=1 SV=1;tr|A0A5G2R582|A0A5G2R582_PIG High mobility group nucleosome binding domain 1 OS=Sus scrofa OX=9823 GN=HMGN1 PE=3 SV=1;tr|A0A287B4S0|A0A287	2	2	1	1	2	1	2	1	1	2	1	1	2	1	2	1	1	2	25.7	10.76	101	15.26	12.9	12.9	25.7	12.9	25.7	12.9	12.9	25.7	243940	20360	37833	45363	13893	24208	19327	44341	38614	20278	13237	27711
P02067;A0A5G2QRW3;P04246;F1RII5;P02101;F1RII6	Hemoglobin subunit beta (Beta-globin) (Hemoglobin beta chain)	HBB	P02067;A0A5G2QRW3;P04246;F1RII5;P02101;F1RII6	2;2;1;1;1;1	2;2;1;1;1;1	2;2;1;1;1;1	sp|P02067|HBB_PIG Hemoglobin subunit beta OS=Sus scrofa OX=9823 GN=HBB PE=1 SV=3;tr|A0A5G2QRW3|A0A5G2QRW3_PIG Hemoglobin, beta OS=Sus scrofa OX=9823 GN=HBB PE=1 SV=1;sp|P04246|HBT_PIG Hemoglobin subunit theta OS=Sus scrofa OX=9823 PE=1 SV=1;tr|F1RII5|F1RII	2	2	1	1	1	1	1	1	2	2	1	1	1	1	1	1	2	2	15.6	16.165	147	14.574	6.8	6.8	6.8	6.8	6.8	6.8	15.6	15.6	466830	139530	28786	120160	33273	17070	25382	88649	13975	140390	11821	100010
A0A5G2QWF3	Ribosomal RNA processing 12 homolog	RRP12	A0A5G2QWF3	2	2	2	tr|A0A5G2QWF3|A0A5G2QWF3_PIG Ribosomal RNA processing 12 homolog OS=Sus scrofa OX=9823 GN=RRP12 PE=3 SV=1	2	2	1	2	1	0	2	1	2	1	1	2	1	0	2	1	2	1	2.3	138.54	1256	13.787	1.1	2.3	1.2	0	2.3	1.2	2.3	1.1	58757	2771.5	11385	5513.2	0	24515	2578.9	8119.6	3873.6	4646	2474.7	3394.3
I3L8I5;A0A5G2R117	Eukaryotic translation initiation factor 6 (eIF-6)	EIF6 ITGB4BP	I3L8I5;A0A5G2R117	2;2	2;2	2;2	tr|I3L8I5|I3L8I5_PIG Eukaryotic translation initiation factor 6 OS=Sus scrofa OX=9823 GN=EIF6 PE=1 SV=2;tr|A0A5G2R117|A0A5G2R117_PIG Eukaryotic translation initiation factor 6 OS=Sus scrofa OX=9823 GN=EIF6 PE=1 SV=2	2	2	0	2	1	0	0	0	0	0	0	2	1	0	0	0	0	0	11.4	26.613	245	14.663	0	11.4	5.7	0	0	0	0	0	14075	0	11533	2542	0	0	0	0	0	0	3551.6	2103
A0A5G2RD86;A0A5G2R2C4;F1RW08	Signal recognition particle subunit SRP68 (SRP68)	SRP68	A0A5G2RD86;A0A5G2R2C4;F1RW08	2;2;2	2;2;2	2;2;2	tr|A0A5G2RD86|A0A5G2RD86_PIG Signal recognition particle subunit SRP68 OS=Sus scrofa OX=9823 GN=SRP68 PE=1 SV=1;tr|A0A5G2R2C4|A0A5G2R2C4_PIG Signal recognition particle subunit SRP68 OS=Sus scrofa OX=9823 GN=SRP68 PE=1 SV=2;tr|F1RW08|F1RW08_PIG Signal reco	2	2	0	2	1	0	0	0	0	0	0	2	1	0	0	0	0	0	3.5	70.322	622	11.988	0	3.5	1.4	0	0	0	0	0	17414	0	15919	1494.8	0	0	0	0	0	0	3545.8	2056
A0A5G2R391;A0A5G2RHQ2;F1RR06;A0A4X1TI67	N-myristoyltransferase 1	NMT1	A0A5G2R391;A0A5G2RHQ2;F1RR06;A0A4X1TI67	2;2;2;1	2;2;2;1	2;2;2;1	tr|A0A5G2R391|A0A5G2R391_PIG N-myristoyltransferase 1 OS=Sus scrofa OX=9823 GN=NMT1 PE=1 SV=1;tr|A0A5G2RHQ2|A0A5G2RHQ2_PIG Glycylpeptide N-tetradecanoyltransferase OS=Sus scrofa OX=9823 GN=NMT1 PE=1 SV=1;tr|F1RR06|F1RR06_PIG Glycylpeptide N-tetradecanoyltr	2	2	0	2	2	0	1	1	0	1	0	2	2	0	1	1	0	1	17.7	15.443	141	20.607	0	17.7	17.7	0	9.2	9.2	0	9.2	40868	0	16493	5556.1	0	9758.3	4901.5	0	4159.5	0	3392.6	1673.1
A0A5G2R9A9;F1RFY1	Profilin	PFN1	A0A5G2R9A9;F1RFY1	2;2	2;2	2;2	tr|A0A5G2R9A9|A0A5G2R9A9_PIG Profilin OS=Sus scrofa OX=9823 GN=PFN1 PE=1 SV=1;tr|F1RFY1|F1RFY1_PIG Profilin OS=Sus scrofa OX=9823 GN=PFN1 PE=1 SV=3	2	2	0	0	1	0	1	0	2	1	0	0	1	0	1	0	2	1	16.6	19.199	181	23.725	0	0	7.7	0	8.8	0	16.6	8.8	49024	0	0	1095.6	0	9630.6	0	33639	4659.3	0	0	1474.2
A0A5G2R9F2;F1RPB7	Developmentally regulated GTP binding protein 1	DRG1	A0A5G2R9F2;F1RPB7	2;2	2;2	2;2	tr|A0A5G2R9F2|A0A5G2R9F2_PIG Developmentally regulated GTP binding protein 1 OS=Sus scrofa OX=9823 GN=DRG1 PE=1 SV=1;tr|F1RPB7|F1RPB7_PIG Developmentally-regulated GTP-binding protein 1 OS=Sus scrofa OX=9823 GN=DRG1 PE=1 SV=3	2	2	1	1	0	1	2	0	1	1	1	1	0	1	2	0	1	1	7.2	38.031	345	12.575	2.9	2.9	0	2.9	7.2	0	2.9	4.3	103440	7285.4	22665	0	1110.7	61463	0	4111.3	6805.4	9323.5	9695.6	0
A0A5G2RAE0;I3LI25	Pleckstrin homology-like domain family B member 1 (Protein LL5-alpha)	PHLDB1	A0A5G2RAE0;I3LI25	2;2	2;2	2;2	tr|A0A5G2RAE0|A0A5G2RAE0_PIG Pleckstrin homology like domain family B member 1 OS=Sus scrofa OX=9823 GN=PHLDB1 PE=4 SV=2;tr|I3LI25|I3LI25_PIG Pleckstrin homology like domain family B member 1 OS=Sus scrofa OX=9823 GN=PHLDB1 PE=4 SV=4	2	2	0	2	0	0	0	0	0	0	0	2	0	0	0	0	0	0	1.5	147.63	1345	11.214	0	1.5	0	0	0	0	0	0	14348	0	14348	0	0	0	0	0	0	0	0	0
A0A8W4FE40;A0A5G2RB71;F1S1B2;A0A8W4FDQ1	Myelin protein P0 (EC 2.7.10.1) (Myelin peripheral protein) (Myelin protein zero)	MPZ	A0A8W4FE40;A0A5G2RB71;F1S1B2;A0A8W4FDQ1	2;2;2;2	2;2;2;2	2;2;2;2	tr|A0A8W4FE40|A0A8W4FE40_PIG Myelin protein P0 OS=Sus scrofa OX=9823 GN=MPZ PE=1 SV=1;tr|A0A5G2RB71|A0A5G2RB71_PIG Myelin protein P0 OS=Sus scrofa OX=9823 GN=MPZ PE=1 SV=1;tr|F1S1B2|F1S1B2_PIG Myelin protein P0 OS=Sus scrofa OX=9823 GN=MPZ PE=1 SV=1;tr|A0A	2	2	0	0	0	0	2	2	1	2	0	0	0	0	2	2	1	2	9.5	26.298	232	12.535	0	0	0	0	9.5	9.5	5.2	9.5	579260	0	0	0	0	103930	199060	145450	130820	0	0	0
A0A8D0NNP7;A0A5G2RE71;A0A4X1WAK2;A0A4X1WA58	Actin-related protein 2	ACTR2	A0A8D0NNP7;A0A5G2RE71;A0A4X1WAK2;A0A4X1WA58	2;2;1;1	2;2;1;1	2;2;1;1	tr|A0A8D0NNP7|A0A8D0NNP7_PIG Actin-related protein 2 OS=Sus scrofa OX=9823 GN=ACTR2 PE=3 SV=1;tr|A0A5G2RE71|A0A5G2RE71_PIG Actin-related protein 2 OS=Sus scrofa OX=9823 GN=ACTR2 PE=3 SV=2;tr|A0A4X1WAK2|A0A4X1WAK2_PIG Actin-related protein 2 OS=Sus scrofa O	2	2	0	2	1	0	1	0	1	1	0	2	1	0	1	0	1	1	5.9	45.645	404	14.376	0	5.9	3	0	3	0	3	3	66847	0	25723	1999.8	0	20715	0	13990	4419.1	0	6233.8	3546.9
A0A5G2RGR9;F1S187	TATA-box binding protein associated factor 15	TAF15	A0A5G2RGR9;F1S187	4;2	2;2	2;2	tr|A0A5G2RGR9|A0A5G2RGR9_PIG TATA-box binding protein associated factor 15 OS=Sus scrofa OX=9823 GN=TAF15 PE=1 SV=1;tr|F1S187|F1S187_PIG TATA-box binding protein associated factor 15 OS=Sus scrofa OX=9823 GN=TAF15 PE=4 SV=4	4	2	2	4	2	2	1	1	0	1	0	2	0	0	0	0	0	0	9.8	62.256	600	15.077	3.8	9.8	3.8	3.8	2.3	2.3	0	2.3	30522	0	30522	0	0	0	0	0	0	0	0	0
F1SCY1;A0A5K1UFA2	Interferon-induced protein with tetratricopeptide repeats 1	IFIT3 IFIT1	F1SCY1;A0A5K1UFA2	2;2	2;2	2;2	tr|F1SCY1|F1SCY1_PIG Interferon-induced protein with tetratricopeptide repeats 1 OS=Sus scrofa OX=9823 GN=IFIT3 PE=1 SV=3;tr|A0A5K1UFA2|A0A5K1UFA2_PIG Interferon-induced protein with tetratricopeptide repeats 1 OS=Sus scrofa OX=9823 GN=IFIT3 PE=1 SV=1	2	2	2	2	0	1	1	2	0	0	2	2	0	1	1	2	0	0	4.8	55.238	478	13.205	4.8	4.8	0	2.5	2.3	4.8	0	0	94593	18736	35157	0	15298	1140.7	24261	0	0	15404	8494.3	0
A0A8D0MLF8;Q95307	Large ribosomal subunit protein uL13 (60S ribosomal protein L13a)	RPL13A	A0A8D0MLF8;Q95307	2;1	2;1	2;1	tr|A0A8D0MLF8|A0A8D0MLF8_PIG Large ribosomal subunit protein uL13 OS=Sus scrofa OX=9823 GN=RPL13A PE=3 SV=1;sp|Q95307|RL13A_PIG Large ribosomal subunit protein uL13 (Fragment) OS=Sus scrofa OX=9823 GN=RPL13A PE=2 SV=2	2	2	2	2	2	2	1	0	1	1	2	2	2	2	1	0	1	1	10.2	21.725	187	15.587	10.2	10.2	10.2	10.2	5.9	0	5.9	5.9	299240	59726	94817	66744	49737	8152.8	0	12226	7838.6	37818	25198	33846
A0A8D1GJK2	PEST proteolytic signal-containing nuclear protein	PCNP	A0A8D1GJK2	2	2	2	tr|A0A8D1GJK2|A0A8D1GJK2_PIG PEST proteolytic signal-containing nuclear protein OS=Sus scrofa OX=9823 GN=PCNP PE=4 SV=1	2	2	0	2	1	1	0	0	1	0	0	2	1	1	0	0	1	0	15.7	18.963	178	11.833	0	15.7	7.3	7.3	0	0	7.3	0	57055	0	19422	4537	836.54	0	0	32260	0	0	4962	6333.2
A0A8D1HJ06	Mitochondrial poly(A) polymerase	MTPAP	A0A8D1HJ06	2	2	2	tr|A0A8D1HJ06|A0A8D1HJ06_PIG Mitochondrial poly(A) polymerase OS=Sus scrofa OX=9823 GN=MTPAP PE=4 SV=1	2	2	1	2	2	0	1	0	0	0	1	2	2	0	1	0	0	0	4	65.089	581	12.968	1.4	4	4	0	1.4	0	0	0	23483	2084.7	14747	4567.9	0	2082.9	0	0	0	1809	3973.6	2557.7
A0A8W4FGM9;A0A8W4FET5;A0A8W4F7H9	Host cell factor 1 (C1 factor)	HCFC1	A0A8W4FGM9;A0A8W4FET5;A0A8W4F7H9	2;2;2	2;2;2	2;2;2	tr|A0A8W4FGM9|A0A8W4FGM9_PIG Host cell factor C1 OS=Sus scrofa OX=9823 GN=HCFC1 PE=1 SV=1;tr|A0A8W4FET5|A0A8W4FET5_PIG Host cell factor C1 OS=Sus scrofa OX=9823 GN=HCFC1 PE=1 SV=1;tr|A0A8W4F7H9|A0A8W4F7H9_PIG Host cell factor C1 OS=Sus scrofa OX=9823 GN=HC	2	2	0	1	2	0	0	0	0	0	0	1	2	0	0	0	0	0	1.1	201.84	1978	12.61	0	0.6	1.1	0	0	0	0	0	13427	0	6629.2	6798.1	0	0	0	0	0	0	3864.9	2626.2
P10668;A0A8W4FG37;K7GK75;A0A8W4FGV6;A0A8W4FAG3;Q5G6V9;A0A286ZVE7	Cofilin-1 (Cofilin, non-muscle isoform)	CFL1	P10668;A0A8W4FG37;K7GK75;A0A8W4FGV6;A0A8W4FAG3;Q5G6V9;A0A286ZVE7	2;2;2;2;2;1;1	2;2;2;2;2;1;1	2;2;2;2;2;1;1	sp|P10668|COF1_PIG Cofilin-1 OS=Sus scrofa OX=9823 GN=CFL1 PE=1 SV=3;tr|A0A8W4FG37|A0A8W4FG37_PIG Cofilin 1 OS=Sus scrofa OX=9823 GN=CFL1 PE=1 SV=1;tr|K7GK75|K7GK75_PIG Cofilin 1 OS=Sus scrofa OX=9823 GN=CFL1 PE=1 SV=3;tr|A0A8W4FGV6|A0A8W4FGV6_PIG Cofilin	2	2	0	1	1	0	1	1	1	1	0	1	1	0	1	1	1	1	15.1	18.518	166	16.307	0	6.6	6.6	0	6.6	8.4	8.4	6.6	116630	0	2863	6336.2	0	9543.6	14514	78990	4388.3	0	1168.6	5241.8
A0A8W4FFA0	LSM12 homolog	LSM12	A0A8W4FFA0	2	2	2	tr|A0A8W4FFA0|A0A8W4FFA0_PIG LSM12 homolog OS=Sus scrofa OX=9823 GN=LSM12 PE=1 SV=1	2	2	2	2	2	2	0	0	0	0	2	2	2	2	0	0	0	0	11.3	21.701	195	12.942	11.3	11.3	11.3	11.3	0	0	0	0	106040	16007	56453	13686	19898	0	0	0	0	8910.4	13118	5874.7
A0A8W4FGT8	HNRNPH1		A0A8W4FGT8	2	2	2	tr|A0A8W4FGT8|A0A8W4FGT8_PIG HNRNPH1 OS=Sus scrofa OX=9823 PE=1 SV=1	2	2	2	2	1	2	2	2	2	2	2	2	1	2	2	2	2	2	65	4.3669	40	60.229	65	65	32.5	65	65	65	65	65	3734900	153380	597000	27878	163200	948570	105450	859890	879540	145200	182530	21669
A0PFK5;A0A8W4FH92;A0A8D0PKY6;A0A4X1W4J6;A0A8W4FKG6	F-actin-capping protein subunit alpha-1	CAPZA1 Capza CP alpha1	A0PFK5;A0A8W4FH92;A0A8D0PKY6	3;3;2;1;1	3;3;2;1;1	2;2;1;0;0	sp|A0PFK5|CAZA1_PIG F-actin-capping protein subunit alpha-1 OS=Sus scrofa OX=9823 GN=CAPZA1 PE=1 SV=1;tr|A0A8W4FH92|A0A8W4FH92_PIG F-actin-capping protein subunit alpha OS=Sus scrofa OX=9823 GN=CAPZA1 PE=3 SV=1;tr|A0A8D0PKY6|A0A8D0PKY6_PIG F-actin-capping	3	2	2	2	2	2	3	1	2	1	2	2	2	2	2	1	1	1	14.3	33.016	286	32.361	10.8	10.8	10.8	10.8	14.3	5.6	9.1	5.6	212190	30468	50187	37002	18219	50979	4765	15504	5062.8	21048	9921.2	17498
P49171;A0A8W4FIS8	Small ribosomal subunit protein eS26 (40S ribosomal protein S26)	RPS26	P49171;A0A8W4FIS8	2;2	2;2	2;2	sp|P49171|RS26_PIG Small ribosomal subunit protein eS26 OS=Sus scrofa OX=9823 GN=RPS26 PE=1 SV=4;tr|A0A8W4FIS8|A0A8W4FIS8_PIG 40S ribosomal protein S26 OS=Sus scrofa OX=9823 GN=RPS26 PE=3 SV=1	2	2	1	1	1	1	1	1	1	0	1	1	1	1	1	1	1	0	20.9	13.015	115	16.742	7.8	7.8	7.8	7.8	13	13	7.8	0	262430	65033	105590	48339	23096	13063	2153	5153.9	0	38378	46044	15483
F1SF13;A0A8W4FKB0;A0A8W4FCN6;A0A5G2R529	Cordon-bleu ubiquitin-like domain-containing protein		F1SF13;A0A8W4FKB0;A0A8W4FCN6;A0A5G2R529	2;2;1;1	2;2;1;1	2;2;1;1	tr|F1SF13|F1SF13_PIG Cordon-bleu ubiquitin-like domain-containing protein OS=Sus scrofa OX=9823 PE=4 SV=3;tr|A0A8W4FKB0|A0A8W4FKB0_PIG Cordon-bleu ubiquitin-like domain-containing protein OS=Sus scrofa OX=9823 PE=4 SV=1;tr|A0A8W4FCN6|A0A8W4FCN6_PIG Cordon-	2	2	2	1	2	0	1	0	0	0	2	1	2	0	1	0	0	0	7.1	43.883	406	14.183	7.1	4.2	7.1	0	3	0	0	0	30673	6166.7	9257.2	6578.9	0	8670.6	0	0	0	2741.3	6190.6	3019
B5APU6	Actin-related protein 2/3 complex subunit	ARPC1B	B5APU6	2	2	2	tr|B5APU6|B5APU6_PIG Actin-related protein 2/3 complex subunit OS=Sus scrofa OX=9823 GN=ARPC1B PE=1 SV=1	2	2	0	1	0	0	2	0	1	1	0	1	0	0	2	0	1	1	8.3	40.974	372	12.74	0	3.5	0	0	8.3	0	4.8	4.8	34103	0	4152.8	0	0	19996	0	6888	3065.4	0	2143.5	0
F1RM12;A0A287AME0;F1RP70;A0A286ZUX8;I3LPL2;A0A287B9Y9	RNA-binding protein 27 (RNA-binding motif protein 27)	RBM27	F1RM12;A0A287AME0;F1RP70;A0A286ZUX8;I3LPL2;A0A287B9Y9	2;1;1;1;1;1	2;1;1;1;1;1	2;1;1;1;1;1	tr|F1RM12|F1RM12_PIG RNA binding motif protein 27 OS=Sus scrofa OX=9823 GN=RBM27 PE=1 SV=3;tr|A0A287AME0|A0A287AME0_PIG RNA binding motif protein 26 OS=Sus scrofa OX=9823 GN=RBM26 PE=1 SV=3;tr|F1RP70|F1RP70_PIG RNA binding motif protein 26 OS=Sus scrofa OX	2	2	0	2	1	0	0	0	2	1	0	2	1	0	0	0	2	1	2.1	108.72	962	12.206	0	2.1	0.8	0	0	0	2.1	0.8	29862	0	23313	4365.2	0	0	0	1827.9	356.41	0	7979.9	1521.1
F1RP05;K7GPK2;A0A8W4FDL1	DnaJ homolog subfamily A member 2	DNAJA2	F1RP05;K7GPK2;A0A8W4FDL1	2;1;1	2;1;1	2;1;1	tr|F1RP05|F1RP05_PIG DnaJ heat shock protein family (Hsp40) member A2 OS=Sus scrofa OX=9823 GN=DNAJA2 PE=1 SV=1;tr|K7GPK2|K7GPK2_PIG DnaJ heat shock protein family (Hsp40) member A2 OS=Sus scrofa OX=9823 GN=DNAJA2 PE=1 SV=2;tr|A0A8W4FDL1|A0A8W4FDL1_PIG Dna	2	2	2	2	1	2	0	0	0	0	2	2	1	2	0	0	0	0	5.1	45.703	412	12.627	5.1	5.1	3.2	5.1	0	0	0	0	177630	39785	85012	20960	31878	0	0	0	0	21538	19107	23045
Q29387;F1RPW9	Elongation factor 1-gamma (EF-1-gamma) (eEF-1B gamma)	EEF1G	Q29387;F1RPW9	2;2	2;2	2;2	sp|Q29387|EF1G_PIG Elongation factor 1-gamma (Fragment) OS=Sus scrofa OX=9823 GN=EEF1G PE=2 SV=2;tr|F1RPW9|F1RPW9_PIG Elongation factor 1-gamma OS=Sus scrofa OX=9823 GN=EEF1G PE=4 SV=3	2	2	0	0	1	0	2	0	1	1	0	0	1	0	2	0	1	1	3.2	49.624	432	11.967	0	0	3	0	3.2	0	3	3.2	24886	0	0	2905.8	0	14609	0	6467.3	903.9	0	0	2105.9
F1RWU4	Calpain-6	CAPN6	F1RWU4	2	2	2	tr|F1RWU4|F1RWU4_PIG Calpain-6 OS=Sus scrofa OX=9823 GN=CAPN6 PE=1 SV=3	2	2	1	2	0	2	0	0	0	0	1	2	0	2	0	0	0	0	3	74.618	641	11.181	1.4	3	0	3	0	0	0	0	53355	6288.9	40474	0	6591.3	0	0	0	0	7539.2	8838.4	0
F1RXX7;A0A8W4FF29	Nucleolar protein interacting with the FHA domain of MKI67	NIFK	F1RXX7;A0A8W4FF29	2;1	2;1	2;1	tr|F1RXX7|F1RXX7_PIG Nucleolar protein interacting with the FHA domain of MKI67 OS=Sus scrofa OX=9823 GN=NIFK PE=4 SV=2;tr|A0A8W4FF29|A0A8W4FF29_PIG Nucleolar protein interacting with the FHA domain of MKI67 OS=Sus scrofa OX=9823 GN=NIFK PE=4 SV=1	2	2	0	2	1	1	2	0	1	2	0	2	1	1	2	0	1	2	8.2	34.057	294	17.033	0	8.2	3.7	4.4	8.2	0	3.7	8.2	83360	0	32441	1336.6	4333.9	29970	0	2358.1	12920	0	5203.3	1358.8
F1S398	Nucleolar protein 16	CLTB NOP16	F1S398	2	2	2	tr|F1S398|F1S398_PIG Nucleolar protein 16 OS=Sus scrofa OX=9823 GN=CLTB PE=1 SV=5	2	2	0	2	0	0	0	0	0	0	0	2	0	0	0	0	0	0	12.4	21.167	178	13.471	0	12.4	0	0	0	0	0	0	13642	0	13642	0	0	0	0	0	0	0	0	0
F1S6K5	adenine phosphoribosyltransferase (EC 2.4.2.7)	APRT	F1S6K5	2	2	2	tr|F1S6K5|F1S6K5_PIG adenine phosphoribosyltransferase OS=Sus scrofa OX=9823 GN=APRT PE=1 SV=2	2	2	0	0	0	2	0	0	0	1	0	0	0	2	0	0	0	1	10.2	25.995	244	13.751	0	0	0	10.2	0	0	0	6.1	20780	0	0	0	17930	0	0	0	2849.7	0	0	0
F1S6M7;A0A5G2RIM4;A0A5G2R693;A0A5G2QVL6	Tubulin beta chain	TUBB3	F1S6M7;A0A5G2RIM4;A0A5G2R693	11;10;10;2	2;1;2;1	2;1;2;1	tr|F1S6M7|F1S6M7_PIG Tubulin beta chain OS=Sus scrofa OX=9823 GN=TUBB3 PE=1 SV=2;tr|A0A5G2RIM4|A0A5G2RIM4_PIG Tubulin beta chain OS=Sus scrofa OX=9823 GN=TUBB3 PE=1 SV=2;tr|A0A5G2R693|A0A5G2R693_PIG Tubulin beta chain OS=Sus scrofa OX=9823 GN=TUBB3 PE=1 SV	11	2	5	6	6	3	7	8	8	6	1	2	1	1	1	0	1	0	27.2	52.535	471	20.846	12.7	15.5	15.9	7.6	20	22.1	20	17.4	90604	7842.7	50567	12117	3986.8	3806.5	0	12284	0	6633.8	10160	7499.8
F1S6R1;A0A8W4FM31;A0A287AK75;A0A287A085;A0A286ZNG8	Cold-inducible RNA-binding protein (Glycine-rich RNA-binding protein CIRP)	CIRBP	F1S6R1;A0A8W4FM31;A0A287AK75;A0A287A085;A0A286ZNG8	2;1;1;1;1	2;1;1;1;1	2;1;1;1;1	tr|F1S6R1|F1S6R1_PIG Cold-inducible RNA-binding protein OS=Sus scrofa OX=9823 GN=CIRBP PE=1 SV=1;tr|A0A8W4FM31|A0A8W4FM31_PIG Cold inducible RNA binding protein OS=Sus scrofa OX=9823 GN=CIRBP PE=1 SV=1;tr|A0A287AK75|A0A287AK75_PIG Cold-inducible RNA-bindin	2	2	2	2	2	2	2	2	2	2	2	2	2	2	2	2	2	2	12.8	18.607	172	53.965	12.8	12.8	12.8	12.8	12.8	12.8	12.8	12.8	1090200	64653	462580	155280	115800	33589	36428	173700	48160	42745	135160	83305
F1S8T1	Nucleolar and coiled-body phosphoprotein 1	NOLC1	F1S8T1	2	2	2	tr|F1S8T1|F1S8T1_PIG Nucleolar and coiled-body phosphoprotein 1 OS=Sus scrofa OX=9823 GN=NOLC1 PE=1 SV=3	2	2	0	2	1	0	0	0	0	0	0	2	1	0	0	0	0	0	2.6	72.955	696	11.951	0	2.6	1.3	0	0	0	0	0	41516	0	29233	12283	0	0	0	0	0	0	8768.6	10162
F1SBM2	tRNA (adenine(58)-N(1))-methyltransferase non-catalytic subunit TRM6 (tRNA(m1A58)-methyltransferase subunit TRM6)	TRMT6	F1SBM2	2	2	2	tr|F1SBM2|F1SBM2_PIG tRNA (adenine(58)-N(1))-methyltransferase non-catalytic subunit TRM6 OS=Sus scrofa OX=9823 GN=TRMT6 PE=1 SV=2	2	2	0	2	1	0	0	0	0	0	0	2	1	0	0	0	0	0	3.8	78.928	693	29.851	0	3.8	2.5	0	0	0	0	0	46396	0	43049	3347.1	0	0	0	0	0	0	12007	2769
F1SE73	DnaJ homolog subfamily A member 1	DNAJA1	F1SE73	2	2	2	tr|F1SE73|F1SE73_PIG DnaJ heat shock protein family (Hsp40) member A1 OS=Sus scrofa OX=9823 GN=DNAJA1 PE=1 SV=1	2	2	0	2	2	0	1	2	2	0	0	2	2	0	1	2	2	0	5.8	44.868	397	12.843	0	5.8	5.8	0	3.3	5.8	5.8	0	60975	0	18678	4554.1	0	11076	13560	13106	0	0	4887.1	2407
F1SGS7	RNA cytidine acetyltransferase (EC 2.3.1.-) (18S rRNA cytosine acetyltransferase) (N-acetyltransferase 10)	NAT10	F1SGS7	2	2	2	tr|F1SGS7|F1SGS7_PIG RNA cytidine acetyltransferase OS=Sus scrofa OX=9823 GN=NAT10 PE=3 SV=2	2	2	2	1	1	1	2	0	1	1	2	1	1	1	2	0	1	1	2.4	115.92	1026	20.986	2.4	1.5	1.5	1.5	2.4	0	1	1	58798	8987.5	12824	3320.8	4548.7	24612	0	3877.1	627.33	5624.8	5458.6	2864.7
F1SHE8	Ribosome biogenesis protein WDR12 (WD repeat-containing protein 12)	WDR12	F1SHE8	2	2	2	tr|F1SHE8|F1SHE8_PIG Ribosome biogenesis protein WDR12 OS=Sus scrofa OX=9823 GN=WDR12 PE=1 SV=1	2	2	1	2	0	0	1	0	0	1	1	2	0	0	1	0	0	1	4.3	47.604	423	11.576	1.9	4.3	0	0	1.9	0	0	2.4	30537	3640.8	24396	0	0	1225.9	0	0	1275	2570.7	6437.4	0
F1SHY2	Ribosome quality control complex subunit NEMF (Nuclear export mediator factor)	NEMF	F1SHY2	2	2	2	tr|F1SHY2|F1SHY2_PIG Nuclear export mediator factor OS=Sus scrofa OX=9823 GN=NEMF PE=3 SV=3	2	2	0	0	1	0	2	0	0	1	0	0	1	0	2	0	0	1	2.2	122.82	1076	13.154	0	0	0.9	0	2.2	0	0	0.9	18181	0	0	1730.9	0	15115	0	0	1334.6	0	0	1258.4
K7GLE1;P19619;F1SJB5	Annexin	ANXA1	K7GLE1;P19619;F1SJB5	2;2;2	2;2;2	2;2;2	tr|K7GLE1|K7GLE1_PIG Annexin OS=Sus scrofa OX=9823 GN=ANXA1 PE=1 SV=2;sp|P19619|ANXA1_PIG Annexin A1 OS=Sus scrofa OX=9823 GN=ANXA1 PE=1 SV=3;tr|F1SJB5|F1SJB5_PIG Annexin OS=Sus scrofa OX=9823 GN=ANXA1 PE=1 SV=3	2	2	1	2	0	0	1	1	0	1	1	2	0	0	1	1	0	1	7.7	33.264	297	12.754	3.7	7.7	0	0	4	3.7	0	3.7	36689	4772.2	8546.3	0	0	7039.6	8056.9	0	8274	5782	1172.2	0
F1SLL6	Exosome RNA helicase MTR4 (EC 3.6.4.13) (Superkiller viralicidic activity 2-like 2) (TRAMP-like complex helicase)	MTREX	F1SLL6	2	2	2	tr|F1SLL6|F1SLL6_PIG Exosome RNA helicase MTR4 OS=Sus scrofa OX=9823 GN=MTREX PE=1 SV=3	2	2	2	2	0	0	1	0	2	1	2	2	0	0	1	0	2	1	1.9	117.86	1042	11.713	1.9	1.9	0	0	1	0	1.9	1	52671	9171.4	31356	0	0	3317.6	0	5937.4	2888.6	5573.8	9835.4	0
F1SNT1	Acyl-CoA dehydrogenase family member 11	ACAD11	F1SNT1	2	2	2	tr|F1SNT1|F1SNT1_PIG Acyl-CoA dehydrogenase family member 11 OS=Sus scrofa OX=9823 GN=ACAD11 PE=1 SV=3	2	2	0	1	0	0	2	0	1	0	0	1	0	0	2	0	1	0	2.6	87.758	780	11.011	0	1.5	0	0	2.6	0	1.5	0	32466	0	6386.9	0	0	17600	0	8478.3	0	0	4421	0
F1SRT0	Large ribosomal subunit protein mL46 (39S ribosomal protein L46, mitochondrial)	MRPL46	F1SRT0	2	2	2	tr|F1SRT0|F1SRT0_PIG Large ribosomal subunit protein mL46 OS=Sus scrofa OX=9823 GN=MRPL46 PE=1 SV=1	2	2	2	2	1	0	2	0	1	2	2	2	1	0	2	0	1	2	8.2	32.168	279	12.359	8.2	8.2	3.6	0	8.2	0	3.6	8.2	143050	27455	49641	26645	0	23945	0	5406.4	9958.3	19998	13932	23884
F1ST47;Q7YS91;F1ST63	FAST kinase domain-containing protein 4 (Protein TBRG4) (Transforming growth factor beta regulator 4)	TBRG4	F1ST47;Q7YS91;F1ST63	2;2;2	2;2;2	2;2;2	tr|F1ST47|F1ST47_PIG FAST kinase domain-containing protein 4 OS=Sus scrofa OX=9823 GN=TBRG4 PE=3 SV=2;sp|Q7YS91|FAKD4_PIG FAST kinase domain-containing protein 4 OS=Sus scrofa OX=9823 GN=TBRG4 PE=2 SV=2;tr|F1ST63|F1ST63_PIG FAST kinase domain-containing pr	2	2	0	2	0	2	0	1	1	1	0	2	0	2	0	1	1	1	3.8	58.8	522	17.404	0	3.8	0	3.8	0	1.9	1.9	1.9	138580	0	54664	0	10814	0	34259	28495	10342	0	10742	0
F6Q4L6	Mitochondrial adenyl nucleotide antiporter SLC25A24 (Solute carrier family 25 member 24)	SLC25A24	F6Q4L6	2	2	2	tr|F6Q4L6|F6Q4L6_PIG Solute carrier family 25 member 24 OS=Sus scrofa OX=9823 GN=SLC25A24 PE=1 SV=3	2	2	2	1	2	2	0	0	0	0	2	1	2	2	0	0	0	0	2.6	67.132	615	11.926	2.6	1.3	2.6	2.6	0	0	0	0	125100	18309	31892	44715	30185	0	0	0	0	10297	13135	20278
I3LBR7;I3L5Z9	Zinc finger NFX1-type containing 1	ZNFX1	I3LBR7;I3L5Z9	2;2	2;2	2;2	tr|I3LBR7|I3LBR7_PIG Zinc finger NFX1-type containing 1 OS=Sus scrofa OX=9823 GN=ZNFX1 PE=1 SV=2;tr|I3L5Z9|I3L5Z9_PIG Zinc finger NFX1-type containing 1 OS=Sus scrofa OX=9823 GN=ZNFX1 PE=1 SV=2	2	2	0	1	0	0	1	0	2	0	0	1	0	0	1	0	2	0	1.4	216.65	1889	14.423	0	0.7	0	0	0.7	0	1.4	0	14140	0	1377.1	0	0	2998.9	0	9764.2	0	0	674.46	0
I3L6Y7;A0A5G2QUM0	pre-mRNA 3' end processing protein WDR33 (WD repeat-containing protein 33) (WD repeat-containing protein of 146 kDa)	WDR33	I3L6Y7;A0A5G2QUM0	2;1	2;1	2;1	tr|I3L6Y7|I3L6Y7_PIG Pre-mRNA 3 end processing protein WDR33 isoform X1 OS=Sus scrofa OX=9823 GN=WDR33 PE=4 SV=3;tr|A0A5G2QUM0|A0A5G2QUM0_PIG WD repeat domain 33 OS=Sus scrofa OX=9823 GN=WDR33 PE=4 SV=2	2	2	0	2	0	0	0	0	0	0	0	2	0	0	0	0	0	0	1.7	145.8	1336	12.294	0	1.7	0	0	0	0	0	0	21749	0	21749	0	0	0	0	0	0	0	0	0
I3L7B7	ATP-dependent RNA helicase (EC 3.6.4.13)	DDX18	I3L7B7	2	2	2	tr|I3L7B7|I3L7B7_PIG ATP-dependent RNA helicase OS=Sus scrofa OX=9823 GN=DDX18 PE=1 SV=2	2	2	1	2	1	0	1	0	1	0	1	2	1	0	1	0	1	0	4.6	87.128	786	15.334	2.2	4.6	2.2	0	2.4	0	2.4	0	26253	916.99	9046.9	5082.9	0	7002	0	4204.4	0	1112	1797.6	5099.1
I3L816	Heteroous nuclear ribonucleoprotein H1	HNRNPH1	I3L816	9	2	2	tr|I3L816|I3L816_PIG Heteroous nuclear ribonucleoprotein H1 OS=Sus scrofa OX=9823 GN=HNRNPH1 PE=1 SV=4	9	2	7	7	4	6	9	4	8	9	2	2	2	2	2	2	2	2	21.7	52.004	471	33.434	17.6	17.6	9.8	14	21.7	11.3	21.7	21.7	7211700	835260	1213300	80659	434050	1447200	125520	1204300	1871400	374570	360130	49341
I3LF31	tRNA (adenine(58)-N(1))-methyltransferase (EC 2.1.1.220)	TRMT61B	I3LF31	2	2	2	tr|I3LF31|I3LF31_PIG tRNA (adenine(58)-N(1))-methyltransferase OS=Sus scrofa OX=9823 GN=TRMT61B PE=4 SV=3	2	2	0	2	0	0	1	0	1	0	0	2	0	0	1	0	1	0	5.3	52.877	469	11.514	0	5.3	0	0	2.3	0	2.3	0	20061	0	11131	0	0	3384.3	0	5545.5	0	0	3343.1	0
I3LQS7	U3 small nucleolar RNA-interacting protein 2 (RRP9 homolog) (U3 small nucleolar ribonucleoprotein-associated 55 kDa protein)	RRP9	I3LQS7	2	2	2	tr|I3LQS7|I3LQS7_PIG Ribosomal RNA processing 9, U3 small nucleolar RNA binding protein OS=Sus scrofa OX=9823 GN=RRP9 PE=4 SV=2	2	2	0	0	0	0	2	0	0	1	0	0	0	0	2	0	0	1	4.4	51.997	475	11.877	0	0	0	0	4.4	0	0	2.1	27117	0	0	0	0	22468	0	0	4648.5	0	0	0
K7GL74	ribose-phosphate diphosphokinase (EC 2.7.6.1)	PRPS2	K7GL74	4	2	2	tr|K7GL74|K7GL74_PIG ribose-phosphate diphosphokinase OS=Sus scrofa OX=9823 GN=PRPS2 PE=3 SV=3	4	2	3	4	3	3	3	2	2	4	1	2	1	2	2	1	1	2	14.5	32.462	296	22.496	7.8	14.5	7.8	13.9	13.9	9.5	10.1	14.5	139210	20222	21079	1192.4	49556	11521	5186.9	3693.8	26763	10516	5026.4	1404
P20303	Solute carrier family 2, facilitated glucose transporter member 1 (Glucose transporter type 1, erythrocyte/brain) (GLUT-1)	SLC2A1 GLUT1	P20303	2	2	2	sp|P20303|GTR1_PIG Solute carrier family 2, facilitated glucose transporter member 1 OS=Sus scrofa OX=9823 GN=SLC2A1 PE=2 SV=2	2	2	0	2	1	1	1	1	1	1	0	2	1	1	1	1	1	1	4.1	54.035	492	13.117	0	4.1	2	2	2	2	2	2	61814	0	17825	3418.4	4596.5	7338.9	9835.5	9037.9	9762.2	0	4042.6	2828
Q06A96	U1 small nuclear ribonucleoprotein A	SNRPB2	Q06A96	2	2	2	tr|Q06A96|Q06A96_PIG RU2B OS=Sus scrofa OX=9823 GN=SNRPB2 PE=2 SV=1	2	2	1	1	1	1	1	1	2	2	1	1	1	1	1	1	2	2	9.3	25.468	225	16.353	4.9	4.9	4.9	4.9	4.9	4.9	9.3	9.3	379800	51948	107890	59891	29142	17958	5708.2	67757	39510	51942	44032	49541
Q29036;A0A5G2QH37	Dolichyl-diphosphooligosaccharide--protein glycosyltransferase subunit DAD1 (Oligosaccharyl transferase subunit DAD1) (Defender against cell death 1) (DAD-1)	DAD1	Q29036;A0A5G2QH37	2;1	2;1	2;1	sp|Q29036|DAD1_PIG Dolichyl-diphosphooligosaccharide--protein glycosyltransferase subunit DAD1 OS=Sus scrofa OX=9823 GN=DAD1 PE=3 SV=3;tr|A0A5G2QH37|A0A5G2QH37_PIG Dolichyl-diphosphooligosaccharide--protein glycosyltransferase subunit DAD1 OS=Sus scrofa OX	2	2	1	1	1	1	1	1	2	0	1	1	1	1	1	1	2	0	19.5	12.511	113	12.533	8.8	8.8	8.8	8.8	8.8	8.8	19.5	0	148650	10921	27476	43887	18068	17898	16833	13571	0	9251.5	9889.5	26542
Q2QLE3	Testin	TES	Q2QLE3	2	2	2	sp|Q2QLE3|TES_PIG Testin OS=Sus scrofa OX=9823 GN=TES PE=3 SV=1	2	2	1	2	2	1	0	0	0	0	1	2	2	1	0	0	0	0	5.2	47.947	421	12.031	2.4	5.2	5.2	2.9	0	0	0	0	93973	4350.3	49355	36596	3672.4	0	0	0	0	3963.5	9432.2	14320
Q6QAT1	Small ribosomal subunit protein eS28 (40S ribosomal protein S28)	RPS28	Q6QAT1	2	2	2	sp|Q6QAT1|RS28_PIG Small ribosomal subunit protein eS28 OS=Sus scrofa OX=9823 GN=RPS28 PE=1 SV=2	2	2	2	2	2	2	0	0	1	0	2	2	2	2	0	0	1	0	29	7.8409	69	24.928	29	29	29	29	0	0	13	0	318570	54061	150030	66563	46514	0	0	1405.8	0	35319	36434	33803
Q767K8	Small ribosomal subunit protein mS40 (28S ribosomal protein S18-2, mitochondrial) (MRP-S18-2) (28S ribosomal protein S18b, mitochondrial) (MRP-S18-b) (Mrps18-b) (S18mt-b)	MRPS18B	Q767K8	2	2	2	sp|Q767K8|RT18B_PIG Small ribosomal subunit protein mS40 OS=Sus scrofa OX=9823 GN=MRPS18B PE=1 SV=1	2	2	1	2	0	2	1	0	0	0	1	2	0	2	1	0	0	0	7.8	29.178	258	29.675	3.9	7.8	0	7.8	3.9	0	0	0	85062	3719.3	74996	0	5638.1	708.8	0	0	0	2737.6	24563	0
Q767L7	Tubulin beta chain (Tubulin beta-5 chain)	TUBB TUBB5	Q767L7	16	3	2	sp|Q767L7|TBB5_PIG Tubulin beta chain OS=Sus scrofa OX=9823 GN=TUBB PE=1 SV=1	16	2	7	7	8	6	9	10	11	9	0	1	1	1	2	2	2	2	43.7	49.67	444	42.123	17.3	16.9	20	14.6	29.7	28.8	29.1	25.9	2922900	65836	515820	191800	217940	487430	434790	469160	540140	50361	109250	72253
A0A5G2R7S1;A0A0U2ETD0	Emerin	EMD	A0A5G2R7S1;A0A0U2ETD0	1;1	1;1	1;1	tr|A0A5G2R7S1|A0A5G2R7S1_PIG Emerin OS=Sus scrofa OX=9823 GN=EMD PE=4 SV=1;tr|A0A0U2ETD0|A0A0U2ETD0_PIG Emerin OS=Sus scrofa OX=9823 GN=EMD PE=4 SV=1	1	1	1	1	1	1	0	0	1	0	1	1	1	1	0	0	1	0	5.4	24.95	224	6.1766	5.4	5.4	5.4	5.4	0	0	5.4	0	40857	2045.4	18355	10357	6226.9	0	0	3872.3	0	2510.6	7842.3	7350.9
A0A286ZI92;A0A8D1V4X1;A0A8W4FL78;A0A287BHA3	Regulator of chromosome condensation (Chromosome condensation protein 1)	RCC1	A0A286ZI92;A0A8D1V4X1;A0A8W4FL78;A0A287BHA3	1;1;1;1	1;1;1;1	1;1;1;1	tr|A0A286ZI92|A0A286ZI92_PIG Regulator of chromosome condensation 1 OS=Sus scrofa OX=9823 GN=RCC1 PE=1 SV=1;tr|A0A8D1V4X1|A0A8D1V4X1_PIG Regulator of chromosome condensation 1 OS=Sus scrofa OX=9823 GN=RCC1 PE=4 SV=1;tr|A0A8W4FL78|A0A8W4FL78_PIG Regulator o	1	1	0	1	0	0	1	1	1	0	0	1	0	0	1	1	1	0	4.3	42.273	393	6.5463	0	4.3	0	0	4.3	4.3	4.3	0	23545	0	8012.7	0	0	8547.3	5182.2	1802.4	0	0	3270.6	0
A0A5G2QNU1;F1RNJ3;A0A286ZID7	Transmembrane protein 41B	TMEM41B	A0A5G2QNU1;F1RNJ3;A0A286ZID7	1;1;1	1;1;1	1;1;1	tr|A0A5G2QNU1|A0A5G2QNU1_PIG Transmembrane protein 41B OS=Sus scrofa OX=9823 GN=TMEM41B PE=1 SV=2;tr|F1RNJ3|F1RNJ3_PIG Transmembrane protein 41B OS=Sus scrofa OX=9823 GN=TMEM41B PE=1 SV=2;tr|A0A286ZID7|A0A286ZID7_PIG Transmembrane protein 41B OS=Sus scrofa	1	1	0	1	1	1	0	0	0	0	0	1	1	1	0	0	0	0	5.9	26.645	239	6.385	0	5.9	5.9	5.9	0	0	0	0	11529	0	7711	2314	1503.6	0	0	0	0	0	3323.9	1721.6
A0A286ZIH0;A0A5G2RCW9;A0A286ZX11;A0A5G2R315;F1SAI8;A0A287BGS6;A0A286ZZF0	Hypoxia up-regulated protein 1	HYOU1	A0A286ZIH0;A0A5G2RCW9;A0A286ZX11;A0A5G2R315;F1SAI8;A0A287BGS6;A0A286ZZF0	1;1;1;1;1;1;1	1;1;1;1;1;1;1	1;1;1;1;1;1;1	tr|A0A286ZIH0|A0A286ZIH0_PIG Hypoxia up-regulated protein 1 OS=Sus scrofa OX=9823 GN=HYOU1 PE=1 SV=2;tr|A0A5G2RCW9|A0A5G2RCW9_PIG Hypoxia up-regulated protein 1 OS=Sus scrofa OX=9823 GN=HYOU1 PE=1 SV=1;tr|A0A286ZX11|A0A286ZX11_PIG Hypoxia up-regulated prot	1	1	0	0	0	0	0	0	1	0	0	0	0	0	0	0	1	0	2	104.93	936	8.6676	0	0	0	0	0	0	2	0	2480.5	0	0	0	0	0	0	2480.5	0	0	0	0
A0A286ZJ16;A0A8D1MRP3;A0A8D1MWP9;A0A5G2RDA8;A0A5G2Q8A9;F1SIK9	Septin	SEPTIN7	A0A286ZJ16;A0A8D1MRP3;A0A8D1MWP9;A0A5G2RDA8;A0A5G2Q8A9;F1SIK9	1;1;1;1;1;1	1;1;1;1;1;1	1;1;1;1;1;1	tr|A0A286ZJ16|A0A286ZJ16_PIG Septin OS=Sus scrofa OX=9823 GN=SEPTIN7 PE=1 SV=3;tr|A0A8D1MRP3|A0A8D1MRP3_PIG Septin OS=Sus scrofa OX=9823 GN=SEPTIN7 PE=3 SV=1;tr|A0A8D1MWP9|A0A8D1MWP9_PIG Septin OS=Sus scrofa OX=9823 GN=SEPTIN7 PE=3 SV=1;tr|A0A5G2RDA8|A0A5G	1	1	1	1	1	1	0	0	0	0	1	1	1	1	0	0	0	0	2.2	46.566	401	6.3375	2.2	2.2	2.2	2.2	0	0	0	0	20564	4675.1	9957.3	2997.5	2934.5	0	0	0	0	4675.1	4064.3	2479.7
A0A286ZZP0;F1S7Z8;A0A5G2R550;A0A287AC49;A0A286ZJI5	Dedicator of cytokinesis 7	DOCK7	A0A286ZZP0;F1S7Z8;A0A5G2R550;A0A287AC49;A0A286ZJI5	1;1;1;1;1	1;1;1;1;1	1;1;1;1;1	tr|A0A286ZZP0|A0A286ZZP0_PIG Dedicator of cytokinesis 7 OS=Sus scrofa OX=9823 GN=DOCK7 PE=1 SV=3;tr|F1S7Z8|F1S7Z8_PIG Dedicator of cytokinesis 7 OS=Sus scrofa OX=9823 GN=DOCK7 PE=1 SV=4;tr|A0A5G2R550|A0A5G2R550_PIG Dedicator of cytokinesis 7 OS=Sus scrofa	1	1	1	1	0	0	1	0	1	0	1	1	0	0	1	0	1	0	0.6	226.77	1992	6.3453	0.6	0.6	0	0	0.6	0	0.6	0	23123	4351.8	4652.1	0	0	11222	0	2897.3	0	5253.6	2538.9	0
A0A5G2QU30;A0A286ZJJ6	Small ribosomal subunit protein uS11m (28S ribosomal protein S11, mitochondrial)	MRPS11	A0A5G2QU30;A0A286ZJJ6	1;1	1;1	1;1	tr|A0A5G2QU30|A0A5G2QU30_PIG Mitochondrial ribosomal protein S11 OS=Sus scrofa OX=9823 GN=MRPS11 PE=3 SV=1;tr|A0A286ZJJ6|A0A286ZJJ6_PIG Mitochondrial ribosomal protein S11 OS=Sus scrofa OX=9823 GN=MRPS11 PE=1 SV=1	1	1	1	1	0	1	0	0	0	0	1	1	0	1	0	0	0	0	5.4	19.652	186	6.8695	5.4	5.4	0	5.4	0	0	0	0	34643	3238.2	28847	0	2557.4	0	0	0	0	3525.5	9581.8	0
A0A286ZJW8	PHD finger protein 5A	PHF5A	A0A286ZJW8	1	1	1	tr|A0A286ZJW8|A0A286ZJW8_PIG PHD finger protein 5A OS=Sus scrofa OX=9823 GN=PHF5A PE=3 SV=3	1	1	0	0	1	0	1	0	1	0	0	0	1	0	1	0	1	0	11.8	12.405	110	6.2891	0	0	11.8	0	11.8	0	11.8	0	11829	0	0	801.63	0	4687.6	0	6339.9	0	0	0	960.71
A0A287A452;A0A286ZL65	Ribosomal protein L15	RPL15	A0A287A452;A0A286ZL65	1;1	1;1	1;1	tr|A0A287A452|A0A287A452_PIG Ribosomal protein L15 OS=Sus scrofa OX=9823 GN=RPL15 PE=1 SV=1;tr|A0A286ZL65|A0A286ZL65_PIG Ribosomal protein L15 OS=Sus scrofa OX=9823 GN=RPL15 PE=1 SV=1	1	1	1	1	1	1	1	0	0	0	1	1	1	1	1	0	0	0	4.8	21.919	187	7.0118	4.8	4.8	4.8	4.8	4.8	0	0	0	113980	13138	38182	13075	21719	27864	0	0	0	12863	16350	11299
A0A286ZL66;A0A287B9H0;A0A480R3E1;A0A286ZXS1;A0A286ZMC4;A0A287B6K6;F1SPT7;F1RKX4;A0A5G2QR88;A0A287B1N9;A0A287AJG2;A0A5G2R3L5;A0A5G2RMI7;A0A8W4F9E3;A0A8W4FBG5	RNA binding protein fox-1 homolog 2	RBFOX2	A0A286ZL66;A0A287B9H0;A0A480R3E1;A0A286ZXS1;A0A286ZMC4;A0A287B6K6;F1SPT7;F1RKX4;A0A5G2QR88;A0A287B1N9;A0A287AJG2;A0A5G2R3L5;A0A5G2RMI7;A0A8W4F9E3;A0A8W4FBG5	1;1;1;1;1;1;1;1;1;1;1;1;1;1;1	1;1;1;1;1;1;1;1;1;1;1;1;1;1;1	1;1;1;1;1;1;1;1;1;1;1;1;1;1;1	tr|A0A286ZL66|A0A286ZL66_PIG RNA binding protein fox-1 homolog 2 OS=Sus scrofa OX=9823 GN=RBFOX2 PE=4 SV=3;tr|A0A287B9H0|A0A287B9H0_PIG RNA binding protein fox-1 homolog 2 OS=Sus scrofa OX=9823 GN=RBFOX2 PE=4 SV=1;tr|A0A480R3E1|A0A480R3E1_PIG RNA binding p	1	1	0	0	0	0	0	0	1	0	0	0	0	0	0	0	1	0	4.1	39.383	367	6.6781	0	0	0	0	0	0	4.1	0	17208	0	0	0	0	0	0	17208	0	0	0	0
A0A8D0TLK8;A0A286ZLA2	Calcium uptake protein 1, mitochondrial	MICU1	A0A8D0TLK8;A0A286ZLA2	1;1	1;1	1;1	tr|A0A8D0TLK8|A0A8D0TLK8_PIG Calcium uptake protein 1, mitochondrial OS=Sus scrofa OX=9823 GN=MICU1 PE=3 SV=1;tr|A0A286ZLA2|A0A286ZLA2_PIG Calcium uptake protein 1, mitochondrial OS=Sus scrofa OX=9823 GN=MICU1 PE=3 SV=3	1	1	0	1	1	0	1	0	0	0	0	1	1	0	1	0	0	0	2.7	55.196	483	7.2015	0	2.7	2.7	0	2.7	0	0	0	27063	0	13589	7571.1	0	5902.5	0	0	0	0	5546.8	6263.4
A0A286ZLJ2;A0A5G2RFK7;A0A5G2QKQ0;A0A287B5F8;A0A480K549;F1SK26;A0A5G2QUP4	Survival Motor Neuron Gemin2-binding domain-containing protein		A0A286ZLJ2;A0A5G2RFK7;A0A5G2QKQ0;A0A287B5F8;A0A480K549;F1SK26;A0A5G2QUP4	1;1;1;1;1;1;1	1;1;1;1;1;1;1	1;1;1;1;1;1;1	tr|A0A286ZLJ2|A0A286ZLJ2_PIG Survival Motor Neuron Gemin2-binding domain-containing protein OS=Sus scrofa OX=9823 PE=3 SV=2;tr|A0A5G2RFK7|A0A5G2RFK7_PIG Survival of motor neuron 1, telomeric OS=Sus scrofa OX=9823 GN=SMN1 PE=3 SV=1;tr|A0A5G2QKQ0|A0A5G2QKQ0_	1	1	1	1	1	1	1	0	1	1	1	1	1	1	1	0	1	1	6.7	19.136	178	10.141	6.7	6.7	6.7	6.7	6.7	0	6.7	6.7	173500	29776	50511	36690	22952	22540	0	4620.8	6408	29776	20617	30353
A0A5G2R3W8;A0A287BNQ9;A0A286ZM52;A0A8W4F9G7;F1SIT8	Kinesin-like protein	KIF23	A0A5G2R3W8;A0A287BNQ9;A0A286ZM52;A0A8W4F9G7;F1SIT8	1;1;1;1;1	1;1;1;1;1	1;1;1;1;1	tr|A0A5G2R3W8|A0A5G2R3W8_PIG Kinesin-like protein OS=Sus scrofa OX=9823 GN=KIF23 PE=3 SV=1;tr|A0A287BNQ9|A0A287BNQ9_PIG Kinesin-like protein OS=Sus scrofa OX=9823 GN=KIF23 PE=3 SV=3;tr|A0A286ZM52|A0A286ZM52_PIG Kinesin-like protein OS=Sus scrofa OX=9823 GN	1	1	0	0	0	0	1	0	0	0	0	0	0	0	1	0	0	0	1.5	92.615	809	6.395	0	0	0	0	1.5	0	0	0	3827.6	0	0	0	0	3827.6	0	0	0	0	0	0
A0A8D0Z4E8;A0A287A428;A0A286ZMB7;F1RPT5;A0A287AIV8	Plakophilin 4	PKP4	A0A8D0Z4E8;A0A287A428;A0A286ZMB7;F1RPT5;A0A287AIV8	1;1;1;1;1	1;1;1;1;1	1;1;1;1;1	tr|A0A8D0Z4E8|A0A8D0Z4E8_PIG Plakophilin 4 OS=Sus scrofa OX=9823 GN=PKP4 PE=3 SV=1;tr|A0A287A428|A0A287A428_PIG Plakophilin 4 OS=Sus scrofa OX=9823 GN=PKP4 PE=1 SV=3;tr|A0A286ZMB7|A0A286ZMB7_PIG Plakophilin 4 OS=Sus scrofa OX=9823 GN=PKP4 PE=1 SV=2;tr|F1RP	1	1	0	1	0	0	0	0	1	0	0	1	0	0	0	0	1	0	1.2	115.88	1056	6.5492	0	1.2	0	0	0	0	1.2	0	7815.7	0	6213.7	0	0	0	0	1602	0	0	2536.3	0
F1RU54;A0A5G2R0I7;A0A286ZMR4	Large ribosomal subunit protein uL11m (39S ribosomal protein L11, mitochondrial)	MRPL11	F1RU54;A0A5G2R0I7;A0A286ZMR4	1;1;1	1;1;1	1;1;1	tr|F1RU54|F1RU54_PIG Large ribosomal subunit protein uL11m OS=Sus scrofa OX=9823 GN=MRPL11 PE=1 SV=2;tr|A0A5G2R0I7|A0A5G2R0I7_PIG Large ribosomal subunit protein uL11m OS=Sus scrofa OX=9823 GN=MRPL11 PE=1 SV=2;tr|A0A286ZMR4|A0A286ZMR4_PIG Large ribosomal s	1	1	0	1	0	0	1	0	0	0	0	1	0	0	1	0	0	0	8.1	17.084	160	7.8486	0	8.1	0	0	8.1	0	0	0	26969	0	4317.7	0	0	22651	0	0	0	0	1762.4	0
A0A287BP76;A0A286ZN32;A0A287BF68;A0A481AFG9	Nuclear pore complex protein Nup153 (153 kDa nucleoporin) (Nucleoporin Nup153)	NUP153	A0A287BP76;A0A286ZN32;A0A287BF68;A0A481AFG9	1;1;1;1	1;1;1;1	1;1;1;1	tr|A0A287BP76|A0A287BP76_PIG Nuclear pore complex protein Nup153 isoform 2 OS=Sus scrofa OX=9823 GN=NUP153 PE=1 SV=1;tr|A0A286ZN32|A0A286ZN32_PIG Nucleoporin 153 OS=Sus scrofa OX=9823 GN=NUP153 PE=1 SV=1;tr|A0A287BF68|A0A287BF68_PIG Nucleoporin 153 OS=Sus	1	1	1	1	1	0	0	0	0	0	1	1	1	0	0	0	0	0	0.8	148.17	1425	6.6699	0.8	0.8	0.8	0	0	0	0	0	44444	1438.1	24684	18321	0	0	0	0	0	1438.1	10075	15157
A0A286ZNY1;F2Z5S8;A0A5G2R655	Tubulin alpha chain	TUBA4A	A0A286ZNY1;F2Z5S8;A0A5G2R655	10;10;10	1;1;1	1;1;1	tr|A0A286ZNY1|A0A286ZNY1_PIG Tubulin alpha chain OS=Sus scrofa OX=9823 GN=TUBA4A PE=1 SV=1;tr|F2Z5S8|F2Z5S8_PIG Tubulin alpha chain OS=Sus scrofa OX=9823 GN=TUBA4A PE=1 SV=3;tr|A0A5G2R655|A0A5G2R655_PIG Tubulin alpha 4a OS=Sus scrofa OX=9823 GN=TUBA4A PE=1	10	1	6	5	7	5	4	5	7	5	1	1	1	1	1	1	1	1	28.3	49.924	448	6.8446	15.4	11.6	18.3	11.6	8	12.1	19.9	12.1	194710	12164	33637	17921	14765	24130	28608	37059	26426	12341	13929	15049
A0A286ZPB2;F1S2E6	DNA-directed RNA polymerase subunit (EC 2.7.7.6)	POLR3A	A0A286ZPB2;F1S2E6	1;1	1;1	1;1	tr|A0A286ZPB2|A0A286ZPB2_PIG DNA-directed RNA polymerase subunit OS=Sus scrofa OX=9823 GN=POLR3A PE=3 SV=3;tr|F1S2E6|F1S2E6_PIG DNA-directed RNA polymerase subunit OS=Sus scrofa OX=9823 GN=POLR3A PE=3 SV=3	1	1	0	1	0	0	0	1	0	0	0	1	0	0	0	1	0	0	0.7	144.28	1285	6.042	0	0.7	0	0	0	0.7	0	0	20212	0	4798.4	0	0	0	15413	0	0	0	1958.6	0
A0A8D0V675;A0A5G2QGY5;A0A8W4F7Q8;A0A287BEV5;A0A287ALU4;A0A287AS23;F1RPR6;A0A8W4F9E8;A0A286ZPB8;A0A287BGZ7;A0A4X1UHR1;F1RRG0;A0A5G2R977	RNA binding motif single stranded interacting protein 1	RBMS1	A0A8D0V675;A0A5G2QGY5;A0A8W4F7Q8;A0A287BEV5;A0A287ALU4;A0A287AS23;F1RPR6;A0A8W4F9E8;A0A286ZPB8;A0A287BGZ7;A0A4X1UHR1;F1RRG0;A0A5G2R977	1;1;1;1;1;1;1;1;1;1;1;1;1	1;1;1;1;1;1;1;1;1;1;1;1;1	1;1;1;1;1;1;1;1;1;1;1;1;1	tr|A0A8D0V675|A0A8D0V675_PIG RNA binding motif single stranded interacting protein 1 OS=Sus scrofa OX=9823 GN=RBMS1 PE=4 SV=1;tr|A0A5G2QGY5|A0A5G2QGY5_PIG RNA binding motif single stranded interacting protein 1 OS=Sus scrofa OX=9823 GN=RBMS1 PE=4 SV=1;tr|A	1	1	0	1	0	0	0	1	1	0	0	1	0	0	0	1	1	0	4	40.46	373	6.2431	0	4	0	0	0	4	4	0	19905	0	15077	0	0	0	3529.2	1299.4	0	0	7167.8	0
A0A8W4FDV5;A0A286ZPG9;A0A287BSS1;I3LHX6;A0A5G2QUV2;A0A287BRT6	Replication factor C subunit 2	RFC2	A0A8W4FDV5;A0A286ZPG9;A0A287BSS1;I3LHX6;A0A5G2QUV2;A0A287BRT6	1;1;1;1;1;1	1;1;1;1;1;1	1;1;1;1;1;1	tr|A0A8W4FDV5|A0A8W4FDV5_PIG Replication factor C subunit 2 OS=Sus scrofa OX=9823 GN=RFC2 PE=1 SV=1;tr|A0A286ZPG9|A0A286ZPG9_PIG Replication factor C subunit 2 OS=Sus scrofa OX=9823 GN=RFC2 PE=1 SV=1;tr|A0A287BSS1|A0A287BSS1_PIG Replication factor C subuni	1	1	1	1	1	1	1	0	1	1	1	1	1	1	1	0	1	1	4.1	34.227	315	6.8995	4.1	4.1	4.1	4.1	4.1	0	4.1	4.1	44240	4155.3	6342.3	8663.1	319.48	14796	0	7278.4	2685.1	2735.2	2809.4	7777.7
A0A287BD33;A0A287ATV5;A0A286ZPN9;A0A287A3U3	AMP deaminase (EC 3.5.4.6)	AMPD3	A0A287BD33;A0A287ATV5;A0A286ZPN9;A0A287A3U3	1;1;1;1	1;1;1;1	1;1;1;1	tr|A0A287BD33|A0A287BD33_PIG AMP deaminase OS=Sus scrofa OX=9823 GN=AMPD3 PE=3 SV=2;tr|A0A287ATV5|A0A287ATV5_PIG AMP deaminase OS=Sus scrofa OX=9823 GN=AMPD3 PE=3 SV=2;tr|A0A286ZPN9|A0A286ZPN9_PIG AMP deaminase OS=Sus scrofa OX=9823 GN=AMPD3 PE=3 SV=1;tr|A	1	1	0	1	0	1	0	0	0	0	0	1	0	1	0	0	0	0	1.7	89.661	775	7.3109	0	1.7	0	1.7	0	0	0	0	6430.5	0	3181	0	3249.5	0	0	0	0	0	1298.4	0
A0A8W4FDP9;F1SAU5;A0A286ZPU3	5'-3' exoribonuclease (EC 3.1.13.-)	XRN2	A0A8W4FDP9;F1SAU5;A0A286ZPU3	1;1;1	1;1;1	1;1;1	tr|A0A8W4FDP9|A0A8W4FDP9_PIG 5-3 exoribonuclease OS=Sus scrofa OX=9823 GN=XRN2 PE=1 SV=1;tr|F1SAU5|F1SAU5_PIG 5-3 exoribonuclease OS=Sus scrofa OX=9823 GN=XRN2 PE=1 SV=3;tr|A0A286ZPU3|A0A286ZPU3_PIG 5-3 exoribonuclease OS=Sus scrofa OX=9823 GN=XRN2 P	1	1	1	1	1	1	0	0	0	0	1	1	1	1	0	0	0	0	1.4	99.986	879	6.9743	1.4	1.4	1.4	1.4	0	0	0	0	28746	2744.3	17448	5416.5	3137.1	0	0	0	0	2786.3	7231	4179.5
A0A8W4FCQ4;A0A5G2RA74;F1SI44;A0A286ZQN7	Tau tubulin kinase 2	TTBK2	A0A8W4FCQ4;A0A5G2RA74;F1SI44;A0A286ZQN7	1;1;1;1	1;1;1;1	1;1;1;1	tr|A0A8W4FCQ4|A0A8W4FCQ4_PIG Tau tubulin kinase 2 OS=Sus scrofa OX=9823 GN=TTBK2 PE=4 SV=1;tr|A0A5G2RA74|A0A5G2RA74_PIG Tau tubulin kinase 2 OS=Sus scrofa OX=9823 GN=TTBK2 PE=4 SV=2;tr|F1SI44|F1SI44_PIG Tau tubulin kinase 2 OS=Sus scrofa OX=9823 GN=TTBK2 P	1	1	1	1	1	1	1	1	1	1	1	1	1	1	1	1	1	1	1.2	123.5	1121	6.1376	1.2	1.2	1.2	1.2	1.2	1.2	1.2	1.2	224970	18632	39032	40057	36526	21270	16627	34770	18053	18274	16462	26825
F1SF69;A0A8D1KR25;A0A5G2QV74;A0A5G2R0Z5;I3LA26;A0A4X1TQR3;A0A286ZR48;A0A5G2QEP3	Islet cell autoantigen 1	ICA1	F1SF69;A0A8D1KR25;A0A5G2QV74;A0A5G2R0Z5;I3LA26;A0A4X1TQR3;A0A286ZR48;A0A5G2QEP3	1;1;1;1;1;1;1;1	1;1;1;1;1;1;1;1	1;1;1;1;1;1;1;1	tr|F1SF69|F1SF69_PIG Islet cell autoantigen 1 OS=Sus scrofa OX=9823 GN=ICA1 PE=1 SV=4;tr|A0A8D1KR25|A0A8D1KR25_PIG Islet cell autoantigen 1 OS=Sus scrofa OX=9823 GN=ICA1 PE=4 SV=1;tr|A0A5G2QV74|A0A5G2QV74_PIG Islet cell autoantigen 1 OS=Sus scrofa OX=9823	1	1	1	1	1	1	0	0	0	0	1	1	1	1	0	0	0	0	2.7	50.176	439	6.1792	2.7	2.7	2.7	2.7	0	0	0	0	136210	18231	62774	15804	39404	0	0	0	0	20602	28196	17446
A0A286ZRE7	OTU domain-containing protein 4 (EC 3.4.19.12)	OTUD4	A0A286ZRE7	1	1	1	tr|A0A286ZRE7|A0A286ZRE7_PIG ubiquitinyl hydrolase 1 OS=Sus scrofa OX=9823 GN=OTUD4 PE=4 SV=1	1	1	0	1	0	0	0	0	0	0	0	1	0	0	0	0	0	0	1.4	123.37	1110	6.1065	0	1.4	0	0	0	0	0	0	2172.1	0	2172.1	0	0	0	0	0	0	0	0	0
Q29371;D0G7F6;A0A286ZRV2;A0A288CFT0	Triosephosphate isomerase (TIM) (EC 5.3.1.1) (Methylglyoxal synthase) (EC 4.2.3.3) (Triose-phosphate isomerase)	TPI1	Q29371;D0G7F6;A0A286ZRV2;A0A288CFT0	1;1;1;1	1;1;1;1	1;1;1;1	sp|Q29371|TPIS_PIG Triosephosphate isomerase OS=Sus scrofa OX=9823 GN=TPI1 PE=2 SV=4;tr|D0G7F6|D0G7F6_PIG Triosephosphate isomerase OS=Sus scrofa OX=9823 GN=TPI1 PE=1 SV=1;tr|A0A286ZRV2|A0A286ZRV2_PIG Triosephosphate isomerase OS=Sus scrofa OX=9823 GN=TPI1	1	1	0	0	1	0	1	1	1	0	0	0	1	0	1	1	1	0	6	26.729	248	6.088	0	0	6	0	6	6	6	0	26236	0	0	2416.4	0	5943.4	4801	13076	0	0	0	1999
A0A5G2QY64;A0A8W4FK76;A0A286ZRX8;A0A5G2R269;A0A5G2QRW9;A0A287A8C2;F1SMN5;A0A287AHQ3;A0A8D0R017;A0A4X1VJL0;A0A4X1VEC8	Filamin C	FLNC	A0A5G2QY64;A0A8W4FK76;A0A286ZRX8;A0A5G2R269;A0A5G2QRW9;A0A287A8C2;F1SMN5	3;3;3;3;3;3;3;1;1;1;1	1;1;1;1;1;1;1;0;0;0;0	1;1;1;1;1;1;1;0;0;0;0	tr|A0A5G2QY64|A0A5G2QY64_PIG Filamin C OS=Sus scrofa OX=9823 GN=FLNC PE=1 SV=1;tr|A0A8W4FK76|A0A8W4FK76_PIG Filamin C OS=Sus scrofa OX=9823 GN=FLNC PE=1 SV=1;tr|A0A286ZRX8|A0A286ZRX8_PIG Filamin C OS=Sus scrofa OX=9823 GN=FLNC PE=1 SV=2;tr|A0A5G2R269|A0A5G	3	1	1	1	1	1	0	1	1	0	0	0	0	0	0	1	0	0	1.9	280.04	2626	6.8176	0.3	0.3	0.3	0.3	0	0.7	0.9	0	7918.9	0	0	0	0	0	7918.9	0	0	0	0	0
A0A286ZSB7	PDS5 cohesin associated factor B	PDS5B	A0A286ZSB7	1	1	1	tr|A0A286ZSB7|A0A286ZSB7_PIG PDS5 cohesin associated factor B OS=Sus scrofa OX=9823 GN=PDS5B PE=1 SV=2	1	1	0	0	0	0	1	0	0	0	0	0	0	0	1	0	0	0	1.3	162.04	1425	6.44	0	0	0	0	1.3	0	0	0	5793.1	0	0	0	0	5793.1	0	0	0	0	0	0
A0A286ZSB9	Cyclin-dependent kinase-like 2 (EC 2.7.11.22)	CDKL2	A0A286ZSB9	1	1	1	tr|A0A286ZSB9|A0A286ZSB9_PIG Cyclin-dependent kinase-like 2 OS=Sus scrofa OX=9823 GN=CDKL2 PE=3 SV=1	1	1	1	1	1	1	1	1	1	1	1	1	1	1	1	1	1	1	1.2	64.535	569	6.5255	1.2	1.2	1.2	1.2	1.2	1.2	1.2	1.2	800970	81837	88599	65153	93969	133620	48895	79230	209660	70523	37884	50494
A0A5G2R518;A0A286ZY98;A0A5G2QQ22;A0A286ZT79;A0A5G2R496	DNA-directed RNA polymerases I and III subunit RPAC1	POLR1C	A0A5G2R518;A0A286ZY98;A0A5G2QQ22;A0A286ZT79;A0A5G2R496	1;1;1;1;1	1;1;1;1;1	1;1;1;1;1	tr|A0A5G2R518|A0A5G2R518_PIG DNA-directed RNA polymerases I and III subunit RPAC1 OS=Sus scrofa OX=9823 GN=POLR1C PE=1 SV=2;tr|A0A286ZY98|A0A286ZY98_PIG DNA-directed RNA polymerases I and III subunit RPAC1 OS=Sus scrofa OX=9823 GN=POLR1C PE=1 SV=1;tr|A0A5G	1	1	0	1	1	0	1	0	0	0	0	1	1	0	1	0	0	0	4.3	34.311	301	8.0733	0	4.3	4.3	0	4.3	0	0	0	18236	0	6554.6	4569	0	7112.7	0	0	0	0	2675.4	3779.8
A0A8W4FKF8;A0A286ZTA4;A0A5G2RHD6;A0A286ZZC9	Fructose-bisphosphate aldolase (EC 4.1.2.13)	ALDOB	A0A8W4FKF8;A0A286ZTA4;A0A5G2RHD6;A0A286ZZC9	1;1;1;1	1;1;1;1	1;1;1;1	tr|A0A8W4FKF8|A0A8W4FKF8_PIG Fructose-bisphosphate aldolase OS=Sus scrofa OX=9823 GN=ALDOB PE=1 SV=1;tr|A0A286ZTA4|A0A286ZTA4_PIG Fructose-bisphosphate aldolase OS=Sus scrofa OX=9823 GN=ALDOB PE=1 SV=1;tr|A0A5G2RHD6|A0A5G2RHD6_PIG Fructose-bisphosphate ald	1	1	0	1	0	1	0	1	1	0	0	1	0	1	0	1	1	0	4.1	35.099	316	7.5541	0	4.1	0	4.1	0	4.1	4.1	0	53194	0	14248	0	8158	0	10466	20321	0	0	5815.7	0
A0A287BK34;M3TYR4;A0A286ZTK8	mitogen-activated protein kinase kinase (EC 2.7.12.2)	MAP2K3	A0A287BK34;M3TYR4;A0A286ZTK8	1;1;1	1;1;1	1;1;1	tr|A0A287BK34|A0A287BK34_PIG mitogen-activated protein kinase kinase OS=Sus scrofa OX=9823 GN=MAP2K3 PE=3 SV=2;tr|M3TYR4|M3TYR4_PIG mitogen-activated protein kinase kinase OS=Sus scrofa OX=9823 GN=MAP2K3 PE=2 SV=1;tr|A0A286ZTK8|A0A286ZTK8_PIG mitogen-activ	1	1	0	0	0	0	1	0	1	0	0	0	0	0	1	0	1	0	4.4	36.218	321	6.7647	0	0	0	0	4.4	0	4.4	0	11895	0	0	0	0	6398.4	0	5496.7	0	0	0	0
A0A287BEE0;A0A5G2QPT6;A0A287ACQ7;A0A5G2QWH5;A0A287ABB8;A0A286ZTN4	Nipsnap homolog 2	NIPSNAP2	A0A287BEE0;A0A5G2QPT6;A0A287ACQ7;A0A5G2QWH5;A0A287ABB8;A0A286ZTN4	1;1;1;1;1;1	1;1;1;1;1;1	1;1;1;1;1;1	tr|A0A287BEE0|A0A287BEE0_PIG Nipsnap homolog 2 OS=Sus scrofa OX=9823 GN=NIPSNAP2 PE=1 SV=1;tr|A0A5G2QPT6|A0A5G2QPT6_PIG Nipsnap homolog 2 OS=Sus scrofa OX=9823 GN=NIPSNAP2 PE=1 SV=1;tr|A0A287ACQ7|A0A287ACQ7_PIG Nipsnap homolog 2 OS=Sus scrofa OX=9823 GN=NI	1	1	1	1	1	1	0	0	0	0	1	1	1	1	0	0	0	0	3.6	28.897	247	6.648	3.6	3.6	3.6	3.6	0	0	0	0	38319	5627.6	16463	6505.8	9722.7	0	0	0	0	6555.1	7163.1	5162.4
A0A5G2QP57;A0A5G2R790;A0A5G2QBH8;F6QB76;A1X898;A0A286ZUW5	Prolyl 4-hydroxylase subunit alpha 1	P4HA1	A0A5G2QP57;A0A5G2R790;A0A5G2QBH8;F6QB76;A1X898;A0A286ZUW5	1;1;1;1;1;1	1;1;1;1;1;1	1;1;1;1;1;1	tr|A0A5G2QP57|A0A5G2QP57_PIG Prolyl 4-hydroxylase subunit alpha 1 OS=Sus scrofa OX=9823 GN=P4HA1 PE=1 SV=1;tr|A0A5G2R790|A0A5G2R790_PIG Prolyl 4-hydroxylase subunit alpha-1 OS=Sus scrofa OX=9823 GN=P4HA1 PE=1 SV=1;tr|A0A5G2QBH8|A0A5G2QBH8_PIG Prolyl 4-hydr	1	1	0	1	0	0	0	0	0	0	0	1	0	0	0	0	0	0	2.9	55.193	485	6.2192	0	2.9	0	0	0	0	0	0	3958.1	0	3958.1	0	0	0	0	0	0	0	0	0
I3LR88;A0A287AI09;A0A286ZVE6;A0A287BPH6;A0A287A1Q6;A0A287AFH8	LIM domain 7	LMO7	I3LR88;A0A287AI09;A0A286ZVE6;A0A287BPH6;A0A287A1Q6;A0A287AFH8	1;1;1;1;1;1	1;1;1;1;1;1	1;1;1;1;1;1	tr|I3LR88|I3LR88_PIG LIM domain 7 OS=Sus scrofa OX=9823 GN=LMO7 PE=1 SV=2;tr|A0A287AI09|A0A287AI09_PIG LIM domain 7 OS=Sus scrofa OX=9823 GN=LMO7 PE=1 SV=2;tr|A0A286ZVE6|A0A286ZVE6_PIG LIM domain 7 OS=Sus scrofa OX=9823 GN=LMO7 PE=1 SV=3;tr|A0A287BPH6|A0A2	1	1	1	0	1	0	1	0	1	0	1	0	1	0	1	0	1	0	1	142.17	1257	6.8391	1	0	1	0	1	0	1	0	21249	5664.5	0	6210.5	0	6547	0	2827.2	0	4837.7	0	4607.3
A0A8W4FC40;A0A8D1KJE7;A0A8D0PQP8;A0A5G2RFP5;A0A8D1ZHF4;A0A8W4F858;A0A287B931;A0A8W4FKK0;A0A4X1TAH5;A0A286ZVJ2	RAP1A, member of RAS onco family	RAP1A	A0A8W4FC40;A0A8D1KJE7;A0A8D0PQP8;A0A5G2RFP5;A0A8D1ZHF4;A0A8W4F858;A0A287B931;A0A8W4FKK0;A0A4X1TAH5;A0A286ZVJ2	1;1;1;1;1;1;1;1;1;1	1;1;1;1;1;1;1;1;1;1	1;1;1;1;1;1;1;1;1;1	tr|A0A8W4FC40|A0A8W4FC40_PIG RAP1A, member of RAS onco family OS=Sus scrofa OX=9823 GN=RAP1A PE=1 SV=1;tr|A0A8D1KJE7|A0A8D1KJE7_PIG RAP1B, member of RAS onco family OS=Sus scrofa OX=9823 GN=RAP1B PE=4 SV=1;tr|A0A8D0PQP8|A0A8D0PQP8_PIG RAP1B, member of RAS	1	1	0	0	0	0	0	1	1	0	0	0	0	0	0	1	1	0	12.2	13.981	123	6.1637	0	0	0	0	0	12.2	12.2	0	25304	0	0	0	0	0	8612.1	16692	0	0	0	0
A0A8W4FBJ2;I3LHC4;F1RN91;A0A5G2RIQ7;A0A286ZVX4;A0A5G2QIM9;A0A287APV2	Myosin XVIIIA	MYO18A	A0A8W4FBJ2;I3LHC4;F1RN91;A0A5G2RIQ7;A0A286ZVX4;A0A5G2QIM9;A0A287APV2	1;1;1;1;1;1;1	1;1;1;1;1;1;1	1;1;1;1;1;1;1	tr|A0A8W4FBJ2|A0A8W4FBJ2_PIG Myosin XVIIIA OS=Sus scrofa OX=9823 GN=MYO18A PE=1 SV=1;tr|I3LHC4|I3LHC4_PIG Myosin XVIIIA OS=Sus scrofa OX=9823 GN=MYO18A PE=1 SV=2;tr|F1RN91|F1RN91_PIG Myosin XVIIIA OS=Sus scrofa OX=9823 GN=MYO18A PE=1 SV=4;tr|A0A5G2RIQ7|A0A	1	1	0	0	0	0	1	0	0	0	0	0	0	0	1	0	0	0	1.8	99.837	855	8.8773	0	0	0	0	1.8	0	0	0	6284	0	0	0	0	6284	0	0	0	0	0	0
A0A287B8Z2;A0A286ZWI1;A0A4X1TSJ1	Fructose-bisphosphate aldolase (EC 4.1.2.13)	ALDOC	A0A287B8Z2;A0A286ZWI1;A0A4X1TSJ1	3;3;2	1;1;1	1;1;1	tr|A0A287B8Z2|A0A287B8Z2_PIG Fructose-bisphosphate aldolase OS=Sus scrofa OX=9823 GN=ALDOC PE=3 SV=1;tr|A0A286ZWI1|A0A286ZWI1_PIG Fructose-bisphosphate aldolase OS=Sus scrofa OX=9823 GN=ALDOC PE=1 SV=2;tr|A0A4X1TSJ1|A0A4X1TSJ1_PIG Fructose-bisphosphate ald	3	1	1	2	1	1	2	2	2	2	0	1	0	0	1	1	1	1	8.8	46.847	434	8.5498	1.6	6.9	1.6	1.6	7.1	7.1	7.1	7.1	228290	0	8736.9	0	0	20264	63261	94133	41898	0	3371.6	0
A0A8W4FC98;A0A286ZWT0;A0A8W4F779;A0A287B5G9;F1RFI2;A0A8W4FLW4;A0A287B6H9	Adaptor related protein complex 1 subunit beta 1	AP1B1	A0A8W4FC98;A0A286ZWT0;A0A8W4F779;A0A287B5G9;F1RFI2;A0A8W4FLW4;A0A287B6H9	4;4;4;4;4;3;3	1;1;1;1;1;0;0	1;1;1;1;1;0;0	tr|A0A8W4FC98|A0A8W4FC98_PIG Adaptor related protein complex 1 subunit beta 1 OS=Sus scrofa OX=9823 GN=AP1B1 PE=1 SV=1;tr|A0A286ZWT0|A0A286ZWT0_PIG AP complex subunit beta OS=Sus scrofa OX=9823 GN=AP1B1 PE=1 SV=2;tr|A0A8W4F779|A0A8W4F779_PIG AP complex sub	4	1	1	3	3	2	3	4	3	3	1	1	1	1	1	1	1	1	4.5	94.345	847	6.2164	1.4	3.5	3.5	2.4	3.5	4.5	3.5	3.5	38250	3593.1	7290	7237.7	906.38	8767.2	4254.5	1528.6	4672	3487.4	3553.2	4901.8
A0A286ZYL7;A0A8D1AXG3	ATP synthase F(1) complex subunit delta, mitochondrial (ATP synthase F1 subunit delta) (F-ATPase delta subunit)	ATP5F1D	A0A286ZYL7;A0A8D1AXG3	1;1	1;1	1;1	tr|A0A286ZYL7|A0A286ZYL7_PIG ATP synthase F1 subunit delta OS=Sus scrofa OX=9823 GN=ATP5F1D PE=1 SV=1;tr|A0A8D1AXG3|A0A8D1AXG3_PIG ATP synthase F1 subunit delta OS=Sus scrofa OX=9823 GN=ATP5F1D PE=3 SV=1	1	1	1	1	1	1	0	1	0	0	1	1	1	1	0	1	0	0	8.3	17.475	168	7.6064	8.3	8.3	8.3	8.3	0	8.3	0	0	22924	1570.2	13836	1616.9	3120.7	0	2780.2	0	0	1635.6	6888.3	1509.7
A0A286ZYX8	Fructose-bisphosphate aldolase (EC 4.1.2.13)	ALDOA	A0A286ZYX8	13	1	1	tr|A0A286ZYX8|A0A286ZYX8_PIG Fructose-bisphosphate aldolase OS=Sus scrofa OX=9823 GN=ALDOA PE=1 SV=3	13	1	7	10	6	10	12	10	12	11	0	1	0	1	1	0	1	0	39.5	36.412	337	6.3239	16	31.2	16	31.2	39.5	33.5	39.5	35.9	52116	0	8265.6	0	5635.8	10959	0	27255	0	0	3413.5	0
A0A287BQI5;A0A286ZZ49	phytanoyl-CoA dioxygenase (EC 1.14.11.18) (Phytanic acid oxidase) (Phytanoyl-CoA alpha-hydroxylase)	PHYH	A0A287BQI5;A0A286ZZ49	1;1	1;1	1;1	tr|A0A287BQI5|A0A287BQI5_PIG phytanoyl-CoA dioxygenase OS=Sus scrofa OX=9823 GN=PHYH PE=1 SV=1;tr|A0A286ZZ49|A0A286ZZ49_PIG phytanoyl-CoA dioxygenase OS=Sus scrofa OX=9823 GN=PHYH PE=1 SV=1	1	1	0	0	1	0	1	1	1	1	0	0	1	0	1	1	1	1	3.5	32.69	284	6.1629	0	0	3.5	0	3.5	3.5	3.5	3.5	93940	0	0	14357	0	23230	7133.3	18286	30934	0	0	14347
A0A4X1WCQ9;A0A287B5T6;A0A5G2RFW2;A0A4X1UH95;A0A286ZZ57;F6Q3P3;A0A8W4F8A7	ADP ribosylation factor 3	ARF3	A0A4X1WCQ9;A0A287B5T6;A0A5G2RFW2;A0A4X1UH95;A0A286ZZ57;F6Q3P3;A0A8W4F8A7	1;1;1;1;1;1;1	1;1;1;1;1;1;1	1;1;1;1;1;1;1	tr|A0A4X1WCQ9|A0A4X1WCQ9_PIG ADP ribosylation factor 3 OS=Sus scrofa OX=9823 GN=ARF3 PE=4 SV=1;tr|A0A287B5T6|A0A287B5T6_PIG ADP-ribosylation factor OS=Sus scrofa OX=9823 GN=ARF3 PE=3 SV=3;tr|A0A5G2RFW2|A0A5G2RFW2_PIG ADP ribosylation factor 3 OS=Sus scrofa	1	1	0	0	0	0	0	0	1	0	0	0	0	0	0	0	1	0	12.5	16.145	144	9.3907	0	0	0	0	0	0	12.5	0	13642	0	0	0	0	0	0	13642	0	0	0	0
A0A287A2E2;A0A287A0X8;A0A287A6C1	Methyltransferase type 11 domain-containing protein		A0A287A2E2;A0A287A0X8;A0A287A6C1	1;1;1	1;1;1	1;1;1	tr|A0A287A2E2|A0A287A2E2_PIG Methyltransferase type 11 domain-containing protein OS=Sus scrofa OX=9823 PE=4 SV=2;tr|A0A287A0X8|A0A287A0X8_PIG Methyltransferase type 11 domain-containing protein OS=Sus scrofa OX=9823 PE=4 SV=2;tr|A0A287A6C1|A0A287A6C1_PIG M	1	1	1	0	0	1	1	1	1	1	1	0	0	1	1	1	1	1	5.1	26.04	234	6.0525	5.1	0	0	5.1	5.1	5.1	5.1	5.1	63432	335.12	0	0	931.94	16074	16350	18818	10924	324.68	0	0
A0A5G2R4V2;A0A287A0Z5	Growth associated protein 43	GAP43	A0A5G2R4V2;A0A287A0Z5	1;1	1;1	1;1	tr|A0A5G2R4V2|A0A5G2R4V2_PIG Growth associated protein 43 OS=Sus scrofa OX=9823 GN=GAP43 PE=1 SV=1;tr|A0A287A0Z5|A0A287A0Z5_PIG Neuromodulin OS=Sus scrofa OX=9823 GN=GAP43 PE=1 SV=1	1	1	0	1	1	0	0	0	0	0	0	1	1	0	0	0	0	0	4.1	22.503	222	6.144	0	4.1	4.1	0	0	0	0	0	1209300	0	714400	494890	0	0	0	0	0	0	291600	409410
A0A5G2R3T3;A0A5G2QQW3;A0A5G2QBJ0;A0A287A1M9	ADP-ribosylation factor	ARF4	A0A5G2R3T3;A0A5G2QQW3;A0A5G2QBJ0;A0A287A1M9	1;1;1;1	1;1;1;1	1;1;1;1	tr|A0A5G2R3T3|A0A5G2R3T3_PIG ADP-ribosylation factor OS=Sus scrofa OX=9823 GN=ARF4 PE=1 SV=1;tr|A0A5G2QQW3|A0A5G2QQW3_PIG ADP-ribosylation factor OS=Sus scrofa OX=9823 GN=ARF4 PE=1 SV=2;tr|A0A5G2QBJ0|A0A5G2QBJ0_PIG ADP ribosylation factor 4 OS=Sus scrofa O	1	1	1	1	1	0	1	0	0	0	1	1	1	0	1	0	0	0	6.2	18.588	162	7.319	6.2	6.2	6.2	0	6.2	0	0	0	95385	17697	35799	22420	0	19469	0	0	0	17697	14612	18547
A0A5G2QGK1;A0A5G2Q9J2;A0A287A275;A0A8W4FBW3;A0A8W4FJ07;A0A287A217;A0A8W4FEL0	Tubulin beta chain	TUBB4B	A0A5G2QGK1;A0A5G2Q9J2;A0A287A275;A0A8W4FBW3;A0A8W4FJ07;A0A287A217;A0A8W4FEL0	17;17;17;17;17;17;14	17;17;17;17;17;17;14	1;1;1;1;1;1;0	tr|A0A5G2QGK1|A0A5G2QGK1_PIG Tubulin beta chain OS=Sus scrofa OX=9823 GN=TUBB4B PE=1 SV=1;tr|A0A5G2Q9J2|A0A5G2Q9J2_PIG Tubulin beta chain OS=Sus scrofa OX=9823 GN=TUBB4B PE=1 SV=2;tr|A0A287A275|A0A287A275_PIG Tubulin beta chain OS=Sus scrofa OX=9823 GN=TUB	17	1	8	9	10	7	10	11	12	10	1	1	1	1	1	1	1	1	47	49.749	449	262.34	19.8	23.8	26.9	18.3	33.2	32.3	32.5	29.4	11455000	663930	2045100	754470	706720	1726300	2079200	1655300	1823900	229940	263610	219140
F1RSG8;A0A5G2R313;A0A287AMS4;A0A5G2RGF7;A0A287A3Z3;A0A287BHY1;A0A287A2F9	Transcription elongation factor A1	TCEA1	F1RSG8;A0A5G2R313;A0A287AMS4;A0A5G2RGF7;A0A287A3Z3;A0A287BHY1;A0A287A2F9	1;1;1;1;1;1;1	1;1;1;1;1;1;1	1;1;1;1;1;1;1	tr|F1RSG8|F1RSG8_PIG Transcription elongation factor A1 OS=Sus scrofa OX=9823 GN=TCEA1 PE=1 SV=5;tr|A0A5G2R313|A0A5G2R313_PIG Transcription elongation factor OS=Sus scrofa OX=9823 GN=TCEA1 PE=1 SV=1;tr|A0A287AMS4|A0A287AMS4_PIG Transcription elongation fac	1	1	1	0	0	0	1	0	1	0	1	0	0	0	1	0	1	0	7.3	19.836	178	7.1442	7.3	0	0	0	7.3	0	7.3	0	13717	424.81	0	0	0	7289	0	6003.1	0	424.81	0	0
B0KYV5;A0A287A2U9;A0A287AGB6	LIM domain and actin-binding protein 1 (Epithelial protein lost in neoplasm)	LIMA1 EPLIN	B0KYV5;A0A287A2U9;A0A287AGB6	10;10;10	10;10;10	1;1;1	sp|B0KYV5|LIMA1_PIG LIM domain and actin-binding protein 1 OS=Sus scrofa OX=9823 GN=LIMA1 PE=2 SV=1;tr|A0A287A2U9|A0A287A2U9_PIG LIM domain and actin binding 1 OS=Sus scrofa OX=9823 GN=LIMA1 PE=1 SV=2;tr|A0A287AGB6|A0A287AGB6_PIG LIM domain and actin bindi	10	1	6	8	6	5	10	6	5	6	1	1	0	0	1	0	0	0	14	83.989	756	67.749	7.7	11	7.5	6.6	14	7.5	6.1	7.7	1639100	143100	242920	147000	68154	545450	130490	174940	187020	49435	30870	42597
A0A4X1V940;F1SR21;A0A8D1ETA0;A0A8D1YNJ3;A0A5G2QP16;A0A8D1A6M4;A0A287A3H0;A0A4X1V930	LUC7 like 2, pre-mRNA splicing factor	LUC7L2	A0A4X1V940;F1SR21;A0A8D1ETA0;A0A8D1YNJ3;A0A5G2QP16;A0A8D1A6M4;A0A287A3H0;A0A4X1V930	2;2;2;2;2;2;2;2	2;2;2;2;2;2;2;2	1;1;1;1;1;1;1;1	tr|A0A4X1V940|A0A4X1V940_PIG LUC7 like 2, pre-mRNA splicing factor OS=Sus scrofa OX=9823 GN=LUC7L2 PE=3 SV=1;tr|F1SR21|F1SR21_PIG LUC7 like 2, pre-mRNA splicing factor OS=Sus scrofa OX=9823 GN=LUC7L2 PE=1 SV=4;tr|A0A8D1ETA0|A0A8D1ETA0_PIG LUC7 like 2, pre-	2	1	0	2	2	0	1	1	1	1	0	1	1	0	1	1	1	1	7.6	38.394	328	15.441	0	7.6	7.6	0	4.6	4.6	4.6	4.6	54938	0	26020	8623.1	0	6760	5206.4	4947.1	3381.8	0	5371.6	4861
I3LBE2;A0A287AKT7;A0A287AT40;A0A8D1CXL9;A0A287A456;A0A4X1V3F3;A0A5G2QRI8	Protein arginine N-methyltransferase 5 (EC 2.1.1.320)	PRMT5	I3LBE2;A0A287AKT7;A0A287AT40;A0A8D1CXL9;A0A287A456;A0A4X1V3F3;A0A5G2QRI8	1;1;1;1;1;1;1	1;1;1;1;1;1;1	1;1;1;1;1;1;1	tr|I3LBE2|I3LBE2_PIG Protein arginine N-methyltransferase 5 OS=Sus scrofa OX=9823 GN=PRMT5 PE=1 SV=2;tr|A0A287AKT7|A0A287AKT7_PIG Protein arginine N-methyltransferase 5 OS=Sus scrofa OX=9823 GN=PRMT5 PE=1 SV=3;tr|A0A287AT40|A0A287AT40_PIG Protein arginine	1	1	0	1	0	1	0	0	1	0	0	1	0	1	0	0	1	0	1.7	66.239	576	6.1108	0	1.7	0	1.7	0	0	1.7	0	22085	0	8023	0	495.22	0	0	13567	0	0	4913.8	0
A0A287A480;I3LBY0;A0A287AL76	Coatomer subunit delta	ARCN1	A0A287A480;I3LBY0;A0A287AL76	1;1;1	1;1;1	1;1;1	tr|A0A287A480|A0A287A480_PIG Coatomer subunit delta OS=Sus scrofa OX=9823 GN=ARCN1 PE=1 SV=3;tr|I3LBY0|I3LBY0_PIG Coatomer subunit delta OS=Sus scrofa OX=9823 GN=ARCN1 PE=1 SV=4;tr|A0A287AL76|A0A287AL76_PIG Coatomer subunit delta OS=Sus scrofa OX=9823 GN=A	1	1	0	0	0	0	1	0	1	0	0	0	0	0	1	0	1	0	2.2	56.076	499	7.0895	0	0	0	0	2.2	0	2.2	0	14659	0	0	0	0	8519.9	0	6138.9	0	0	0	0
F1RM09;A0A5G2QIR8;A0A287A4V5	Striatin-4 (Zinedin)	STRN4	F1RM09;A0A5G2QIR8;A0A287A4V5	1;1;1	1;1;1	1;1;1	tr|F1RM09|F1RM09_PIG Striatin 4 OS=Sus scrofa OX=9823 GN=STRN4 PE=1 SV=3;tr|A0A5G2QIR8|A0A5G2QIR8_PIG Striatin 4 OS=Sus scrofa OX=9823 GN=STRN4 PE=1 SV=1;tr|A0A287A4V5|A0A287A4V5_PIG Striatin 4 OS=Sus scrofa OX=9823 GN=STRN4 PE=1 SV=1	1	1	1	1	1	1	1	0	0	0	1	1	1	1	1	0	0	0	0.9	81.366	760	7.5029	0.9	0.9	0.9	0.9	0.9	0	0	0	154300	32559	36581	59733	24753	673.49	0	0	0	15872	10748	79951
F1SDX9;A0A287BAZ6;A0A8W4FPY9;A0A287A690	Peroxiredoxin-2 (EC 1.11.1.24) (Thioredoxin-dependent peroxiredoxin 2)	PRDX2	F1SDX9;A0A287BAZ6;A0A8W4FPY9;A0A287A690	1;1;1;1	1;1;1;1	1;1;1;1	tr|F1SDX9|F1SDX9_PIG Peroxiredoxin-2 OS=Sus scrofa OX=9823 GN=PRDX2 PE=1 SV=5;tr|A0A287BAZ6|A0A287BAZ6_PIG Peroxiredoxin-2 OS=Sus scrofa OX=9823 GN=PRDX2 PE=1 SV=1;tr|A0A8W4FPY9|A0A8W4FPY9_PIG Peroxiredoxin-2 OS=Sus scrofa OX=9823 GN=PRDX2 PE=1 SV=1;tr|A0A	1	1	0	1	1	1	0	1	1	1	0	1	1	1	0	1	1	1	5.6	22.31	198	6.5761	0	5.6	5.6	5.6	0	5.6	5.6	5.6	56464	0	8271.3	3881.9	2029.2	0	8232	27028	7021.8	0	3276.3	3155.7
A0A4X1W7T1;B6VNT8;A0A5S6IE01;A0A8D0XCV9;A0A8W4FCZ8;A0A4X1W7U3;A0A8D0T470;A0A8W4FFT2;A0A8W4F696;A0A8W4FG68;A0A8W4FNX1;A0A287ANW0;P68137;A0A4X1W7T6;A0A4X1V3T7;A0A287AVS8;A0A5G2QKZ4;A0A4X1W7V5;A0A287A6R7;A0A287BF33;A0A4X1W8S5;A0A4X1V648;A0A5G2QY90;A0A5S6G831;A0A8D1SLA8;A0A5G2QIZ5	Actin gamma 2, smooth muscle	ACTG2	A0A4X1W7T1;B6VNT8;A0A5S6IE01;A0A8D0XCV9;A0A8W4FCZ8;A0A4X1W7U3;A0A8D0T470;A0A8W4FFT2;A0A8W4F696;A0A8W4FG68;A0A8W4FNX1;A0A287ANW0;P68137;A0A4X1W7T6;A0A4X1V3T7;A0A287AVS8;A0A5G2QKZ4;A0A4X1W7V5;A0A287A6R7;A0A287BF33;A0A4X1W8S5;A0A4X1V648;A0A5G2QY90;A0A5S6G831;A0A8D1SLA8;A0A5G2QIZ5	11;11;11;11;11;11;11;11;11;11;11;11;11;11;11;11;11;11;11;11;11;11;10;10;10;10	1;1;1;1;1;1;1;1;1;1;1;1;1;1;1;1;1;1;1;1;1;1;1;1;1;1	1;1;1;1;1;1;1;1;1;1;1;1;1;1;1;1;1;1;1;1;1;1;1;1;1;1	tr|A0A4X1W7T1|A0A4X1W7T1_PIG Actin gamma 2, smooth muscle OS=Sus scrofa OX=9823 GN=ACTG2 PE=3 SV=1;tr|B6VNT8|B6VNT8_PIG Actin alpha cardiac muscle 1 OS=Sus scrofa OX=9823 GN=ACTC1 PE=1 SV=1;tr|A0A5S6IE01|A0A5S6IE01_PIG Actin alpha 1, skeletal muscle OS=Sus	11	1	10	10	10	10	11	10	11	10	0	0	0	0	1	1	1	0	24.2	46.172	417	8.2285	20.4	20.4	20.4	20.4	24.2	24.2	24.2	20.4	59152	0	0	0	0	17530	2354	39268	0	0	0	0
F1SRQ7;A0A287A6V6;A0A287ALS6	Single-stranded DNA-binding protein, mitochondrial	SSBP1	F1SRQ7;A0A287A6V6;A0A287ALS6	1;1;1	1;1;1	1;1;1	tr|F1SRQ7|F1SRQ7_PIG Single-stranded DNA-binding protein, mitochondrial OS=Sus scrofa OX=9823 GN=SSBP1 PE=1 SV=2;tr|A0A287A6V6|A0A287A6V6_PIG Single-stranded DNA-binding protein OS=Sus scrofa OX=9823 GN=SSBP1 PE=1 SV=1;tr|A0A287ALS6|A0A287ALS6_PIG Single-s	1	1	0	0	0	0	1	0	0	1	0	0	0	0	1	0	0	1	10.6	16.497	142	8.3788	0	0	0	0	10.6	0	0	10.6	8947.4	0	0	0	0	5517.8	0	0	3429.7	0	0	0
A0A287AEI4;A0A287A6Y9;A0A287AZ37	Tubulin beta chain	TUBB2B	A0A287AEI4;A0A287A6Y9;A0A287AZ37	14;14;14	2;2;2	1;1;1	tr|A0A287AEI4|A0A287AEI4_PIG Tubulin beta chain OS=Sus scrofa OX=9823 GN=TUBB2B PE=1 SV=1;tr|A0A287A6Y9|A0A287A6Y9_PIG Tubulin beta chain OS=Sus scrofa OX=9823 GN=TUBB2B PE=1 SV=3;tr|A0A287AZ37|A0A287AZ37_PIG Tubulin, beta 2B class IIb OS=Sus scrofa OX=982	14	1	8	8	8	6	8	9	10	8	1	1	1	1	0	1	1	1	39.1	49.483	442	16.883	20.1	20.4	20.1	14.7	27.1	26.2	27.1	24	407770	32723	95161	55044	28572	9242.9	43404	55537	88086	35018	25534	48729
A0A4X1SSJ6;A0A8W4FGD2;F1SAK7;A0A287A725	ATP synthase F(0) complex subunit g, mitochondrial (ATPase subunit g)	ATP5MG	A0A4X1SSJ6;A0A8W4FGD2;F1SAK7;A0A287A725	1;1;1;1	1;1;1;1	1;1;1;1	tr|A0A4X1SSJ6|A0A4X1SSJ6_PIG ATP synthase subunit OS=Sus scrofa OX=9823 GN=ATP5MG PE=3 SV=1;tr|A0A8W4FGD2|A0A8W4FGD2_PIG ATP synthase subunit OS=Sus scrofa OX=9823 GN=ATP5MG PE=1 SV=1;tr|F1SAK7|F1SAK7_PIG ATP synthase subunit OS=Sus scrofa OX=9823 GN=ATP5M	1	1	1	1	1	1	0	0	0	0	1	1	1	1	0	0	0	0	11.2	10.845	98	6.2489	11.2	11.2	11.2	11.2	0	0	0	0	178540	34259	67755	33789	42732	0	0	0	0	35092	30078	30239
A0A287AYJ0;A0A4X1VC97;A0A5K1VI86;A0A8W4F8G7;A0A8W4FB59;A0A480J9D5;A0A8D0YSB2;A0A4X1VC81;A0A287A9G1;A0A287BQR7;F1RJT3;F1RLZ7;A0A287BBD8;I3LEA3	Dihydropyrimidinase like 3	DPYSL3	A0A287AYJ0;A0A4X1VC97;A0A5K1VI86;A0A8W4F8G7;A0A8W4FB59;A0A480J9D5;A0A8D0YSB2;A0A4X1VC81;A0A287A9G1;A0A287BQR7;F1RJT3;F1RLZ7;A0A287BBD8;I3LEA3	1;1;1;1;1;1;1;1;1;1;1;1;1;1	1;1;1;1;1;1;1;1;1;1;1;1;1;1	1;1;1;1;1;1;1;1;1;1;1;1;1;1	tr|A0A287AYJ0|A0A287AYJ0_PIG Dihydropyrimidinase like 3 OS=Sus scrofa OX=9823 GN=DPYSL3 PE=1 SV=2;tr|A0A4X1VC97|A0A4X1VC97_PIG Dihydropyrimidinase-related protein 2 OS=Sus scrofa OX=9823 GN=DPYSL2 PE=3 SV=1;tr|A0A5K1VI86|A0A5K1VI86_PIG Collapsin response m	1	1	0	0	0	0	0	0	1	0	0	0	0	0	0	0	1	0	3	57.044	527	7.0776	0	0	0	0	0	0	3	0	2465.2	0	0	0	0	0	0	2465.2	0	0	0	0
A0A287A9K4;A0A4X1UGX6	Double-stranded RNA-binding protein Staufen homolog 1	STAU1	A0A287A9K4;A0A4X1UGX6	13;13	1;1	1;1	tr|A0A287A9K4|A0A287A9K4_PIG Staufen double-stranded RNA binding protein 1 OS=Sus scrofa OX=9823 GN=STAU1 PE=1 SV=2;tr|A0A4X1UGX6|A0A4X1UGX6_PIG Staufen double-stranded RNA binding protein 1 OS=Sus scrofa OX=9823 GN=STAU1 PE=4 SV=1	13	1	4	10	8	8	13	8	11	12	0	0	0	0	1	0	1	0	28.5	56.806	512	6.1912	7.6	22.1	17	17.6	28.5	16	25.2	25.8	21964	0	0	0	0	6662.1	0	15302	0	0	0	0
A0A287AAK8;A0A287BQ29;A0A5G2QKN1;F1RYL3;A0A287AJY4	Nck-associated protein 1	NCKAP1	A0A287AAK8;A0A287BQ29;A0A5G2QKN1;F1RYL3;A0A287AJY4	1;1;1;1;1	1;1;1;1;1	1;1;1;1;1	tr|A0A287AAK8|A0A287AAK8_PIG Nck-associated protein 1 OS=Sus scrofa OX=9823 GN=NCKAP1 PE=1 SV=3;tr|A0A287BQ29|A0A287BQ29_PIG Nck-associated protein 1 OS=Sus scrofa OX=9823 GN=NCKAP1 PE=1 SV=3;tr|A0A5G2QKN1|A0A5G2QKN1_PIG Nck-associated protein 1 OS=Sus scr	1	1	1	1	1	1	1	0	1	0	1	1	1	1	1	0	1	0	1	124.72	1090	10.095	1	1	1	1	1	0	1	0	33370	3925.9	5704.5	3552.9	2572.2	12925	0	4689.5	0	3967.1	2352.8	2809.3
F1RX49;A0A287AB45;I3LK68;A0A5G2RD49	ATP-dependent 6-phosphofructokinase (ATP-PFK) (Phosphofructokinase) (EC 2.7.1.11) (Phosphohexokinase)	PFKP	F1RX49;A0A287AB45;I3LK68;A0A5G2RD49	3;3;2;2	1;1;1;1	1;1;1;1	tr|F1RX49|F1RX49_PIG ATP-dependent 6-phosphofructokinase OS=Sus scrofa OX=9823 GN=PFKP PE=1 SV=4;tr|A0A287AB45|A0A287AB45_PIG ATP-dependent 6-phosphofructokinase OS=Sus scrofa OX=9823 GN=PFKP PE=1 SV=2;tr|I3LK68|I3LK68_PIG ATP-dependent 6-phosphofructokina	3	1	2	2	2	3	2	2	2	3	0	0	0	1	0	0	0	1	4.8	90.954	835	7.0025	3.4	3.4	3.4	4.8	3.4	3.4	3.4	4.8	9344	0	0	0	1874.1	0	0	0	7469.9	0	0	0
A0A287AE36	Large ribosomal subunit protein eL38 (60S ribosomal protein L38)	RPL38	A0A287AE36	1	1	1	tr|A0A287AE36|A0A287AE36_PIG Large ribosomal subunit protein eL38 OS=Sus scrofa OX=9823 GN=RPL38 PE=1 SV=1	1	1	1	1	0	1	0	0	0	0	1	1	0	1	0	0	0	0	12.3	9.5013	81	6.296	12.3	12.3	0	12.3	0	0	0	0	478520	53731	300460	0	124320	0	0	0	0	69776	78180	0
A0A5G2QXY4;A0A287AEJ5;A0A8D1E7E3;F8J1Q2;A0A287AV43	Chromatin target of PRMT1	CHTOP	A0A5G2QXY4;A0A287AEJ5;A0A8D1E7E3;F8J1Q2;A0A287AV43	1;1;1;1;1	1;1;1;1;1	1;1;1;1;1	tr|A0A5G2QXY4|A0A5G2QXY4_PIG Chromatin target of PRMT1 OS=Sus scrofa OX=9823 GN=CHTOP PE=1 SV=2;tr|A0A287AEJ5|A0A287AEJ5_PIG Chromatin target of PRMT1 OS=Sus scrofa OX=9823 GN=CHTOP PE=1 SV=3;tr|A0A8D1E7E3|A0A8D1E7E3_PIG Chromatin target of PRMT1 OS=Sus sc	1	1	0	1	0	0	0	0	0	1	0	1	0	0	0	0	0	1	15.3	9.5592	85	10.039	0	15.3	0	0	0	0	0	15.3	17170	0	14672	0	0	0	0	0	2498.1	0	3299.7	0
A0A481CQ30;A0A287AEQ6;F1RYA4;A0A287AZH1;A0A5G2QGC0	Nucleosome assembly protein 1-like 4	NAP1L4	A0A481CQ30;A0A287AEQ6;F1RYA4;A0A287AZH1;A0A5G2QGC0	1;1;1;1;1	1;1;1;1;1	1;1;1;1;1	tr|A0A481CQ30|A0A481CQ30_PIG Nucleosome assembly protein 1-like 4 OS=Sus scrofa OX=9823 GN=NAP1L4 PE=1 SV=1;tr|A0A287AEQ6|A0A287AEQ6_PIG Nucleosome assembly protein 1 like 4 OS=Sus scrofa OX=9823 GN=NAP1L4 PE=1 SV=3;tr|F1RYA4|F1RYA4_PIG Nucleosome assembly	1	1	0	1	1	1	1	1	1	1	0	1	1	1	1	1	1	1	2.9	42.602	375	7.7792	0	2.9	2.9	2.9	2.9	2.9	2.9	2.9	125490	0	17086	8181.6	1569.7	701.2	39865	29025	29057	0	7021.3	6814.3
F1RYR4;F1RYR3;A0A287AF88	Activating signal cointegrator 1 complex subunit 3 (EC 3.6.4.12)	ASCC3	F1RYR4;F1RYR3;A0A287AF88	1;1;1	1;1;1	1;1;1	tr|F1RYR4|F1RYR4_PIG Activating signal cointegrator 1 complex subunit 3 OS=Sus scrofa OX=9823 GN=ASCC3 PE=1 SV=3;tr|F1RYR3|F1RYR3_PIG Activating signal cointegrator 1 complex subunit 3 OS=Sus scrofa OX=9823 GN=ASCC3 PE=1 SV=3;tr|A0A287AF88|A0A287AF88_PIG A	1	1	0	0	0	0	0	0	1	0	0	0	0	0	0	0	1	0	0.6	228.88	2007	6.0845	0	0	0	0	0	0	0.6	0	12840	0	0	0	0	0	0	12840	0	0	0	0
A0A287AFU8;Q8MI68;A0A287BA08	Methylmalonyl-CoA mutase, mitochondrial (EC 5.4.99.2) (Methylmalonyl-CoA isomerase)	MMUT	A0A287AFU8;Q8MI68;A0A287BA08	1;1;1	1;1;1	1;1;1	tr|A0A287AFU8|A0A287AFU8_PIG Methylmalonyl-CoA mutase, mitochondrial OS=Sus scrofa OX=9823 GN=MMUT PE=3 SV=1;sp|Q8MI68|MUTA_PIG Methylmalonyl-CoA mutase, mitochondrial OS=Sus scrofa OX=9823 GN=MMUT PE=2 SV=2;tr|A0A287BA08|A0A287BA08_PIG Methylmalonyl-CoA m	1	1	0	1	0	0	1	0	1	0	0	1	0	0	1	0	1	0	1.6	78.276	706	6.0388	0	1.6	0	0	1.6	0	1.6	0	8283.3	0	688.75	0	0	4115.8	0	3478.8	0	0	556.62	0
A0A287BRE7;F1SA61;A0A287AFV8;A0A287BMJ4;I3L5H9	Pleckstrin homology and RhoGEF domain containing G3	PLEKHG3	A0A287BRE7;F1SA61;A0A287AFV8;A0A287BMJ4;I3L5H9	1;1;1;1;1	1;1;1;1;1	1;1;1;1;1	tr|A0A287BRE7|A0A287BRE7_PIG Pleckstrin homology and RhoGEF domain containing G3 OS=Sus scrofa OX=9823 GN=PLEKHG3 PE=4 SV=2;tr|F1SA61|F1SA61_PIG Pleckstrin homology and RhoGEF domain containing G3 OS=Sus scrofa OX=9823 GN=PLEKHG3 PE=4 SV=5;tr|A0A287AFV8|A0	1	1	0	0	0	0	1	0	0	0	0	0	0	0	1	0	0	0	1.6	127.49	1154	7.6671	0	0	0	0	1.6	0	0	0	11372	0	0	0	0	11372	0	0	0	0	0	0
A0A287AHM5	IF rod domain-containing protein	LOC100737030	A0A287AHM5	13	1	1	tr|A0A287AHM5|A0A287AHM5_PIG IF rod domain-containing protein OS=Sus scrofa OX=9823 GN=LOC100737030 PE=1 SV=1	13	1	5	6	4	4	9	8	13	7	1	0	0	0	1	1	1	0	28.8	50.019	452	6.927	11.1	15.3	8.6	8.2	21.9	19.7	28.8	16.6	544620	8725	0	0	0	19126	19378	497390	0	5174.7	0	0
A0A287AHX0;A0A5G2R4J6;Q95266;A0A5G2RCS0	calcium/calmodulin-dependent protein kinase (EC 2.7.11.17)	CAMK2D	A0A287AHX0;A0A5G2R4J6;Q95266;A0A5G2RCS0	1;1;1;1	1;1;1;1	1;1;1;1	tr|A0A287AHX0|A0A287AHX0_PIG calcium/calmodulin-dependent protein kinase OS=Sus scrofa OX=9823 GN=CAMK2D PE=3 SV=2;tr|A0A5G2R4J6|A0A5G2R4J6_PIG calcium/calmodulin-dependent protein kinase OS=Sus scrofa OX=9823 GN=CAMK2D PE=3 SV=1;sp|Q95266|KCC2D_PIG Calciu	1	1	0	1	1	0	1	0	1	0	0	1	1	0	1	0	1	0	3.4	54.056	477	7.3911	0	3.4	3.4	0	3.4	0	3.4	0	14489	0	6384.9	1547.6	0	2469.7	0	4086.6	0	0	2846.3	1450.1
A0A287AIA2;A0A4X1VV05;A0A8W4FE37;F1RJ93	Transgelin	TAGLN2	A0A287AIA2;A0A4X1VV05;A0A8W4FE37;F1RJ93	1;1;1;1	1;1;1;1	1;1;1;1	tr|A0A287AIA2|A0A287AIA2_PIG Transgelin OS=Sus scrofa OX=9823 GN=TAGLN2 PE=1 SV=2;tr|A0A4X1VV05|A0A4X1VV05_PIG Transgelin OS=Sus scrofa OX=9823 GN=TAGLN2 PE=3 SV=1;tr|A0A8W4FE37|A0A8W4FE37_PIG Transgelin OS=Sus scrofa OX=9823 GN=TAGLN2 PE=1 SV=1;tr|F1RJ93|	1	1	0	1	0	0	1	0	1	1	0	1	0	0	1	0	1	1	5.6	22.133	198	6.4637	0	5.6	0	0	5.6	0	5.6	5.6	46224	0	7337.9	0	0	10787	0	26940	1158.7	0	2408.7	0
A0A5G2QKY4;F1RRE0;A0A287AIW3	Dynein light intermediate chain	DYNC1LI1	A0A5G2QKY4;F1RRE0;A0A287AIW3	1;1;1	1;1;1	1;1;1	tr|A0A5G2QKY4|A0A5G2QKY4_PIG Dynein light intermediate chain OS=Sus scrofa OX=9823 GN=DYNC1LI1 PE=1 SV=1;tr|F1RRE0|F1RRE0_PIG Dynein light intermediate chain OS=Sus scrofa OX=9823 GN=DYNC1LI1 PE=1 SV=3;tr|A0A287AIW3|A0A287AIW3_PIG Dynein light intermediate	1	1	0	1	1	1	1	0	1	0	0	1	1	1	1	0	1	0	4.7	43.253	408	6.3461	0	4.7	4.7	4.7	4.7	0	4.7	0	26233	0	6988	2313	3247.3	12768	0	916.97	0	0	3243.5	1475.1
A0A287AKS1;A0A287BMP0	Small ribosomal subunit protein uS15m (28S ribosomal protein S15, mitochondrial)	MRPS15	A0A287AKS1;A0A287BMP0	1;1	1;1	1;1	tr|A0A287AKS1|A0A287AKS1_PIG Small ribosomal subunit protein uS15m OS=Sus scrofa OX=9823 GN=MRPS15 PE=1 SV=1;tr|A0A287BMP0|A0A287BMP0_PIG Small ribosomal subunit protein uS15m OS=Sus scrofa OX=9823 GN=MRPS15 PE=1 SV=2	1	1	1	1	0	0	1	0	1	1	1	1	0	0	1	0	1	1	5.4	29.539	259	6.1725	5.4	5.4	0	0	5.4	0	5.4	5.4	43207	7756.1	27490	0	0	2788.7	0	2484.9	2686.6	3907.5	14959	0
A0A5G2QJB6;A0A4X1TKG2;A0A287AKZ5	Eukaryotic translation initiation factor 4C	EIF1AX	A0A5G2QJB6;A0A4X1TKG2;A0A287AKZ5	1;1;1	1;1;1	1;1;1	tr|A0A5G2QJB6|A0A5G2QJB6_PIG Eukaryotic translation initiation factor 4C OS=Sus scrofa OX=9823 GN=EIF1AX PE=3 SV=1;tr|A0A4X1TKG2|A0A4X1TKG2_PIG Eukaryotic translation initiation factor 4C OS=Sus scrofa OX=9823 GN=EIF1AY PE=3 SV=1;tr|A0A287AKZ5|A0A287AKZ5_P	1	1	0	1	1	0	0	0	0	0	0	1	1	0	0	0	0	0	8.6	13.246	116	6.6384	0	8.6	8.6	0	0	0	0	0	11298	0	8737.3	2561.2	0	0	0	0	0	0	3566.3	2118.8
A0A5G2QRS3;A0A287AN25	Splicing factor 3A subunit 2	SF3A2	A0A5G2QRS3;A0A287AN25	1;1	1;1	1;1	tr|A0A5G2QRS3|A0A5G2QRS3_PIG Splicing factor 3a subunit 2 OS=Sus scrofa OX=9823 GN=SF3A2 PE=1 SV=1;tr|A0A287AN25|A0A287AN25_PIG Splicing factor 3A subunit 2 OS=Sus scrofa OX=9823 GN=SF3A2 PE=1 SV=1	1	1	0	1	1	0	0	0	0	0	0	1	1	0	0	0	0	0	3.1	48.673	457	7.0795	0	3.1	3.1	0	0	0	0	0	10602	0	3052.1	7549.8	0	0	0	0	0	0	1245.8	6245.8
Q95281;A0A287ANI9	Large ribosomal subunit protein eL29 (60S ribosomal protein L29)	RPL29	Q95281;A0A287ANI9	1;1	1;1	1;1	sp|Q95281|RL29_PIG Large ribosomal subunit protein eL29 OS=Sus scrofa OX=9823 GN=RPL29 PE=1 SV=4;tr|A0A287ANI9|A0A287ANI9_PIG Large ribosomal subunit protein eL29 OS=Sus scrofa OX=9823 GN=RPL29 PE=1 SV=2	1	1	1	1	0	0	0	0	0	0	1	1	0	0	0	0	0	0	11.2	17.497	160	7.155	11.2	11.2	0	0	0	0	0	0	42498	13175	29322	0	0	0	0	0	0	13175	11969	0
A0A287AWS4;A0A287APP7;F1RGC0	Large ribosomal subunit protein uL15 (60S ribosomal protein L27a)	RPL27A	A0A287AWS4;A0A287APP7;F1RGC0	1;1;1	1;1;1	1;1;1	tr|A0A287AWS4|A0A287AWS4_PIG Large ribosomal subunit protein uL15 OS=Sus scrofa OX=9823 GN=RPL27A PE=1 SV=3;tr|A0A287APP7|A0A287APP7_PIG Large ribosomal subunit protein uL15 OS=Sus scrofa OX=9823 GN=RPL27A PE=1 SV=1;tr|F1RGC0|F1RGC0_PIG Large ribosomal sub	1	1	1	1	1	1	1	0	1	1	1	1	1	1	1	0	1	1	5.2	23.715	210	6.4882	5.2	5.2	5.2	5.2	5.2	0	5.2	5.2	296970	25785	74741	11884	42999	41398	0	49945	50215	25785	30507	9831.6
A0A287AR13	Heterogeneous nuclear ribonucleoprotein M	HNRNPM	A0A287AR13	28	1	1	tr|A0A287AR13|A0A287AR13_PIG Heteroous nuclear ribonucleoprotein M OS=Sus scrofa OX=9823 GN=HNRNPM PE=1 SV=2	28	1	15	27	17	24	10	7	6	11	1	1	1	1	1	0	0	0	37.2	85.271	796	10.687	21.9	35.2	22.4	30.8	14.6	8.8	7.9	16.1	312450	50585	151500	43252	63439	3673.2	0	0	0	50585	61837	35781
A0A287AR46	Hyaluronan binding protein 4 (Intracellular hyaluronan-binding protein 4)	HABP4	A0A287AR46	1	1	1	tr|A0A287AR46|A0A287AR46_PIG Hyaluronan binding protein 4 OS=Sus scrofa OX=9823 GN=HABP4 PE=3 SV=1	1	1	0	1	1	0	0	0	0	0	0	1	1	0	0	0	0	0	2.6	46.143	418	7.2892	0	2.6	2.6	0	0	0	0	0	29439	0	20534	8904.8	0	0	0	0	0	0	8381.4	7366.7
I3LJI0;A0A287ASF7	Protein RER1	RER1	I3LJI0;A0A287ASF7	1;1	1;1	1;1	tr|I3LJI0|I3LJI0_PIG Protein RER1 OS=Sus scrofa OX=9823 GN=RER1 PE=1 SV=1;tr|A0A287ASF7|A0A287ASF7_PIG Protein RER1 OS=Sus scrofa OX=9823 GN=RER1 PE=1 SV=1	1	1	0	0	0	0	0	1	0	1	0	0	0	0	0	1	0	1	11.2	18.738	161	12.983	0	0	0	0	0	11.2	0	11.2	38543	0	0	0	0	0	26656	0	11887	0	0	0
[truncated: 181 more rows]
[truncated: 9 more columns]

## Sheet: Chlorocebus sabaeus
Protein IDs	Protein names	Gene Names	Majority protein IDs	Number of proteins	Peptides	Unique peptides	Peptides R4501-BCoV +sgRNA(N)	Peptides R4501-BCoV -sgRNA(N)	Peptides R4501-BCoV 3'UTR	Peptides R4501-BCoV 5'UTR	Peptides R4523-SARS-CoV-2 +sgRNA(N)	Peptides R4523-SARS-CoV-2 -sgRNA(N)	Peptides R4523-SARS-CoV-2 3'UTR	Peptides R4523-SARS-CoV-2 5'UTR	Unique peptides R4501-BCoV +sgRNA(N)	Unique peptides R4501-BCoV -sgRNA(N)	Unique peptides R4501-BCoV 3'UTR	Unique peptides R4501-BCoV 5'UTR	Unique peptides R4523-SARS-CoV-2 +sgRNA(N)	Unique peptides R4523-SARS-CoV-2 -sgRNA(N)	Unique peptides R4523-SARS-CoV-2 3'UTR	Unique peptides R4523-SARS-CoV-2 5'UTR	Sequence coverage [%]	Mol. weight [kDa]	Sequence length	Score	Sequence coverage R4501-BCoV +sgRNA(N) [%]	Sequence coverage R4501-BCoV -sgRNA(N) [%]	Sequence coverage R4501-BCoV 3'UTR [%]	Sequence coverage R4501-BCoV 5'UTR [%]	Sequence coverage R4523-SARS-CoV-2 +sgRNA(N) [%]	Sequence coverage R4523-SARS-CoV-2 -sgRNA(N) [%]	Sequence coverage R4523-SARS-CoV-2 3'UTR [%]	Sequence coverage R4523-SARS-CoV-2 5'UTR [%]	Intensity	Intensity R4501-BCoV +sgRNA(N)	Intensity R4501-BCoV -sgRNA(N)	Intensity R4501-BCoV 3'UTR	Intensity R4501-BCoV 5'UTR	Intensity R4523-SARS-CoV-2 +sgRNA(N)	Intensity R4523-SARS-CoV-2 -sgRNA(N)	Intensity R4523-SARS-CoV-2 3'UTR	Intensity R4523-SARS-CoV-2 5'UTR	LFQ intensity R4501-BCoV +sgRNA(N)	LFQ intensity R4501-BCoV -sgRNA(N)	LFQ intensity R4501-BCoV 3'UTR	LFQ intensity R4501-BCoV 5'UTR	LFQ intensity R4523-SARS-CoV-2 +sgRNA(N)	LFQ intensity R4523-SARS-CoV-2 -sgRNA(N)
[truncated: 1,279 more rows]
[truncated: 8 more columns]

[truncated: 4 more sheets: PEDV interaction proteome, BCoV interaction proteome, SARS-CoV-2 interaction proteome, PDCoV interaction proteome]
