# Supplementary material for: Nucleocapsid protein captures DDX5 and RNMT facilitating viral RNA synthesis and viral protein translation for coronavirus replication
Source: mBio. 2026 Jan 26;17(3):e02717-25. doi: 10.1128/mbio.02717-25 (PMC12977548; doi:10.1128/mbio.02717-25)
Supplement: Table S2 — Analysis of coronavirus RNA interactomes. [file mbio.02717-25-s0003.xlsx]

## Sheet: viral RNA-binding proteome
All RBPs	PEDV conserved RBPs	BCoV conserved RBPs	SARS-CoV-2 conserved RBPs	PDCoV conserved RBPs	Coronavirus conserved RBPs
ADAR	ADAR	ADAR	ADAR	ADAR	ADAR
ADARB1	AIMP1	ALYREF	CAPRIN1	AIMP1	CIRBP
AGO2 EIF2C2	CIRBP	ATXN2	CIRBP	ATXN2L	DDX5
AIMP1	CPSF7	ATXN2L	CPSF7	CAPRIN1	DHX9
ALYREF	CRYZ	CAPRIN1	DDX5	CIRBP	EIF2AK2
ANKHD1	CSDE1	CIRBP	DHX9	CRYZ	EIF3A EIF3S10
ANKRD17	DDX21	CPSF3	EIF2AK2	CSDE1	EIF3G EIF3S4
API5	DDX5	CPSF7	EIF2S1	DDX1	EIF4G1
APTX	DHX15	CSDE1	EIF3A EIF3S10	DDX20	EIF4G3
AQR	DHX29	DDX1	EIF3B EIF3S9	DDX21	ELAVL1
ARGLU1	DHX9	DDX5	EIF3C EIF3S8	DDX5	EWSR1
ASCC1	EEF2	DDX50	EIF3G EIF3S4	DHX15	FUBP1
ATXN2	EIF2AK2	DHX15	EIF3I EIF3S2	DHX29	G3BP1
ATXN2L	EIF2S1 EIF2A	DHX36	EIF3K EIF3S12	DHX9	GEMIN5
BICC1	EIF2S3 EIF2G	DHX9	EIF4G1	EEF2	HDLBP
BUD13	EIF3A EIF3S10	EFTUD2	EIF4G2	EIF2AK2	HNRNPD
CAPRIN1	EIF3C EIF3S8 LOC110260088	EIF1AX	EIF4G3	EIF2S1 EIF2A	HNRNPH1
CARS1	EIF3G EIF3S4	EIF2A	ELAVL1	EIF2S2	HNRNPM
CASC3	EIF4G1	EIF2AK2	EWSR1	EIF2S3 EIF2G	HNRNPR
CBX4	EIF4G3	EIF2S1	FARSA	EIF3A EIF3S10	ILF3
CDK9	ELAVL1	EIF2S2	FMR1	EIF3B EIF3S9	KHSRP
CDKN2AIP	EWSR1	EIF3A EIF3S10	FUBP1	EIF3C EIF3S8 LOC110260088	NCBP2
CELF1	FMR1	EIF3B EIF3S9	G3BP1	EIF3G EIF3S4	NCBP3
CHERP	FUBP1	EIF3C EIF3S8	G3BP2	EIF4A2	NPM1
CHTOP	FUS	EIF3G EIF3S4	GEMIN5	EIF4G1	PABPC1
CIRBP	FXR1	EIF3I EIF3S2	HDLBP	EIF4G3	PABPC4
CNBP	G3BP1	EIF3K EIF3S12	HNRNPD	ELAVL1	PCBP1
CNP	GEMIN5	EIF4A1	HNRNPH1	ESRP1	PTBP1
CPEB4	HDLBP	EIF4G1	HNRNPM	EWSR1	RBM3
CPSF2	HNRNPA1	EIF4G2	HNRNPR	FARSA	RNMT
CPSF3	HNRNPA2B1	EIF4G3	HNRNPU	FARSB	RPL30
CPSF4	HNRNPA3	EIF4H	HNRNPUL1	FBL	RPS16
CPSF6	HNRNPAB	ELAVL1	ILF3	FUBP1	RPS19
CPSF7	HNRNPC	EWSR1	KARS1	FUBP3	RPS20
CRNKL1	HNRNPD	FARSB	KHSRP	FUS	SFPQ
CRYZ	HNRNPDL	FMR1	MATR3	G3BP1	SND1
CSDE1	HNRNPF	FUBP1	NCBP1	G3BP2	SRSF3
CSTF1	HNRNPH1	FUBP3	NCBP2	GEMIN5	SRSF9
CSTF2	HNRNPH2	G3BP1	NCBP3	HDLBP	STAU1
CSTF2T	HNRNPH3	G3BP2	NPM1	HNRNPA1	STAU2
DARS1	HNRNPK	GEMIN5	NUP98	HNRNPA2B1	STRAP
DAZAP1	HNRNPL	GEMIN6	PABPC1	HNRNPA3	STRBP
DDX1	HNRNPLL	HDLBP	PABPC4	HNRNPAB	SYNCRIP
DDX18	HNRNPM	HELZ2	PCBP1	HNRNPD	TUBA1B
DDX20	HNRNPR	HNRNPC	PRKDC	HNRNPF
DDX21	HSPD1	HNRNPD	PRPF8	HNRNPH1
DDX24	IARS1	HNRNPH1	PTBP1	HNRNPH2
DDX39B	IFIT5	HNRNPH2	PTBP3	HNRNPH3
DDX41	ILF2	HNRNPH3	RAVER1	HNRNPK
DDX5	ILF3	HNRNPLL	RBM3	HNRNPL
DDX50	KARS1	HNRNPM	RBMS2	HNRNPM
DDX52	KHDRBS1	HNRNPR	RNMT	HNRNPR
DDX55	KHSRP	HNRNPU	RPL19	HSPD1
DENR	LARP1	HNRNPUL1	RPL30	IARS1
DGCR8	LOC110262272	HSP90AB1	RPS13	ILF3
DHX15	LUC7L2	HSPD1	RPS16	KARS1
DHX16	MOV10	ILF3	RPS19	KHDRBS1
DHX29	NCBP2	KHDRBS1	RPS20	KHSRP
DHX30	NCBP3	KHSRP	RTRAF	LARP1
DHX36	NCL	LSM12	SF1	LOC110262272
DHX57	NONO	MATR3	SFPQ	LSM12
DHX8	NPM1	MSN	SND1	LUC7L3
DHX9	PABPC1	MTDH	SNRPB2	MATR3
DICER1	PABPC4	NCBP1	SNRPD3	MOV10
DIMT1	PARN	NCBP2	SRSF3	MRPS9
DIS3	PCBP1	NCBP3	SRSF9	MYEF2
DKC1	PCBP2	NELFE	STAU1	NAT10
DNMT1	PRPF8	NPM1	STAU2	NCBP2
DTD1	PSPC1	NSUN2	STRAP	NCBP3
DXO	PTBP1	NUFIP2	STRBP	NCL
EDC3	PTBP2	NXF1	SYNCRIP	NELFE
EEF2	PTBP3	PABPC1	TUBA1B	NONO
EEFSEC	PUF60	PABPC4	TUBB4B	NOP56
EFTUD2	RBM14	PARN	U2AF1	NOP58
EIF1AX	RBM3	PCBP1	VIM	NPM1
EIF2A	RBM47	PRKDC	XRCC5	NUFIP2
EIF2AK2	RBMX	PRPF6	ZC3HAV1	PABPC1
EIF2D	RNMT	PSPC1		PABPC4
EIF2S1	RO60	PTBP1		PARN
EIF2S1 EIF2A	RPL11	PURB		PCBP1
EIF2S2	RPL12	RBM10		PCBP2
EIF2S3 EIF2G	RPL13	RBM17		PRPF8
EIF3A EIF3S10	RPL14	RBM3		PSPC1
EIF3B EIF3S9	RPL23	RNMT		PTBP1
EIF3C EIF3S8	RPL23A	RPL14		PTBP2
EIF3C EIF3S8 LOC110260088	RPL26	RPL22L1		PTBP3
EIF3G EIF3S4	RPL30	RPL30		PUF60
EIF3I EIF3S2	RPL35	RPL5		PURB
EIF3K EIF3S12	RPL7A	RPL8		RBM14
EIF4A1	RPS11	RPS13		RBM3
EIF4A2	RPS16	RPS16		RBM39
EIF4E2	RPS18	RPS19		RBM47
EIF4ENIF1	RPS19	RPS20		RBM4B
EIF4G1	RPS20	RTRAF		RBMX
EIF4G2	RPS3	SF3B1		RBPMS
EIF4G3	RPS4X	SF3B4		RNMT
EIF4H	RPS5	SFPQ		RPL10A
EIF5B	RPS9	SND1		RPL11
ELAVL1	RRP12	SNRPD3		RPL12
EMG1	SF3B3	SNRPF		RPL13
ESRP1	SFPQ	SRSF1		RPL13A
ESRP2	SND1	SRSF3		RPL14
EWSR1	SNRPB	SRSF6		RPL18
EXOSC1	SNRPB2	SRSF9		RPL19
EXOSC10	SNRPD2	STAU1		RPL23
FARSA	SNU13	STAU2		RPL23A
FARSB	SRSF1	STRAP		RPL26
FBL	SRSF2 SFRS2	STRBP		RPL30
FBLL1	SRSF3	SYNCRIP		RPL35
FMR1	SRSF6	TUBA1B		RPL5
FUBP1	SRSF9	TUBB4B		RPL7
FUBP3	STAU1	VIM		RPL7A
FUS	STAU2	XRCC5		RPL8
FXR1	STRAP	XRN2		RPL9
G3BP1	STRBP	YARS1		RPS11
G3BP2	SYNCRIP	ZFR		RPS15
GAR1	TARBP2			RPS16
GEMIN5	TARDBP			RPS18
GEMIN6	TIAL1			RPS19
GEMIN7	TUBA1B			RPS2
GRSF1	U2AF1			RPS20
GTPBP1	UPF1			RPS26
HABP4	YARS1			RPS3
HADHB	YBX1			RPS4X
HARS1	ZNF346			RPS5
HDLBP				RPS9
HELZ2				SF3B1
HMGA1				SFPQ
HNRNPA1				SND1
HNRNPA2B1				SNRPA1
HNRNPA3				SNRPB
HNRNPAB				SNRPB2
HNRNPC				SNRPD2
HNRNPD				SNRPD3
HNRNPDL				SNRPE
HNRNPF				SNRPF
HNRNPH1				SNU13
HNRNPH2				SRSF1
HNRNPH3				SRSF2 SFRS2
HNRNPK				SRSF3
HNRNPL				SRSF6
HNRNPLL				SRSF7
HNRNPM				SRSF9
HNRNPR				SSB
HNRNPU				STAU1
HNRNPUL1				STAU2
HNRNPUL2				STRAP
HSP90AB1				STRBP
HSP90B1				SYNCRIP
HSPD1				TAF15
HTATSF1				TARDBP
IARS1				TUBA1B
IFIT5				U2AF1
ILF2				UPF1
ILF3				YARS1
KARS1				YBX1
KDM1A				ZNF346
KHDRBS1
KHSRP
LARP1
LARP7
LOC110262272
LRRC47
LSM12
LSM14A LSm14A
LSM6
LUC7L
LUC7L2
LUC7L3
MATR3
MBNL1
MOV10
MRPL12
MRPL16
MRPS6
MRPS9
MSI2
MSN
MTDH
MTREX
MYEF2
NAF1
NAT10
NCBP1
NCBP2
NCBP3
NCL
NELFCD
NELFE
NEMF
NHP2
NIFK
NOL6
NONO
NOP2
NOP56
NOP58
NPM1
NPM3
NSUN2
NSUN5
NUFIP2
NUP98
NXF1
OAS3
PABPC1
PABPC4
PARN
PATL1
PCBP1
PCBP2
PCF11
PCID2
PDCD11
PDCD4
PHAX
PHF5A
PINX1
PNO1
PNPT1
POLDIP3
PPAN
PPP1R10 CAT53 FB19
PRKDC
PRKRA
PRPF31
PRPF4
PRPF40A
PRPF6
PRPF8
PSPC1
PTBP1
PTBP2
PTBP3
PTCD3
PUF60
PUM1
PUM2
PURB
PYM1
QKI
RAE1
RALY
RAVER1
RBBP7
RBFOX1
RBFOX2
RBM10
RBM14
RBM15
RBM17
RBM19
RBM25
RBM26
RBM27
RBM28
RBM3
RBM33
RBM34
RBM39
RBM42
RBM45
RBM47
RBM4B
RBM8A
RBMS1
RBMS2
RBMX
RBPMS
RC3H1
RIGI
RNMT
RNPC3
RO60
RPL10A
RPL11
RPL12
RPL13
RPL13A
RPL14
RPL18
RPL19
RPL22L1
RPL23
RPL23A
RPL26
RPL30
RPL35
RPL5
RPL7
RPL7A
RPL8
RPL9
RPP30
RPS11
RPS13
RPS15
RPS16
RPS18
RPS19
RPS2
RPS20
RPS26
RPS3
RPS4X
RPS5
RPS9
RRP12
RRP9
RTRAF
SAFB
SARS1
SART3
SF1
SF3A1
SF3B1
SF3B3
SF3B4
SF3B5
SF3B6
SFPQ
SLC3A2
SLIRP
SLTM
SMARCE1
SMG6
SMNDC1
SND1
SNRNP40
SNRNP70
SNRPA
SNRPA1
SNRPB
SNRPB2
SNRPD1
SNRPD2
SNRPD3
SNRPE
SNRPF
SNU13
SRBD1
SRP19
SRP54
SRP68
SRP72
SRRM1
SRSF1
SRSF10
SRSF2
SRSF2 SFRS2
SRSF3
SRSF5
SRSF6
SRSF7
SRSF9
SSB
STAU1
STAU2
STRAP
STRBP
SURF6
SYNCRIP
TAF15
TARBP2
TARDBP
TBL3
TBRG4
TCOF1
TFB2M
THOC2
THOC5
TIAL1
TNRC6A
TNRC6B
TRA2B
TRMT1L
TSR1
TUBA1B
TUBB4B
U2AF1
UPF1
VIM
XRCC5
XRN1
XRN2
YARS1
YBX1
YTHDF1
YTHDF2
YTHDF3
ZC3H15
ZC3H18
ZC3H4
ZC3H7A
ZC3H7B
ZC3HAV1
ZFR
ZNF346
ZNF638

## Sheet: PEDV conserved RBPs
Protein IDs	Protein names	Gene Names	Majority protein IDs	Peptide counts (all)	Peptide counts (razor+unique)	Peptide counts (unique)	Fasta headers	Peptides	Unique peptides	Peptides R4630-PEDV +sgRNA(N)	Peptides R4630-PEDV 3'UTR	Peptides R4630-PEDV 5'UTR	Peptides R4630-PEDV -sgRNA(N)	Unique peptides R4630-PEDV +sgRNA(N)	Unique peptides R4630-PEDV 3'UTR	Unique peptides R4630-PEDV 5'UTR	Unique peptides R4630-PEDV -sgRNA(N)	Sequence coverage [%]	Mol. weight [kDa]	Sequence length	Score	Sequence coverage R4630-PEDV +sgRNA(N) [%]	Sequence coverage R4630-PEDV 3'UTR [%]	Sequence coverage R4630-PEDV 5'UTR [%]	Sequence coverage R4630-PEDV -sgRNA(N) [%]	Intensity	Intensity R4630-PEDV +sgRNA(N)	Intensity R4630-PEDV 3'UTR	Intensity R4630-PEDV 5'UTR	Intensity R4630-PEDV -sgRNA(N)	LFQ intensity R4630-PEDV +sgRNA(N)	LFQ intensity R4630-PEDV 3'UTR	LFQ intensity R4630-PEDV 5'UTR	LFQ intensity R4630-PEDV -sgRNA(N)	Gene Ontology (biological process)	Gene Ontology (cellular component)	Gene Ontology (molecular function)	KEGG
A0A286ZWZ7	Gem-associated protein 5	GEMIN5	A0A286ZWZ7	33	33	33	tr|A0A286ZWZ7|A0A286ZWZ7_PIG Gem nuclear organelle associated protein 5 OS=Sus scrofa OX=9823 GN=GEMIN5 PE=4 SV=2	33	33	25	19	28	26	25	19	28	26	24.2	168.55	1507	319.57	18.7	15.9	20.7	19.4	11865000	2521500	1019800	2497700	1786100	170080	315290	393550	380180	regulation of translation [GO:0006417]; spliceosomal snRNP assembly [GO:0000387]	cytosol [GO:0005829]; nuclear body [GO:0016604]; nucleus [GO:0005634]; SMN complex [GO:0032797]; SMN-Gemin2 complex [GO:0034718]	mRNA 3'-UTR binding [GO:0003730]; ribosome binding [GO:0043022]; RNA 7-methylguanosine cap binding [GO:0000340]; U1 snRNA binding [GO:0030619]; U4 snRNA binding [GO:0030621]; U4atac snRNA binding [GO:0030622]
I3LMH4;A0A287BR08;A0A287A2E1;A0A287B9M9;A0A286ZZG7	Eukaryotic translation initiation factor 4 gamma 1	EIF4G1	I3LMH4;A0A287BR08;A0A287A2E1;A0A287B9M9;A0A286ZZG7	32;31;31;31;30	32;31;31;31;30	29;28;28;28;27	tr|I3LMH4|I3LMH4_PIG Eukaryotic translation initiation factor 4 gamma 1 OS=Sus scrofa OX=9823 GN=EIF4G1 PE=1 SV=4;tr|A0A287BR08|A0A287BR08_PIG Eukaryotic translation initiation factor 4 gamma 1 OS=Sus scrofa OX=9823 GN=EIF4G1 PE=1 SV=2;tr|A0A287A2E1|A0A287	32	29	15	11	16	13	13	10	14	12	19	177.04	1611	323.31	10.9	7.3	11.4	8.6	7832200	538850	474200	566760	644220	82306	104550	79359	127610	regulation of translation [GO:0006417]	cytoplasm [GO:0005737]	eukaryotic initiation factor 4E binding [GO:0008190]; RNA binding [GO:0003723]; translation initiation factor activity [GO:0003743]
K7GND3;F1S666;A0A287A6N1	ATP-dependent RNA helicase A (EC 3.6.4.13) (DEAH box protein 9) (Nuclear DNA helicase II)	DHX9	K7GND3;F1S666;A0A287A6N1	28;22;21	28;22;21	28;22;21	tr|K7GND3|K7GND3_PIG RNA helicase OS=Sus scrofa OX=9823 GN=DHX9 PE=1 SV=2;tr|F1S666|F1S666_PIG RNA helicase OS=Sus scrofa OX=9823 GN=DHX9 PE=1 SV=3;tr|A0A287A6N1|A0A287A6N1_PIG RNA helicase OS=Sus scrofa OX=9823 GN=DHX9 PE=1 SV=1	28	28	24	14	28	21	24	14	28	21	22.2	149.74	1384	323.31	17.3	11.3	22.2	15.7	15313000	1766600	793090	8164800	1886800	180680	182250	799430	228080	alternative mRNA splicing, via spliceosome [GO:0000380]; cellular response to exogenous dsRNA [GO:0071360]; chromatin organization [GO:0006325]; CRD-mediated mRNA stabilization [GO:0070934]; DNA-templated transcription termination [GO:0006353]; DNA-templated viral transcription [GO:0039695]; miRNA-mediated post-transcriptional gene silencing [GO:0035195]; negative regulation of nuclear-transcribe…	actin cytoskeleton [GO:0015629]; centrosome [GO:0005813]; CRD-mediated mRNA stability complex [GO:0070937]; cytoplasmic ribonucleoprotein granule [GO:0036464]; cytosol [GO:0005829]; nuclear body [GO:0016604]; nuclear stress granule [GO:0097165]; nucleolus [GO:0005730]; perichromatin fibrils [GO:0005726]; ribonucleoprotein complex [GO:1990904]; RISC complex [GO:0016442]; RISC-loading complex [GO:0…	3'-5' DNA helicase activity [GO:0043138]; 3'-5' DNA/RNA helicase activity [GO:0033679]; 3'-5' RNA helicase activity [GO:0034458]; ATP binding [GO:0005524]; ATP hydrolysis activity [GO:0016887]; chromatin DNA binding [GO:0031490]; DNA replication origin binding [GO:0003688]; double-stranded RNA binding [GO:0003725]; importin-alpha family protein binding [GO:0061676]; nucleoside triphosphate diphos…
F1S4P6	Eukaryotic translation initiation factor 3 subunit A (eIF3a) (Eukaryotic translation initiation factor 3 subunit 10) (eIF-3-theta)	EIF3A EIF3S10	F1S4P6	24	24	24	tr|F1S4P6|F1S4P6_PIG Eukaryotic translation initiation factor 3 subunit A OS=Sus scrofa OX=9823 GN=EIF3A PE=1 SV=2	24	24	5	2	6	1	5	2	6	1	14.8	166.06	1376	165.92	2.8	1.2	3.9	0.6	2275400	54114	42494	60810	7829.7	5082.8	10443	10211	3485.3	formation of cytoplasmic translation initiation complex [GO:0001732]; IRES-dependent viral translational initiation [GO:0075522]; translation reinitiation [GO:0002188]; viral translational termination-reinitiation [GO:0075525]	cytosol [GO:0005829]; eukaryotic 43S preinitiation complex [GO:0016282]; eukaryotic 48S preinitiation complex [GO:0033290]; eukaryotic translation initiation factor 3 complex, eIF3e [GO:0071540]; eukaryotic translation initiation factor 3 complex, eIF3m [GO:0071541]; multi-eIF complex [GO:0043614]; nucleolus [GO:0005730]; nucleoplasm [GO:0005654]; postsynaptic density [GO:0014069]	mRNA binding [GO:0003729]; translation initiation factor activity [GO:0003743]	ssc:100156570;
F1SMV6;A0A5G2QXD8;A0A8W4FC34;A0A8W4F767;REV__A0A8D0ZZP8;REV__A0A4X1W1K2;REV__F1RLM4;REV__A0A8D1XNL0	Nucleolin	NCL	F1SMV6;A0A5G2QXD8;A0A8W4FC34;A0A8W4F767	22;22;22;14;1;1;1;1	22;22;22;14;1;1;1;1	22;22;22;14;1;1;1;1	tr|F1SMV6|F1SMV6_PIG Nucleolin OS=Sus scrofa OX=9823 GN=NCL PE=4 SV=3;tr|A0A5G2QXD8|A0A5G2QXD8_PIG Nucleolin OS=Sus scrofa OX=9823 GN=NCL PE=1 SV=1;tr|A0A8W4FC34|A0A8W4FC34_PIG Nucleolin OS=Sus scrofa OX=9823 GN=NCL PE=1 SV=1;tr|A0A8W4F767|A0A8W4F767_PIG N	22	22	10	15	18	13	10	15	18	13	28.7	75.246	697	319.83	14.5	20.9	25.4	18.2	17990000	1044400	2056500	2546900	1122300	106270	344480	242210	150500		nucleolus [GO:0005730]	DNA binding [GO:0003677]; RNA binding [GO:0003723]
A0A4X1W1S1;A0A4X1W1R6;A0A5G2R2I9;F1SML4	Staphylococcal nuclease domain-containing protein (EC 3.1.31.1)	SND1	A0A4X1W1S1;A0A4X1W1R6;A0A5G2R2I9;F1SML4	21;21;20;20	21;21;20;20	21;21;20;20	tr|A0A4X1W1S1|A0A4X1W1S1_PIG Staphylococcal nuclease domain-containing protein OS=Sus scrofa OX=9823 GN=SND1 PE=4 SV=1;tr|A0A4X1W1R6|A0A4X1W1R6_PIG Staphylococcal nuclease domain-containing protein OS=Sus scrofa OX=9823 GN=SND1 PE=4 SV=1;tr|A0A5G2R2I9|A0A5	21	21	13	16	19	14	13	16	19	14	26.3	101.25	902	214.02	17.1	20.5	24.5	17.7	5635800	538760	1124500	1609000	671310	78488	212650	156500	118210	mRNA catabolic process [GO:0006402]; regulatory ncRNA-mediated gene silencing [GO:0031047]	cytosol [GO:0005829]; RNAi effector complex [GO:0031332]	endonuclease activity, active with either ribo- or deoxyribonucleic acids and producing 3'-phosphomonoesters [GO:0016894]; RNA binding [GO:0003723]; RNA endonuclease activity [GO:0004521]
A0A287A4F2;A0A287BRG3	Splicing factor proline and glutamine rich (Splicing factor, proline-and glutamine-rich isoform X1)	SFPQ	A0A287A4F2;A0A287BRG3	22;19	22;19	20;17	tr|A0A287A4F2|A0A287A4F2_PIG Splicing factor proline and glutamine rich OS=Sus scrofa OX=9823 GN=SFPQ PE=4 SV=1;tr|A0A287BRG3|A0A287BRG3_PIG Splicing factor proline and glutamine rich OS=Sus scrofa OX=9823 GN=SFPQ PE=4 SV=1	22	20	6	6	8	8	5	5	7	7	30.8	75.502	702	239.86	9.1	8.5	13	11.1	13662000	655290	474590	777000	639280	181790	245970	182850	231450	activation of innate immune response [GO:0002218]; alternative mRNA splicing, via spliceosome [GO:0000380]; chromatin remodeling [GO:0006338]; chromosome organization [GO:0051276]; dendritic transport of messenger ribonucleoprotein complex [GO:0098963]; double-strand break repair via homologous recombination [GO:0000724]; negative regulation of circadian rhythm [GO:0042754]; negative regulation o…	chromatin [GO:0000785]; dendrite [GO:0030425]; nuclear matrix [GO:0016363]; nuclear speck [GO:0016607]; nucleus [GO:0005634]; paraspeckles [GO:0042382]; RNA polymerase II transcription regulator complex [GO:0090575]	chromatin binding [GO:0003682]; histone deacetylase binding [GO:0042826]; protein homodimerization activity [GO:0042803]; RNA binding [GO:0003723]; transcription cis-regulatory region binding [GO:0000976]
A0A8W4FKC7;A0A8W4FCE2	Vigilin (High density lipoprotein-binding protein)	HDLBP	A0A8W4FKC7;A0A8W4FCE2	19;17	19;17	19;17	tr|A0A8W4FKC7|A0A8W4FKC7_PIG Vigilin OS=Sus scrofa OX=9823 GN=HDLBP PE=1 SV=1;tr|A0A8W4FCE2|A0A8W4FCE2_PIG Vigilin OS=Sus scrofa OX=9823 GN=HDLBP PE=1 SV=1	19	19	8	8	12	8	8	8	12	8	15.2	139.61	1252	158.3	7.9	7.3	11.3	6.9	1703500	207570	184480	436920	102210	45798	75209	73428	32449		cytoplasm [GO:0005737]	mRNA binding [GO:0003729]
A0A287A3Q5;F1S458	Lysine--tRNA ligase (EC 6.1.1.6) (Lysyl-tRNA synthetase)	KARS1	A0A287A3Q5;F1S458	18;17	18;17	18;17	tr|A0A287A3Q5|A0A287A3Q5_PIG Lysine--tRNA ligase OS=Sus scrofa OX=9823 GN=KARS1 PE=1 SV=1;tr|F1S458|F1S458_PIG Lysine--tRNA ligase OS=Sus scrofa OX=9823 GN=KARS1 PE=1 SV=2	18	18	17	9	17	13	17	9	17	13	20.3	90.116	803	204.78	19.3	10.6	19.3	16.7	3593700	1317900	797350	525570	397420	468380	40215	146200	79984	basophil activation involved in immune response [GO:0002276]; diadenosine tetraphosphate biosynthetic process [GO:0015966]; ERK1 and ERK2 cascade [GO:0070371]; lysyl-tRNA aminoacylation [GO:0006430]; positive regulation of DNA-templated transcription [GO:0045893]; positive regulation of inflammatory response to antigenic stimulus [GO:0002863]; positive regulation of macrophage activation [GO:0043…	aminoacyl-tRNA synthetase multienzyme complex [GO:0017101]; cytoplasm [GO:0005737]; cytosol [GO:0005829]; extracellular space [GO:0005615]; mitochondrion [GO:0005739]; nucleus [GO:0005634]; plasma membrane [GO:0005886]	ATP binding [GO:0005524]; ATP:ADP adenylyltransferase activity [GO:0003877]; lysine-tRNA ligase activity [GO:0004824]; protein homodimerization activity [GO:0042803]; tRNA binding [GO:0000049]
A0A287AEJ3;A0A4X1TY93;A0A287AW32;A0A286ZI52;A0A287ALC3;F1SA35;A0A8W4FJN0	Heterogeneous nuclear ribonucleoproteins A2/B1	HNRNPA2B1	A0A287AEJ3;A0A4X1TY93;A0A287AW32;A0A286ZI52;A0A287ALC3	19;19;19;18;14;4;2	19;19;19;18;14;4;2	18;18;18;17;13;3;1	tr|A0A287AEJ3|A0A287AEJ3_PIG Heterogeneous nuclear ribonucleoproteins A2/B1 OS=Sus scrofa OX=9823 GN=HNRNPA2B1 PE=1 SV=2;tr|A0A4X1TY93|A0A4X1TY93_PIG Heterogeneous nuclear ribonucleoproteins A2/B1 OS=Sus scrofa OX=9823 GN=HNRNPA2B1 PE=1 SV=1;tr|A0A287AW32|	19	18	15	11	17	15	14	11	17	15	59	35.958	329	323.31	51.4	38	52.6	49.8	136210000	18298000	7849600	11950000	35948000	2584100	1369400	1808200	6010600	mRNA transport [GO:0051028]	nucleus [GO:0005634]; ribonucleoprotein complex [GO:1990904]	RNA binding [GO:0003723]
A0A8W4FNJ0;A0A287AFR1;A0A287AXS8;A0A8W4FB87;A0A287B7X5;A0A287AP62;A0A287AF76	Eukaryotic translation initiation factor 4 gamma 3	EIF4G3	A0A8W4FNJ0;A0A287AFR1;A0A287AXS8;A0A8W4FB87;A0A287B7X5;A0A287AP62;A0A287AF76	20;20;20;20;20;20;20	17;17;17;17;17;17;17	17;17;17;17;17;17;17	tr|A0A8W4FNJ0|A0A8W4FNJ0_PIG Eukaryotic translation initiation factor 4 gamma 3 OS=Sus scrofa OX=9823 GN=EIF4G3 PE=1 SV=1;tr|A0A287AFR1|A0A287AFR1_PIG Eukaryotic translation initiation factor 4 gamma 3 OS=Sus scrofa OX=9823 GN=EIF4G3 PE=1 SV=3;tr|A0A287AXS	20	17	9	6	9	6	7	5	7	5	12.9	176.66	1591	116.33	7	4.2	7	4.7	974360	83816	61591	95494	77895	14791	19406	16136	24184	regulation of translation [GO:0006417]		RNA binding [GO:0003723]; translation initiation factor activity [GO:0003743]
F1SUG7;F1SUG8	Nucleolar RNA helicase 2 (EC 3.6.4.13) (DEAD box protein 21) (Gu-alpha) (Nucleolar RNA helicase Gu) (Nucleolar RNA helicase II) (RH II/Gu)	DDX21	F1SUG7	17;1	17;1	17;1	tr|F1SUG7|F1SUG7_PIG RNA helicase OS=Sus scrofa OX=9823 GN=DDX21 PE=1 SV=3	17	17	12	3	7	7	12	3	7	7	24.2	87.193	784	125.83	17.2	6	11	11.4	1403400	491680	45229	145240	150960	62612	15105	17958	33902	positive regulation of canonical NF-kappaB signal transduction [GO:0043123]; positive regulation of myeloid dendritic cell cytokine production [GO:0002735]; positive regulation of transcription by RNA polymerase III [GO:0045945]; R-loop processing [GO:0062176]; response to exogenous dsRNA [GO:0043330]; response to virus [GO:0009615]; transcription by RNA polymerase II [GO:0006366]	B-WICH complex [GO:0110016]; cytosol [GO:0005829]; nucleolus [GO:0005730]; nucleoplasm [GO:0005654]	7SK snRNA binding [GO:0097322]; ATP binding [GO:0005524]; double-stranded RNA binding [GO:0003725]; hydrolase activity [GO:0016787]; identical protein binding [GO:0042802]; miRNA binding [GO:0035198]; mRNA binding [GO:0003729]; RNA helicase activity [GO:0003724]; rRNA binding [GO:0019843]; snoRNA binding [GO:0030515]	ssc:100153111;
A0A287AVR0	Eukaryotic translation initiation factor 3 subunit C (eIF3c) (Eukaryotic translation initiation factor 3 subunit 8) (eIF3 p110)	EIF3C EIF3S8 LOC110260088	A0A287AVR0	15	15	15	tr|A0A287AVR0|A0A287AVR0_PIG Eukaryotic translation initiation factor 3 subunit C OS=Sus scrofa OX=9823 GN=EIF3C PE=3 SV=2	15	15	3	3	4	3	3	3	4	3	20.1	95.547	827	213.37	4.1	5.4	6.4	4.5	2860600	262640	32727	110860	141660	20937	30607	46905	18430	formation of cytoplasmic translation initiation complex [GO:0001732]; translational initiation [GO:0006413]	eukaryotic 43S preinitiation complex [GO:0016282]; eukaryotic 48S preinitiation complex [GO:0033290]; eukaryotic translation initiation factor 3 complex [GO:0005852]; eukaryotic translation initiation factor 3 complex, eIF3m [GO:0071541]	RNA binding [GO:0003723]; translation initiation factor activity [GO:0003743]; translation initiation factor binding [GO:0031369]
A0A8D1Q2U5;I3LSU1;A0A287BP90;A0A287BK25;A0A287BEN9;A0A287AW58;A0A287ATQ0	Non-POU domain-containing octamer-binding protein	NONO	A0A8D1Q2U5;I3LSU1;A0A287BP90;A0A287BK25;A0A287BEN9;A0A287AW58;A0A287ATQ0	18;18;18;18;17;17;17	16;16;16;16;15;15;15	15;15;15;15;14;14;14	tr|A0A8D1Q2U5|A0A8D1Q2U5_PIG Non-POU domain containing octamer binding OS=Sus scrofa OX=9823 GN=NONO PE=4 SV=1;tr|I3LSU1|I3LSU1_PIG Non-POU domain containing octamer binding OS=Sus scrofa OX=9823 GN=NONO PE=1 SV=2;tr|A0A287BP90|A0A287BP90_PIG Non-POU domai	18	15	5	4	6	4	3	2	4	2	30.2	55.257	480	118.76	9.6	7.3	13.5	6.7	4913000	246710	91503	193800	124690	50105	42366	49169	32902		nuclear speck [GO:0016607]	RNA binding [GO:0003723]
A0A287A699;A0A4X1UTE2;A0A287B646;A0A5G2QV38	Heterogeneous nuclear ribonucleoprotein K	HNRNPK	A0A287A699;A0A4X1UTE2;A0A287B646;A0A5G2QV38	14;14;11;8	14;14;11;8	14;14;11;8	tr|A0A287A699|A0A287A699_PIG Heterogeneous nuclear ribonucleoprotein K OS=Sus scrofa OX=9823 GN=HNRNPK PE=4 SV=3;tr|A0A4X1UTE2|A0A4X1UTE2_PIG Heterogeneous nuclear ribonucleoprotein K OS=Sus scrofa OX=9823 GN=HNRNPK PE=4 SV=1;tr|A0A287B646|A0A287B646_PIG H	14	14	10	10	12	11	10	10	12	11	32.4	51.152	463	148.98	21.6	21.6	28.5	24	11530000	654050	2293700	2163900	1058100	93175	544190	363010	214030	mRNA processing [GO:0006397]; RNA splicing [GO:0008380]	cytoplasm [GO:0005737]; nucleoplasm [GO:0005654]; podosome [GO:0002102]; spliceosomal complex [GO:0005681]	DNA binding [GO:0003677]; RNA binding [GO:0003723]
Q0Z8U2;A0A5G2QUQ6;A0A900P7T9;A0A8W4FMA8;A0A5S6H050;A0A4X1UN85;A0A8W4FR32	Small ribosomal subunit protein uS3 (EC 4.2.99.18) (40S ribosomal protein S3)	RPS3	Q0Z8U2;A0A5G2QUQ6;A0A900P7T9;A0A8W4FMA8;A0A5S6H050;A0A4X1UN85	14;13;13;12;11;10;1	14;13;13;12;11;10;1	14;13;13;12;11;10;1	sp|Q0Z8U2|RS3_PIG Small ribosomal subunit protein uS3 OS=Sus scrofa OX=9823 GN=RPS3 PE=1 SV=1;tr|A0A5G2QUQ6|A0A5G2QUQ6_PIG DNA-(apurinic or apyrimidinic site) lyase OS=Sus scrofa OX=9823 GN=RPS3 PE=3 SV=2;tr|A0A900P7T9|A0A900P7T9_PIG DNA-(apurinic or apyri	14	14	8	7	9	10	8	7	9	10	59.3	26.688	243	167.27	38.7	28	42.4	45.3	9621000	204340	271540	348940	288680	60415	70905	78967	70479	apoptotic process [GO:0006915]; cell division [GO:0051301]; DNA repair [GO:0006281]; positive regulation of apoptotic signaling pathway [GO:2001235]; regulation of translation [GO:0006417]; translation [GO:0006412]	cytoplasmic side of rough endoplasmic reticulum membrane [GO:0098556]; cytosolic small ribosomal subunit [GO:0022627]; mitochondrial inner membrane [GO:0005743]; nucleolus [GO:0005730]; nucleus [GO:0005634]; ribonucleoprotein complex [GO:1990904]; spindle [GO:0005819]	class I DNA-(apurinic or apyrimidinic site) endonuclease activity [GO:0140078]; DNA binding [GO:0003677]; RNA binding [GO:0003723]; structural constituent of ribosome [GO:0003735]	ssc:733671;
A0A287B2T9;A0A287B9X6;A0A287BM79	Cold shock domain-containing protein E1	CSDE1	A0A287B2T9;A0A287B9X6;A0A287BM79	13;11;11	13;11;11	13;11;11	tr|A0A287B2T9|A0A287B2T9_PIG Cold shock domain containing E1 OS=Sus scrofa OX=9823 GN=CSDE1 PE=1 SV=1;tr|A0A287B9X6|A0A287B9X6_PIG Cold shock domain containing E1 OS=Sus scrofa OX=9823 GN=CSDE1 PE=1 SV=2;tr|A0A287BM79|A0A287BM79_PIG Cold shock domain conta	13	13	6	11	8	5	6	11	8	5	16.2	93.708	844	82.066	7.6	13.7	10.5	5.7	899930	76299	412150	156020	35367	14534	107200	29951	11946	CRD-mediated mRNA stabilization [GO:0070934]; IRES-dependent viral translational initiation [GO:0075522]; negative regulation of nuclear-transcribed mRNA catabolic process, deadenylation-dependent decay [GO:1900152]; nuclear-transcribed mRNA catabolic process, no-go decay [GO:0070966]; positive regulation of cytoplasmic translation [GO:2000767]; stress granule assembly [GO:0034063]	CRD-mediated mRNA stability complex [GO:0070937]; Golgi apparatus [GO:0005794]; mCRD-mediated mRNA stability complex [GO:0106002]; plasma membrane [GO:0005886]	lncRNA binding [GO:0106222]; RISC complex binding [GO:1905172]; RNA stem-loop binding [GO:0035613]	ssc:100739316;
A0A287AHW6;A0A286ZM27;A0A287BLH5;A0A287ACV3	Probable ATP-dependent RNA helicase DDX5 (EC 3.6.4.13) (DEAD box protein 5)	DDX5	A0A287AHW6;A0A286ZM27;A0A287BLH5;A0A287ACV3	16;16;16;13	16;16;16;13	12;12;12;9	tr|A0A287AHW6|A0A287AHW6_PIG Probable ATP-dependent RNA helicase DDX5 OS=Sus scrofa OX=9823 GN=DDX5 PE=1 SV=1;tr|A0A286ZM27|A0A286ZM27_PIG Probable ATP-dependent RNA helicase DDX5 OS=Sus scrofa OX=9823 GN=DDX5 PE=1 SV=2;tr|A0A287BLH5|A0A287BLH5_PIG Probabl	16	12	13	9	11	11	9	5	7	7	24.3	69.103	614	112.75	20.7	14.5	18.7	18.7	3349500	620670	163230	566040	351160	120470	52606	114880	84770	alternative mRNA splicing, via spliceosome [GO:0000380]; rhythmic process [GO:0048511]	cytoplasm [GO:0005737]; nucleolus [GO:0005730]; nucleus [GO:0005634]; ribonucleoprotein complex [GO:1990904]; spliceosomal complex [GO:0005681]	ATP binding [GO:0005524]; hydrolase activity [GO:0016787]; mRNA binding [GO:0003729]; RNA helicase activity [GO:0003724]
A0A287AJX7;I3LPU8;A0A8W4FCF7	Heterogeneous nuclear ribonucleoprotein L	HNRNPL	A0A287AJX7;I3LPU8	13;11;5	13;11;5	12;10;5	tr|A0A287AJX7|A0A287AJX7_PIG Heterogeneous nuclear ribonucleoprotein L OS=Sus scrofa OX=9823 GN=HNRNPL PE=1 SV=3;tr|I3LPU8|I3LPU8_PIG Heterogeneous nuclear ribonucleoprotein L OS=Sus scrofa OX=9823 GN=HNRNPL PE=1 SV=3	13	12	9	6	11	9	8	5	10	8	29.8	63.727	584	115.82	17.1	12.2	23.5	17.1	7273600	785530	302990	2332300	574170	256670	173940	715550	206790	mRNA processing [GO:0006397]; negative regulation of DNA-templated transcription [GO:0045892]; regulation of alternative mRNA splicing, via spliceosome [GO:0000381]; regulation of RNA splicing [GO:0043484]	chromatin [GO:0000785]; cytoplasm [GO:0005737]; nucleoplasm [GO:0005654]; nucleus [GO:0005634]; pronucleus [GO:0045120]; ribonucleoprotein complex [GO:1990904]; ribonucleoprotein granule [GO:0035770]; synapse [GO:0045202]	mRNA binding [GO:0003729]; pre-mRNA intronic binding [GO:0097157]; transcription cis-regulatory region binding [GO:0000976]
F2Z557;A0A8W4FGU2;A0A286ZZL8;A0A8W4FCY5;F1SDR6;A0A8W4FKU3;A0A287AZY8	Polyadenylate-binding protein (PABP)	PABPC1	F2Z557;A0A8W4FGU2;A0A286ZZL8;A0A8W4FCY5	19;18;18;15;4;2;1	19;18;18;15;4;2;1	12;11;11;8;2;0;1	tr|F2Z557|F2Z557_PIG Polyadenylate-binding protein OS=Sus scrofa OX=9823 GN=PABPC1 PE=1 SV=2;tr|A0A8W4FGU2|A0A8W4FGU2_PIG Poly(A) binding protein cytoplasmic 1 OS=Sus scrofa OX=9823 GN=PABPC1 PE=1 SV=1;tr|A0A286ZZL8|A0A286ZZL8_PIG Polyadenylate-binding pro	19	12	7	11	7	11	4	7	4	7	28.6	70.338	633	161.99	13.4	20.1	13.4	20.1	5666600	122260	697150	110640	618300	27324	182730	25779	146600	CRD-mediated mRNA stabilization [GO:0070934]; negative regulation of nuclear-transcribed mRNA catabolic process, deadenylation-dependent decay [GO:1900152]; negative regulation of nuclear-transcribed mRNA catabolic process, nonsense-mediated decay [GO:2000623]; positive regulation of cytoplasmic translation [GO:2000767]; positive regulation of viral genome replication [GO:0045070]	catalytic step 2 spliceosome [GO:0071013]; cell leading edge [GO:0031252]; cytoplasmic stress granule [GO:0010494]; cytosol [GO:0005829]; mCRD-mediated mRNA stability complex [GO:0106002]; nucleus [GO:0005634]; ribonucleoprotein complex [GO:1990904]	mRNA 3'-UTR binding [GO:0003730]; poly(A) binding [GO:0008143]; poly(U) RNA binding [GO:0008266]
A0A287A8D4;A0A287ABG1;A0A286ZPN8;A0A287ASG1;A0A287BMF7;F1S9S9	Far upstream element-binding protein 1	FUBP1	A0A287A8D4;A0A287ABG1;A0A286ZPN8;A0A287ASG1;A0A287BMF7;F1S9S9	13;13;13;13;12;12	13;13;13;13;12;12	11;11;11;11;10;10	tr|A0A287A8D4|A0A287A8D4_PIG Far upstream element binding protein 1 OS=Sus scrofa OX=9823 GN=FUBP1 PE=1 SV=2;tr|A0A287ABG1|A0A287ABG1_PIG Far upstream element binding protein 1 OS=Sus scrofa OX=9823 GN=FUBP1 PE=1 SV=2;tr|A0A286ZPN8|A0A286ZPN8_PIG Far upstr	13	11	7	6	9	6	6	6	8	6	21.3	63.043	600	126	13.5	11.3	16.3	11.3	2130900	151870	289010	940390	145480	31067	64347	149890	28357	regulation of DNA-templated transcription [GO:0006355]	nucleus [GO:0005634]	RNA binding [GO:0003723]
A0A4X1VS57	Elongation factor 2	EEF2	A0A4X1VS57	12	12	11	tr|A0A4X1VS57|A0A4X1VS57_PIG Elongation factor 2 OS=Sus scrofa OX=9823 GN=EEF2 PE=4 SV=1	12	11	7	6	9	8	6	5	8	7	15.1	95.835	863	87.492	8.1	7.2	12.1	10.2	1242600	194980	58450	230650	233320	30323	16788	26737	45308	hematopoietic progenitor cell differentiation [GO:0002244]; positive regulation of translation [GO:0045727]; translational elongation [GO:0006414]	aggresome [GO:0016235]; cytosol [GO:0005829]; nucleus [GO:0005634]; plasma membrane [GO:0005886]; ribonucleoprotein complex [GO:1990904]; ribosome [GO:0005840]; synapse [GO:0045202]	GTP binding [GO:0005525]; GTPase activity [GO:0003924]; lncRNA binding [GO:0106222]; protein kinase binding [GO:0019901]; ribosome binding [GO:0043022]; translation elongation factor activity [GO:0003746]
A0A8D0TY40;K7GRX3;A0A4X1SHJ2;A0A287AST3	RNA binding motif protein X-linked	RBMX	A0A8D0TY40;K7GRX3	11;8;3;1	11;8;3;1	11;8;3;1	tr|A0A8D0TY40|A0A8D0TY40_PIG RNA binding motif protein X-linked OS=Sus scrofa OX=9823 GN=RBMX PE=4 SV=1;tr|K7GRX3|K7GRX3_PIG RNA binding motif protein X-linked OS=Sus scrofa OX=9823 GN=RBMX PE=1 SV=3	11	11	6	7	8	7	6	7	8	7	26.5	44.494	408	98.935	15.7	17.6	20.6	17.6	4486300	364670	230920	795600	233710	61679	60100	115030	49074	cellular response to interleukin-1 [GO:0071347]; membrane protein ectodomain proteolysis [GO:0006509]; positive regulation of mRNA splicing, via spliceosome [GO:0048026]; positive regulation of transcription by RNA polymerase II [GO:0045944]; regulation of alternative mRNA splicing, via spliceosome [GO:0000381]; transcription by RNA polymerase II [GO:0006366]	catalytic step 2 spliceosome [GO:0071013]; euchromatin [GO:0000791]; extracellular exosome [GO:0070062]; spliceosomal complex [GO:0005681]; supraspliceosomal complex [GO:0044530]	chromatin binding [GO:0003682]; identical protein binding [GO:0042802]; mRNA binding [GO:0003729]; protein domain specific binding [GO:0019904]; RNA binding [GO:0003723]; RNA polymerase II cis-regulatory region sequence-specific DNA binding [GO:0000978]
A0A8W4FHQ4;M3V815;I3L693;A0A8W4F8P0;A0A287AGF0	Heteroous nuclear ribonucleoprotein R	HNRNPR	A0A8W4FHQ4;M3V815;I3L693;A0A8W4F8P0;A0A287AGF0	18;18;17;14;13	18;18;17;14;13	11;11;10;9;8	tr|A0A8W4FHQ4|A0A8W4FHQ4_PIG Heteroous nuclear ribonucleoprotein R OS=Sus scrofa OX=9823 GN=HNRNPR PE=1 SV=1;tr|M3V815|M3V815_PIG Heterogeneous nuclear ribonucleoprotein R isoform X2 OS=Sus scrofa OX=9823 GN=HNRNPR PE=1 SV=1;tr|I3L693|I3L693_PIG Heteroous	18	11	15	12	18	14	8	7	11	8	27.4	68.455	614	268.47	23.3	19.7	27.4	23.1	13464000	1013700	1370800	4516200	771410	200620	446980	914710	263750		cytoplasm [GO:0005737]	RNA binding [GO:0003723]
F1S3I3;A0A5G2QGD0	Eukaryotic translation initiation factor 3 subunit G (eIF3g) (Eukaryotic translation initiation factor 3 RNA-binding subunit) (eIF-3 RNA-binding subunit) (Eukaryotic translation initiation factor 3 subunit 4) (eIF-3-delta) (eIF3 p42) (eIF3 p44)	EIF3G EIF3S4	F1S3I3;A0A5G2QGD0	11;10	11;10	11;10	tr|F1S3I3|F1S3I3_PIG Eukaryotic translation initiation factor 3 subunit G OS=Sus scrofa OX=9823 GN=EIF3G PE=1 SV=5;tr|A0A5G2QGD0|A0A5G2QGD0_PIG Eukaryotic translation initiation factor 3 subunit G OS=Sus scrofa OX=9823 GN=EIF3G PE=1 SV=2	11	11	1	1	3	1	1	1	3	1	31.2	35.611	320	241.68	4.4	2.8	11.6	4.4	1654900	13803	7771.8	47967	585.92	3909.5	2376.7	12182	496.32	formation of cytoplasmic translation initiation complex [GO:0001732]	eukaryotic 43S preinitiation complex [GO:0016282]; eukaryotic 48S preinitiation complex [GO:0033290]; eukaryotic translation initiation factor 3 complex [GO:0005852]; nucleus [GO:0005634]; perinuclear region of cytoplasm [GO:0048471]	RNA binding [GO:0003723]; translation initiation factor activity [GO:0003743]
A0A4X1W4R4;A0A4X1WBR7;A0A4X1W4Q9;A0A5G2QCR1;A0A5G2QMF2	Heteroous nuclear ribonucleoprotein A1	HNRNPA1	A0A4X1W4R4;A0A4X1WBR7;A0A4X1W4Q9;A0A5G2QCR1	12;12;12;10;1	11;11;11;9;1	10;10;10;8;1	tr|A0A4X1W4R4|A0A4X1W4R4_PIG Heteroous nuclear ribonucleoprotein A1 OS=Sus scrofa OX=9823 GN=HNRNPA1 PE=4 SV=1;tr|A0A4X1WBR7|A0A4X1WBR7_PIG Heteroous nuclear ribonucleoprotein A1 OS=Sus scrofa OX=9823 GN=HNRNPA1 PE=4 SV=1;tr|A0A4X1W4Q9|A0A4X1W4Q9_PIG Heter	12	10	11	7	9	10	9	6	8	9	42.6	32.339	298	256.36	38.6	21.5	30.9	35.6	36708000	2608400	751740	2130300	4783700	496470	250240	413860	1212200		nucleus [GO:0005634]	RNA binding [GO:0003723]
A0A8W4FM51;A0A5G2RGJ0;F1RGM8;A0A5G2QXI1	Double-stranded RNA-specific adenosine deaminase (EC 3.5.4.37)	ADAR	A0A8W4FM51;A0A5G2RGJ0;F1RGM8;A0A5G2QXI1	10;10;10;10	10;10;10;10	10;10;10;10	tr|A0A8W4FM51|A0A8W4FM51_PIG Adenosine deaminase RNA specific OS=Sus scrofa OX=9823 GN=ADAR PE=1 SV=1;tr|A0A5G2RGJ0|A0A5G2RGJ0_PIG Adenosine deaminase RNA specific OS=Sus scrofa OX=9823 GN=ADAR PE=1 SV=2;tr|F1RGM8|F1RGM8_PIG Adenosine deaminase RNA specifi	10	10	7	2	8	6	7	2	8	6	9.6	123.06	1108	63.141	7	1.8	8	5.4	1392800	97206	9760.2	230340	78383	103850	21117	170670	60458	RNA processing [GO:0006396]		adenosine deaminase activity [GO:0004000]; double-stranded RNA adenosine deaminase activity [GO:0003726]; RNA binding [GO:0003723]
A0A287AA16;F1SBP9;A0A287AN16;A0A287A584;A0A287B3Q7;A0A4X1T8U6;A0A287AA59	RNA helicase (EC 3.6.4.13)	MOV10	A0A287AA16;F1SBP9;A0A287AN16;A0A287A584;A0A287B3Q7;A0A4X1T8U6;A0A287AA59	9;9;9;9;9;8;7	9;9;9;9;9;8;7	9;9;9;9;9;8;7	tr|A0A287AA16|A0A287AA16_PIG RNA helicase OS=Sus scrofa OX=9823 GN=MOV10 PE=1 SV=1;tr|F1SBP9|F1SBP9_PIG RNA helicase OS=Sus scrofa OX=9823 GN=MOV10 PE=1 SV=2;tr|A0A287AN16|A0A287AN16_PIG RNA helicase OS=Sus scrofa OX=9823 GN=MOV10 PE=1 SV=1;tr|A0A287A584|A	9	9	4	3	4	4	4	3	4	4	10.8	107.78	964	137.54	5.5	4.3	5.5	5.5	740590	35125	9582.5	98137	44992	12128	5138.2	25736	17960	regulatory ncRNA-mediated gene silencing [GO:0031047]	P-body [GO:0000932]	5'-3' RNA helicase activity [GO:0032574]; ATP binding [GO:0005524]; RNA binding [GO:0003723]
A0A287AMM4;A0A286ZZW6;A0A4X1SUE3;A0A287AN41;A0A4X1ST16	RNA-binding protein 47 (RNA-binding motif protein 47)	RBM47	A0A287AMM4;A0A286ZZW6	9;8;1;1;1	9;8;1;1;1	9;8;1;1;1	tr|A0A287AMM4|A0A287AMM4_PIG RNA-binding protein 47 OS=Sus scrofa OX=9823 GN=RBM47 PE=1 SV=1;tr|A0A286ZZW6|A0A286ZZW6_PIG RNA-binding protein 47 OS=Sus scrofa OX=9823 GN=RBM47 PE=1 SV=1	9	9	8	2	8	3	8	2	8	3	20	63.903	590	135.91	17.6	4.7	17.6	7.5	1107100	160740	14517	236150	39388	24122	7973.6	29938	16640	mRNA processing [GO:0006397]; RNA splicing [GO:0008380]	cytoplasm [GO:0005737]; nucleus [GO:0005634]	RNA binding [GO:0003723]
A0A287B401	RNA-binding protein 14 (RNA-binding motif protein 14)	RBM14	A0A287B401	9	9	9	tr|A0A287B401|A0A287B401_PIG RNA binding motif protein 14 OS=Sus scrofa OX=9823 GN=RBM14 PE=1 SV=1	9	9	3	2	3	3	3	2	3	3	12.4	69.561	669	61.692	4.9	3.7	4.5	5.1	682700	21776	21796	38670	13695	7902.4	15790	11621	5207.8	activation of innate immune response [GO:0002218]; apoptotic process [GO:0006915]; centriole assembly [GO:0098534]; gastrulation [GO:0007369]; mRNA splicing, via spliceosome [GO:0000398]; negative regulation of centriole replication [GO:0046600]; positive regulation of transcription by RNA polymerase II [GO:0045944]; regulation of response to DNA integrity checkpoint signaling [GO:1902151]; trans…	cytoplasm [GO:0005737]; nuclear speck [GO:0016607]; transcription regulator complex [GO:0005667]	mRNA binding [GO:0003729]; RNA binding [GO:0003723]; splicing factor binding [GO:1990935]; transcription coactivator activity [GO:0003713]	ssc:100625905;
A0A480M1B4;F1RVC9;A0A286ZIN0;A0A287AAI4	Heterogeneous nuclear ribonucleoprotein D0 (AU-rich element RNA-binding protein 1)	HNRNPD	A0A480M1B4;F1RVC9;A0A286ZIN0;A0A287AAI4	10;10;6;6	10;10;6;6	9;9;5;5	tr|A0A480M1B4|A0A480M1B4_PIG Heterogeneous nuclear ribonucleoprotein D0 isoform c OS=Sus scrofa OX=9823 GN=HNRNPD PE=1 SV=1;tr|F1RVC9|F1RVC9_PIG Heterogeneous nuclear ribonucleoprotein D0 isoform a OS=Sus scrofa OX=9823 GN=HNRNPD PE=1 SV=2;tr|A0A286ZIN0|A0	10	9	5	6	6	4	5	5	5	4	29.4	32.785	306	192.84	17.3	19.6	19.6	14.4	10633000	604300	1583100	1497500	547930	172030	615430	330140	208060	positive regulation of macromolecule biosynthetic process [GO:0010557]; regulation of gene expression [GO:0010468]; regulation of RNA metabolic process [GO:0051252]	cytoplasm [GO:0005737]; nucleus [GO:0005634]; ribonucleoprotein complex [GO:1990904]	RNA binding [GO:0003723]
A0A4X1VNN9;Q29197;A0A480LDU1;A0A8W4F8D2;A0A8W4FD01	Small ribosomal subunit protein uS4 (40S ribosomal protein S9)	RPS9	A0A4X1VNN9;Q29197;A0A480LDU1;A0A8W4F8D2	9;8;8;8;4	9;8;8;8;4	9;8;8;8;4	tr|A0A4X1VNN9|A0A4X1VNN9_PIG Small ribosomal subunit protein uS4 OS=Sus scrofa OX=9823 GN=RPS9 PE=3 SV=1;sp|Q29197|RS9_PIG Small ribosomal subunit protein uS4 (Fragment) OS=Sus scrofa OX=9823 GN=RPS9 PE=2 SV=1;tr|A0A480LDU1|A0A480LDU1_PIG Small ribosomal s	9	9	5	2	6	5	5	2	6	5	37.6	22.591	194	84.978	25.3	7.7	29.9	22.2	1748200	204980	12803	106400	78877	48400	4244.9	20681	22933	positive regulation of cell population proliferation [GO:0008284]; ribosomal small subunit biogenesis [GO:0042274]; translation [GO:0006412]	cytosolic small ribosomal subunit [GO:0022627]; nucleolus [GO:0005730]; small-subunit processome [GO:0032040]	rRNA binding [GO:0019843]; structural constituent of ribosome [GO:0003735]; translation regulator activity [GO:0045182]
I3LA16;A0A5G2QJ86	mRNA cap guanine-N(7) methyltransferase (EC 2.1.1.56) (mRNA (guanine-N(7))-methyltransferase) (mRNA cap methyltransferase)	RNMT	I3LA16;A0A5G2QJ86	9;9	9;9	9;9	tr|I3LA16|I3LA16_PIG mRNA cap guanine-N(7) methyltransferase OS=Sus scrofa OX=9823 GN=RNMT PE=1 SV=2;tr|A0A5G2QJ86|A0A5G2QJ86_PIG mRNA cap guanine-N(7) methyltransferase OS=Sus scrofa OX=9823 GN=RNMT PE=1 SV=1	9	9	3	3	1	5	3	3	1	5	23.1	53.579	464	66.323	8	8	3	14	1065100	28164	40984	1182.1	65705	5364	10424	283.98	24256		nucleus [GO:0005634]	mRNA 5'-cap (guanine-N7-)-methyltransferase activity [GO:0004482]; RNA binding [GO:0003723]
F1RG16;I3L5T6	Heterogeneous nuclear ribonucleoprotein F	HNRNPF	F1RG16	11;1	11;1	9;1	tr|F1RG16|F1RG16_PIG Heterogeneous nuclear ribonucleoprotein F OS=Sus scrofa OX=9823 GN=HNRNPF PE=1 SV=1	11	9	8	5	10	10	7	5	9	9	34.1	45.669	414	323.31	24.4	15.7	29	29	19801000	4143400	347490	4309200	4820800	856420	91987	760380	1112300	regulation of RNA splicing [GO:0043484]	nucleoplasm [GO:0005654]; ribonucleoprotein complex [GO:1990904]	RNA binding [GO:0003723]	ssc:100155475;
F1S5A8;A0A287AQJ7	ATP-dependent RNA helicase DHX15 (EC 3.6.4.13) (DEAH box protein 15)	DHX15	F1S5A8;A0A287AQJ7	9;8	9;8	9;8	tr|F1S5A8|F1S5A8_PIG RNA helicase OS=Sus scrofa OX=9823 GN=DHX15 PE=1 SV=1;tr|A0A287AQJ7|A0A287AQJ7_PIG RNA helicase OS=Sus scrofa OX=9823 GN=DHX15 PE=1 SV=1	9	9	8	9	8	7	8	9	8	7	11.3	90.932	795	85.358	10.3	11.3	10.3	8.7	1350800	195340	279050	155790	220300	35058	69920	30528	69915	antiviral innate immune response [GO:0140374]; defense response to bacterium [GO:0042742]; mRNA processing [GO:0006397]; positive regulation of canonical NF-kappaB signal transduction [GO:0043123]; RNA splicing [GO:0008380]	nuclear speck [GO:0016607]; spliceosomal complex [GO:0005681]; U12-type spliceosomal complex [GO:0005689]; U2-type post-mRNA release spliceosomal complex [GO:0071008]	ATP binding [GO:0005524]; double-stranded RNA binding [GO:0003725]; helicase activity [GO:0004386]; hydrolase activity [GO:0016787]; RNA binding [GO:0003723]; RNA helicase activity [GO:0003724]
A0A287BPW6;A0A4X1UIF0;A0A287AD71;A0A287ATL9;A0A287A2Q0;A0A287BRY4;A0A481C303;A0A4X1UMP0;A0A287A6A7	Double-stranded RNA-binding protein Staufen homolog 2	STAU2	A0A287BPW6;A0A4X1UIF0;A0A287AD71;A0A287ATL9;A0A287A2Q0;A0A287BRY4;A0A481C303;A0A4X1UMP0;A0A287A6A7	10;10;10;10;10;10;10;10;10	8;8;8;8;8;8;8;8;8	8;8;8;8;8;8;8;8;8	tr|A0A287BPW6|A0A287BPW6_PIG Double-stranded RNA-binding protein Staufen homolog 2 OS=Sus scrofa OX=9823 GN=STAU2 PE=1 SV=3;tr|A0A4X1UIF0|A0A4X1UIF0_PIG Double-stranded RNA-binding protein Staufen homolog 2 OS=Sus scrofa OX=9823 GN=STAU2 PE=4 SV=1;tr|A0A28	10	8	9	6	9	9	7	4	8	7	22.4	51.461	469	71.797	19.6	14.3	20.7	19.6	1256300	297210	50510	511050	237920	48350	15066	81910	55959		microtubule [GO:0005874]	RNA binding [GO:0003723]
A0A287AI76;A0A8D0UJN8;A0A287BMK2;A0A5G2RG64;A0A8D1I893;A0A8W4FEW3;A0A5G2QIW0;A0A5G2QRQ0	Poly(A)-specific ribonuclease PARN (EC 3.1.13.4) (Polyadenylate-specific ribonuclease)	PARN	A0A287AI76;A0A8D0UJN8;A0A287BMK2;A0A5G2RG64;A0A8D1I893;A0A8W4FEW3;A0A5G2QIW0;A0A5G2QRQ0	8;8;8;8;7;6;6;4	8;8;8;8;7;6;6;4	8;8;8;8;7;6;6;4	tr|A0A287AI76|A0A287AI76_PIG Poly(A)-specific ribonuclease PARN OS=Sus scrofa OX=9823 GN=PARN PE=3 SV=2;tr|A0A8D0UJN8|A0A8D0UJN8_PIG Poly(A)-specific ribonuclease PARN OS=Sus scrofa OX=9823 GN=PARN PE=3 SV=1;tr|A0A287BMK2|A0A287BMK2_PIG Poly(A)-specific ri	8	8	5	1	2	6	5	1	2	6	14.2	67.775	592	54.864	8.4	2.4	3.5	11.1	315240	36036	1117	5485.3	132500	8115.6	519.64	1135.2	42410	mRNA catabolic process [GO:0006402]	cytoplasm [GO:0005737]; nucleus [GO:0005634]	metal ion binding [GO:0046872]; poly(A)-specific ribonuclease activity [GO:0004535]; RNA binding [GO:0003723]
F2Z5E6;A0A287AKC0;A0A287AEM2;A0A5G2QBD4	Small ribosomal subunit protein uS7 (40S ribosomal protein S5)	RPS5	F2Z5E6;A0A287AKC0;A0A287AEM2;A0A5G2QBD4	8;8;7;4	8;8;7;4	8;8;7;4	tr|F2Z5E6|F2Z5E6_PIG Small ribosomal subunit protein uS7 OS=Sus scrofa OX=9823 GN=RPS5 PE=1 SV=1;tr|A0A287AKC0|A0A287AKC0_PIG Small ribosomal subunit protein uS7 OS=Sus scrofa OX=9823 GN=RPS5 PE=1 SV=1;tr|A0A287AEM2|A0A287AEM2_PIG Small ribosomal subunit p	8	8	2	3	3	2	2	3	3	2	23	22.876	204	53.461	8.8	12.7	12.7	8.8	4915600	90400	105870	174810	75204	27875	38527	37211	32065	ribosomal small subunit assembly [GO:0000028]; translation [GO:0006412]	cytosolic small ribosomal subunit [GO:0022627]; ribosome [GO:0005840]	mRNA binding [GO:0003729]; rRNA binding [GO:0019843]; structural constituent of ribosome [GO:0003735]	ssc:100517165;
A0A5S6GJG2;Q3YLA6;A0A287BMV2;A0A5G2R2Z1;A0A8W4FAE5	Serine/arginine-rich splicing factor 1 (Splicing factor, arginine/serine-rich 1)	SRSF1	A0A5S6GJG2;Q3YLA6;A0A287BMV2;A0A5G2R2Z1	8;8;8;7;1	8;8;8;7;1	8;8;8;7;1	tr|A0A5S6GJG2|A0A5S6GJG2_PIG Serine/arginine-rich splicing factor 1 OS=Sus scrofa OX=9823 GN=SRSF1 PE=1 SV=1;sp|Q3YLA6|SRSF1_PIG Serine/arginine-rich splicing factor 1 OS=Sus scrofa OX=9823 GN=SRSF1 PE=2 SV=3;tr|A0A287BMV2|A0A287BMV2_PIG Serine/arginine-ri	8	8	4	3	2	3	4	3	2	3	28.4	26.906	236	86.892	16.9	13.1	8.9	13.1	1178000	114560	78046	28010	63632	36954	36415	16101	29847	mRNA processing [GO:0006397]; RNA splicing [GO:0008380]	nucleus [GO:0005634]	RNA binding [GO:0003723]
A0A8W4FMX4;A0A5G2R4A8;F2Z5B4;A0A8W4FBN6;A0A8W4FKH1;A0A287AIY4;A0A287B004	Heterogeneous nuclear ribonucleoprotein A3	HNRNPA3	A0A8W4FMX4;A0A5G2R4A8;F2Z5B4;A0A8W4FBN6	9;9;8;7;4;2;2	8;8;7;6;3;2;2	8;8;7;6;3;2;2	tr|A0A8W4FMX4|A0A8W4FMX4_PIG RRM domain-containing protein OS=Sus scrofa OX=9823 GN=HNRNPA3 PE=1 SV=1;tr|A0A5G2R4A8|A0A5G2R4A8_PIG RRM domain-containing protein OS=Sus scrofa OX=9823 GN=HNRNPA3 PE=1 SV=2;tr|F2Z5B4|F2Z5B4_PIG RRM domain-containing protein O	9	8	5	3	4	4	4	2	3	3	32	35.411	331	115.74	16.3	7.9	12.4	11.8	5467800	443010	222410	384110	638490	106560	106650	104550	224090		nucleus [GO:0005634]; ribonucleoprotein complex [GO:1990904]	RNA binding [GO:0003723]
F1RQC5;A0A287AKJ3;A0A5G2QIT4	La ribonucleoprotein 1, translational regulator	LARP1	F1RQC5;A0A287AKJ3;A0A5G2QIT4	8;6;5	8;6;5	8;6;5	tr|F1RQC5|F1RQC5_PIG La ribonucleoprotein 1, translational regulator OS=Sus scrofa OX=9823 GN=LARP1 PE=1 SV=3;tr|A0A287AKJ3|A0A287AKJ3_PIG La ribonucleoprotein 1, translational regulator OS=Sus scrofa OX=9823 GN=LARP1 PE=1 SV=1;tr|A0A5G2QIT4|A0A5G2QIT4_PIG	8	8	3	1	1	3	3	1	1	3	8.2	123.83	1101	60.894	2.5	0.6	0.6	2.5	745520	115580	37316	90720	81711	31946	26629	33639	29223	cell population proliferation [GO:0008283]; cellular response to rapamycin [GO:0072752]; mRNA stabilization [GO:0048255]; negative regulation of translational initiation [GO:0045947]; positive regulation of macroautophagy [GO:0016239]; positive regulation of translation [GO:0045727]; positive regulation of translational initiation [GO:0045948]; positive regulation of viral genome replication [GO:…	cytoplasmic stress granule [GO:0010494]; cytosol [GO:0005829]; TORC1 complex [GO:0031931]	eukaryotic initiation factor 4E binding [GO:0008190]; mRNA 3'-UTR binding [GO:0003730]; mRNA 5'-UTR binding [GO:0048027]; ribosomal small subunit binding [GO:0043024]; RNA 7-methylguanosine cap binding [GO:0000340]; RNA binding [GO:0003723]; translation activator activity [GO:0008494]
A0A286ZKQ3;A0A286ZPA4;A0A8D0LLE0;A0A287AU26;Q29099;A0A287B5K1;A0A5G2QVL1;A0A4X1VUA4	Polypyrimidine tract-binding protein 1	PTBP1	A0A286ZKQ3;A0A286ZPA4;A0A8D0LLE0;A0A287AU26;Q29099;A0A287B5K1;A0A5G2QVL1;A0A4X1VUA4	8;8;8;8;8;8;8;4	8;8;8;8;8;8;8;4	7;7;7;7;7;7;7;3	tr|A0A286ZKQ3|A0A286ZKQ3_PIG Polypyrimidine tract-binding protein 1 OS=Sus scrofa OX=9823 GN=PTBP1 PE=4 SV=2;tr|A0A286ZPA4|A0A286ZPA4_PIG Polypyrimidine tract-binding protein 1 OS=Sus scrofa OX=9823 GN=PTBP1 PE=4 SV=2;tr|A0A8D0LLE0|A0A8D0LLE0_PIG Polypyrim	8	7	4	5	6	5	3	4	5	4	18.8	54.171	501	83.687	7.8	14.2	13.2	13.4	9985100	1188100	417780	3922500	625640	606520	184010	1626900	290420	mRNA processing [GO:0006397]; RNA splicing [GO:0008380]	nucleus [GO:0005634]	RNA binding [GO:0003723]
A0A286ZY30;A0A287BLB3;A0A5G2QF76;F1SBT6;A0A287AMD3;A0A5G2QQU4	Far upstream element-binding protein 2 (KH type-splicing regulatory protein)	KHSRP	A0A286ZY30;A0A287BLB3;A0A5G2QF76;F1SBT6;A0A287AMD3;A0A5G2QQU4	9;9;9;8;8;8	7;7;7;6;6;6	7;7;7;6;6;6	tr|A0A286ZY30|A0A286ZY30_PIG KH-type splicing regulatory protein OS=Sus scrofa OX=9823 GN=KHSRP PE=1 SV=1;tr|A0A287BLB3|A0A287BLB3_PIG KH-type splicing regulatory protein OS=Sus scrofa OX=9823 GN=KHSRP PE=1 SV=1;tr|A0A5G2QF76|A0A5G2QF76_PIG KH-type splicin	9	7	3	5	6	3	2	5	5	3	13.7	73.343	714	48.752	4.9	9.8	11.1	5.2	478420	25903	70051	176480	28364	10897	33949	33336	8833.9	regulation of transcription by RNA polymerase II [GO:0006357]	cytoplasm [GO:0005737]; nucleus [GO:0005634]	mRNA binding [GO:0003729]
A0A286ZYJ8	Regulator of nonsense transcripts 1 (ATP-dependent helicase RENT1) (Nonsense mRNA reducing factor 1) (Up-frameshift suppressor 1 homolog)	UPF1	A0A286ZYJ8	7	7	7	tr|A0A286ZYJ8|A0A286ZYJ8_PIG UPF1 RNA helicase and ATPase OS=Sus scrofa OX=9823 GN=UPF1 PE=1 SV=2	7	7	2	2	3	3	2	2	3	3	5.6	124.31	1127	44.359	1.8	1.8	2.7	2.7	385270	23021	25708	69385	39793	706.94	14709	23216	22456	3'-UTR-mediated mRNA destabilization [GO:0061158]; cell cycle phase transition [GO:0044770]; DNA repair [GO:0006281]; histone mRNA catabolic process [GO:0071044]; nuclear-transcribed mRNA catabolic process, nonsense-mediated decay [GO:0000184]; positive regulation of mRNA cis splicing, via spliceosome [GO:1905746]; regulation of telomere maintenance [GO:0032204]; regulation of translational termi…	chromatin [GO:0000785]; chromosome, telomeric region [GO:0000781]; cytoplasm [GO:0005737]; cytosol [GO:0005829]; exon-exon junction complex [GO:0035145]; nucleoplasm [GO:0005654]; supraspliceosomal complex [GO:0044530]	ATP binding [GO:0005524]; ATP hydrolysis activity [GO:0016887]; chromatin binding [GO:0003682]; double-stranded DNA helicase activity [GO:0036121]; protein-containing complex binding [GO:0044877]; RNA binding [GO:0003723]; RNA helicase activity [GO:0003724]; telomeric DNA binding [GO:0042162]; zinc ion binding [GO:0008270]
A0A287AKF4;I3LKK0;I3LAT6;A0A287A4W5;A0A287B3E7;F1SUF6;A0A287AL72	isoleucine--tRNA ligase (EC 6.1.1.5) (Isoleucyl-tRNA synthetase)	IARS1	A0A287AKF4;I3LKK0;I3LAT6;A0A287A4W5;A0A287B3E7;F1SUF6	7;7;7;6;6;5;2	7;7;7;6;6;5;2	7;7;7;6;6;5;2	tr|A0A287AKF4|A0A287AKF4_PIG isoleucine--tRNA ligase OS=Sus scrofa OX=9823 GN=IARS1 PE=1 SV=1;tr|I3LKK0|I3LKK0_PIG isoleucine--tRNA ligase OS=Sus scrofa OX=9823 GN=IARS1 PE=1 SV=2;tr|I3LAT6|I3LAT6_PIG isoleucine--tRNA ligase OS=Sus scrofa OX=9823 GN=IARS1	7	7	7	2	5	5	7	2	5	5	7.1	136.69	1195	49.354	7.1	1.7	5.1	4.8	365770	185430	9853.5	97639	32801	66889	926	14760	4104.6	isoleucyl-tRNA aminoacylation [GO:0006428]		aminoacyl-tRNA deacylase activity [GO:0002161]; ATP binding [GO:0005524]; isoleucine-tRNA ligase activity [GO:0004822]; tRNA binding [GO:0000049]
P20460;A0AAX7FH52	Eukaryotic translation initiation factor 2 subunit 1 (Eukaryotic translation initiation factor 2 subunit alpha) (eIF-2-alpha) (eIF-2A) (eIF-2alpha) (eIF2-alpha)	EIF2S1 EIF2A	P20460;A0AAX7FH52	7;7	7;7	7;7	sp|P20460|IF2A_PIG Eukaryotic translation initiation factor 2 subunit 1 OS=Sus scrofa OX=9823 GN=EIF2S1 PE=1 SV=3;tr|A0AAX7FH52|A0AAX7FH52_PIG Eukaryotic translation initiation factor 2 subunit 1 OS=Sus scrofa OX=9823 GN=EIF2S1 PE=1 SV=1	7	7	6	1	3	3	6	1	3	3	22.2	36.108	315	64.32	19.7	3.8	11.1	11.1	1141500	379210	27086	85288	68332	159820	25379	38290	39107	cellular response to amino acid starvation [GO:0034198]; cellular response to oxidative stress [GO:0034599]; cellular response to UV [GO:0034644]; HRI-mediated signaling [GO:0140468]; mitophagy [GO:0000423]; negative regulation of translational initiation in response to stress [GO:0032057]; PERK-mediated unfolded protein response [GO:0036499]; regulation of translation in response to endoplasmic …	cytoplasmic stress granule [GO:0010494]; cytosol [GO:0005829]; eukaryotic translation initiation factor 2 complex [GO:0005850]; mitochondrion [GO:0005739]; nucleus [GO:0005634]; synapse [GO:0045202]	ribosome binding [GO:0043022]; RNA binding [GO:0003723]; translation initiation factor activity [GO:0003743]	ssc:100155472;
F2Z4Y8	Small ribosomal subunit protein uS17 (40S ribosomal protein S11)	RPS11	F2Z4Y8	7	7	7	tr|F2Z4Y8|F2Z4Y8_PIG Small ribosomal subunit protein uS17 OS=Sus scrofa OX=9823 GN=RPS11 PE=1 SV=1	7	7	7	6	7	7	7	6	7	7	29.7	18.431	158	67.278	29.7	23.4	29.7	29.7	2819600	743050	152340	410530	329610	120170	45416	72445	89932	ribosomal small subunit biogenesis [GO:0042274]; translation [GO:0006412]	cytosolic small ribosomal subunit [GO:0022627]; small-subunit processome [GO:0032040]; synapse [GO:0045202]	rRNA binding [GO:0019843]; structural constituent of ribosome [GO:0003735]	ssc:100513660;
I3LFV4;A0A287AZS5;F1SFU0;F1RWB7;A0A8W4FM49	Y-box binding protein 1	YBX1	I3LFV4;A0A287AZS5	10;6;3;2;1	10;6;3;2;1	7;6;0;0;0	tr|I3LFV4|I3LFV4_PIG Y-box binding protein 1 OS=Sus scrofa OX=9823 GN=YBX1 PE=1 SV=3;tr|A0A287AZS5|A0A287AZS5_PIG Y-box binding protein 1 OS=Sus scrofa OX=9823 GN=YBX1 PE=1 SV=1	10	7	8	6	7	8	6	4	5	6	36.7	44.939	409	323.31	29.1	23.5	23.5	29.1	10652000	847630	1231800	3039200	1015800	183390	580970	943860	387060	cellular response to interleukin-7 [GO:0098761]; CRD-mediated mRNA stabilization [GO:0070934]; epidermis development [GO:0008544]; in utero embryonic development [GO:0001701]; miRNA transport [GO:1990428]; negative regulation of cellular senescence [GO:2000773]; negative regulation of nuclear-transcribed mRNA catabolic process, deadenylation-dependent decay [GO:1900152]; negative regulation of st…	CRD-mediated mRNA stability complex [GO:0070937]; cytoplasmic stress granule [GO:0010494]; cytosol [GO:0005829]; endoplasmic reticulum [GO:0005783]; extracellular exosome [GO:0070062]; histone pre-mRNA 3'end processing complex [GO:0071204]; P-body [GO:0000932]; plasma membrane [GO:0005886]; synapse [GO:0045202]; U12-type spliceosomal complex [GO:0005689]	C5-methylcytidine-containing RNA reader activity [GO:0062153]; chromatin binding [GO:0003682]; GTPase binding [GO:0051020]; miRNA binding [GO:0035198]; mRNA binding [GO:0003729]; sequence-specific double-stranded DNA binding [GO:1990837]; single-stranded DNA binding [GO:0003697]
K7GS49	Interleukin enhancer-binding factor 2	ILF2	K7GS49	7	7	7	tr|K7GS49|K7GS49_PIG Interleukin enhancer-binding factor 2 OS=Sus scrofa OX=9823 GN=ILF2 PE=1 SV=1	7	7	3	5	6	6	3	5	6	6	25.4	43.05	390	115.69	12.3	21.3	23.3	23.3	2093600	212720	195200	1308500	254600	61361	62661	263030	34473	positive regulation of DNA-templated transcription [GO:0045893]	cytosol [GO:0005829]; nucleolus [GO:0005730]; nucleoplasm [GO:0005654]; ribonucleoprotein complex [GO:1990904]	DNA binding [GO:0003677]; double-stranded RNA binding [GO:0003725]	ssc:100154734;
P62272;F1S4M2	Small ribosomal subunit protein uS13 (40S ribosomal protein S18)	RPS18	P62272	7;2	7;2	7;2	sp|P62272|RS18_PIG Small ribosomal subunit protein uS13 OS=Sus scrofa OX=9823 GN=RPS18 PE=1 SV=3	7	7	5	2	4	5	5	2	4	5	37.5	17.718	152	85.7	31.6	13.2	27	31.6	5556900	120760	55496	139810	133630	34013	31379	36040	44624	translation [GO:0006412]	cytoplasmic side of rough endoplasmic reticulum membrane [GO:0098556]; cytosol [GO:0005829]; cytosolic small ribosomal subunit [GO:0022627]; nucleus [GO:0005634]; postsynaptic density [GO:0014069]; small ribosomal subunit [GO:0015935]	rRNA binding [GO:0019843]; structural constituent of ribosome [GO:0003735]	ssc:396980;
A0A5G2QJU0;A0A8W4F8A0;A0A5G2QYH9;A0A8W4FPV9;A0A287ABT2;A0A287BKF1	Interferon-induced, double-stranded RNA-activated protein kinase (EC 2.7.10.2) (EC 2.7.11.1) (Eukaryotic translation initiation factor 2-alpha kinase 2) (Interferon-inducible RNA-dependent protein kinase) (Protein kinase RNA-activated) (Tyrosine-protein kinase EIF2AK2)	EIF2AK2	A0A5G2QJU0;A0A8W4F8A0;A0A5G2QYH9;A0A8W4FPV9;A0A287ABT2;A0A287BKF1	6;6;6;6;6;6	6;6;6;6;6;6	6;6;6;6;6;6	tr|A0A5G2QJU0|A0A5G2QJU0_PIG Eukaryotic translation initiation factor 2 alpha kinase 2 OS=Sus scrofa OX=9823 GN=EIF2AK2 PE=1 SV=2;tr|A0A8W4F8A0|A0A8W4F8A0_PIG Eukaryotic translation initiation factor 2 alpha kinase 2 OS=Sus scrofa OX=9823 GN=EIF2AK2 PE=1 S	6	6	4	4	6	3	4	4	6	3	14.9	54.075	471	50.868	10.6	9.6	14.9	7.9	1147700	184130	30243	496060	80314	50811	18484	102290	54288			ATP binding [GO:0005524]; double-stranded RNA binding [GO:0003725]; protein serine/threonine kinase activity [GO:0004674]
I3LVL9;A0A480V822;A0A287BBR9;A0A5G2R331;A0A287AYW3;A0A5G2QPK1	Poly(U)-binding-splicing factor PUF60 (60 kDa poly(U)-binding-splicing factor)	PUF60	I3LVL9;A0A480V822;A0A287BBR9;A0A5G2R331;A0A287AYW3;A0A5G2QPK1	6;6;6;6;6;6	6;6;6;6;6;6	6;6;6;6;6;6	tr|I3LVL9|I3LVL9_PIG Poly(U)-binding-splicing factor PUF60 OS=Sus scrofa OX=9823 GN=PUF60 PE=1 SV=2;tr|A0A480V822|A0A480V822_PIG Poly(U)-binding-splicing factor PUF60 OS=Sus scrofa OX=9823 GN=PUF60 PE=1 SV=1;tr|A0A287BBR9|A0A287BBR9_PIG Poly(U)-binding-spl	6	6	3	1	4	2	3	1	4	2	12.1	55.392	513	40.636	8.2	1.9	10.5	6.2	368470	23161	5186.8	52596	9961.8	8187	4488.6	12441	4453.4	mRNA processing [GO:0006397]; regulation of alternative mRNA splicing, via spliceosome [GO:0000381]; RNA splicing [GO:0008380]	nucleus [GO:0005634]	RNA binding [GO:0003723]
A0A287B771	40S ribosomal protein S4	RPS4X	A0A287B771	6	6	6	tr|A0A287B771|A0A287B771_PIG 40S ribosomal protein S4 OS=Sus scrofa OX=9823 GN=RPS4X PE=1 SV=2	6	6	5	5	5	5	5	5	5	5	23.2	29.597	263	42.14	16.7	16.7	16.7	16.7	3970000	613220	167280	294810	409870	181870	76732	96049	120970	translation [GO:0006412]	cytosolic small ribosomal subunit [GO:0022627]	RNA binding [GO:0003723]; rRNA binding [GO:0019843]; structural constituent of ribosome [GO:0003735]	ssc:397611;
A0A4X1TP11;A0A5K1TZB6;F2Z5W4	Heteroous nuclear ribonucleoprotein H3	HNRNPH3	A0A4X1TP11;A0A5K1TZB6;F2Z5W4	6;6;5	6;6;5	6;6;5	tr|A0A4X1TP11|A0A4X1TP11_PIG Heteroous nuclear ribonucleoprotein H3 OS=Sus scrofa OX=9823 GN=HNRNPH3 PE=4 SV=1;tr|A0A5K1TZB6|A0A5K1TZB6_PIG Heteroous nuclear ribonucleoprotein H3 OS=Sus scrofa OX=9823 GN=HNRNPH3 PE=1 SV=2;tr|F2Z5W4|F2Z5W4_PIG Heteroous nuc	6	6	6	5	6	6	6	5	6	6	22.8	36.926	346	191.48	22.8	16.8	22.8	22.8	12767000	2676200	546750	2416300	3417400	543580	111350	508340	1122200	epithelial cell differentiation [GO:0030855]; regulation of RNA splicing [GO:0043484]	nucleoplasm [GO:0005654]; ribonucleoprotein complex [GO:1990904]	RNA binding [GO:0003723]	ssc:100155513;
A0A4X1TXJ8;F2Z554	Large ribosomal subunit protein eL30 (60S ribosomal protein L30)	RPL30	A0A4X1TXJ8;F2Z554	6;3	6;3	6;3	tr|A0A4X1TXJ8|A0A4X1TXJ8_PIG Large ribosomal subunit protein eL30 OS=Sus scrofa OX=9823 GN=RPL30 PE=1 SV=1;tr|F2Z554|F2Z554_PIG Large ribosomal subunit protein eL30 OS=Sus scrofa OX=9823 GN=RPL30 PE=1 SV=2	6	6	3	1	2	3	3	1	2	3	49.6	12.784	115	69.733	30.4	13.9	20.9	30.4	3296700	172020	10605	178990	134000	98806	13883	127220	98182		cytosolic large ribosomal subunit [GO:0022625]	RNA binding [GO:0003723]; structural constituent of ribosome [GO:0003735]	ssc:100156811;
A0A4X1VAU7	Serine-threonine kinase receptor-associated protein	STRAP	A0A4X1VAU7	6	6	6	tr|A0A4X1VAU7|A0A4X1VAU7_PIG Serine-threonine kinase receptor-associated protein OS=Sus scrofa OX=9823 GN=STRAP PE=1 SV=1	6	6	1	2	1	1	1	2	1	1	21.4	38.502	350	43.013	5.1	8.9	5.1	5.1	277690	4874.3	13909	7423.5	2300.8	2726.7	14621	3894.9	1770.9	alternative mRNA splicing, via spliceosome [GO:0000380]; maintenance of gastrointestinal epithelium [GO:0030277]; negative regulation of transcription by RNA polymerase II [GO:0000122]; negative regulation of transforming growth factor beta receptor signaling pathway [GO:0030512]; neuron differentiation [GO:0030182]; spliceosomal snRNP assembly [GO:0000387]	cytosol [GO:0005829]; nucleus [GO:0005634]; SMN complex [GO:0032797]	kinase activity [GO:0016301]; mRNA binding [GO:0003729]; RNA binding [GO:0003723]; signaling receptor binding [GO:0005102]; U2 snRNP binding [GO:1990447]	ssc:100624126;
F1RGG1;Q29308;A0A8W4FAS9;A0A4X1TRA8;A0A8W4F6S6	Small ribosomal subunit protein eS19 (40S ribosomal protein S19)	RPS19	F1RGG1;Q29308;A0A8W4FAS9	6;4;4;2;1	6;4;4;2;1	6;4;4;2;1	tr|F1RGG1|F1RGG1_PIG Small ribosomal subunit protein eS19 OS=Sus scrofa OX=9823 GN=RPS19 PE=1 SV=4;sp|Q29308|RS19_PIG Small ribosomal subunit protein eS19 (Fragment) OS=Sus scrofa OX=9823 GN=RPS19 PE=2 SV=3;tr|A0A8W4FAS9|A0A8W4FAS9_PIG Small ribosomal subu	6	6	3	3	3	3	3	3	3	3	18.4	27.507	250	50.731	11.2	11.2	11.2	11.2	7418300	239600	164390	291620	235360	88632	79881	91795	112180	ribosomal small subunit assembly [GO:0000028]; translation [GO:0006412]	cytosolic small ribosomal subunit [GO:0022627]	RNA binding [GO:0003723]; structural constituent of ribosome [GO:0003735]
I3L7Y1;F2Z5N5	Ribosomal protein L26	RPL26	I3L7Y1;F2Z5N5	6;5	6;5	6;5	tr|I3L7Y1|I3L7Y1_PIG Ribosomal protein L26 OS=Sus scrofa OX=9823 GN=RPL26 PE=1 SV=1;tr|F2Z5N5|F2Z5N5_PIG 60S ribosomal protein L26-like 1 isoform X1 OS=Sus scrofa OX=9823 GN=RPL26L1 PE=1 SV=1	6	6	5	4	5	5	5	4	5	5	28.3	17.258	145	68.11	27.6	22.8	27.6	27.6	1814900	357480	145860	164400	257840	91974	66470	49713	87719	cytoplasmic translation [GO:0002181]; ribosomal large subunit biogenesis [GO:0042273]	cytosolic large ribosomal subunit [GO:0022625]; intracellular membrane-bounded organelle [GO:0043231]; organelle membrane [GO:0031090]	RNA binding [GO:0003723]; structural constituent of ribosome [GO:0003735]	ssc:100627662;
I3LP11;A0A8D1CHK7;F1RRV9;A0A287AWZ0;K7GNY3	KH domain-containing, RNA-binding, signal transduction-associated protein 1 (GAP-associated tyrosine phosphoprotein p62) (Src-associated in mitosis 68 kDa protein) (p21 Ras GTPase-activating protein-associated p62) (p68)	KHDRBS1	I3LP11;A0A8D1CHK7	6;4;2;2;1	6;4;2;2;1	6;4;2;2;1	tr|I3LP11|I3LP11_PIG KH RNA binding domain containing, signal transduction associated 1 OS=Sus scrofa OX=9823 GN=KHDRBS1 PE=1 SV=1;tr|A0A8D1CHK7|A0A8D1CHK7_PIG KH domain-containing, RNA-binding, signal transduction-associated protein 2 OS=Sus scrofa OX=982	6	6	5	2	5	4	5	2	5	4	11.5	48.197	443	68.867	9.5	5.4	9.5	9.3	5992600	832680	167380	895710	418280	204980	113530	181290	116090	mRNA processing [GO:0006397]; negative regulation of transcription by RNA polymerase II [GO:0000122]; positive regulation of RNA export from nucleus [GO:0046833]; positive regulation of translational initiation [GO:0045948]; regulation of alternative mRNA splicing, via spliceosome [GO:0000381]; regulation of apoptotic process [GO:0042981]; regulation of cell cycle [GO:0051726]; T cell receptor si…	cytoplasm [GO:0005737]; membrane [GO:0016020]; nucleoplasm [GO:0005654]; nucleus [GO:0005634]; protein-containing complex [GO:0032991]	identical protein binding [GO:0042802]; mRNA binding [GO:0003729]; poly(A) binding [GO:0008143]; poly(U) RNA binding [GO:0008266]; protein tyrosine kinase binding [GO:1990782]; SH2 domain binding [GO:0042169]; SH3 domain binding [GO:0017124]; signaling adaptor activity [GO:0035591]
I3LSD3;A0A287BK22;A0A8W4F6P7;A0A287A0X9	60S ribosomal protein L13	RPL13	I3LSD3;A0A287BK22;A0A8W4F6P7	6;5;4;1	6;5;4;1	6;5;4;1	tr|I3LSD3|I3LSD3_PIG 60S ribosomal protein L13 OS=Sus scrofa OX=9823 GN=RPL13 PE=1 SV=2;tr|A0A287BK22|A0A287BK22_PIG 60S ribosomal protein L13 OS=Sus scrofa OX=9823 GN=RPL13 PE=1 SV=1;tr|A0A8W4F6P7|A0A8W4F6P7_PIG Large ribosomal subunit protein eL13 OS=Sus	6	6	2	1	3	2	2	1	3	2	11.7	46.829	427	93.975	4.7	2.6	5.2	5.2	825210	13106	3382.7	55823	19641	5966.1	2876.9	10932	10650	translation [GO:0006412]	cytosolic large ribosomal subunit [GO:0022625]	RNA binding [GO:0003723]; structural constituent of ribosome [GO:0003735]
Q29201;A0A8W4FJS7;A0A5S6GW77	Small ribosomal subunit protein uS9 (40S ribosomal protein S16)	RPS16	Q29201;A0A8W4FJS7;A0A5S6GW77	6;4;3	6;4;3	6;4;3	sp|Q29201|RS16_PIG Small ribosomal subunit protein uS9 OS=Sus scrofa OX=9823 GN=RPS16 PE=1 SV=4;tr|A0A8W4FJS7|A0A8W4FJS7_PIG 40S ribosomal protein S16 OS=Sus scrofa OX=9823 PE=3 SV=1;tr|A0A5S6GW77|A0A5S6GW77_PIG Ribosomal protein S16 OS=Sus scrofa OX=9823	6	6	3	2	4	3	3	2	4	3	34.2	16.445	146	38.019	17.1	11.6	24	18.5	3400100	99218	61131	122870	76532	37653	36088	50896	44779	maturation of SSU-rRNA from tricistronic rRNA transcript (SSU-rRNA, 5.8S rRNA, LSU-rRNA) [GO:0000462]; ribosomal small subunit biogenesis [GO:0042274]; translation [GO:0006412]	cytoplasmic side of rough endoplasmic reticulum membrane [GO:0098556]; cytosolic small ribosomal subunit [GO:0022627]; nucleolus [GO:0005730]; small ribosomal subunit [GO:0015935]; small-subunit processome [GO:0032040]	RNA binding [GO:0003723]; structural constituent of ribosome [GO:0003735]	ssc:414397;
A0A5G2QYA0;A0A286ZKW2;A0A8W4FEZ2;F1RN28	Paraspeckle component 1	PSPC1	A0A5G2QYA0;A0A286ZKW2;A0A8W4FEZ2;F1RN28	6;6;5;5	5;5;4;4	5;5;4;4	tr|A0A5G2QYA0|A0A5G2QYA0_PIG Paraspeckle component 1 OS=Sus scrofa OX=9823 GN=PSPC1 PE=1 SV=1;tr|A0A286ZKW2|A0A286ZKW2_PIG Paraspeckle component 1 OS=Sus scrofa OX=9823 GN=PSPC1 PE=1 SV=1;tr|A0A8W4FEZ2|A0A8W4FEZ2_PIG Paraspeckle component 1 OS=Sus scrofa O	6	5	2	2	1	2	1	1	0	1	12.8	54.752	494	30.515	4	4	1.4	4	165130	5441.6	6129	0	9973.9	8528.4	11470	0	13543		nuclear speck [GO:0016607]	RNA binding [GO:0003723]
A0A286ZL51;F2Z522	Large ribosomal subunit protein uL23 (60S ribosomal protein L23a)	RPL23A	A0A286ZL51	5;2	5;2	5;2	tr|A0A286ZL51|A0A286ZL51_PIG Large ribosomal subunit protein uL23 OS=Sus scrofa OX=9823 GN=RPL23A PE=1 SV=2	5	5	5	3	4	5	5	3	4	5	32.1	17.695	156	41.096	32.1	20.5	26.9	32.1	2001900	772860	107180	203510	389330	302350	65869	84301	203030	translation [GO:0006412]	cytosolic large ribosomal subunit [GO:0022625]; nucleus [GO:0005634]	rRNA binding [GO:0019843]; structural constituent of ribosome [GO:0003735]	ssc:100514795;
A0A286ZYE7	Heterogeneous nuclear ribonucleoprotein D-like	HNRNPDL	A0A286ZYE7	5	5	5	tr|A0A286ZYE7|A0A286ZYE7_PIG Heterogeneous nuclear ribonucleoprotein D-like isoform a OS=Sus scrofa OX=9823 GN=HNRNPDL PE=1 SV=2	5	5	3	3	3	3	3	3	3	3	12.1	46.392	420	38.796	8.6	8.6	9	8.6	756070	33315	88035	109730	32427	9656.5	56944	41736	19196	regulation of gene expression [GO:0010468]	chromatin [GO:0000785]; cytoplasm [GO:0005737]; nucleoplasm [GO:0005654]; ribonucleoprotein complex [GO:1990904]	DNA binding [GO:0003677]; RNA binding [GO:0003723]
A0A4X1U700;A0A287AJH8;A0A5G2QR46;A0A287AP66;A0A4X1UV19;I3LBH4	Large ribosomal subunit protein uL11 (60S ribosomal protein L12)	RPL12	A0A4X1U700;A0A287AJH8;A0A5G2QR46	5;5;5;2;1;1	5;5;5;2;1;1	5;5;5;2;1;1	tr|A0A4X1U700|A0A4X1U700_PIG Large ribosomal subunit protein uL11 OS=Sus scrofa OX=9823 GN=RPL12 PE=3 SV=1;tr|A0A287AJH8|A0A287AJH8_PIG Large ribosomal subunit protein uL11 OS=Sus scrofa OX=9823 GN=RPL12 PE=1 SV=1;tr|A0A5G2QR46|A0A5G2QR46_PIG Large ribosom	5	5	2	2	3	3	2	2	3	3	38.8	17.818	165	165.52	18.8	18.8	28.5	28.5	4054100	122630	69618	144930	149460	54025	48318	56783	92343	translation [GO:0006412]	cytosolic large ribosomal subunit [GO:0022625]	large ribosomal subunit rRNA binding [GO:0070180]; structural constituent of ribosome [GO:0003735]	ssc:414416;
A0A5G2R7V9;A0A5G2QNP7;A0A5K1VI30;A0A287AKA2;A0A8W4FCS5	Aminoacyl tRNA synthetase complex interacting multifunctional protein 1	AIMP1	A0A5G2R7V9;A0A5G2QNP7;A0A5K1VI30;A0A287AKA2;A0A8W4FCS5	5;5;5;5;4	5;5;5;5;4	5;5;5;5;4	tr|A0A5G2R7V9|A0A5G2R7V9_PIG Aminoacyl tRNA synthetase complex interacting multifunctional protein 1 OS=Sus scrofa OX=9823 GN=AIMP1 PE=1 SV=2;tr|A0A5G2QNP7|A0A5G2QNP7_PIG Aminoacyl tRNA synthetase complex interacting multifunctional protein 1 OS=Sus scrofa	5	5	5	2	4	3	5	2	4	3	20.6	31.226	282	37.805	20.6	6.4	16.3	12.4	589380	299580	20304	93284	57484	79948	10620	23644	17428			tRNA binding [GO:0000049]
A0A287BHL0;A0A480Q0J7;A0A5G2REH8;A0A5G2QGE1;A0A5G2R625;A0A5G2QDP8;A0A5G2QVL8;A0A5G2QU32;F1SFQ4;A0A5G2Q7Y5;A0A286ZMU5;A0A8W4F8S3;I3LRF8;A0A5G2R731;A0A287BBM1	Poly(rC) binding protein 2	PCBP2	A0A287BHL0;A0A480Q0J7;A0A5G2REH8;A0A5G2QGE1;A0A5G2R625;A0A5G2QDP8;A0A5G2QVL8;A0A5G2QU32;F1SFQ4;A0A5G2Q7Y5;A0A286ZMU5;A0A8W4F8S3;I3LRF8;A0A5G2R731;A0A287BBM1	8;7;7;7;7;7;6;6;6;5;5;5;5;4;4	8;7;7;7;7;7;6;6;6;5;5;5;5;4;4	5;4;4;4;4;4;3;3;3;2;2;2;2;1;1	tr|A0A287BHL0|A0A287BHL0_PIG Poly(rC) binding protein 2 OS=Sus scrofa OX=9823 GN=PCBP2 PE=1 SV=2;tr|A0A480Q0J7|A0A480Q0J7_PIG Poly(RC)-binding protein 2 isoform a OS=Sus scrofa OX=9823 GN=PCBP2 PE=1 SV=1;tr|A0A5G2REH8|A0A5G2REH8_PIG Poly(rC) binding protei	8	5	3	8	5	3	1	5	2	1	28.8	36.919	351	147.06	12	28.8	18.2	12	6057100	163650	3605800	426200	164310	47087	1241700	103910	62056			RNA binding [GO:0003723]
A0A4X1SUA0	Serine/arginine-rich splicing factor 3 (Splicing factor, arginine/serine-rich 3)	SRSF3	A0A4X1SUA0	6	6	5	tr|A0A4X1SUA0|A0A4X1SUA0_PIG Serine and arginine rich splicing factor 3 OS=Sus scrofa OX=9823 GN=SRSF3 PE=4 SV=1	6	5	2	2	4	3	2	2	3	2	27.4	19.329	164	86.341	10.4	10.4	18.9	18.9	2635700	106740	45607	908100	134480	75226	58655	409080	75063	cellular response to leukemia inhibitory factor [GO:1990830]; mRNA cis splicing, via spliceosome [GO:0045292]; mRNA export from nucleus [GO:0006406]; primary miRNA processing [GO:0031053]; regulation of mRNA splicing, via spliceosome [GO:0048024]	nuclear speck [GO:0016607]	mRNA binding [GO:0003729]; phospholipase binding [GO:0043274]; primary miRNA binding [GO:0070878]; protein-RNA sequence-specific adaptor activity [GO:0160134]
A0A5G2QKS9;I3LUP6;A0A8W4FM92;F1RRY2;A0A8W4F692	Nucleophosmin	NPM1	A0A5G2QKS9;I3LUP6;A0A8W4FM92;F1RRY2	5;5;4;4;2	5;5;4;4;2	5;5;4;4;2	tr|A0A5G2QKS9|A0A5G2QKS9_PIG Nucleophosmin OS=Sus scrofa OX=9823 GN=NPM1 PE=1 SV=1;tr|I3LUP6|I3LUP6_PIG Nucleophosmin OS=Sus scrofa OX=9823 GN=NPM1 PE=1 SV=2;tr|A0A8W4FM92|A0A8W4FM92_PIG Nucleophosmin OS=Sus scrofa OX=9823 GN=NPM1 PE=1 SV=1;tr|F1RRY2|F1RRY	5	5	4	5	5	4	4	5	5	4	16.9	29.579	266	43.741	11.7	16.9	16.9	16.9	9229400	1147300	382980	2205500	265900	435450	252160	733500	327520		cytoplasm [GO:0005737]; nucleolus [GO:0005730]; nucleoplasm [GO:0005654]	RNA binding [GO:0003723]
I3LP39;A0A8D1IYT4;I3LDE4;A0A8W4FDW5;A0A8W4FM01	Polypyrimidine tract-binding protein 2 (Neural polypyrimidine tract-binding protein)	PTBP2	I3LP39;A0A8D1IYT4;I3LDE4;A0A8W4FDW5	5;5;5;4;2	5;5;5;4;2	5;5;5;4;2	tr|I3LP39|I3LP39_PIG Polypyrimidine tract binding protein 2 OS=Sus scrofa OX=9823 GN=PTBP2 PE=1 SV=3;tr|A0A8D1IYT4|A0A8D1IYT4_PIG Polypyrimidine tract binding protein 2 OS=Sus scrofa OX=9823 GN=PTBP2 PE=4 SV=1;tr|I3LDE4|I3LDE4_PIG Polypyrimidine tract bind	5	5	4	1	5	2	4	1	5	2	8.3	53.971	495	34.364	7.7	2	8.3	3.8	1224600	178890	15253	534680	41027	51965	9067.1	192780	20367	mRNA processing [GO:0006397]	nucleus [GO:0005634]	RNA binding [GO:0003723]
A0A8W4FI45;K7GSY7;A0A287BPC6	FUS RNA binding protein	FUS	A0A8W4FI45;K7GSY7	7;7;2	7;7;2	5;5;2	tr|A0A8W4FI45|A0A8W4FI45_PIG FUS RNA binding protein OS=Sus scrofa OX=9823 GN=FUS PE=1 SV=1;tr|K7GSY7|K7GSY7_PIG FUS RNA binding protein OS=Sus scrofa OX=9823 GN=FUS PE=1 SV=2	7	5	3	2	2	3	2	1	2	2	16.5	48.208	478	67.248	8.4	5.4	5.4	8.4	3016800	159640	124560	78726	232730	37233	57960	57380	59300	regulation of DNA-templated transcription [GO:0006355]	nucleus [GO:0005634]	RNA binding [GO:0003723]; zinc ion binding [GO:0008270]
F1RGS3	Nuclear cap-binding protein subunit 3	NCBP3	F1RGS3	5	5	5	tr|F1RGS3|F1RGS3_PIG Nuclear cap-binding protein subunit 3 OS=Sus scrofa OX=9823 GN=NCBP3 PE=3 SV=3	5	5	2	3	2	4	2	3	2	4	10.6	70.088	615	33.7	4.2	6.3	4.2	8.5	185830	8084.9	25603	11417	35518	4893.2	13318	4723.7	20635	7-methylguanosine mRNA capping [GO:0006370]; defense response to virus [GO:0051607]; mRNA export from nucleus [GO:0006406]; snRNA export from nucleus [GO:0006408]	cytoplasm [GO:0005737]; nuclear cap binding complex [GO:0005846]; nuclear speck [GO:0016607]; nucleus [GO:0005634]	mRNA binding [GO:0003729]; RNA 7-methylguanosine cap binding [GO:0000340]; RNA cap binding [GO:0000339]	ssc:100519733;
F1RJJ0	Serine/arginine-rich splicing factor 9 (Splicing factor, arginine/serine-rich 9)	SRSF9	F1RJJ0	5	5	5	tr|F1RJJ0|F1RJJ0_PIG Serine and arginine rich splicing factor 9 OS=Sus scrofa OX=9823 GN=SRSF9 PE=1 SV=1	5	5	1	1	1	1	1	1	1	1	23.1	25.574	221	50.83	5.4	5.4	5.4	5.4	360240	18994	5804.1	15911	29783	9461	4643	7433.1	20411	alternative mRNA splicing, via spliceosome [GO:0000380]; negative regulation of mRNA splicing, via spliceosome [GO:0048025]	nuclear speck [GO:0016607]; nucleolus [GO:0005730]	protein domain specific binding [GO:0019904]; RNA binding [GO:0003723]
F1S420;A0A5G2QWN8;A0A287BMB6	Heterogeneous nuclear ribonucleoprotein A/B	HNRNPAB	F1S420;A0A5G2QWN8;A0A287BMB6	6;5;5	5;4;4	5;4;4	tr|F1S420|F1S420_PIG Heterogeneous nuclear ribonucleoprotein A/B isoform b OS=Sus scrofa OX=9823 GN=HNRNPAB PE=1 SV=3;tr|A0A5G2QWN8|A0A5G2QWN8_PIG Heteroous nuclear ribonucleoprotein A/B OS=Sus scrofa OX=9823 GN=HNRNPAB PE=1 SV=1;tr|A0A287BMB6|A0A287BMB6_P	6	5	4	5	4	2	4	4	3	2	24.5	31.646	298	298.63	18.1	20.5	17.8	9.1	8112000	260750	1165000	597650	235080	63854	474570	139800	116980	positive regulation of macromolecule biosynthetic process [GO:0010557]; regulation of gene expression [GO:0010468]; regulation of RNA metabolic process [GO:0051252]	cytoplasm [GO:0005737]; nucleus [GO:0005634]; ribonucleoprotein complex [GO:1990904]	RNA binding [GO:0003723]
I3L804	Tyrosine--tRNA ligase (EC 6.1.1.1) (Tyrosyl-tRNA synthetase)	YARS1	I3L804	5	5	5	tr|I3L804|I3L804_PIG Tyrosine--tRNA ligase OS=Sus scrofa OX=9823 GN=YARS1 PE=1 SV=2	5	5	5	2	4	1	5	2	4	1	9.8	59.055	528	32.628	9.8	4.2	7.8	2.1	324150	93985	6570.5	66538	6028.4	17839	2675.2	19341	4641.2	response to starvation [GO:0042594]; tyrosyl-tRNA aminoacylation [GO:0006437]	cytosol [GO:0005829]; nuclear body [GO:0016604]	ATP binding [GO:0005524]; tRNA binding [GO:0000049]; tyrosine-tRNA ligase activity [GO:0004831]	ssc:100621140;
P20461;A0A287APW7;A0A4X1T8G7	Eukaryotic translation initiation factor 2 subunit 3 (EC 3.6.5.3) (Eukaryotic translation initiation factor 2 subunit gamma) (eIF2-gamma)	EIF2S3 EIF2G	P20461;A0A287APW7;A0A4X1T8G7	5;4;4	5;4;4	5;4;4	sp|P20461|IF2G_PIG Eukaryotic translation initiation factor 2 subunit 3 OS=Sus scrofa OX=9823 GN=EIF2S3 PE=1 SV=2;tr|A0A287APW7|A0A287APW7_PIG protein-synthesizing GTPase OS=Sus scrofa OX=9823 GN=EIF2S3B PE=3 SV=2;tr|A0A4X1T8G7|A0A4X1T8G7_PIG protein-synth	5	5	4	4	4	4	4	4	4	4	13.1	51.065	472	63.548	11.2	11.2	11.2	11.2	1027700	309750	42952	127800	68398	61614	14323	23479	18323	cytoplasmic translational initiation [GO:0002183]	cytosol [GO:0005829]; eukaryotic translation initiation factor 2 complex [GO:0005850]	GTP binding [GO:0005525]; GTPase activity [GO:0003924]; methionyl-initiator methionine tRNA binding [GO:1990856]; translation initiation factor activity [GO:0003743]	ssc:100525970;
F1RKQ8;A0A286ZTD7;A0A8D1J2A8	Cleavage and polyadenylation specificity factor subunit 7	CPSF7	F1RKQ8;A0A286ZTD7	4;4;1	4;4;1	4;4;1	tr|F1RKQ8|F1RKQ8_PIG Cleavage and polyadenylation specific factor 7 OS=Sus scrofa OX=9823 GN=CPSF7 PE=1 SV=3;tr|A0A286ZTD7|A0A286ZTD7_PIG Cleavage and polyadenylation specific factor 7 OS=Sus scrofa OX=9823 GN=CPSF7 PE=1 SV=3	4	4	3	2	1	3	3	2	1	3	10	52.093	471	27.003	7.6	5.3	2.8	7.4	307060	33317	17579	8632.4	36758	10864	14135	3735.6	13810	co-transcriptional mRNA 3'-end processing, cleavage and polyadenylation pathway [GO:0180010]; mRNA alternative polyadenylation [GO:0110104]; protein heterotetramerization [GO:0051290]	cytoplasm [GO:0005737]; mRNA cleavage and polyadenylation specificity factor complex [GO:0005847]	mRNA binding [GO:0003729]
A0A5G2RH50;F1RQB6;A0A5G2QTF3;A0A287AAD3;A0A480DPE1;A0A8W4FA19;A0A286ZTN5	G3BP stress granule assembly factor 1	G3BP1	A0A5G2RH50;F1RQB6;A0A5G2QTF3;A0A287AAD3;A0A480DPE1;A0A8W4FA19;A0A286ZTN5	4;4;4;4;4;4;4	4;4;4;4;4;4;4	4;4;4;4;4;4;4	tr|A0A5G2RH50|A0A5G2RH50_PIG G3BP stress granule assembly factor 1 OS=Sus scrofa OX=9823 GN=G3BP1 PE=1 SV=1;tr|F1RQB6|F1RQB6_PIG G3BP stress granule assembly factor 1 OS=Sus scrofa OX=9823 GN=G3BP1 PE=1 SV=3;tr|A0A5G2QTF3|A0A5G2QTF3_PIG G3BP stress granule	4	4	2	2	3	2	2	2	3	2	15.3	41.448	366	44.175	9	7.1	12	7.9	812490	11513	123040	71256	63515	48404	97118	24618	45399			RNA binding [GO:0003723]
A0A287A6T1;A0A4X1VB61;A0A4X1VF13;G8ENL5;A0A5G2RG83;A0A5G2QY94;A0A4X1VB56;A0A4X1VHR7	RNA-binding protein EWS	EWSR1	A0A287A6T1;A0A4X1VB61;A0A4X1VF13;G8ENL5;A0A5G2RG83;A0A5G2QY94;A0A4X1VB56	4;4;4;4;4;3;3;1	4;4;4;4;4;3;3;1	4;4;4;4;4;3;3;1	tr|A0A287A6T1|A0A287A6T1_PIG EWS RNA binding protein 1 OS=Sus scrofa OX=9823 GN=EWSR1 PE=1 SV=3;tr|A0A4X1VB61|A0A4X1VB61_PIG EWS RNA binding protein 1 OS=Sus scrofa OX=9823 GN=EWSR1 PE=3 SV=1;tr|A0A4X1VF13|A0A4X1VF13_PIG EWS RNA binding protein 1 OS=Sus sc	4	4	1	1	1	1	1	1	1	1	10.9	59.861	567	100.97	2.5	2.5	2.5	2.5	3808300	73636	81002	116580	119700	44215	78113	65653	98890	regulation of DNA-templated transcription [GO:0006355]	nucleus [GO:0005634]	RNA binding [GO:0003723]; zinc ion binding [GO:0008270]
A0A4X1UY66;A0A8W4FM53;A0A287AJY0;A0A287AA79;I3LK71	Heteroous nuclear ribonucleoprotein C	HNRNPC	A0A4X1UY66;A0A8W4FM53;A0A287AJY0;A0A287AA79;I3LK71	4;4;4;4;4	4;4;4;4;4	4;4;4;4;4	tr|A0A4X1UY66|A0A4X1UY66_PIG Heteroous nuclear ribonucleoprotein C OS=Sus scrofa OX=9823 GN=HNRNPC PE=4 SV=1;tr|A0A8W4FM53|A0A8W4FM53_PIG Heteroous nuclear ribonucleoprotein C OS=Sus scrofa OX=9823 GN=HNRNPC PE=1 SV=1;tr|A0A287AJY0|A0A287AJY0_PIG Heterogen	4	4	4	1	4	4	4	1	4	4	15.5	25.298	232	39.296	15.5	6.9	15.5	15.5	518760	112590	2712.8	227810	168530	29262	1123.3	55808	61839			RNA binding [GO:0003723]
A0A5G2R7F8;A0A5G2QS05;A0A4X1UKA6;A0A287BPZ8;A0A4X1UKY3;A0A287B5H3;F1SKU5;A0A4X1ULP5;A0A8D0S1K0	Spermatid perinuclear RNA-binding protein	STRBP	A0A5G2R7F8;A0A5G2QS05;A0A4X1UKA6;A0A287BPZ8;A0A4X1UKY3;A0A287B5H3;F1SKU5;A0A4X1ULP5;A0A8D0S1K0	8;8;8;8;8;8;8;7;7	4;4;4;4;4;4;4;3;3	4;4;4;4;4;4;4;3;3	tr|A0A5G2R7F8|A0A5G2R7F8_PIG Spermatid perinuclear RNA-binding protein OS=Sus scrofa OX=9823 GN=STRBP PE=1 SV=1;tr|A0A5G2QS05|A0A5G2QS05_PIG Spermatid perinuclear RNA-binding protein OS=Sus scrofa OX=9823 GN=STRBP PE=1 SV=1;tr|A0A4X1UKA6|A0A4X1UKA6_PIG Spe	8	4	4	3	7	4	1	1	3	1	11.1	69.846	639	24.304	6.3	4.2	9.4	6.3	1114000	145700	79305	507630	152340	77013	81157	272020	124870	cell differentiation [GO:0030154]; spermatogenesis [GO:0007283]	cytoplasm [GO:0005737]	DNA binding [GO:0003677]; RNA binding [GO:0003723]
A0A5G2QC29;A0A287BKT5;Q06A95;A0A8W4FB57;A0A288CFU5;A0A8W4FPW0;A0A286ZSV8	Polypyrimidine tract-binding protein 3 (Regulator of differentiation 1)	PTBP3	A0A5G2QC29;A0A287BKT5;Q06A95;A0A8W4FB57;A0A288CFU5;A0A8W4FPW0;A0A286ZSV8	5;5;5;5;5;3;3	4;4;4;4;4;2;2	4;4;4;4;4;2;2	tr|A0A5G2QC29|A0A5G2QC29_PIG Polypyrimidine tract binding protein 3 OS=Sus scrofa OX=9823 GN=PTBP3 PE=1 SV=2;tr|A0A287BKT5|A0A287BKT5_PIG Polypyrimidine tract binding protein 3 OS=Sus scrofa OX=9823 GN=PTBP3 PE=1 SV=3;tr|Q06A95|Q06A95_PIG Polypyrimidine tr	5	4	4	2	4	3	3	1	3	2	8.4	54.443	500	37.588	7.8	4.2	7.8	5.6	657350	76811	6262.4	274780	40865	20000	9266.5	99971	24585	mRNA processing [GO:0006397]	nucleus [GO:0005634]	RNA binding [GO:0003723]
A0A287BL93;F1SA50;A0A8W4FMA7;A0A287BPD5;A0A287ASN3;A0A287AJ89;A0A286ZJK2;A0A8W4FEF5;A0A4X1VH62	Heterogeneous nuclear ribonucleoprotein M	HNRNPM	A0A287BL93;F1SA50;A0A8W4FMA7;A0A287BPD5;A0A287ASN3;A0A287AJ89;A0A286ZJK2;A0A8W4FEF5;A0A4X1VH62	31;30;29;29;29;29;25;24;22	31;30;29;29;29;29;25;24;22	4;3;3;3;3;3;3;3;3	tr|A0A287BL93|A0A287BL93_PIG Heteroous nuclear ribonucleoprotein M OS=Sus scrofa OX=9823 GN=HNRNPM PE=1 SV=2;tr|F1SA50|F1SA50_PIG Heteroous nuclear ribonucleoprotein M OS=Sus scrofa OX=9823 GN=HNRNPM PE=1 SV=3;tr|A0A8W4FMA7|A0A8W4FMA7_PIG Heteroous nuclear	31	4	12	10	9	14	3	3	3	3	44.1	77.496	730	323.31	18.5	14.1	13.2	22.1	26155000	863160	401150	1135200	1108900	99732	82188	137170	169350		cytoplasm [GO:0005737]; nucleus [GO:0005634]; ribonucleoprotein complex [GO:1990904]	mRNA binding [GO:0003729]
A0A287BM53;A0A5G2QBT0;Q29375;A0A287BIE2	60S ribosomal protein L7a	RPL7A	A0A287BM53;A0A5G2QBT0;Q29375	4;4;3;1	4;4;3;1	4;4;3;1	tr|A0A287BM53|A0A287BM53_PIG 60S ribosomal protein L7a OS=Sus scrofa OX=9823 GN=RPL7A PE=3 SV=2;tr|A0A5G2QBT0|A0A5G2QBT0_PIG 60S ribosomal protein L7a OS=Sus scrofa OX=9823 PE=3 SV=1;sp|Q29375|RL7A_PIG Large ribosomal subunit protein eL8 (Fragment) OS=Sus	4	4	2	1	3	3	2	1	3	3	17	31.126	276	27.601	7.6	4.7	11.6	11.6	233600	24777	3813.9	69029	36625	9213.2	3990.2	19697	10763	maturation of LSU-rRNA [GO:0000470]	cytosolic large ribosomal subunit [GO:0022625]; membrane [GO:0016020]; nucleolus [GO:0005730]	RNA binding [GO:0003723]; structural constituent of ribosome [GO:0003735]
A0A287BQ02;A0A8W4FI85;F1SV06	Polyadenylate-binding protein (PABP)	PABPC4	A0A287BQ02;A0A8W4FI85;F1SV06	11;10;10	4;3;3	4;3;3	tr|A0A287BQ02|A0A287BQ02_PIG Polyadenylate-binding protein OS=Sus scrofa OX=9823 GN=PABPC4 PE=1 SV=2;tr|A0A8W4FI85|A0A8W4FI85_PIG Polyadenylate-binding protein OS=Sus scrofa OX=9823 GN=PABPC4 PE=1 SV=1;tr|F1SV06|F1SV06_PIG Polyadenylate-binding protein OS=	11	4	3	6	3	6	0	2	0	2	15.5	72.346	660	27.584	6.5	11.2	6.5	11.2	176780	0	20604	0	22005	0	14756	0	12701	myeloid cell development [GO:0061515]; regulation of mRNA stability [GO:0043488]	cytoplasmic stress granule [GO:0010494]; cytosol [GO:0005829]; nucleus [GO:0005634]; ribonucleoprotein complex [GO:1990904]	mRNA 3'-UTR binding [GO:0003730]; poly(A) binding [GO:0008143]; poly(U) RNA binding [GO:0008266]
A0A287BQU7;A0A8W4FE06;A0A8D1FPW3;Q29329	Small nuclear ribonucleoprotein Sm D2 (Sm-D2) (snRNP core protein D2)	SNRPD2	A0A287BQU7;A0A8W4FE06;A0A8D1FPW3	4;4;4;1	4;4;4;1	4;4;4;1	tr|A0A287BQU7|A0A287BQU7_PIG Small nuclear ribonucleoprotein Sm D2 OS=Sus scrofa OX=9823 GN=SNRPD2 PE=1 SV=1;tr|A0A8W4FE06|A0A8W4FE06_PIG Small nuclear ribonucleoprotein Sm D2 OS=Sus scrofa OX=9823 GN=SNRPD2 PE=1 SV=1;tr|A0A8D1FPW3|A0A8D1FPW3_PIG Small nuc	4	4	2	2	2	2	2	2	2	2	31.4	13.527	118	49.696	16.1	16.9	16.9	16.9	959230	109030	16857	35577	27980	40803	10584	10231	14586	mRNA processing [GO:0006397]; RNA splicing [GO:0008380]	cytosol [GO:0005829]; small nuclear ribonucleoprotein complex [GO:0030532]	RNA binding [GO:0003723]	ssc:100626720;
A0A288CFV0;Q06AA0;A0A287BSU8;F6QB00;A0A286ZX74	Serine and arginine rich splicing factor 6	SRSF6	A0A288CFV0;Q06AA0;A0A287BSU8;F6QB00	4;4;3;2;1	4;4;3;2;1	4;4;3;2;1	tr|A0A288CFV0|A0A288CFV0_PIG Serine and arginine rich splicing factor 6 OS=Sus scrofa OX=9823 GN=SRSF6 PE=1 SV=2;tr|Q06AA0|Q06AA0_PIG SFRS6 OS=Sus scrofa OX=9823 GN=SRSF6 PE=1 SV=1;tr|A0A287BSU8|A0A287BSU8_PIG Serine and arginine rich splicing factor 4 OS=	4	4	3	2	2	3	3	2	2	3	12.1	35.464	305	30.573	9.8	5.9	5.9	9.8	541630	58660	40554	65842	49944	19614	28936	27444	23567			RNA binding [GO:0003723]
A1XQU9;A0A4X1SWA8;A0A5G2Q7Q1;F1SMQ1;A0A8W4FQ81	Small ribosomal subunit protein uS10 (40S ribosomal protein S20)	RPS20	A1XQU9;A0A4X1SWA8;A0A5G2Q7Q1;F1SMQ1	4;4;2;2;1	4;4;2;2;1	4;4;2;2;1	sp|A1XQU9|RS20_PIG Small ribosomal subunit protein uS10 OS=Sus scrofa OX=9823 GN=RPS20 PE=1 SV=1;tr|A0A4X1SWA8|A0A4X1SWA8_PIG Small ribosomal subunit protein uS10 OS=Sus scrofa OX=9823 GN=RPS20 PE=3 SV=1;tr|A0A5G2Q7Q1|A0A5G2Q7Q1_PIG Ribosomal protein S20 O	4	4	2	1	4	4	2	1	4	4	28.6	13.333	119	40.216	18.5	5.9	28.6	28.6	2704100	131920	28301	134590	88619	78077	28882	65396	53470	translation [GO:0006412]	cytoplasmic side of rough endoplasmic reticulum membrane [GO:0098556]; cytosolic small ribosomal subunit [GO:0022627]	RNA binding [GO:0003723]; structural constituent of ribosome [GO:0003735]	ssc:414395;
A0A8D1LU88;I3LH62;A0A8D1UP23;A0A5G2QEG2;A0A5G2QCD0;A0A5G2QTK9;A0A4X1V3J4;A0A4X1V102	FMR1 autosomal homolog 1	FXR1	A0A8D1LU88;I3LH62;A0A8D1UP23;A0A5G2QEG2;A0A5G2QCD0;A0A5G2QTK9;A0A4X1V3J4	5;5;4;3;3;3;3;2	5;5;4;3;3;3;3;2	4;4;3;2;2;2;2;1	tr|A0A8D1LU88|A0A8D1LU88_PIG FMR1 autosomal homolog 1 OS=Sus scrofa OX=9823 GN=FXR1 PE=3 SV=1;tr|I3LH62|I3LH62_PIG RNA-binding protein FXR1 OS=Sus scrofa OX=9823 GN=FXR1 PE=1 SV=1;tr|A0A8D1UP23|A0A8D1UP23_PIG RNA-binding protein FXR1 OS=Sus scrofa OX=9823	5	4	3	1	3	1	2	0	2	0	9.8	72.541	646	32.233	5.7	1.2	5.7	1.2	275250	69408	9477.8	21865	14432	21359	8529.8	7385.7	8763.5	muscle organ development [GO:0007517]; regulation of translation [GO:0006417]	cytoplasmic ribonucleoprotein granule [GO:0036464]	mRNA binding [GO:0003729]
I3LSJ4;A0A4X1SPK7	Splicing factor 3B subunit 3 (Pre-mRNA-splicing factor SF3b 130 kDa subunit) (Spliceosome-associated protein 130)	SF3B3	I3LSJ4;A0A4X1SPK7	4;2	4;2	4;2	tr|I3LSJ4|I3LSJ4_PIG Splicing factor 3b subunit 3 OS=Sus scrofa OX=9823 GN=SF3B3 PE=1 SV=3;tr|A0A4X1SPK7|A0A4X1SPK7_PIG Splicing factor 3b subunit 3 OS=Sus scrofa OX=9823 GN=SF3B3 PE=4 SV=1	4	4	2	1	2	1	2	1	2	1	4	132.92	1193	24.875	2.5	1.2	2.5	1.2	108470	10371	9269.3	20714	4888.6	5621	11667	10953	5201.9	mRNA splicing, via spliceosome [GO:0000398]; negative regulation of protein catabolic process [GO:0042177]	catalytic step 2 spliceosome [GO:0071013]; nucleolus [GO:0005730]; nucleoplasm [GO:0005654]; nucleus [GO:0005634]; U12-type spliceosomal complex [GO:0005689]; U2 snRNP [GO:0005686]; U2-type precatalytic spliceosome [GO:0071005]	protein-containing complex binding [GO:0044877]; U2 snRNA binding [GO:0030620]
P62831	Large ribosomal subunit protein uL14 (60S ribosomal protein L23) (Ribosomal protein L17)	RPL23	P62831	4	4	4	sp|P62831|RL23_PIG Large ribosomal subunit protein uL14 OS=Sus scrofa OX=9823 GN=RPL23 PE=1 SV=1	4	4	4	1	4	3	4	1	4	3	29.3	14.865	140	28.091	29.3	10.7	29.3	23.6	3431100	411450	33138	310630	398430	246170	188910	170240	321420	cellular response to actinomycin D [GO:0072717]; G1 to G0 transition [GO:0070314]; negative regulation of transcription by RNA polymerase II [GO:0000122]; negative regulation of ubiquitin-dependent protein catabolic process [GO:2000059]; positive regulation of cell population proliferation [GO:0008284]; positive regulation of gene expression [GO:0010628]; positive regulation of signal transductio…	cytoplasmic side of rough endoplasmic reticulum membrane [GO:0098556]; cytosolic large ribosomal subunit [GO:0022625]; large ribosomal subunit [GO:0015934]; nucleolus [GO:0005730]; nucleoplasm [GO:0005654]	large ribosomal subunit rRNA binding [GO:0070180]; structural constituent of ribosome [GO:0003735]; transcription coactivator binding [GO:0001223]; ubiquitin ligase inhibitor activity [GO:1990948]; ubiquitin protein ligase binding [GO:0031625]	ssc:414398;
Q06A98;A0A286ZI50	Serine/arginine-rich splicing factor 2 (Splicing component, 35 kDa) (Splicing factor SC35) (SC-35) (Splicing factor, arginine/serine-rich 2)	SRSF2 SFRS2	Q06A98	4;1	4;1	4;1	sp|Q06A98|SRSF2_PIG Serine/arginine-rich splicing factor 2 OS=Sus scrofa OX=9823 GN=SRSF2 PE=2 SV=1	4	4	3	3	3	3	3	3	3	3	18.1	25.448	221	35.815	14.5	14.5	14.5	14.5	1497900	107720	98562	374800	123920	41175	58587	126660	64832	mRNA processing [GO:0006397]; regulation of alternative mRNA splicing, via spliceosome [GO:0000381]; RNA splicing [GO:0008380]	cytosol [GO:0005829]; nuclear speck [GO:0016607]	RNA binding [GO:0003723]	ssc:768117;
A0A287A9H4	Heterogeneous nuclear ribonucleoprotein H2	HNRNPH2	A0A287A9H4	10	9	3	tr|A0A287A9H4|A0A287A9H4_PIG Heterogeneous nuclear ribonucleoprotein H2 OS=Sus scrofa OX=9823 GN=HNRNPH2 PE=1 SV=2	10	3	10	3	9	10	3	1	3	3	25.6	49.249	449	274.35	25.6	9.4	25.6	25.6	12410000	3238500	140110	2402500	3301900	716050	36509	530640	1000800	regulation of RNA splicing [GO:0043484]	cytosol [GO:0005829]; nucleoplasm [GO:0005654]; ribonucleoprotein complex [GO:1990904]	RNA binding [GO:0003723]
D3K5N7;A0A287AFC3;A0A4X1VNV6	ELAV-like protein	ELAVL1	D3K5N7;A0A287AFC3;A0A4X1VNV6	3;3;2	3;3;2	3;3;2	tr|D3K5N7|D3K5N7_PIG ELAV-like protein OS=Sus scrofa OX=9823 GN=ELAVL1 PE=1 SV=1;tr|A0A287AFC3|A0A287AFC3_PIG ELAV-like protein OS=Sus scrofa OX=9823 GN=ELAVL1 PE=1 SV=2;tr|A0A4X1VNV6|A0A4X1VNV6_PIG ELAV like RNA binding protein 1 OS=Sus scrofa OX=9823 GN=	3	3	2	2	2	2	2	2	2	2	10.1	36.134	326	26.066	6.7	6.7	6.7	6.7	490720	70493	111840	13858	90456	29567	96585	34293	66890	3'-UTR-mediated mRNA stabilization [GO:0070935]; lncRNA-mediated post-transcriptional gene silencing [GO:0000512]; negative regulation of miRNA-mediated gene silencing [GO:0060965]; positive regulation of translation [GO:0045727]; protein homooligomerization [GO:0051260]; protein import into nucleus [GO:0006606]; regulation of stem cell population maintenance [GO:2000036]	cytoplasmic stress granule [GO:0010494]; cytoplasmic vesicle [GO:0031410]; cytosol [GO:0005829]; endoplasmic reticulum [GO:0005783]; glutamatergic synapse [GO:0098978]; nucleoplasm [GO:0005654]; postsynapse [GO:0098794]; ribonucleoprotein complex [GO:1990904]; sarcoplasm [GO:0016528]	double-stranded RNA binding [GO:0003725]; lncRNA binding [GO:0106222]; miRNA binding [GO:0035198]; mRNA 3'-UTR AU-rich region binding [GO:0035925]; protein homodimerization activity [GO:0042803]; protein kinase binding [GO:0019901]	ssc:100337681;
A0A287AG39;A0A4X1USC1;I3LBT8	Small nuclear ribonucleoprotein-associated protein	SNRPB	A0A287AG39;A0A4X1USC1;I3LBT8	3;3;3	3;3;3	3;3;3	tr|A0A287AG39|A0A287AG39_PIG Small nuclear ribonucleoprotein-associated protein OS=Sus scrofa OX=9823 GN=SNRPB PE=3 SV=1;tr|A0A4X1USC1|A0A4X1USC1_PIG Small nuclear ribonucleoprotein-associated protein OS=Sus scrofa OX=9823 GN=SNRPN PE=3 SV=1;tr|I3LBT8|I3LB	3	3	2	2	1	1	2	2	1	1	13	23.67	231	19.049	9.5	9.5	3	3	707700	112090	27175	27186	20776	66842	19654	14901	16390	mRNA splicing, via spliceosome [GO:0000398]	catalytic step 2 spliceosome [GO:0071013]; cytoplasm [GO:0005737]; U1 snRNP [GO:0005685]; U2 snRNP [GO:0005686]; U2-type prespliceosome [GO:0071004]; U4 snRNP [GO:0005687]; U4/U6 x U5 tri-snRNP complex [GO:0046540]; U5 snRNP [GO:0005682]	RNA binding [GO:0003723]; snRNP binding [GO:0070990]
A0A287AJB4;A0A287AGI3;A0A4X1TFK9;A0A480VX84	Splicing factor U2AF 35 kDa subunit isoform X1 (U2 small nuclear RNA auxiliary factor 1)	U2AF1	A0A287AJB4;A0A287AGI3	3;2;1;1	3;2;1;1	3;2;1;1	tr|A0A287AJB4|A0A287AJB4_PIG Splicing factor U2AF 35 kDa subunit isoform X1 OS=Sus scrofa OX=9823 GN=U2AF1 PE=4 SV=1;tr|A0A287AGI3|A0A287AGI3_PIG U2 small nuclear RNA auxiliary factor 1 OS=Sus scrofa OX=9823 GN=U2AF1 PE=4 SV=1	3	3	1	1	2	1	1	1	2	1	12.6	27.815	239	32.909	5.4	5.4	9.2	5.4	934640	66246	10473	203570	26529	36820	9878	99820	21436	mRNA splicing, via spliceosome [GO:0000398]	catalytic step 2 spliceosome [GO:0071013]; nuclear speck [GO:0016607]; U2AF complex [GO:0089701]	RNA binding [GO:0003723]; RS domain binding [GO:0050733]; zinc ion binding [GO:0008270]
A0A5G2QY70;A0A287B742;A0A287B6J4	RNA-binding protein RO60 (60 kDa SS-A/Ro ribonucleoprotein) (TROVE domain family member 2)	RO60	A0A5G2QY70;A0A287B742;A0A287B6J4	3;3;3	3;3;3	3;3;3	tr|A0A5G2QY70|A0A5G2QY70_PIG Ro60, Y RNA binding protein OS=Sus scrofa OX=9823 GN=RO60 PE=1 SV=1;tr|A0A287B742|A0A287B742_PIG Ro60, Y RNA binding protein OS=Sus scrofa OX=9823 GN=RO60 PE=1 SV=2;tr|A0A287B6J4|A0A287B6J4_PIG Ro60, Y RNA binding protein OS=Su	3	3	2	2	1	2	2	2	1	2	5	58.296	518	18.217	3.3	3.3	1.5	3.3	250150	38518	25992	32885	31702	17640	19559	12127	19348		cytoplasm [GO:0005737]; ribonucleoprotein complex [GO:1990904]	metal ion binding [GO:0046872]; RNA binding [GO:0003723]
A0A4X1VF00	RNA-binding protein 3 (RNA-binding motif protein 3)	RBM3	A0A4X1VF00	3	3	3	tr|A0A4X1VF00|A0A4X1VF00_PIG RNA binding motif protein 3 OS=Sus scrofa OX=9823 GN=RBM3 PE=4 SV=1	3	3	1	2	2	2	1	2	2	2	21.3	16.879	155	70.763	6.5	13.5	14.2	13.5	1299500	25360	37641	110200	42549	11908	25162	29742	21571	positive regulation of mRNA splicing, via spliceosome [GO:0048026]; regulation of translation [GO:0006417]	cytoplasm [GO:0005737]; nucleoplasm [GO:0005654]; spliceosomal complex [GO:0005681]	ribosomal large subunit binding [GO:0043023]; RNA binding [GO:0003723]
A0A8W4FF21;A0A4X1W2B6;A0A8W4FEX7;A0A8W4F8S1;A0A4X1TYR3;A0A8W4FHM5	40S ribosomal protein S27	LOC110262272	A0A8W4FF21;A0A4X1W2B6;A0A8W4FEX7;A0A8W4F8S1;A0A4X1TYR3	3;3;2;2;2;1	3;3;2;2;2;1	3;3;2;2;2;1	tr|A0A8W4FF21|A0A8W4FF21_PIG 40S ribosomal protein S27 OS=Sus scrofa OX=9823 GN=LOC110262272 PE=3 SV=1;tr|A0A4X1W2B6|A0A4X1W2B6_PIG 40S ribosomal protein S27 OS=Sus scrofa OX=9823 GN=RPS27 PE=1 SV=1;tr|A0A8W4FEX7|A0A8W4FEX7_PIG 40S ribosomal protein S27 OS	3	3	3	3	3	3	3	3	3	3	38.1	9.6212	84	23.897	38.1	38.1	38.1	38.1	1863700	329440	138350	208840	218560	182760	115200	102830	172080	ribosomal small subunit assembly [GO:0000028]; translation [GO:0006412]	cytosolic small ribosomal subunit [GO:0022627]	RNA binding [GO:0003723]; structural constituent of ribosome [GO:0003735]; zinc ion binding [GO:0008270]
A0A8D0TVT9;Q0MVN8;Q19QT8	Quinone oxidoreductase (EC 1.6.5.5) (NADPH:quinone reductase) (Zeta-crystallin)	CRYZ	A0A8D0TVT9;Q0MVN8;Q19QT8	3;3;3	3;3;3	3;3;3	tr|A0A8D0TVT9|A0A8D0TVT9_PIG Crystallin zeta OS=Sus scrofa OX=9823 GN=CRYZ PE=3 SV=1;sp|Q0MVN8|QOR_PIG Quinone oxidoreductase OS=Sus scrofa OX=9823 GN=CRYZ PE=2 SV=1;tr|Q19QT8|Q19QT8_PIG Crystallin zeta OS=Sus scrofa OX=9823 GN=CRYZ PE=2 SV=1	3	3	2	2	2	2	2	2	2	2	10.5	31.62	296	39.703	6.4	6.4	6.4	6.4	975110	142200	170080	115410	196860	53445	108480	43074	106730		cytoplasm [GO:0005737]	oxidoreductase activity [GO:0016491]; RNA binding [GO:0003723]; zinc ion binding [GO:0008270]
A0A8W4F9P0;A0A8D0UXS6	TAR DNA-binding protein 43	TARDBP	A0A8W4F9P0;A0A8D0UXS6	3;3	3;3	3;3	tr|A0A8W4F9P0|A0A8W4F9P0_PIG TAR DNA binding protein OS=Sus scrofa OX=9823 GN=TARDBP PE=1 SV=1;tr|A0A8D0UXS6|A0A8D0UXS6_PIG TAR DNA-binding protein 43 OS=Sus scrofa OX=9823 GN=TARDBP PE=4 SV=1	3	3	2	2	2	2	2	2	2	2	9.5	33.328	295	18.684	5.8	5.8	5.8	5.8	285780	36493	32348	38401	22831	14551	21386	12986	11051	mRNA processing [GO:0006397]; RNA splicing [GO:0008380]	nucleus [GO:0005634]	RNA binding [GO:0003723]
A0A8D0WX68	Interferon induced protein with tetratricopeptide repeats 5	IFIT5	A0A8D0WX68	3	3	3	tr|A0A8D0WX68|A0A8D0WX68_PIG Interferon induced protein with tetratricopeptide repeats 5 OS=Sus scrofa OX=9823 GN=IFIT5 PE=3 SV=1	3	3	3	3	3	3	3	3	3	3	5.7	56.854	489	18.999	5.7	5.7	5.7	5.7	9422100	3806100	139770	2783000	2689100	844850	3236700	910270	1002600	defense response to virus [GO:0051607]; negative regulation of viral genome replication [GO:0045071]; positive regulation of canonical NF-kappaB signal transduction [GO:0043123]	actin cytoskeleton [GO:0015629]; apical part of cell [GO:0045177]; cytosol [GO:0005829]; IkappaB kinase complex [GO:0008385]; ruffle membrane [GO:0032587]	double-stranded DNA binding [GO:0003690]; poly(U) RNA binding [GO:0008266]; RNA binding [GO:0003723]; RNA cap binding [GO:0000339]; tRNA binding [GO:0000049]
A0A8W4FAT6	Poly(rC) binding protein 1	PCBP1	A0A8W4FAT6	6	3	3	tr|A0A8W4FAT6|A0A8W4FAT6_PIG Poly(rC) binding protein 1 OS=Sus scrofa OX=9823 GN=PCBP1 PE=1 SV=1	6	3	4	5	4	4	2	2	1	2	23.3	33.931	322	18.797	15.8	20.5	15.5	15.8	702220	30651	180290	47929	23478	11456	178980	31345	11108	positive regulation of transcription by RNA polymerase II [GO:0045944]; viral RNA genome replication [GO:0039694]	cytoplasm [GO:0005737]; cytoplasmic ribonucleoprotein granule [GO:0036464]; cytosol [GO:0005829]; nuclear speck [GO:0016607]; nucleoplasm [GO:0005654]; nucleus [GO:0005634]	DNA-binding transcription factor activity, RNA polymerase II-specific [GO:0000981]; mRNA binding [GO:0003729]; sequence-specific single stranded DNA binding [GO:0098847]; single-stranded DNA binding [GO:0003697]
F1RHH8	Pre-mRNA-processing-splicing factor 8 (Splicing factor Prp8)	PRPF8	F1RHH8	3	3	3	tr|F1RHH8|F1RHH8_PIG Pre-mRNA processing factor 8 OS=Sus scrofa OX=9823 GN=PRPF8 PE=1 SV=3	3	3	1	1	1	1	1	1	1	1	1.3	273.6	2335	24.971	0.4	0.4	0.5	0.5	100280	4606.6	14133	4831	2676.7	0	0	2384.5	2020.1	spliceosomal tri-snRNP complex assembly [GO:0000244]	catalytic step 2 spliceosome [GO:0071013]; nuclear speck [GO:0016607]; U2-type catalytic step 1 spliceosome [GO:0071006]; U2-type catalytic step 2 spliceosome [GO:0071007]; U2-type precatalytic spliceosome [GO:0071005]; U4/U6 x U5 tri-snRNP complex [GO:0046540]; U5 snRNP [GO:0005682]	K63-linked polyubiquitin modification-dependent protein binding [GO:0070530]; metallopeptidase activity [GO:0008237]; pre-mRNA intronic binding [GO:0097157]; U1 snRNA binding [GO:0030619]; U2 snRNA binding [GO:0030620]; U5 snRNA binding [GO:0030623]; U6 snRNA binding [GO:0017070]
F2Z5Q9;A0A4X1SMQ2	Nuclear cap-binding protein subunit 2 (20 kDa nuclear cap-binding protein)	NCBP2	F2Z5Q9	3;1	3;1	3;1	tr|F2Z5Q9|F2Z5Q9_PIG Nuclear cap-binding protein subunit 2 OS=Sus scrofa OX=9823 GN=NCBP2 PE=1 SV=1	3	3	3	3	3	3	3	3	3	3	17.3	18.001	156	47.838	17.3	17.3	17.3	17.3	1488000	270300	199900	159050	353520	93704	113350	48463	196680	histone mRNA metabolic process [GO:0008334]; mRNA cis splicing, via spliceosome [GO:0045292]; mRNA export from nucleus [GO:0006406]; mRNA splicing, via spliceosome [GO:0000398]; mRNA transcription by RNA polymerase II [GO:0042789]; nuclear-transcribed mRNA catabolic process, nonsense-mediated decay [GO:0000184]; positive regulation of mRNA 3'-end processing [GO:0031442]; regulation of translation…	ciliary basal body [GO:0036064]; cytosol [GO:0005829]; nuclear cap binding complex [GO:0005846]; nucleoplasm [GO:0005654]	mRNA binding [GO:0003729]; RNA 7-methylguanosine cap binding [GO:0000340]; RNA cap binding [GO:0000339]; snRNA binding [GO:0017069]	ssc:100156513;
I3LG95;I3LQ47;F1SLN0	ATP-dependent RNA helicase DHX29 (EC 3.6.4.13) (DEAH box protein 29)	DHX29	I3LG95;I3LQ47	3;3;1	3;3;1	3;3;1	tr|I3LG95|I3LG95_PIG ATP-dependent RNA helicase DHX29 OS=Sus scrofa OX=9823 GN=DHX29 PE=1 SV=3;tr|I3LQ47|I3LQ47_PIG ATP-dependent RNA helicase DHX29 OS=Sus scrofa OX=9823 GN=DHX29 PE=1 SV=2	3	3	1	2	2	1	1	2	2	1	2.8	157.01	1384	17.726	1	1.9	1.9	0.9	94532	2854.3	11690	22622	10288	6071.3	10042	7871.8	8820.1	formation of translation preinitiation complex [GO:0001731]; positive regulation of translational initiation [GO:0045948]; ribosome assembly [GO:0042255]	cytosolic small ribosomal subunit [GO:0022627]; eukaryotic 43S preinitiation complex [GO:0016282]	ATP binding [GO:0005524]; ATP hydrolysis activity [GO:0016887]; helicase activity [GO:0004386]; ribosomal small subunit binding [GO:0043024]; RNA binding [GO:0003723]; RNA helicase activity [GO:0003724]; translation activator activity [GO:0008494]; translation initiation factor activity [GO:0003743]
A0A286ZW72;I3LIZ8;A1XQU3;A0A4X1TRI7	Large ribosomal subunit protein eL14 (60S ribosomal protein L14)	RPL14	A0A286ZW72;I3LIZ8;A1XQU3;A0A4X1TRI7	2;2;2;2	2;2;2;2	2;2;2;2	tr|A0A286ZW72|A0A286ZW72_PIG Large ribosomal subunit protein eL14 OS=Sus scrofa OX=9823 GN=RPL14 PE=3 SV=2;tr|I3LIZ8|I3LIZ8_PIG Large ribosomal subunit protein eL14 OS=Sus scrofa OX=9823 GN=LOC100739087 PE=3 SV=1;sp|A1XQU3|RL14_PIG Large ribosomal subunit	2	2	2	2	1	2	2	2	1	2	10.9	23.039	211	13.529	10.9	10.9	5.7	10.9	1010600	364500	17316	171590	50310	51910	9156.1	146340	38328	translation [GO:0006412]	intracellular membrane-bounded organelle [GO:0043231]; organelle membrane [GO:0031090]; ribonucleoprotein complex [GO:1990904]; ribosome [GO:0005840]	RNA binding [GO:0003723]; structural constituent of ribosome [GO:0003735]
A0A287AR71;A0A287AXH8;A0A287B282;I3L8B8;A0A5G2QQJ1;A0A287BLJ8;I3LG16	Heteroous nuclear ribonucleoprotein L like	HNRNPLL	A0A287AR71;A0A287AXH8;A0A287B282;I3L8B8;A0A5G2QQJ1;A0A287BLJ8;I3LG16	3;3;3;2;2;2;2	2;2;2;1;1;1;1	2;2;2;1;1;1;1	tr|A0A287AR71|A0A287AR71_PIG Heteroous nuclear ribonucleoprotein L like OS=Sus scrofa OX=9823 GN=HNRNPLL PE=1 SV=2;tr|A0A287AXH8|A0A287AXH8_PIG Heteroous nuclear ribonucleoprotein L like OS=Sus scrofa OX=9823 GN=HNRNPLL PE=4 SV=2;tr|A0A287B282|A0A287B282_P	3	2	2	1	3	2	1	0	2	1	5.7	56.469	507	12.163	3.9	1.4	5.7	3.9	47507	1547.8	0	33522	3841.3	945.01	0	18183	2142.9	mRNA processing [GO:0006397]	nucleus [GO:0005634]	RNA binding [GO:0003723]
A0A287BSF9	RISC-loading complex subunit TARBP2	TARBP2	A0A287BSF9	2	2	2	tr|A0A287BSF9|A0A287BSF9_PIG RISC-loading complex subunit TARBP2 OS=Sus scrofa OX=9823 GN=TARBP2 PE=3 SV=2	2	2	2	1	2	2	2	1	2	2	6.8	38.918	366	21.005	6.8	2.7	6.8	6.8	146260	27192	11570	76000	30673	6104.9	7348.9	32097	19088	global gene silencing by mRNA cleavage [GO:0098795]; multicellular organism growth [GO:0035264]; negative regulation of cytoplasmic pattern recognition receptor signaling pathway [GO:0039532]; negative regulation of defense response to virus by host [GO:0050689]; neural precursor cell proliferation [GO:0061351]; positive regulation of muscle cell differentiation [GO:0051149]; positive regulation …	cytoplasm [GO:0005737]; nuclear body [GO:0016604]; nucleus [GO:0005634]; perinuclear region of cytoplasm [GO:0048471]; RISC complex [GO:0016442]; RISC-loading complex [GO:0070578]	double-stranded RNA binding [GO:0003725]; enzyme binding [GO:0019899]; miRNA binding [GO:0035198]; pre-miRNA binding [GO:0070883]; protein homodimerization activity [GO:0042803]; protein sequestering activity [GO:0140311]; siRNA binding [GO:0035197]	ssc:100518071;
F1S3B9;A0A4X1SFX8;A0A287AFD4	Zinc finger protein 346	ZNF346	F1S3B9;A0A4X1SFX8;A0A287AFD4	2;2;1	2;2;1	2;2;1	tr|F1S3B9|F1S3B9_PIG Zinc finger protein 346 OS=Sus scrofa OX=9823 GN=ZNF346 PE=4 SV=2;tr|A0A4X1SFX8|A0A4X1SFX8_PIG Zinc finger protein 346 OS=Sus scrofa OX=9823 GN=ZNF346 PE=4 SV=1;tr|A0A287AFD4|A0A287AFD4_PIG Zinc finger protein 346 OS=Sus scrofa OX=9823	2	2	2	1	2	1	2	1	2	1	8.1	34.802	310	12.283	8.1	4.2	8.1	4.2	92389	16834	10293	39603	11003	6755.2	7578.6	21284	12201		cytoplasm [GO:0005737]; nucleolus [GO:0005730]; nucleoplasm [GO:0005654]	double-stranded RNA binding [GO:0003725]; enzyme binding [GO:0019899]; miRNA binding [GO:0035198]; zinc ion binding [GO:0008270]
A0A4X1W4V1;F2Z5V3;A0A286ZLE8;A0A287AJR4	NHP2-like protein 1	SNU13	A0A4X1W4V1;F2Z5V3;A0A286ZLE8;A0A287AJR4	2;2;1;1	2;2;1;1	2;2;1;1	tr|A0A4X1W4V1|A0A4X1W4V1_PIG NHP2-like protein 1 OS=Sus scrofa OX=9823 GN=SNU13 PE=3 SV=1;tr|F2Z5V3|F2Z5V3_PIG NHP2-like protein 1 OS=Sus scrofa OX=9823 GN=SNU13 PE=3 SV=2;tr|A0A286ZLE8|A0A286ZLE8_PIG Ribosomal protein eL8/eL30/eS12/Gadd45 domain-containin	2	2	2	1	1	1	2	1	1	1	18.8	14.173	128	16.932	18.8	9.4	9.4	9.4	255340	162850	8264.2	25302	15437	92145	8439.1	15089	13505	mRNA splicing, via spliceosome [GO:0000398]; ribosome biogenesis [GO:0042254]	nucleolus [GO:0005730]; U4/U6 x U5 tri-snRNP complex [GO:0046540]	RNA binding [GO:0003723]	ssc:100155420;
A0A5G2QWF3	Ribosomal RNA processing 12 homolog	RRP12	A0A5G2QWF3	2	2	2	tr|A0A5G2QWF3|A0A5G2QWF3_PIG Ribosomal RNA processing 12 homolog OS=Sus scrofa OX=9823 GN=RRP12 PE=3 SV=1	2	2	2	1	2	1	2	1	2	1	2.3	138.54	1256	13.787	2.3	1.2	2.3	1.1	58757	24515	2578.9	8119.6	3873.6	7971.2	2360.4	2670.3	5148.5		cytosol [GO:0005829]; nucleolus [GO:0005730]; plasma membrane [GO:0005886]	RNA binding [GO:0003723]
F1S6R1;A0A8W4FM31;A0A287AK75;A0A287A085;A0A286ZNG8	Cold-inducible RNA-binding protein (Glycine-rich RNA-binding protein CIRP)	CIRBP	F1S6R1;A0A8W4FM31;A0A287AK75;A0A287A085;A0A286ZNG8	2;1;1;1;1	2;1;1;1;1	2;1;1;1;1	tr|F1S6R1|F1S6R1_PIG Cold-inducible RNA-binding protein OS=Sus scrofa OX=9823 GN=CIRBP PE=1 SV=1;tr|A0A8W4FM31|A0A8W4FM31_PIG Cold inducible RNA binding protein OS=Sus scrofa OX=9823 GN=CIRBP PE=1 SV=1;tr|A0A287AK75|A0A287AK75_PIG Cold-inducible RNA-bindin	2	2	2	2	2	2	2	2	2	2	12.8	18.607	172	53.965	12.8	12.8	12.8	12.8	1090200	33589	36428	173700	48160	15601	27703	82819	32010		cytoplasm [GO:0005737]; nucleoplasm [GO:0005654]	RNA binding [GO:0003723]
I3L816	Heteroous nuclear ribonucleoprotein H1	HNRNPH1	I3L816	9	2	2	tr|I3L816|I3L816_PIG Heteroous nuclear ribonucleoprotein H1 OS=Sus scrofa OX=9823 GN=HNRNPH1 PE=1 SV=4	9	2	9	4	8	9	2	2	2	2	21.7	52.004	471	33.434	21.7	11.3	21.7	21.7	7211700	1447200	125520	1204300	1871400	689860	113530	565540	1182100	regulation of RNA splicing [GO:0043484]	catalytic step 2 spliceosome [GO:0071013]; cytosol [GO:0005829]; nucleoplasm [GO:0005654]; ribonucleoprotein complex [GO:1990904]	identical protein binding [GO:0042802]; RNA binding [GO:0003723]
Q06A96	U1 small nuclear ribonucleoprotein A	SNRPB2	Q06A96	2	2	2	tr|Q06A96|Q06A96_PIG RU2B OS=Sus scrofa OX=9823 GN=SNRPB2 PE=2 SV=1	2	2	1	1	2	2	1	1	2	2	9.3	25.468	225	16.353	4.9	4.9	9.3	9.3	379800	17958	5708.2	67757	39510	11467	5853.6	24263	22473	mRNA splicing, via spliceosome [GO:0000398]	cytoplasmic ribonucleoprotein granule [GO:0036464]; fibrillar center [GO:0001650]; nuclear speck [GO:0016607]; U1 snRNP [GO:0005685]; U2 snRNP [GO:0005686]; U2-type catalytic step 2 spliceosome [GO:0071007]; U2-type precatalytic spliceosome [GO:0071005]	U1 snRNA binding [GO:0030619]	ssc:768116;
A0A4X1V940;F1SR21;A0A8D1ETA0;A0A8D1YNJ3;A0A5G2QP16;A0A8D1A6M4;A0A287A3H0;A0A4X1V930	LUC7 like 2, pre-mRNA splicing factor	LUC7L2	A0A4X1V940;F1SR21;A0A8D1ETA0;A0A8D1YNJ3;A0A5G2QP16;A0A8D1A6M4;A0A287A3H0;A0A4X1V930	2;2;2;2;2;2;2;2	2;2;2;2;2;2;2;2	1;1;1;1;1;1;1;1	tr|A0A4X1V940|A0A4X1V940_PIG LUC7 like 2, pre-mRNA splicing factor OS=Sus scrofa OX=9823 GN=LUC7L2 PE=3 SV=1;tr|F1SR21|F1SR21_PIG LUC7 like 2, pre-mRNA splicing factor OS=Sus scrofa OX=9823 GN=LUC7L2 PE=1 SV=4;tr|A0A8D1ETA0|A0A8D1ETA0_PIG LUC7 like 2, pre-	2	1	1	1	1	1	1	1	1	1	7.6	38.394	328	15.441	4.6	4.6	4.6	4.6	54938	6760	5206.4	4947.1	3381.8	4551.2	5629.6	3123.9	3132.7	mRNA splice site recognition [GO:0006376]	U1 snRNP [GO:0005685]	mRNA binding [GO:0003729]
A0A287A9K4;A0A4X1UGX6	Double-stranded RNA-binding protein Staufen homolog 1	STAU1	A0A287A9K4;A0A4X1UGX6	13;13	1;1	1;1	tr|A0A287A9K4|A0A287A9K4_PIG Staufen double-stranded RNA binding protein 1 OS=Sus scrofa OX=9823 GN=STAU1 PE=1 SV=2;tr|A0A4X1UGX6|A0A4X1UGX6_PIG Staufen double-stranded RNA binding protein 1 OS=Sus scrofa OX=9823 GN=STAU1 PE=4 SV=1	13	1	13	8	11	12	1	0	1	0	28.5	56.806	512	6.1912	28.5	16	25.2	25.8	21964	6662.1	0	15302	0	4254.3	0	9164.5	0			RNA binding [GO:0003723]
A0A8D2AEU6;A0A287B101;A0A287BGY3;F2Z5F9;A0A8D1VJQ6	TIA1 cytotoxic granule associated RNA binding protein like 1	TIAL1	A0A8D2AEU6;A0A287B101;A0A287BGY3;F2Z5F9;A0A8D1VJQ6	1;1;1;1;1	1;1;1;1;1	1;1;1;1;1	tr|A0A8D2AEU6|A0A8D2AEU6_PIG TIA1 cytotoxic granule associated RNA binding protein like 1 OS=Sus scrofa OX=9823 GN=TIAL1 PE=4 SV=1;tr|A0A287B101|A0A287B101_PIG TIA1 cytotoxic granule associated RNA binding protein like 1 OS=Sus scrofa OX=9823 GN=TIAL1 PE=1	1	1	1	1	1	1	1	1	1	1	6.5	18.841	169	26.52	6.5	6.5	6.5	6.5	179270	23810	13913	100650	22395	8363	10574	60283	19677			RNA binding [GO:0003723]
A0A4X1SVU1;K7GQ00;K7GSF4;A0A5G2QDJ5;K7GNF4;K7GM30;A0A5G2R7C3;A0A287BTE5;A0A287BD79;F1ST39	Fragile X messenger ribonucleoprotein 1	FMR1	A0A4X1SVU1;K7GQ00;K7GSF4;A0A5G2QDJ5;K7GNF4;K7GM30;A0A5G2R7C3;A0A287BTE5;A0A287BD79;F1ST39	2;2;2;1;1;1;1;1;1;1	1;1;1;0;0;0;0;0;0;0	1;1;1;0;0;0;0;0;0;0	tr|A0A4X1SVU1|A0A4X1SVU1_PIG Fragile X messenger ribonucleoprotein 1 OS=Sus scrofa OX=9823 GN=FMR1 PE=3 SV=1;tr|K7GQ00|K7GQ00_PIG Fragile X messenger ribonucleoprotein 1 OS=Sus scrofa OX=9823 GN=FMR1 PE=1 SV=2;tr|K7GSF4|K7GSF4_PIG Fragile X mental retardat	2	1	1	1	1	1	0	0	0	0	3.8	56.191	501	7.0306	1.6	1.6	1.6	1.6	5401.6	0	0	0	0	0	0	0	0	nervous system development [GO:0007399]; regulation of translation [GO:0006417]	chromosome, centromeric region [GO:0000775]; cytoplasmic ribonucleoprotein granule [GO:0036464]; dendritic spine [GO:0043197]; filopodium tip [GO:0032433]; growth cone [GO:0030426]; nucleolus [GO:0005730]; perikaryon [GO:0043204]; perinuclear region of cytoplasm [GO:0048471]; presynaptic membrane [GO:0042734]	mRNA binding [GO:0003729]
A0A4X1VIP2;A0A8W4FMF3;A0A8W4FLD9	Synaptotagmin binding cytoplasmic RNA interacting protein	SYNCRIP	A0A4X1VIP2;A0A8W4FMF3;A0A8W4FLD9	16;15;11	1;1;1	1;1;1	tr|A0A4X1VIP2|A0A4X1VIP2_PIG Synaptotagmin binding cytoplasmic RNA interacting protein OS=Sus scrofa OX=9823 GN=SYNCRIP PE=4 SV=1;tr|A0A8W4FMF3|A0A8W4FMF3_PIG Synaptotagmin binding cytoplasmic RNA interacting protein OS=Sus scrofa OX=9823 GN=SYNCRIP PE=1 S	16	1	12	11	16	13	1	1	1	1	31.5	62.656	562	6.569	19.9	19.6	31.5	21.4	650130	39117	120420	172150	46192	24979	123500	103110	40586		cytoplasm [GO:0005737]	RNA binding [GO:0003723]
A0A8W4FL25;Q2XVP4;A0A8W4FAR4;A0A8W4FK55;A0A8W4FJY5;A0A900QKV7;F1SHQ8;A0A8X9AEM2;F1SHC1;A0A5G2RB77;F1RYV9;F2Z5T5;P02550;A0A900QQ39;A0A5G2QLU5;A0A287BMB7;A0A287B5H5;A0A8D1RXR4	Tubulin alpha 1b	TUBA1B	A0A8W4FL25;Q2XVP4;A0A8W4FAR4;A0A8W4FK55;A0A8W4FJY5;A0A900QKV7;F1SHQ8;A0A8X9AEM2;F1SHC1;A0A5G2RB77;F1RYV9;F2Z5T5;P02550;A0A900QQ39;A0A5G2QLU5	12;12;12;12;12;12;11;10;10;10;10;10;9;9;8;5;5;5	12;12;12;12;12;12;11;10;10;10;10;10;9;9;8;5;5;5	1;1;1;1;1;1;0;1;0;0;0;1;1;0;1;0;0;0	tr|A0A8W4FL25|A0A8W4FL25_PIG Tubulin alpha 1b OS=Sus scrofa OX=9823 GN=TUBA1B PE=3 SV=1;sp|Q2XVP4|TBA1B_PIG Tubulin alpha-1B chain OS=Sus scrofa OX=9823 GN=TUBA1B PE=1 SV=1;tr|A0A8W4FAR4|A0A8W4FAR4_PIG Tubulin alpha chain OS=Sus scrofa OX=9823 GN=TUBA1B PE	12	1	6	7	9	7	1	1	1	1	30.8	62.635	565	182.95	14.7	17.9	24.1	17.9	7905300	1104400	1370500	1162600	1269200	372890	701440	256380	573540	cellular response to interleukin-4 [GO:0071353]; microtubule cytoskeleton organization [GO:0000226]	cilium [GO:0005929]; cytoplasmic microtubule [GO:0005881]	double-stranded RNA binding [GO:0003725]; GTP binding [GO:0005525]; GTPase activity [GO:0003924]; structural constituent of cytoskeleton [GO:0005200]; ubiquitin protein ligase binding [GO:0031625]
A0A8W4FMW6	60 kDa heat shock protein, mitochondrial (EC 5.6.1.7) (60 kDa chaperonin) (Chaperonin 60) (Heat shock protein 60)	HSPD1	A0A8W4FMW6	12	1	1	tr|A0A8W4FMW6|A0A8W4FMW6_PIG 60 kDa heat shock protein, mitochondrial OS=Sus scrofa OX=9823 GN=HSPD1 PE=1 SV=1	12	1	5	5	6	5	0	0	0	1	41.5	51.085	482	6.1078	20.3	19.9	23.7	19.1	48260	0	0	0	6149.3	0	0	0	5898.3	apoptotic mitochondrial changes [GO:0008637]; B cell proliferation [GO:0042100]; biological process involved in interaction with symbiont [GO:0051702]; cellular response to interleukin-7 [GO:0098761]; isotype switching to IgG isotypes [GO:0048291]; mitochondrial unfolded protein response [GO:0034514]; MyD88-dependent toll-like receptor signaling pathway [GO:0002755]; negative regulation of execut…	cell surface [GO:0009986]; chaperonin-containing T-complex [GO:0005832]; clathrin-coated pit [GO:0005905]; coated vesicle [GO:0030135]; early endosome [GO:0005769]; extracellular exosome [GO:0070062]; lipopolysaccharide receptor complex [GO:0046696]; migrasome [GO:0140494]; mitochondrial inner membrane [GO:0005743]; mitochondrial matrix [GO:0005759]; secretory granule [GO:0030141]; sperm midpiece…	apolipoprotein A-I binding [GO:0034186]; ATP binding [GO:0005524]; ATP-dependent protein folding chaperone [GO:0140662]; cysteine-type endopeptidase activator activity [GO:0140608]; double-stranded RNA binding [GO:0003725]; high-density lipoprotein particle binding [GO:0008035]; lipopolysaccharide binding [GO:0001530]; p53 binding [GO:0002039]; protein-folding chaperone binding [GO:0051087]; ubiq…
Q29361;A0A900R4J6	Large ribosomal subunit protein uL29 (60S ribosomal protein L35)	RPL35	Q29361;A0A900R4J6	1;1	1;1	1;1	sp|Q29361|RL35_PIG Large ribosomal subunit protein uL29 OS=Sus scrofa OX=9823 GN=RPL35 PE=1 SV=3;tr|A0A900R4J6|A0A900R4J6_PIG Large ribosomal subunit protein uL29 OS=Sus scrofa OX=9823 GN=RPL35 PE=1 SV=1	1	1	1	1	1	1	1	1	1	1	8.1	14.549	123	13.398	8.1	8.1	8.1	8.1	193640	24727	11045	18287	22431	15790	11328	10952	19708	maturation of LSU-rRNA from tricistronic rRNA transcript (SSU-rRNA, 5.8S rRNA, LSU-rRNA) [GO:0000463]; translation [GO:0006412]	cytoplasmic side of rough endoplasmic reticulum membrane [GO:0098556]; cytosolic large ribosomal subunit [GO:0022625]; large ribosomal subunit [GO:0015934]	mRNA binding [GO:0003729]; structural constituent of ribosome [GO:0003735]	ssc:397598;
K7GP99;A0A8D0TNM4	Interleukin enhancer binding factor 3	ILF3	K7GP99;A0A8D0TNM4	23;22	23;22	1;0	tr|K7GP99|K7GP99_PIG Interleukin enhancer binding factor 3 OS=Sus scrofa OX=9823 GN=ILF3 PE=1 SV=2;tr|A0A8D0TNM4|A0A8D0TNM4_PIG Interleukin enhancer binding factor 3 OS=Sus scrofa OX=9823 GN=ILF3 PE=4 SV=1	23	1	17	16	22	17	1	1	1	1	37.3	76.836	703	323.31	28.7	26.9	35.3	28.7	28891000	4241400	2994900	11522000	4332400	314560	419290	921740	510380	defense response to virus [GO:0051607]	cytoplasm [GO:0005737]; nucleus [GO:0005634]	DNA binding [GO:0003677]; double-stranded RNA binding [GO:0003725]
Q29205	Large ribosomal subunit protein uL5 (60S ribosomal protein L11)	RPL11	Q29205	6	6	1	sp|Q29205|RL11_PIG Large ribosomal subunit protein uL5 OS=Sus scrofa OX=9823 GN=RPL11 PE=1 SV=3	6	1	4	2	5	4	0	0	1	1	26.4	20.212	178	49.417	14.6	5.6	22.5	20.8	2360300	164750	62034	182100	189760	48975	42663	29767	37911	negative regulation of proteasomal ubiquitin-dependent protein catabolic process [GO:0032435]; positive regulation of signal transduction by p53 class mediator [GO:1901798]; protein localization to nucleus [GO:0034504]; translation [GO:0006412]	cytoplasm [GO:0005737]; cytoplasmic side of rough endoplasmic reticulum membrane [GO:0098556]; cytosolic large ribosomal subunit [GO:0022625]; large ribosomal subunit [GO:0015934]; nucleolus [GO:0005730]; nucleoplasm [GO:0005654]	RNA binding [GO:0003723]; rRNA binding [GO:0019843]; structural constituent of ribosome [GO:0003735]	ssc:414422;

## Sheet: BCoV conserved RBPs
Protein IDs	Protein names	Gene Names	Majority protein IDs	Number of proteins	Peptides	Unique peptides	Peptides R4501-BCoV +sgRNA(N)	Peptides R4501-BCoV 3'UTR	Peptides R4501-BCoV 5'UTR	Peptides R4501-BCoV -sgRNA(N)	Unique peptides R4501-BCoV +sgRNA(N)	Unique peptides R4501-BCoV 3'UTR	Unique peptides R4501-BCoV 5'UTR	Unique peptides R4501-BCoV -sgRNA(N)	Sequence coverage [%]	Mol. weight [kDa]	Sequence length	Score	Sequence coverage R4501-BCoV +sgRNA(N) [%]	Sequence coverage R4501-BCoV 3'UTR [%]	Sequence coverage R4501-BCoV 5'UTR [%]	Sequence coverage R4501-BCoV -sgRNA(N) [%]	Intensity	Intensity R4501-BCoV +sgRNA(N)	Intensity R4501-BCoV 3'UTR	Intensity R4501-BCoV 5'UTR	Intensity R4501-BCoV -sgRNA(N)	LFQ intensity R4501-BCoV +sgRNA(N)	LFQ intensity R4501-BCoV 3'UTR	LFQ intensity R4501-BCoV 5'UTR	LFQ intensity R4501-BCoV -sgRNA(N)	Protein names	Gene Names	Pathway	Gene Ontology (biological process)	Gene Ontology (cellular component)	Gene Ontology (molecular function)
A0A0D9QV09	Small ribosomal subunit protein uS9 (40S ribosomal protein S16)	RPS16	A0A0D9QV09	1	11	11	10	4	8	6	10	4	8	6	57.5	16.445	146	17.439	57.5	22.6	42.5	33.6	8875700	2589000	830550	2586100	1298900	921450	748330	757080	579910	Small ribosomal subunit protein uS9 (40S ribosomal protein S16)	RPS16	0	cellular response to leukemia inhibitory factor [GO:1990830]; maturation of SSU-rRNA from tricistronic rRNA transcript (SSU-rRNA, 5.8S rRNA, LSU-rRNA) [GO:0000462]; translation [GO:0006412]	cellular response to leukemia inhibitory factor [GO:1990830]; maturation of SSU-rRNA from tricistronic rRNA transcript (SSU-rRNA, 5.8S rRNA, LSU-rRNA) [GO:0000462]; translation [GO:0006412]	RNA binding [GO:0003723]; structural constituent of ribosome [GO:0003735]
A0A0D9QVI6	Probable ATP-dependent RNA helicase DDX5 (EC 3.6.4.13) (DEAD box protein 5)	DDX5	A0A0D9QVI6	1	28	20	24	11	22	19	16	9	15	13	37.3	69.147	614	105.29	34.4	18.2	28.8	28.7	17904000	5234200	1883500	4614600	3640200	1019400	1253000	735460	639020	Probable ATP-dependent RNA helicase DDX5 (EC 3.6.4.13) (DEAD box protein 5)	DDX5	0	alternative mRNA splicing, via spliceosome [GO:0000380]; androgen receptor signaling pathway [GO:0030521]; BMP signaling pathway [GO:0030509]; epithelial to mesenchymal transition [GO:0001837]; estrogen receptor signaling pathway [GO:0030520]; intrinsic apoptotic signaling pathway by p53 class mediator [GO:0072332]; mRNA transcription [GO:0009299]; negative regulation of transcription by RNA poly…	alternative mRNA splicing, via spliceosome [GO:0000380]; androgen receptor signaling pathway [GO:0030521]; BMP signaling pathway [GO:0030509]; epithelial to mesenchymal transition [GO:0001837]; estrogen receptor signaling pathway [GO:0030520]; intrinsic apoptotic signaling pathway by p53 class mediator [GO:0072332]; mRNA transcription [GO:0009299]; negative regulation of transcription by RNA poly…	ATP binding [GO:0005524]; hydrolase activity [GO:0016787]; MH2 domain binding [GO:0035500]; mRNA 3'-UTR binding [GO:0003730]; nuclear androgen receptor binding [GO:0050681]; pre-mRNA binding [GO:0036002]; primary miRNA binding [GO:0070878]; R-SMAD binding [GO:0070412]; ribonucleoprotein complex binding [GO:0043021]; RNA helicase activity [GO:0003724]
A0A0D9QVJ4	Eukaryotic translation initiation factor 3 subunit K (eIF3k) (Eukaryotic translation initiation factor 3 subunit 12) (eIF-3 p25)	EIF3K EIF3S12	A0A0D9QVJ4	1	3	3	2	3	2	1	2	3	2	1	17.9	25.059	218	9.6641	11.5	17.9	11.5	5	630690	69579	260700	67205	135040	58824	418700	44325	99596	Eukaryotic translation initiation factor 3 subunit K (eIF3k) (Eukaryotic translation initiation factor 3 subunit 12) (eIF-3 p25)	EIF3K EIF3S12	0	formation of cytoplasmic translation initiation complex [GO:0001732]; regulation of translational initiation [GO:0006446]	formation of cytoplasmic translation initiation complex [GO:0001732]; regulation of translational initiation [GO:0006446]	ribosome binding [GO:0043022]; RNA binding [GO:0003723]; translation initiation factor activity [GO:0003743]
A0A0D9QWR4	Heterogeneous nuclear ribonucleoprotein D	HNRNPD	A0A0D9QWR4	1	12	12	6	5	10	5	6	5	10	5	32.4	38.434	355	160.23	17.2	20.6	27	18.6	18488000	1158400	6690500	5795200	2957300	818530	2170100	3975600	1725600	Heterogeneous nuclear ribonucleoprotein D	HNRNPD	0	circadian regulation of translation [GO:0097167]; CRD-mediated mRNA stabilization [GO:0070934]; negative regulation of nuclear-transcribed mRNA catabolic process, deadenylation-dependent decay [GO:1900152]; positive regulation of cytoplasmic translation [GO:2000767]; positive regulation of telomere capping [GO:1904355]; positive regulation of telomere maintenance via telomerase [GO:0032212]; regu…	circadian regulation of translation [GO:0097167]; CRD-mediated mRNA stabilization [GO:0070934]; negative regulation of nuclear-transcribed mRNA catabolic process, deadenylation-dependent decay [GO:1900152]; positive regulation of cytoplasmic translation [GO:2000767]; positive regulation of telomere capping [GO:1904355]; positive regulation of telomere maintenance via telomerase [GO:0032212]; regu…	RNA binding [GO:0003723]; telomeric DNA binding [GO:0042162]
A0A0D9QX32	Eukaryotic translation initiation factor 4 gamma 2	EIF4G2	A0A0D9QX32	1	12	12	8	1	6	6	8	1	6	6	13.5	110.16	980	22.544	9	1.2	7.6	6.8	671430	170240	12169	156990	151240	57529	11463	37612	46972	Eukaryotic translation initiation factor 4 gamma 2	EIF4G2	0	negative regulation of autophagy [GO:0010507]; positive regulation of cell growth [GO:0030307]; regulation of translational initiation [GO:0006446]	negative regulation of autophagy [GO:0010507]; positive regulation of cell growth [GO:0030307]; regulation of translational initiation [GO:0006446]	mRNA binding [GO:0003729]; translation initiation factor activity [GO:0003743]
A0A0D9QXD5	G3BP stress granule assembly factor 2	G3BP2	A0A0D9QXD5	1	13	10	11	1	9	7	9	1	7	4	30.1	50.817	449	82.185	28.3	2.4	21.8	12.9	8310200	2584600	9564.9	3424500	2076900	1166900	9574.7	1222400	810180	G3BP stress granule assembly factor 2	G3BP2	0	positive regulation of stress granule assembly [GO:0062029]; protein homooligomerization [GO:0051260]; stress granule assembly [GO:0034063]	positive regulation of stress granule assembly [GO:0062029]; protein homooligomerization [GO:0051260]; stress granule assembly [GO:0034063]	molecular condensate scaffold activity [GO:0140693]; mRNA binding [GO:0003729]
A0A0D9QXK1;A0A0D9SA07	Small ribosomal subunit protein uS15 (40S ribosomal protein S13)	RPS13	A0A0D9QXK1;A0A0D9SA07	2	4	4	4	2	4	3	4	2	4	3	27.1	16.142	140	27.635	27.1	11.4	27.1	20	4911200	1536900	36787	1156900	1339900	566230	40772	358260	454400	Small ribosomal subunit protein uS15 (40S ribosomal protein S13)	RPS13	0	negative regulation of RNA splicing [GO:0033119]; ribosomal small subunit biogenesis [GO:0042274]; translation [GO:0006412]	negative regulation of RNA splicing [GO:0033119]; ribosomal small subunit biogenesis [GO:0042274]; translation [GO:0006412]	mRNA 5'-UTR binding [GO:0048027]; small ribosomal subunit rRNA binding [GO:0070181]; structural constituent of ribosome [GO:0003735]
A0A0D9QXL4	Eukaryotic translation initiation factor 3 subunit A (eIF3a) (Eukaryotic translation initiation factor 3 subunit 10) (eIF-3-theta)	EIF3A EIF3S10	A0A0D9QXL4	1	32	32	16	6	12	19	16	6	12	19	21.2	145.93	1225	43.062	10.2	4.7	8.4	12.6	3769600	616490	165720	704690	1302000	96402	74177	118400	186690	Eukaryotic translation initiation factor 3 subunit A (eIF3a) (Eukaryotic translation initiation factor 3 subunit 10) (eIF-3-theta)	EIF3A EIF3S10	0	formation of cytoplasmic translation initiation complex [GO:0001732]; IRES-dependent viral translational initiation [GO:0075522]; translation reinitiation [GO:0002188]; viral translational termination-reinitiation [GO:0075525]	formation of cytoplasmic translation initiation complex [GO:0001732]; IRES-dependent viral translational initiation [GO:0075522]; translation reinitiation [GO:0002188]; viral translational termination-reinitiation [GO:0075525]	mRNA binding [GO:0003729]; translation initiation factor activity [GO:0003743]
A0A0D9QZA0	Cell cycle associated protein 1	CAPRIN1	A0A0D9QZA0	1	16	16	14	5	13	13	14	5	13	13	26.6	68.818	621	84.656	24.6	9.3	24.6	23.7	10856000	2772800	1616100	3296000	2660200	1006000	1573100	1037200	956680	Cell cycle associated protein 1	CAPRIN1	0	generation of neurons [GO:0048699]; intracellular mRNA localization [GO:0008298]; negative regulation of translation [GO:0017148]; non-membrane-bounded organelle assembly [GO:0140694]; positive regulation of dendritic spine morphogenesis [GO:0061003]; positive regulation of stress granule assembly [GO:0062029]; regulation of deadenylation-dependent decapping of nuclear-transcribed mRNA [GO:010628…	generation of neurons [GO:0048699]; intracellular mRNA localization [GO:0008298]; negative regulation of translation [GO:0017148]; non-membrane-bounded organelle assembly [GO:0140694]; positive regulation of dendritic spine morphogenesis [GO:0061003]; positive regulation of stress granule assembly [GO:0062029]; regulation of deadenylation-dependent decapping of nuclear-transcribed mRNA [GO:010628…	ATP binding [GO:0005524]; molecular condensate scaffold activity [GO:0140693]; molecular function activator activity [GO:0140677]; mRNA binding [GO:0003729]; signaling adaptor activity [GO:0035591]
A0A0D9R014	Serine/arginine-rich splicing factor 1 (Splicing factor, arginine/serine-rich 1)	SRSF1	A0A0D9R014	1	7	7	5	4	5	7	5	4	5	7	23.7	28.365	253	20.911	15.8	16.2	20.2	23.7	1893800	464270	433190	312350	586110	281590	231740	152530	241780	Serine/arginine-rich splicing factor 1 (Splicing factor, arginine/serine-rich 1)	SRSF1	0	alternative mRNA splicing, via spliceosome [GO:0000380]; mRNA 5'-splice site recognition [GO:0000395]	alternative mRNA splicing, via spliceosome [GO:0000380]; mRNA 5'-splice site recognition [GO:0000395]	DNA topoisomerase binding [GO:0044547]; mRNA binding [GO:0003729]
A0A0D9R0F2	Vigilin	HDLBP	A0A0D9R0F2	1	27	27	14	9	21	17	14	9	21	17	20.7	143.52	1286	127.37	12	8.8	16.3	13.5	4598100	385010	552950	1677000	1071900	108980	343030	256540	190720	Vigilin	HDLBP	0	0	0	mRNA binding [GO:0003729]
A0A0D9R1G5	Tubulin alpha chain	TUBA1B	A0A0D9R1G5	1	13	0	11	6	8	10	0	0	0	0	36.4	50.137	451	1.9486	28.8	18.8	22.4	30.2	17529	0	8106.3	0	9422.4	0	17112	0	7653.1	Tubulin alpha chain	TUBA1B	0	cellular response to interleukin-4 [GO:0071353]; microtubule cytoskeleton organization [GO:0000226]	cellular response to interleukin-4 [GO:0071353]; microtubule cytoskeleton organization [GO:0000226]	double-stranded RNA binding [GO:0003725]; GTP binding [GO:0005525]; GTPase activity [GO:0003924]; structural constituent of cytoskeleton [GO:0005200]; ubiquitin protein ligase binding [GO:0031625]
A0A0D9R1V0	Eukaryotic translation initiation factor 3 subunit C (eIF3c) (Eukaryotic translation initiation factor 3 subunit 8) (eIF3 p110)	EIF3C EIF3S8	A0A0D9R1V0	1	22	22	16	5	15	17	16	5	15	17	24.4	105.31	913	118.06	19.6	7.4	18.5	19.1	3601300	570460	440280	671290	1204600	177830	503120	131280	265130	Eukaryotic translation initiation factor 3 subunit C (eIF3c) (Eukaryotic translation initiation factor 3 subunit 8) (eIF3 p110)	EIF3C EIF3S8	0	formation of cytoplasmic translation initiation complex [GO:0001732]	formation of cytoplasmic translation initiation complex [GO:0001732]	RNA binding [GO:0003723]; translation initiation factor activity [GO:0003743]; translation initiation factor binding [GO:0031369]
A0A0D9R1V9	Ataxin 2 like	ATXN2L	A0A0D9R1V9	1	26	24	21	5	18	23	19	5	16	21	26.9	104.91	985	107.83	22.7	5.5	20.7	23.6	7196000	2115800	138230	2318500	2612200	339200	44165	326700	339390	Ataxin 2 like	ATXN2L	0	mRNA metabolic process [GO:0016071]; stress granule assembly [GO:0034063]	mRNA metabolic process [GO:0016071]; stress granule assembly [GO:0034063]	mRNA binding [GO:0003729]
A0A0D9R272	Cleavage and polyadenylation specific factor 7	CPSF7	A0A0D9R272	1	9	9	6	1	7	5	6	1	7	5	21.2	51.095	462	42.543	14.5	1.7	16.7	11.7	906460	222220	17226	413720	159260	86128	18684	189420	63571	Cleavage and polyadenylation specific factor 7	CPSF7	0	co-transcriptional mRNA 3'-end processing, cleavage and polyadenylation pathway [GO:0180010]; mRNA alternative polyadenylation [GO:0110104]; protein heterotetramerization [GO:0051290]	co-transcriptional mRNA 3'-end processing, cleavage and polyadenylation pathway [GO:0180010]; mRNA alternative polyadenylation [GO:0110104]; protein heterotetramerization [GO:0051290]	RNA binding [GO:0003723]
A0A0D9R335	Nuclear RNA export factor 1	NXF1	A0A0D9R335	1	7	7	4	1	5	1	4	1	5	1	12.3	70.168	619	9.5645	7.4	2.4	9.2	1.6	130870	33992	8992.4	63574	8817.5	18512	9397.1	27013	4938.5	Nuclear RNA export factor 1	NXF1	0	poly(A)+ mRNA export from nucleus [GO:0016973]	poly(A)+ mRNA export from nucleus [GO:0016973]	mRNA binding [GO:0003729]
A0A0D9R3S5	Interleukin enhancer binding factor 3	ILF3	A0A0D9R3S5	1	30	26	26	10	25	22	22	8	22	19	42.9	76.528	706	323.31	39.1	16.9	32.6	30.3	37205000	8755000	2490500	12349000	11704000	1087200	674740	1419500	1222800	Interleukin enhancer binding factor 3	ILF3	0	defense response to virus [GO:0051607]; negative regulation of DNA-templated transcription [GO:0045892]; negative regulation of translation [GO:0017148]; negative regulation of viral genome replication [GO:0045071]; positive regulation of DNA-templated transcription [GO:0045893]; spliceosome-depend formation of circular RNA [GO:0160091]	defense response to virus [GO:0051607]; negative regulation of DNA-templated transcription [GO:0045892]; negative regulation of translation [GO:0017148]; negative regulation of viral genome replication [GO:0045071]; positive regulation of DNA-templated transcription [GO:0045893]; spliceosome-depend formation of circular RNA [GO:0160091]	DNA binding [GO:0003677]; double-stranded RNA binding [GO:0003725]; mRNA 3'-UTR AU-rich region binding [GO:0035925]; single-stranded RNA binding [GO:0003727]; virus receptor activity [GO:0001618]
A0A0D9R3U8	Nuclear FMR1 interacting protein 2	NUFIP2	A0A0D9R3U8	1	23	23	20	1	17	17	20	1	17	17	39.9	76.142	695	321.09	35.7	2	29.6	31.2	5186700	1658600	29240	1870800	1581800	392130	7203.7	340000	310180	Nuclear FMR1 interacting protein 2	NUFIP2	0	0	0	RNA binding [GO:0003723]
A0A0D9R461	Cleavage and polyadenylation specific factor 3	CPSF3	A0A0D9R461	1	6	6	2	2	4	2	2	2	4	2	11.3	71.839	631	10.287	3	3	8.2	2.9	185490	25512	33247	90953	35777	12934	70117	46568	12437	Cleavage and polyadenylation specific factor 3	CPSF3	0	co-transcriptional mRNA 3'-end processing, cleavage and polyadenylation pathway [GO:0180010]; mRNA 3'-end processing by stem-loop binding and cleavage [GO:0006398]; positive regulation of G1/S transition of mitotic cell cycle [GO:1900087]	co-transcriptional mRNA 3'-end processing, cleavage and polyadenylation pathway [GO:0180010]; mRNA 3'-end processing by stem-loop binding and cleavage [GO:0006398]; positive regulation of G1/S transition of mitotic cell cycle [GO:1900087]	5'-3' RNA exonuclease activity [GO:0004534]; metal ion binding [GO:0046872]; RNA binding [GO:0003723]; RNA endonuclease activity [GO:0004521]
A0A0D9R4K7	Fragile X messenger ribonucleoprotein 1	FMR1	A0A0D9R4K7	1	12	11	9	2	7	7	9	1	6	6	19.6	69.018	611	48.004	14.6	3.4	11.5	11.6	2801400	1144400	23467	693680	736880	280770	15338	154900	187600	Fragile X messenger ribonucleoprotein 1	FMR1	0	animal organ development [GO:0048513]; cellular response to virus [GO:0098586]; DNA repair [GO:0006281]; modulation by host of viral RNA genome replication [GO:0044830]; mRNA export from nucleus [GO:0006406]; mRNA processing [GO:0006397]; negative regulation of miRNA-mediated gene silencing [GO:0060965]; nervous system development [GO:0007399]; positive regulation of intracellular transport of vi…	animal organ development [GO:0048513]; cellular response to virus [GO:0098586]; DNA repair [GO:0006281]; modulation by host of viral RNA genome replication [GO:0044830]; mRNA export from nucleus [GO:0006406]; mRNA processing [GO:0006397]; negative regulation of miRNA-mediated gene silencing [GO:0060965]; nervous system development [GO:0007399]; positive regulation of intracellular transport of vi…	G-quadruplex RNA binding [GO:0002151]; methylated histone binding [GO:0035064]; miRNA binding [GO:0035198]; molecular condensate scaffold activity [GO:0140693]; mRNA 3'-UTR binding [GO:0003730]; mRNA 5'-UTR binding [GO:0048027]; N6-methyladenosine-containing RNA reader activity [GO:1990247]; poly(A) binding [GO:0008143]; poly(G) binding [GO:0034046]; poly(U) RNA binding [GO:0008266]; protein hete…
A0A0D9R4W4;A0A0D9SCM8	Eukaryotic translation initiation factor 3 subunit G (eIF3g) (Eukaryotic translation initiation factor 3 RNA-binding subunit) (eIF-3 RNA-binding subunit) (Eukaryotic translation initiation factor 3 subunit 4) (eIF-3-delta) (eIF3 p42) (eIF3 p44)	EIF3G EIF3S4	A0A0D9R4W4;A0A0D9SCM8	2	11	11	8	2	7	10	8	2	7	10	31.6	35.611	320	93.428	22.8	6.9	20.3	29.1	2534900	296440	193310	504650	928130	158680	270590	201570	382600	Eukaryotic translation initiation factor 3 subunit G (eIF3g) (Eukaryotic translation initiation factor 3 RNA-binding subunit) (eIF-3 RNA-binding subunit) (Eukaryotic translation initiation factor 3 subunit 4) (eIF-3-delta) (eIF3 p42) (eIF3 p44)	EIF3G EIF3S4	0	formation of cytoplasmic translation initiation complex [GO:0001732]	formation of cytoplasmic translation initiation complex [GO:0001732]	RNA binding [GO:0003723]; translation initiation factor activity [GO:0003743]
A0A0D9R5E6	Heterogeneous nuclear ribonucleoprotein H3	HNRNPH3	A0A0D9R5E6	1	5	5	4	1	3	3	4	1	3	3	16.8	36.926	346	65.439	14.2	3.5	10.1	11.3	2126000	220020	164310	349510	786390	104620	179540	148160	394800	Heterogeneous nuclear ribonucleoprotein H3	HNRNPH3	0	epithelial cell differentiation [GO:0030855]	epithelial cell differentiation [GO:0030855]	RNA binding [GO:0003723]
A0A0D9R5P7	RNA helicase (EC 3.6.4.13)	DDX50	A0A0D9R5P7	1	6	4	4	1	4	3	2	0	2	1	8.8	82.564	737	2.5634	6.6	2	5.8	5.3	57684	25777	0	21967	9940	22044	0	0	8073.5	RNA helicase (EC 3.6.4.13)	DDX50	0	0	0	ATP binding [GO:0005524]; hydrolase activity [GO:0016787]; RNA binding [GO:0003723]; RNA helicase activity [GO:0003724]
A0A0D9R626	Phenylalanine--tRNA ligase beta subunit (EC 6.1.1.20) (Phenylalanyl-tRNA synthetase beta subunit)	FARSB	A0A0D9R626	1	11	11	8	2	6	8	8	2	6	8	17.8	66.223	589	14.668	13.1	4.1	9.5	12.6	1511500	283870	30702	412000	754070	118070	25739	110450	235240	Phenylalanine--tRNA ligase beta subunit (EC 6.1.1.20) (Phenylalanyl-tRNA synthetase beta subunit)	FARSB	0	phenylalanyl-tRNA aminoacylation [GO:0006432]; protein heterotetramerization [GO:0051290]	phenylalanyl-tRNA aminoacylation [GO:0006432]; protein heterotetramerization [GO:0051290]	ATP binding [GO:0005524]; magnesium ion binding [GO:0000287]; phenylalanine-tRNA ligase activity [GO:0004826]; RNA binding [GO:0003723]
A0A0D9R6A2	ATP-dependent RNA helicase (EC 3.6.4.13)	DDX1	A0A0D9R6A2	1	17	17	14	5	12	12	14	5	12	12	26.5	82.49	740	88.248	23.5	7.6	20.1	18.8	4355800	1013800	279280	1102000	1689200	286920	256760	209220	402420	ATP-dependent RNA helicase (EC 3.6.4.13)	DDX1	0	DNA duplex unwinding [GO:0032508]; double-strand break repair [GO:0006302]; mRNA processing [GO:0006397]; positive regulation of canonical NF-kappaB signal transduction [GO:0043123]; positive regulation of myeloid dendritic cell cytokine production [GO:0002735]; protein localization to cytoplasmic stress granule [GO:1903608]; response to exogenous dsRNA [GO:0043330]; response to virus [GO:0009615…	DNA duplex unwinding [GO:0032508]; double-strand break repair [GO:0006302]; mRNA processing [GO:0006397]; positive regulation of canonical NF-kappaB signal transduction [GO:0043123]; positive regulation of myeloid dendritic cell cytokine production [GO:0002735]; protein localization to cytoplasmic stress granule [GO:1903608]; response to exogenous dsRNA [GO:0043330]; response to virus [GO:0009615…	ATP binding [GO:0005524]; chromatin binding [GO:0003682]; DNA binding [GO:0003677]; DNA/RNA helicase activity [GO:0033677]; double-stranded RNA binding [GO:0003725]; exonuclease activity [GO:0004527]; poly(A) binding [GO:0008143]; RNA helicase activity [GO:0003724]; transcription coregulator activity [GO:0003712]
A0A0D9R6L1	Heterogeneous nuclear ribonucleoprotein M	HNRNPM	A0A0D9R6L1	1	32	32	24	6	22	25	24	6	22	25	45.4	73.474	692	137.11	37.9	12.1	32.9	37.6	25116000	7805800	321010	5573700	7761800	1828900	182470	1112800	1368400	Heterogeneous nuclear ribonucleoprotein M	HNRNPM	0	alternative mRNA splicing, via spliceosome [GO:0000380]	alternative mRNA splicing, via spliceosome [GO:0000380]	mRNA binding [GO:0003729]; protein domain specific binding [GO:0019904]
A0A0D9R712	Poly(A)-specific ribonuclease PARN (EC 3.1.13.4) (Polyadenylate-specific ribonuclease)	PARN	A0A0D9R712	1	8	8	6	1	3	8	6	1	3	8	12.4	73.289	639	66.11	11.3	2	5.6	12.4	986290	244460	43012	71462	627360	100990	41820	25910	177250	Poly(A)-specific ribonuclease PARN (EC 3.1.13.4) (Polyadenylate-specific ribonuclease)	PARN	0	box H/ACA sno(s)RNA 3'-end processing [GO:0000495]; lncRNA processing [GO:0180035]; miRNA catabolic process [GO:0010587]; nuclear-transcribed mRNA poly(A) tail shortening [GO:0000289]; poly(A)-dependent snoRNA 3'-end processing [GO:0071051]; positive regulation of telomere maintenance via telomerase [GO:0032212]; priRNA 3'-end processing [GO:1990431]; regulation of telomerase RNA localization to …	box H/ACA sno(s)RNA 3'-end processing [GO:0000495]; lncRNA processing [GO:0180035]; miRNA catabolic process [GO:0010587]; nuclear-transcribed mRNA poly(A) tail shortening [GO:0000289]; poly(A)-dependent snoRNA 3'-end processing [GO:0071051]; positive regulation of telomere maintenance via telomerase [GO:0032212]; priRNA 3'-end processing [GO:1990431]; regulation of telomerase RNA localization to …	metal ion binding [GO:0046872]; poly(A)-specific ribonuclease activity [GO:0004535]; protein kinase binding [GO:0019901]; telomerase RNA binding [GO:0070034]
A0A0D9R723;A0A0D9S7B8;A0A0D9RBI2	ELAV-like protein	ELAVL1	A0A0D9R723	3	7	7	2	2	6	7	2	2	6	7	20.9	36.091	326	17.074	7.4	7.4	17.5	20.9	1902500	40343	46528	788120	622820	63635	155430	323360	185740	ELAV-like protein	ELAVL1	0	3'-UTR-mediated mRNA stabilization [GO:0070935]; lncRNA-mediated post-transcriptional gene silencing [GO:0000512]; negative regulation of miRNA-mediated gene silencing [GO:0060965]; positive regulation of translation [GO:0045727]; protein homooligomerization [GO:0051260]; protein import into nucleus [GO:0006606]; regulation of stem cell population maintenance [GO:2000036]	3'-UTR-mediated mRNA stabilization [GO:0070935]; lncRNA-mediated post-transcriptional gene silencing [GO:0000512]; negative regulation of miRNA-mediated gene silencing [GO:0060965]; positive regulation of translation [GO:0045727]; protein homooligomerization [GO:0051260]; protein import into nucleus [GO:0006606]; regulation of stem cell population maintenance [GO:2000036]	double-stranded RNA binding [GO:0003725]; lncRNA binding [GO:0106222]; miRNA binding [GO:0035198]; mRNA 3'-UTR AU-rich region binding [GO:0035925]; protein homodimerization activity [GO:0042803]; protein kinase binding [GO:0019901]
A0A0D9R787;A0A0D9SDK4;A0A0D9R535	Large ribosomal subunit protein uL2 (60S ribosomal protein L8)	RPL8	A0A0D9R787;A0A0D9SDK4	3	6	6	6	2	3	3	6	2	3	3	22.6	28.024	257	104.48	22.6	7.4	13.6	13.6	6165300	2166900	34584	1555100	2093800	625050	35824	402030	536370	Large ribosomal subunit protein uL2 (60S ribosomal protein L8)	RPL8	0	cytoplasmic translation [GO:0002181]	cytoplasmic translation [GO:0002181]	RNA binding [GO:0003723]; structural constituent of ribosome [GO:0003735]
A0A0D9R7I5	Serine-threonine kinase receptor-associated protein	STRAP	A0A0D9R7I5	1	12	12	4	3	11	7	4	3	11	7	39.4	38.468	350	54.564	17.4	11.4	39.4	27.7	1163800	82496	127520	607460	195370	45201	113340	165370	57598	Serine-threonine kinase receptor-associated protein	STRAP	0	alternative mRNA splicing, via spliceosome [GO:0000380]; maintenance of gastrointestinal epithelium [GO:0030277]; negative regulation of transcription by RNA polymerase II [GO:0000122]; negative regulation of transforming growth factor beta receptor signaling pathway [GO:0030512]; neuron differentiation [GO:0030182]; spliceosomal snRNP assembly [GO:0000387]	alternative mRNA splicing, via spliceosome [GO:0000380]; maintenance of gastrointestinal epithelium [GO:0030277]; negative regulation of transcription by RNA polymerase II [GO:0000122]; negative regulation of transforming growth factor beta receptor signaling pathway [GO:0030512]; neuron differentiation [GO:0030182]; spliceosomal snRNP assembly [GO:0000387]	mRNA binding [GO:0003729]; signaling receptor binding [GO:0005102]; U2 snRNP binding [GO:1990447]
A0A0D9R7T1	Heterogeneous nuclear ribonucleoprotein H1	HNRNPH1	A0A0D9R7T1	1	12	7	9	6	9	10	4	3	4	5	39.7	46.97	423	88.323	30	18	27.7	30.3	11580000	1162100	826300	1846900	6626300	231070	797300	539130	1500100	Heterogeneous nuclear ribonucleoprotein H1	HNRNPH1	0	regulation of RNA splicing [GO:0043484]	regulation of RNA splicing [GO:0043484]	identical protein binding [GO:0042802]; RNA binding [GO:0003723]
A0A0D9R8M8	Nuclear cap-binding protein subunit 2 (20 kDa nuclear cap-binding protein)	NCBP2	A0A0D9R8M8	1	5	5	4	1	4	3	4	1	4	3	20.9	26.765	235	32.938	17.9	4.7	18.3	13.6	1875600	513780	298120	408690	548960	368990	568490	232770	331630	Nuclear cap-binding protein subunit 2 (20 kDa nuclear cap-binding protein)	NCBP2	0	histone mRNA metabolic process [GO:0008334]; mRNA cis splicing, via spliceosome [GO:0045292]; mRNA export from nucleus [GO:0006406]; mRNA transcription by RNA polymerase II [GO:0042789]; nuclear-transcribed mRNA catabolic process, nonsense-mediated decay [GO:0000184]; positive regulation of mRNA 3'-end processing [GO:0031442]; regulation of translational initiation [GO:0006446]; regulatory ncRNA-…	histone mRNA metabolic process [GO:0008334]; mRNA cis splicing, via spliceosome [GO:0045292]; mRNA export from nucleus [GO:0006406]; mRNA transcription by RNA polymerase II [GO:0042789]; nuclear-transcribed mRNA catabolic process, nonsense-mediated decay [GO:0000184]; positive regulation of mRNA 3'-end processing [GO:0031442]; regulation of translational initiation [GO:0006446]; regulatory ncRNA-…	mRNA binding [GO:0003729]; RNA 7-methylguanosine cap binding [GO:0000340]; snRNA binding [GO:0017069]
A0A0D9R9C5	Negative elongation factor E	NELFE	A0A0D9R9C5	1	5	5	3	1	4	4	3	1	4	4	17.6	43.322	380	23.817	11.1	3.4	14.5	14.2	769550	146630	5648.2	323090	294170	60711	8495.1	101530	100160	Negative elongation factor E	NELFE	0	negative regulation of transcription elongation by RNA polymerase II [GO:0034244]	negative regulation of transcription elongation by RNA polymerase II [GO:0034244]	chromatin binding [GO:0003682]; mRNA binding [GO:0003729]
A0A0D9R9Q4	X-ray repair cross-complementing protein 5 (EC 3.6.4.-)	XRCC5	A0A0D9R9Q4	1	15	15	4	3	12	7	4	3	12	7	17.9	82.715	732	122.7	5.2	4.2	14.8	8.3	3335200	293180	181340	1805100	705310	145320	210420	424480	181030	X-ray repair cross-complementing protein 5 (EC 3.6.4.-)	XRCC5	0	activation of innate immune response [GO:0002218]; cellular response to gamma radiation [GO:0071480]; cellular response to leukemia inhibitory factor [GO:1990830]; DNA recombination [GO:0006310]; double-strand break repair via nonhomologous end joining [GO:0006303]; hematopoietic stem cell differentiation [GO:0060218]; hematopoietic stem cell proliferation [GO:0071425]; negative regulation of DNA…	activation of innate immune response [GO:0002218]; cellular response to gamma radiation [GO:0071480]; cellular response to leukemia inhibitory factor [GO:1990830]; DNA recombination [GO:0006310]; double-strand break repair via nonhomologous end joining [GO:0006303]; hematopoietic stem cell differentiation [GO:0060218]; hematopoietic stem cell proliferation [GO:0071425]; negative regulation of DNA…	5'-deoxyribose-5-phosphate lyase activity [GO:0051575]; ATP binding [GO:0005524]; ATP hydrolysis activity [GO:0016887]; damaged DNA binding [GO:0003684]; DNA end binding [GO:0045027]; DNA helicase activity [GO:0003678]; double-stranded telomeric DNA binding [GO:0003691]; protein-containing complex binding [GO:0044877]; transcription cis-regulatory region binding [GO:0000976]; U3 snoRNA binding [G…
A0A0D9RA32	Heterogeneous nuclear ribonucleoprotein U	HNRNPU	A0A0D9RA32	1	24	24	20	12	18	13	20	12	18	13	27.7	89.025	806	195.89	22.3	16.4	22.3	15	13941000	4337000	2045900	3947400	1466500	1512700	1099900	719690	469590	Heterogeneous nuclear ribonucleoprotein U	HNRNPU	0	adaptive thermogenesis [GO:1990845]; alternative mRNA splicing, via spliceosome [GO:0000380]; cardiac muscle cell development [GO:0055013]; cellular response to glucocorticoid stimulus [GO:0071385]; cellular response to leukemia inhibitory factor [GO:1990830]; circadian regulation of gene expression [GO:0032922]; CRD-mediated mRNA stabilization [GO:0070934]; dendritic transport of messenger ribon…	adaptive thermogenesis [GO:1990845]; alternative mRNA splicing, via spliceosome [GO:0000380]; cardiac muscle cell development [GO:0055013]; cellular response to glucocorticoid stimulus [GO:0071385]; cellular response to leukemia inhibitory factor [GO:1990830]; circadian regulation of gene expression [GO:0032922]; CRD-mediated mRNA stabilization [GO:0070934]; dendritic transport of messenger ribon…	actin binding [GO:0003779]; ATP binding [GO:0005524]; chromatin DNA binding [GO:0031490]; double-stranded RNA binding [GO:0003725]; identical protein binding [GO:0042802]; lncRNA binding [GO:0106222]; mRNA 3'-UTR binding [GO:0003730]; piRNA binding [GO:0034584]; poly(A) binding [GO:0008143]; poly(C) RNA binding [GO:0017130]; poly(G) binding [GO:0034046]; pre-mRNA binding [GO:0036002]; promoter-sp…
A0A0D9RB84	KH-type splicing regulatory protein	KHSRP	A0A0D9RB84	1	17	15	5	3	16	9	4	3	14	9	27.2	76.65	747	75.464	8.2	6.2	27	15.1	3343100	100110	244560	1870600	506710	39836	127070	467390	130590	KH-type splicing regulatory protein	KHSRP	0	mRNA catabolic process [GO:0006402]; regulation of DNA-templated transcription [GO:0006355]; regulation of miRNA metabolic process [GO:2000628]	mRNA catabolic process [GO:0006402]; regulation of DNA-templated transcription [GO:0006355]; regulation of miRNA metabolic process [GO:2000628]	mRNA binding [GO:0003729]
A0A0D9RBD8;A0A0D9R3T6;A0A0D9RD32;A0A0D9RQ13;A0A0D9RWS4	Nucleophosmin	NPM1	A0A0D9RBD8	5	11	11	7	3	8	6	7	3	8	6	29.9	32.561	294	85.631	19	12.2	22.1	20.1	30791000	10237000	161940	7344500	10780000	3578600	211030	3017300	5744100	Nucleophosmin	NPM1	0	chromatin remodeling [GO:0006338]; positive regulation of transcription by RNA polymerase II [GO:0045944]; regulation of centrosome duplication [GO:0010824]; ribosomal large subunit biogenesis [GO:0042273]; ribosomal large subunit export from nucleus [GO:0000055]; ribosomal small subunit biogenesis [GO:0042274]; ribosomal small subunit export from nucleus [GO:0000056]	chromatin remodeling [GO:0006338]; positive regulation of transcription by RNA polymerase II [GO:0045944]; regulation of centrosome duplication [GO:0010824]; ribosomal large subunit biogenesis [GO:0042273]; ribosomal large subunit export from nucleus [GO:0000055]; ribosomal small subunit biogenesis [GO:0042274]; ribosomal small subunit export from nucleus [GO:0000056]	chromatin binding [GO:0003682]; histone binding [GO:0042393]; RNA binding [GO:0003723]
A0A0D9RBS5	EWS RNA binding protein 1	EWSR1	A0A0D9RBS5	1	4	4	4	2	4	4	4	2	4	4	11.5	39.419	382	27.375	11.5	6	11.5	11.5	5344700	917590	373520	1582200	1995200	782880	667900	901980	1382000	EWS RNA binding protein 1	EWSR1	0	regulation of DNA-templated transcription [GO:0006355]	regulation of DNA-templated transcription [GO:0006355]	identical protein binding [GO:0042802]; metal ion binding [GO:0046872]; RNA binding [GO:0003723]
A0A0D9RCS8	Staphylococcal nuclease domain-containing protein (EC 3.1.31.1)	SND1	A0A0D9RCS8	1	33	33	25	11	27	22	25	11	27	22	34	101.99	910	154.11	28.5	13.4	29	25.7	11141000	2437800	758610	4068900	3465200	419650	415420	514250	461100	Staphylococcal nuclease domain-containing protein (EC 3.1.31.1)	SND1	0	miRNA catabolic process [GO:0010587]; mRNA catabolic process [GO:0006402]; regulation of cell cycle process [GO:0010564]; regulatory ncRNA-mediated gene silencing [GO:0031047]	miRNA catabolic process [GO:0010587]; mRNA catabolic process [GO:0006402]; regulation of cell cycle process [GO:0010564]; regulatory ncRNA-mediated gene silencing [GO:0031047]	endonuclease activity, active with either ribo- or deoxyribonucleic acids and producing 3'-phosphomonoesters [GO:0016894]; RISC complex binding [GO:1905172]; RNA binding [GO:0003723]; RNA endonuclease activity [GO:0004521]
A0A0D9RD33	Serine and arginine rich splicing factor 3	SRSF3	A0A0D9RD33	1	7	6	5	1	7	6	4	1	6	5	30.5	19.308	164	40.561	29.3	4.9	30.5	29.3	1969600	259930	8121.5	1014300	444810	197960	12761	426520	234250	Serine and arginine rich splicing factor 3	SRSF3	0	cellular response to leukemia inhibitory factor [GO:1990830]; mRNA export from nucleus [GO:0006406]; mRNA processing [GO:0006397]; primary miRNA processing [GO:0031053]; regulation of mRNA splicing, via spliceosome [GO:0048024]; RNA splicing [GO:0008380]	cellular response to leukemia inhibitory factor [GO:1990830]; mRNA export from nucleus [GO:0006406]; mRNA processing [GO:0006397]; primary miRNA processing [GO:0031053]; regulation of mRNA splicing, via spliceosome [GO:0048024]; RNA splicing [GO:0008380]	phospholipase binding [GO:0043274]; primary miRNA binding [GO:0070878]; protein-RNA sequence-specific adaptor activity [GO:0160134]
A0A0D9RE84	Small nuclear ribonucleoprotein Sm D3 (Sm-D3) (snRNP core protein D3)	SNRPD3	A0A0D9RE84	1	2	2	2	1	1	1	2	1	1	1	24.6	13.916	126	15.825	24.6	7.9	7.9	7.9	1091100	254670	176080	207910	272770	211980	369560	165460	220290	Small nuclear ribonucleoprotein Sm D3 (Sm-D3) (snRNP core protein D3)	SNRPD3	0	spliceosomal snRNP assembly [GO:0000387]	spliceosomal snRNP assembly [GO:0000387]	enzyme binding [GO:0019899]; telomerase RNA binding [GO:0070034]; U7 snRNA binding [GO:0071209]
A0A0D9REE8	Gem nuclear organelle associated protein 5	GEMIN5	A0A0D9REE8	1	25	25	17	5	20	16	17	5	20	16	17.3	169.12	1512	89.783	12.6	4.2	14.3	12.1	6724900	1091400	1071500	2265800	2126400	247560	717900	398050	399110	Gem nuclear organelle associated protein 5	GEMIN5	0	regulation of translation [GO:0006417]; spliceosomal snRNP assembly [GO:0000387]	regulation of translation [GO:0006417]; spliceosomal snRNP assembly [GO:0000387]	mRNA 3'-UTR binding [GO:0003730]; ribosome binding [GO:0043022]; RNA 7-methylguanosine cap binding [GO:0000340]; U1 snRNA binding [GO:0030619]; U4 snRNA binding [GO:0030621]; U4atac snRNA binding [GO:0030622]
A0A0D9REQ6	G3BP stress granule assembly factor 1	G3BP1	A0A0D9REQ6	1	12	9	10	3	10	10	8	3	8	7	27	52.221	466	138.94	27	9.7	23.4	21.2	6419900	1255300	303140	2182000	1619100	948830	641560	1217800	838040	G3BP stress granule assembly factor 1	G3BP1	0	defense response to virus [GO:0051607]; negative regulation of canonical Wnt signaling pathway [GO:0090090]; positive regulation of stress granule assembly [GO:0062029]; positive regulation of type I interferon production [GO:0032481]; stress granule assembly [GO:0034063]	defense response to virus [GO:0051607]; negative regulation of canonical Wnt signaling pathway [GO:0090090]; positive regulation of stress granule assembly [GO:0062029]; positive regulation of type I interferon production [GO:0032481]; stress granule assembly [GO:0034063]	DNA helicase activity [GO:0003678]; DNA/RNA helicase activity [GO:0033677]; molecular condensate scaffold activity [GO:0140693]; mRNA binding [GO:0003729]; ribosomal small subunit binding [GO:0043024]; RNA helicase activity [GO:0003724]
A0A0D9REV2	Nuclear cap binding protein subunit 1	NCBP1	A0A0D9REV2	1	12	12	12	3	6	8	12	3	6	8	17.6	91.838	790	35.408	17.6	4.2	8.2	10.3	1964500	702580	247060	316620	524590	316860	282740	93636	177920	Nuclear cap binding protein subunit 1	NCBP1	0	7-methylguanosine mRNA capping [GO:0006370]; defense response to virus [GO:0051607]; histone mRNA metabolic process [GO:0008334]; mRNA export from nucleus [GO:0006406]; mRNA transcription by RNA polymerase II [GO:0042789]; nuclear-transcribed mRNA catabolic process, nonsense-mediated decay [GO:0000184]; positive regulation of cell growth [GO:0030307]; positive regulation of mRNA 3'-end processing…	7-methylguanosine mRNA capping [GO:0006370]; defense response to virus [GO:0051607]; histone mRNA metabolic process [GO:0008334]; mRNA export from nucleus [GO:0006406]; mRNA transcription by RNA polymerase II [GO:0042789]; nuclear-transcribed mRNA catabolic process, nonsense-mediated decay [GO:0000184]; positive regulation of cell growth [GO:0030307]; positive regulation of mRNA 3'-end processing…	mRNA binding [GO:0003729]; RNA 7-methylguanosine cap binding [GO:0000340]
A0A0D9RFB4	5'-3' exoribonuclease (EC 3.1.13.-)	XRN2	A0A0D9RFB4	1	7	7	3	1	4	4	3	1	4	4	8.1	108.54	950	17.631	3.4	1.3	4.5	5.1	607970	66884	9179.8	317250	136590	36063	37254	132960	58839	5'-3' exoribonuclease (EC 3.1.13.-)	XRN2	0	mRNA processing [GO:0006397]; nuclear-transcribed mRNA catabolic process [GO:0000956]; spermatogenesis [GO:0007283]; termination of RNA polymerase II transcription [GO:0006369]	mRNA processing [GO:0006397]; nuclear-transcribed mRNA catabolic process [GO:0000956]; spermatogenesis [GO:0007283]; termination of RNA polymerase II transcription [GO:0006369]	5'-3' RNA exonuclease activity [GO:0004534]; identical protein binding [GO:0042802]; metal ion binding [GO:0046872]; RNA binding [GO:0003723]; transcription termination site sequence-specific DNA binding [GO:0001147]
A0A0D9RG93	60 kDa heat shock protein, mitochondrial (EC 5.6.1.7) (60 kDa chaperonin) (Chaperonin 60) (Heat shock protein 60)	HSPD1	A0A0D9RG93	1	10	10	5	5	3	4	5	5	3	4	22	63.478	596	34.278	8.4	14.9	5	5.2	343110	122100	38445	76010	104780	53163	25097	30091	42048	60 kDa heat shock protein, mitochondrial (EC 5.6.1.7) (60 kDa chaperonin) (Chaperonin 60) (Heat shock protein 60)	HSPD1	0	B cell proliferation [GO:0042100]; biological process involved in interaction with symbiont [GO:0051702]; cellular response to interleukin-7 [GO:0098761]; isotype switching to IgG isotypes [GO:0048291]; MyD88-dependent toll-like receptor signaling pathway [GO:0002755]; negative regulation of apoptotic process [GO:0043066]; positive regulation of apoptotic process [GO:0043065]; positive regulation…	B cell proliferation [GO:0042100]; biological process involved in interaction with symbiont [GO:0051702]; cellular response to interleukin-7 [GO:0098761]; isotype switching to IgG isotypes [GO:0048291]; MyD88-dependent toll-like receptor signaling pathway [GO:0002755]; negative regulation of apoptotic process [GO:0043066]; positive regulation of apoptotic process [GO:0043065]; positive regulation…	apolipoprotein A-I binding [GO:0034186]; ATP binding [GO:0005524]; ATP-dependent protein folding chaperone [GO:0140662]; double-stranded RNA binding [GO:0003725]; high-density lipoprotein particle binding [GO:0008035]; lipopolysaccharide binding [GO:0001530]; p53 binding [GO:0002039]; protein-folding chaperone binding [GO:0051087]; ubiquitin protein ligase binding [GO:0031625]
A0A0D9RGD1	RNA helicase (EC 3.6.4.13)	EIF4A1	A0A0D9RGD1	1	9	6	6	2	5	7	4	1	3	5	22.2	46.153	406	17.535	18	5.2	15.3	16.3	397880	96712	44822	130810	125540	30768	57477	28320	47580	RNA helicase (EC 3.6.4.13)	EIF4A1	0	cytoplasmic translational initiation [GO:0002183]; positive regulation of transcription by RNA polymerase II [GO:0045944]	cytoplasmic translational initiation [GO:0002183]; positive regulation of transcription by RNA polymerase II [GO:0045944]	ATP binding [GO:0005524]; double-stranded RNA binding [GO:0003725]; hydrolase activity [GO:0016787]; RNA helicase activity [GO:0003724]; translation initiation factor activity [GO:0003743]
A0A0D9RGG4	Splicing factor 3b subunit 1	SF3B1	A0A0D9RGG4	1	12	12	7	1	5	8	7	1	5	8	11.3	145.83	1304	28.018	6.4	0.9	5.1	7.5	588890	106200	16140	133630	135070	40089	15353	42260	44490	Splicing factor 3b subunit 1	SF3B1	0	positive regulation of transcription by RNA polymerase III [GO:0045945]; spliceosomal complex assembly [GO:0000245]	positive regulation of transcription by RNA polymerase III [GO:0045945]; spliceosomal complex assembly [GO:0000245]	mRNA binding [GO:0003729]; splicing factor binding [GO:1990935]
A0A0D9RGM4	Eukaryotic translation initiation factor 2A (eIF-2A)	EIF2A	A0A0D9RGM4	1	9	9	4	1	6	5	4	1	6	5	20	64.954	585	26.021	9.7	2.6	13.7	10.4	499500	117500	7292.3	237300	137410	40544	0	60278	58133	Eukaryotic translation initiation factor 2A (eIF-2A)	EIF2A	0	positive regulation of signal transduction [GO:0009967]; ribosome assembly [GO:0042255]; SREBP signaling pathway [GO:0032933]	positive regulation of signal transduction [GO:0009967]; ribosome assembly [GO:0042255]; SREBP signaling pathway [GO:0032933]	mRNA binding [GO:0003729]; ribosome binding [GO:0043022]; translation initiation factor activity [GO:0003743]; tRNA binding [GO:0000049]
A0A0D9RHQ0	Moesin	MSN	A0A0D9RHQ0	1	5	1	2	1	1	2	0	0	0	1	9.5	67.819	577	4.3586	3.5	1.6	1.7	4.2	5795.2	0	0	0	5795.2	0	0	0	0	Moesin	MSN	0	cellular response to testosterone stimulus [GO:0071394]; establishment of endothelial barrier [GO:0061028]; establishment of epithelial cell apical/basal polarity [GO:0045198]; gland morphogenesis [GO:0022612]; immunological synapse formation [GO:0001771]; membrane to membrane docking [GO:0022614]; positive regulation of early endosome to late endosome transport [GO:2000643]; positive regulation …	cellular response to testosterone stimulus [GO:0071394]; establishment of endothelial barrier [GO:0061028]; establishment of epithelial cell apical/basal polarity [GO:0045198]; gland morphogenesis [GO:0022612]; immunological synapse formation [GO:0001771]; membrane to membrane docking [GO:0022614]; positive regulation of early endosome to late endosome transport [GO:2000643]; positive regulation …	actin binding [GO:0003779]; cell adhesion molecule binding [GO:0050839]; double-stranded RNA binding [GO:0003725]; protein kinase binding [GO:0019901]; signaling receptor binding [GO:0005102]
A0A0D9RHQ9	RNA helicase (EC 3.6.4.13)	DHX36	A0A0D9RHQ9	1	13	12	1	2	6	6	1	2	5	6	13.4	114.65	1007	22.421	0.7	2.9	6.3	5.7	636260	33099	24372	203580	318560	16722	0	87474	131570	RNA helicase (EC 3.6.4.13)	DHX36	0	3'-UTR-mediated mRNA destabilization [GO:0061158]; cellular response to arsenite ion [GO:1903843]; cellular response to heat [GO:0034605]; cellular response to UV [GO:0034644]; G-quadruplex DNA unwinding [GO:0044806]; negative regulation of translation [GO:0017148]; ossification [GO:0001503]; positive regulation of canonical NF-kappaB signal transduction [GO:0043123]; positive regulation of cardi…	3'-UTR-mediated mRNA destabilization [GO:0061158]; cellular response to arsenite ion [GO:1903843]; cellular response to heat [GO:0034605]; cellular response to UV [GO:0034644]; G-quadruplex DNA unwinding [GO:0044806]; negative regulation of translation [GO:0017148]; ossification [GO:0001503]; positive regulation of canonical NF-kappaB signal transduction [GO:0043123]; positive regulation of cardi…	ATP binding [GO:0005524]; DNA helicase activity [GO:0003678]; double-stranded RNA binding [GO:0003725]; G-quadruplex DNA binding [GO:0051880]; G-quadruplex RNA binding [GO:0002151]; histone deacetylase binding [GO:0042826]; hydrolase activity [GO:0016787]; magnesium ion binding [GO:0000287]; mRNA 3'-UTR AU-rich region binding [GO:0035925]; mRNA 5'-UTR binding [GO:0048027]; RNA helicase activity […
A0A0D9RHW7;Q2VIN8;A0A0D9RP12;A0A0D9SAN7	Polyadenylate-binding protein (PABP)	PABPC1	A0A0D9RHW7	4	28	18	21	9	25	20	14	4	16	14	40.6	70.67	636	186.42	30.5	15.9	35.7	30.2	16229000	3273500	3674500	4897700	3135400	689620	1896300	814040	643430	Polyadenylate-binding protein (PABP)	PABPC1	0	mRNA processing [GO:0006397]	mRNA processing [GO:0006397]	RNA binding [GO:0003723]
A0A0D9RI08	Eukaryotic translation initiation factor 2 alpha kinase 2	EIF2AK2	A0A0D9RI08	1	4	4	2	2	3	2	2	2	3	2	6.3	62.489	556	7.8802	4.1	4.1	4.9	4.1	1956500	522940	35303	636200	651940	497390	67404	429780	381080	Eukaryotic translation initiation factor 2 alpha kinase 2	EIF2AK2	0	antiviral innate immune response [GO:0140374]; cellular response to amino acid starvation [GO:0034198]; endoplasmic reticulum unfolded protein response [GO:0030968]; negative regulation of apoptotic process [GO:0043066]; negative regulation of osteoblast proliferation [GO:0033689]; negative regulation of translation [GO:0017148]; negative regulation of viral genome replication [GO:0045071]; posit…	antiviral innate immune response [GO:0140374]; cellular response to amino acid starvation [GO:0034198]; endoplasmic reticulum unfolded protein response [GO:0030968]; negative regulation of apoptotic process [GO:0043066]; negative regulation of osteoblast proliferation [GO:0033689]; negative regulation of translation [GO:0017148]; negative regulation of viral genome replication [GO:0045071]; posit…	ATP binding [GO:0005524]; double-stranded RNA binding [GO:0003725]; eukaryotic translation initiation factor 2alpha kinase activity [GO:0004694]; identical protein binding [GO:0042802]
A0A0D9RI83	Eukaryotic translation initiation factor 2 subunit beta	EIF2S2	A0A0D9RI83	1	8	8	6	4	4	5	6	4	4	5	44.7	26.418	228	46.544	33.3	21.1	23.2	28.1	732440	176920	55235	200530	256530	72293	65163	54660	66121	Eukaryotic translation initiation factor 2 subunit beta	EIF2S2	0	formation of translation preinitiation complex [GO:0001731]; in utero embryonic development [GO:0001701]; male germ cell proliferation [GO:0002176]; male gonad development [GO:0008584]	formation of translation preinitiation complex [GO:0001731]; in utero embryonic development [GO:0001701]; male germ cell proliferation [GO:0002176]; male gonad development [GO:0008584]	mRNA binding [GO:0003729]; translation initiation factor activity [GO:0003743]; translation initiation factor binding [GO:0031369]
A0A0D9RIJ2	Cold-inducible RNA-binding protein (Glycine-rich RNA-binding protein CIRP)	CIRBP	A0A0D9RIJ2	1	3	3	2	2	3	2	2	2	3	2	18	18.648	172	24.989	12.8	12.8	18	12.8	1681100	178640	212480	691860	333290	161200	295410	318890	231650	Cold-inducible RNA-binding protein (Glycine-rich RNA-binding protein CIRP)	CIRBP	0	cellular response to cold [GO:0070417]; negative regulation of cell growth [GO:0030308]; regulation of cell cycle G1/S phase transition [GO:1902806]; stress granule assembly [GO:0034063]	cellular response to cold [GO:0070417]; negative regulation of cell growth [GO:0030308]; regulation of cell cycle G1/S phase transition [GO:1902806]; stress granule assembly [GO:0034063]	poly(U) RNA binding [GO:0008266]; translation repressor activity [GO:0030371]
A0A0D9RIL5	Heterogeneous nuclear ribonucleoprotein L like	HNRNPLL	A0A0D9RIL5	1	12	11	2	1	11	7	2	1	10	7	29.8	52.97	476	29.328	4.6	2.7	27.5	17.2	763040	29067	11307	494100	228570	9004.9	11767	136930	68446	Heterogeneous nuclear ribonucleoprotein L like	HNRNPLL	0	mRNA processing [GO:0006397]; positive regulation of RNA splicing [GO:0033120]	mRNA processing [GO:0006397]; positive regulation of RNA splicing [GO:0033120]	mRNA binding [GO:0003729]
A0A0D9RIR2	Gem nuclear organelle associated protein 6	GEMIN6	A0A0D9RIR2	1	3	3	2	1	1	1	2	1	1	1	19.8	18.808	167	4.4877	13.8	7.8	6	7.8	135970	55298	21325	5473.1	36488	39355	45014	0	29637	Gem nuclear organelle associated protein 6	GEMIN6	0	spliceosomal complex assembly [GO:0000245]; spliceosomal snRNP assembly [GO:0000387]	spliceosomal complex assembly [GO:0000245]; spliceosomal snRNP assembly [GO:0000387]	RNA binding [GO:0003723]
A0A0D9RIV1	Large ribosomal subunit protein eL30 (60S ribosomal protein L30)	RPL30	A0A0D9RIV1	1	8	8	8	1	7	6	8	1	7	6	67	12.77	115	47.316	67	13.9	67	66.1	5999500	2123100	298700	1616500	1095300	895250	367190	548860	525120	Large ribosomal subunit protein eL30 (60S ribosomal protein L30)	RPL30	0	antimicrobial humoral immune response mediated by antimicrobial peptide [GO:0061844]; cytoplasmic translation [GO:0002181]; defense response to Gram-negative bacterium [GO:0050829]; killing of cells of another organism [GO:0031640]	antimicrobial humoral immune response mediated by antimicrobial peptide [GO:0061844]; cytoplasmic translation [GO:0002181]; defense response to Gram-negative bacterium [GO:0050829]; killing of cells of another organism [GO:0031640]	RNA binding [GO:0003723]; structural constituent of ribosome [GO:0003735]
A0A0D9RIX6	Metadherin	MTDH	A0A0D9RIX6	1	10	10	7	1	7	5	7	1	7	5	21.3	63.83	582	39.928	14.3	2.2	14.4	10.1	1370900	310880	118030	386830	378980	200030	126420	172060	183660	Metadherin	MTDH	0	lipopolysaccharide-mediated signaling pathway [GO:0031663]; negative regulation of apoptotic process [GO:0043066]; negative regulation of transcription by RNA polymerase II [GO:0000122]; positive regulation of angiogenesis [GO:0045766]; positive regulation of autophagy [GO:0010508]; positive regulation of canonical NF-kappaB signal transduction [GO:0043123]; positive regulation of phosphatidylino…	lipopolysaccharide-mediated signaling pathway [GO:0031663]; negative regulation of apoptotic process [GO:0043066]; negative regulation of transcription by RNA polymerase II [GO:0000122]; positive regulation of angiogenesis [GO:0045766]; positive regulation of autophagy [GO:0010508]; positive regulation of canonical NF-kappaB signal transduction [GO:0043123]; positive regulation of phosphatidylino…	double-stranded RNA binding [GO:0003725]; NF-kappaB binding [GO:0051059]; transcription coactivator activity [GO:0003713]
A0A0D9RJ20;A0A0D9RCZ4	Heat shock protein 90 alpha family class B member 1	HSP90AB1	A0A0D9RJ20;A0A0D9RCZ4	2	10	9	7	3	1	6	6	3	1	5	17.4	83.236	724	18.878	9.8	5.4	1.9	12	230070	102090	22021	3071.8	102890	38759	20824	1501.7	43509	Heat shock protein 90 alpha family class B member 1	HSP90AB1	0	cellular response to heat [GO:0034605]; cellular response to interleukin-4 [GO:0071353]; chaperone-mediated protein complex assembly [GO:0051131]; chaperone-mediated protein folding [GO:0061077]; negative regulation of apoptotic process [GO:0043066]; negative regulation of proteasomal ubiquitin-dependent protein catabolic process [GO:0032435]; placenta development [GO:0001890]; positive regulatio…	cellular response to heat [GO:0034605]; cellular response to interleukin-4 [GO:0071353]; chaperone-mediated protein complex assembly [GO:0051131]; chaperone-mediated protein folding [GO:0061077]; negative regulation of apoptotic process [GO:0043066]; negative regulation of proteasomal ubiquitin-dependent protein catabolic process [GO:0032435]; placenta development [GO:0001890]; positive regulatio…	ATP binding [GO:0005524]; ATP hydrolysis activity [GO:0016887]; ATP-dependent protein binding [GO:0043008]; ATP-dependent protein folding chaperone [GO:0140662]; disordered domain specific binding [GO:0097718]; DNA polymerase binding [GO:0070182]; double-stranded RNA binding [GO:0003725]; heat shock protein binding [GO:0031072]; histone deacetylase binding [GO:0042826]; histone methyltransferase …
A0A0D9RJE1	RNA helicase (EC 3.6.4.13)	DHX9	A0A0D9RJE1	1	33	33	25	9	25	24	25	9	25	24	25	125.08	1126	213.13	20.7	9.1	18.4	18.3	30200000	4937800	1169200	10677000	9100500	1076600	317560	1759500	1505800	RNA helicase (EC 3.6.4.13)	DHX9	0	alternative mRNA splicing, via spliceosome [GO:0000380]; cellular response to exogenous dsRNA [GO:0071360]; cellular response to tumor necrosis factor [GO:0071356]; CRD-mediated mRNA stabilization [GO:0070934]; DNA-templated viral transcription [GO:0039695]; G-quadruplex DNA unwinding [GO:0044806]; miRNA-mediated post-transcriptional gene silencing [GO:0035195]; negative regulation of nuclear-tra…	alternative mRNA splicing, via spliceosome [GO:0000380]; cellular response to exogenous dsRNA [GO:0071360]; cellular response to tumor necrosis factor [GO:0071356]; CRD-mediated mRNA stabilization [GO:0070934]; DNA-templated viral transcription [GO:0039695]; G-quadruplex DNA unwinding [GO:0044806]; miRNA-mediated post-transcriptional gene silencing [GO:0035195]; negative regulation of nuclear-tra…	3'-5' DNA/RNA helicase activity [GO:0033679]; 3'-5' RNA helicase activity [GO:0034458]; ATP binding [GO:0005524]; ATP hydrolysis activity [GO:0016887]; chromatin DNA binding [GO:0031490]; DNA replication origin binding [GO:0003688]; double-stranded RNA binding [GO:0003725]; importin-alpha family protein binding [GO:0061676]; nucleoside triphosphate diphosphatase activity [GO:0047429]; promoter-sp…
A0A0D9RJU1;A0A0D9R1E9	Vimentin	VIM	A0A0D9RJU1	2	19	14	2	6	1	5	0	2	0	2	36.3	53.708	466	51.187	1.9	9.9	1.9	9.4	6831600	2758300	261380	1398200	1343900	1110300	254500	758080	539880	Vimentin	VIM	0	astrocyte development [GO:0014002]; Bergmann glial cell differentiation [GO:0060020]; cellular response to lipopolysaccharide [GO:0071222]; cellular response to muramyl dipeptide [GO:0071225]; cellular response to type II interferon [GO:0071346]; intermediate filament organization [GO:0045109]; lens fiber cell development [GO:0070307]; negative regulation of neuron projection development [GO:0010…	astrocyte development [GO:0014002]; Bergmann glial cell differentiation [GO:0060020]; cellular response to lipopolysaccharide [GO:0071222]; cellular response to muramyl dipeptide [GO:0071225]; cellular response to type II interferon [GO:0071346]; intermediate filament organization [GO:0045109]; lens fiber cell development [GO:0070307]; negative regulation of neuron projection development [GO:0010…	double-stranded RNA binding [GO:0003725]; identical protein binding [GO:0042802]; keratin filament binding [GO:1990254]; protein domain specific binding [GO:0019904]; scaffold protein binding [GO:0097110]; structural constituent of cytoskeleton [GO:0005200]; structural constituent of eye lens [GO:0005212]
A0A0D9RJV6	Ribosomal protein L22 like 1	RPL22L1	A0A0D9RJV6	1	3	3	3	2	3	3	3	2	3	3	32.2	14.422	121	77.382	32.2	22.3	32.2	32.2	3488500	1102300	266820	890750	1185900	613080	52155	403120	497480	Ribosomal protein L22 like 1	RPL22L1	0	cytoplasmic translation [GO:0002181]	cytoplasmic translation [GO:0002181]	RNA binding [GO:0003723]; structural constituent of ribosome [GO:0003735]
A0A0D9RJZ5	Polypyrimidine tract-binding protein 1	PTBP1	A0A0D9RJZ5	1	10	8	9	1	10	8	7	1	8	6	15.5	59.561	556	73.012	13.3	1.6	15.5	13.3	24963000	2561100	17598	11829000	7038400	1502800	55364	6645100	4174000	Polypyrimidine tract-binding protein 1	PTBP1	0	IRES-dependent viral translational initiation [GO:0075522]; mRNA processing [GO:0006397]; negative regulation of mRNA splicing, via spliceosome [GO:0048025]; negative regulation of muscle cell differentiation [GO:0051148]; positive regulation of calcineurin-NFAT signaling cascade [GO:0070886]; regulation of alternative mRNA splicing, via spliceosome [GO:0000381]; RNA splicing [GO:0008380]	IRES-dependent viral translational initiation [GO:0075522]; mRNA processing [GO:0006397]; negative regulation of mRNA splicing, via spliceosome [GO:0048025]; negative regulation of muscle cell differentiation [GO:0051148]; positive regulation of calcineurin-NFAT signaling cascade [GO:0070886]; regulation of alternative mRNA splicing, via spliceosome [GO:0000381]; RNA splicing [GO:0008380]	pre-mRNA binding [GO:0036002]
A0A0D9RKW3	Matrin 3	MATR3	A0A0D9RKW3	1	21	21	7	1	21	15	7	1	21	15	22.7	94.65	847	214.82	8.3	1.5	22.7	17.4	5335600	327720	8043.7	2310200	2089500	95968	3315.3	381170	371470	Matrin 3	MATR3	0	activation of innate immune response [GO:0002218]; blastocyst formation [GO:0001825]; heart valve development [GO:0003170]; post-transcriptional regulation of gene expression [GO:0010608]; ventricular septum development [GO:0003281]	activation of innate immune response [GO:0002218]; blastocyst formation [GO:0001825]; heart valve development [GO:0003170]; post-transcriptional regulation of gene expression [GO:0010608]; ventricular septum development [GO:0003281]	identical protein binding [GO:0042802]; miRNA binding [GO:0035198]; zinc ion binding [GO:0008270]
A0A0D9RLC1	RNA binding motif protein 3	RBM3	A0A0D9RLC1	1	2	2	2	1	2	2	2	1	2	2	14	17.17	157	18.26	14	7.6	14	14	951690	91220	6826.5	426500	268920	73907	31824	176690	117600	RNA binding motif protein 3	RBM3	0	0	0	RNA binding [GO:0003723]
A0A0D9RLK1	Eukaryotic translation initiation factor 2 subunit 1 (Eukaryotic translation initiation factor 2 subunit alpha)	EIF2S1	A0A0D9RLK1	1	13	13	9	1	8	9	9	1	8	9	41.3	36.112	315	44.283	32.7	3.8	25.7	31.4	3438100	872250	13267	1065100	1254900	456370	17715	505880	595120	Eukaryotic translation initiation factor 2 subunit 1 (Eukaryotic translation initiation factor 2 subunit alpha)	EIF2S1	0	cellular response to amino acid starvation [GO:0034198]; cellular response to oxidative stress [GO:0034599]; cellular response to UV [GO:0034644]; HRI-mediated signaling [GO:0140468]; mitophagy [GO:0000423]; negative regulation of translational initiation in response to stress [GO:0032057]; PERK-mediated unfolded protein response [GO:0036499]; regulation of translation in response to endoplasmic …	cellular response to amino acid starvation [GO:0034198]; cellular response to oxidative stress [GO:0034599]; cellular response to UV [GO:0034644]; HRI-mediated signaling [GO:0140468]; mitophagy [GO:0000423]; negative regulation of translational initiation in response to stress [GO:0032057]; PERK-mediated unfolded protein response [GO:0036499]; regulation of translation in response to endoplasmic …	ribosome binding [GO:0043022]; RNA binding [GO:0003723]; translation initiation factor activity [GO:0003743]
A0A0D9RLX5	Spermatid perinuclear RNA-binding protein	STRBP	A0A0D9RLX5	1	8	4	6	3	6	7	2	1	3	4	10.9	73.652	672	5.5697	7.9	4	7.6	10.9	2151800	281740	707550	594770	559810	283660	1441800	438270	403790	Spermatid perinuclear RNA-binding protein	STRBP	0	cell motility [GO:0048870]; mechanosensory behavior [GO:0007638]; spermatid development [GO:0007286]	cell motility [GO:0048870]; mechanosensory behavior [GO:0007638]; spermatid development [GO:0007286]	DNA binding [GO:0003677]; double-stranded RNA binding [GO:0003725]; microtubule binding [GO:0008017]; single-stranded RNA binding [GO:0003727]
A0A0D9RM27	Nuclear cap-binding protein subunit 3	NCBP3	A0A0D9RM27	1	10	10	8	1	8	8	8	1	8	8	18.2	70.614	620	43.389	15.6	2.1	14.8	14.8	1898500	459240	16635	668000	717350	160650	3995.9	165420	193790	Nuclear cap-binding protein subunit 3	NCBP3	0	7-methylguanosine mRNA capping [GO:0006370]; defense response to virus [GO:0051607]; mRNA export from nucleus [GO:0006406]; snRNA export from nucleus [GO:0006408]	7-methylguanosine mRNA capping [GO:0006370]; defense response to virus [GO:0051607]; mRNA export from nucleus [GO:0006406]; snRNA export from nucleus [GO:0006408]	mRNA binding [GO:0003729]; RNA 7-methylguanosine cap binding [GO:0000340]
A0A0D9RM49	Double-stranded RNA-binding protein Staufen homolog 2	STAU2	A0A0D9RM49	1	10	8	8	1	7	8	7	1	6	7	17	60.453	548	66.657	13.9	1.8	13	13.7	920690	175680	15893	219680	329760	44989	16115	68465	65062	Double-stranded RNA-binding protein Staufen homolog 2	STAU2	0	anterograde dendritic transport of messenger ribonucleoprotein complex [GO:0098964]; germ cell development [GO:0007281]; intracellular mRNA localization [GO:0008298]; protein localization to synapse [GO:0035418]	anterograde dendritic transport of messenger ribonucleoprotein complex [GO:0098964]; germ cell development [GO:0007281]; intracellular mRNA localization [GO:0008298]; protein localization to synapse [GO:0035418]	double-stranded RNA binding [GO:0003725]; mRNA binding [GO:0003729]
A0A0D9RM61	Splicing factor 45 (RNA-binding motif protein 17)	RBM17	A0A0D9RM61	1	8	8	4	2	5	2	4	2	5	2	24.4	44.961	401	13.532	12.7	7	13.2	6.2	200970	37716	17836	110680	34734	18816	21500	28158	15405	Splicing factor 45 (RNA-binding motif protein 17)	RBM17	0	alternative mRNA splicing, via spliceosome [GO:0000380]; mRNA cis splicing, via spliceosome [GO:0045292]	alternative mRNA splicing, via spliceosome [GO:0000380]; mRNA cis splicing, via spliceosome [GO:0045292]	RNA binding [GO:0003723]
A0A0D9RMK2	RNA binding motif protein 10	RBM10	A0A0D9RMK2	1	11	11	1	1	7	9	1	1	7	9	13	110.33	995	28.627	1.1	0.9	8.2	10.7	377560	17671	28422	154970	176490	7323.1	19593	59025	51510	RNA binding motif protein 10	RBM10	0	3'-UTR-mediated mRNA stabilization [GO:0070935]; mRNA splicing, via spliceosome [GO:0000398]; negative regulation of mRNA splicing, via spliceosome [GO:0048025]; negative regulation of transcription by RNA polymerase II [GO:0000122]; negative regulation of vascular associated smooth muscle cell proliferation [GO:1904706]; positive regulation of vascular associated smooth muscle cell apoptotic pro…	3'-UTR-mediated mRNA stabilization [GO:0070935]; mRNA splicing, via spliceosome [GO:0000398]; negative regulation of mRNA splicing, via spliceosome [GO:0048025]; negative regulation of transcription by RNA polymerase II [GO:0000122]; negative regulation of vascular associated smooth muscle cell proliferation [GO:1904706]; positive regulation of vascular associated smooth muscle cell apoptotic pro…	identical protein binding [GO:0042802]; metal ion binding [GO:0046872]; miRNA binding [GO:0035198]
A0A0D9RMM1;REV__A0A0D9RTG2	Eukaryotic translation initiation factor 4 gamma 1	EIF4G1	A0A0D9RMM1	2	35	30	23	5	23	23	18	5	21	21	23.5	172.17	1565	262.21	15.7	4.5	16.7	17.4	8174600	1488000	158330	2606600	2503500	207370	52395	265430	296910	Eukaryotic translation initiation factor 4 gamma 1	EIF4G1	0	behavioral fear response [GO:0001662]; cellular response to nutrient levels [GO:0031669]; energy homeostasis [GO:0097009]; miRNA-mediated gene silencing by inhibition of translation [GO:0035278]; negative regulation of autophagy [GO:0010507]; neuron differentiation [GO:0030182]; positive regulation of cell growth [GO:0030307]; positive regulation of eukaryotic translation initiation factor 4F com…	behavioral fear response [GO:0001662]; cellular response to nutrient levels [GO:0031669]; energy homeostasis [GO:0097009]; miRNA-mediated gene silencing by inhibition of translation [GO:0035278]; negative regulation of autophagy [GO:0010507]; neuron differentiation [GO:0030182]; positive regulation of cell growth [GO:0030307]; positive regulation of eukaryotic translation initiation factor 4F com…	ATP binding [GO:0005524]; eukaryotic initiation factor 4E binding [GO:0008190]; mRNA binding [GO:0003729]; translation initiation factor activity [GO:0003743]
A0A0D9RNH2;A0A0D9S801	Serine and arginine rich splicing factor 6	SRSF6	A0A0D9RNH2;A0A0D9S801	2	6	5	4	1	5	4	3	1	4	3	16.6	39.466	343	10.651	10.8	2.6	12.8	12.5	523560	147290	63524	101670	129010	76709	136460	42398	62903	Serine and arginine rich splicing factor 6	SRSF6	0	alternative mRNA splicing, via spliceosome [GO:0000380]; mRNA splice site recognition [GO:0006376]; negative regulation of keratinocyte differentiation [GO:0045617]; negative regulation of mRNA splicing, via spliceosome [GO:0048025]; positive regulation of epithelial cell proliferation involved in lung morphogenesis [GO:0060501]; regulation of alternative mRNA splicing, via spliceosome [GO:000038…	alternative mRNA splicing, via spliceosome [GO:0000380]; mRNA splice site recognition [GO:0006376]; negative regulation of keratinocyte differentiation [GO:0045617]; negative regulation of mRNA splicing, via spliceosome [GO:0048025]; positive regulation of epithelial cell proliferation involved in lung morphogenesis [GO:0060501]; regulation of alternative mRNA splicing, via spliceosome [GO:000038…	mRNA binding [GO:0003729]; pre-mRNA binding [GO:0036002]
A0A0D9RPZ5;A0A0D9S0D7	Eukaryotic translation initiation factor 4C	EIF1AX	A0A0D9RPZ5;A0A0D9S0D7	2	3	3	1	1	1	3	1	1	1	3	22.2	16.46	144	5.021	6.9	6.9	6.9	22.2	303070	56062	6067.7	98896	138990	55158	12602	77884	93180	Eukaryotic translation initiation factor 4C	EIF1AX	0	ribosome assembly [GO:0042255]	ribosome assembly [GO:0042255]	translation initiation factor activity [GO:0003743]; tRNA binding [GO:0000049]
A0A0D9RQ30	Small ribosomal subunit protein uS10 (40S ribosomal protein S20)	RPS20	A0A0D9RQ30	1	4	4	4	2	4	4	4	2	4	4	28.6	13.373	119	49.976	28.6	16	28.6	28.6	6926100	1837300	155760	1628500	1583300	1008000	388760	595130	677550	Small ribosomal subunit protein uS10 (40S ribosomal protein S20)	RPS20	0	positive regulation of signal transduction by p53 class mediator [GO:1901798]; translation [GO:0006412]	positive regulation of signal transduction by p53 class mediator [GO:1901798]; translation [GO:0006412]	MDM2/MDM4 family protein binding [GO:0097371]; RNA binding [GO:0003723]; structural constituent of ribosome [GO:0003735]; ubiquitin ligase inhibitor activity [GO:1990948]
A0A0D9RQH8	Far upstream element binding protein 3	FUBP3	A0A0D9RQH8	1	13	11	7	1	10	4	6	1	8	4	24.1	61.613	572	20.902	13.3	3.8	17.1	8.2	860320	120460	9793.9	554860	156580	36114	0	90940	40874	Far upstream element binding protein 3	FUBP3	0	DNA-templated transcription [GO:0006351]; positive regulation of gene expression [GO:0010628]; positive regulation of transcription by RNA polymerase II [GO:0045944]	DNA-templated transcription [GO:0006351]; positive regulation of gene expression [GO:0010628]; positive regulation of transcription by RNA polymerase II [GO:0045944]	RNA binding [GO:0003723]; single-stranded DNA binding [GO:0003697]
A0A0D9RQR8	DNA-dependent protein kinase catalytic subunit (EC 2.7.11.1)	PRKDC	A0A0D9RQR8	1	46	46	25	3	17	18	25	3	17	18	12.1	469.68	4131	107.34	6.7	0.8	4.4	4.6	3842400	758490	35420	465010	619010	84662	9283.5	62378	79435	DNA-dependent protein kinase catalytic subunit (EC 2.7.11.1)	PRKDC	0	activation of innate immune response [GO:0002218]; B cell lineage commitment [GO:0002326]; brain development [GO:0007420]; cellular response to insulin stimulus [GO:0032869]; double-strand break repair via nonhomologous end joining [GO:0006303]; ectopic germ cell programmed cell death [GO:0035234]; heart development [GO:0007507]; immature B cell differentiation [GO:0002327]; immunoglobulin V(D)J …	activation of innate immune response [GO:0002218]; B cell lineage commitment [GO:0002326]; brain development [GO:0007420]; cellular response to insulin stimulus [GO:0032869]; double-strand break repair via nonhomologous end joining [GO:0006303]; ectopic germ cell programmed cell death [GO:0035234]; heart development [GO:0007507]; immature B cell differentiation [GO:0002327]; immunoglobulin V(D)J …	3-phosphoinositide-dependent protein kinase activity [GO:0004676]; AMP-activated protein kinase activity [GO:0004679]; ATP binding [GO:0005524]; DNA-dependent protein kinase activity [GO:0004677]; double-stranded DNA binding [GO:0003690]; enzyme binding [GO:0019899]; eukaryotic translation initiation factor 2alpha kinase activity [GO:0004694]; histone H2AS1 kinase activity [GO:0044024]; histone H…
A0A0D9RR49	Staufen double-stranded RNA binding protein 1	STAU1	A0A0D9RR49	1	15	13	11	2	10	11	10	2	9	10	32.9	54.887	496	100.4	24.4	5.8	22.2	23.8	4558100	1009000	200740	1165600	1364400	294960	156900	323590	409110	Staufen double-stranded RNA binding protein 1	STAU1	0	anterograde dendritic transport of messenger ribonucleoprotein complex [GO:0098964]; germ cell development [GO:0007281]; intracellular mRNA localization [GO:0008298]; positive regulation by virus of viral protein levels in host cell [GO:0046726]; positive regulation of viral genome replication [GO:0045070]; protein localization to synapse [GO:0035418]	anterograde dendritic transport of messenger ribonucleoprotein complex [GO:0098964]; germ cell development [GO:0007281]; intracellular mRNA localization [GO:0008298]; positive regulation by virus of viral protein levels in host cell [GO:0046726]; positive regulation of viral genome replication [GO:0045070]; protein localization to synapse [GO:0035418]	double-stranded RNA binding [GO:0003725]; mRNA binding [GO:0003729]
A0A0D9RRD3	RNA transcription, translation and transport factor protein	RTRAF	A0A0D9RRD3	1	6	6	3	1	4	6	3	1	4	6	27	22.679	196	17.644	17.9	8.2	21.9	27	1194500	197110	49928	281500	589380	99193	56135	171970	297380	RNA transcription, translation and transport factor protein	RTRAF	0	positive regulation of transcription by RNA polymerase II [GO:0045944]; tRNA splicing, via endonucleolytic cleavage and ligation [GO:0006388]	positive regulation of transcription by RNA polymerase II [GO:0045944]; tRNA splicing, via endonucleolytic cleavage and ligation [GO:0006388]	identical protein binding [GO:0042802]; RNA binding [GO:0003723]; RNA polymerase II complex binding [GO:0000993]
A0A0D9RV44	RNA helicase (EC 3.6.4.13)	HELZ2	A0A0D9RV44	1	12	12	6	2	12	7	6	2	12	7	4.9	314.34	2822	34.287	2.5	1	4.9	2.9	843140	114170	31538	515180	182250	43574	19355	88853	44236	RNA helicase (EC 3.6.4.13)	HELZ2	0	0	0	3'-5'-RNA exonuclease activity [GO:0000175]; 5'-3' DNA helicase activity [GO:0043139]; ATP binding [GO:0005524]; metal ion binding [GO:0046872]; RNA binding [GO:0003723]
A0A0D9RVK4;A0A0D9S930	Heterogeneous nuclear ribonucleoprotein C	HNRNPC	A0A0D9RVK4	2	6	6	4	1	4	2	4	1	4	2	14.3	32.337	293	18.312	11.6	3.1	10.6	7.8	347530	64327	4755.3	166320	40807	31305	7951.3	64195	21952	Heterogeneous nuclear ribonucleoprotein C	HNRNPC	0	3'-UTR-mediated mRNA stabilization [GO:0070935]; mRNA splicing, via spliceosome [GO:0000398]; negative regulation of telomere maintenance via telomerase [GO:0032211]	3'-UTR-mediated mRNA stabilization [GO:0070935]; mRNA splicing, via spliceosome [GO:0000398]; negative regulation of telomere maintenance via telomerase [GO:0032211]	identical protein binding [GO:0042802]; mRNA 3'-UTR binding [GO:0003730]; N6-methyladenosine-containing RNA reader activity [GO:1990247]; poly(U) RNA binding [GO:0008266]; telomerase RNA binding [GO:0070034]
A0A0D9RVM1	RNA helicase (EC 3.6.4.13)	DHX15	A0A0D9RVM1	1	16	16	12	3	12	13	12	3	12	13	20	90.902	795	39.881	16	3.6	15.6	16.6	3425200	805800	39431	897330	1499000	242660	25877	188150	310520	RNA helicase (EC 3.6.4.13)	DHX15	0	antiviral innate immune response [GO:0140374]; defense response to bacterium [GO:0042742]; mRNA processing [GO:0006397]; positive regulation of canonical NF-kappaB signal transduction [GO:0043123]; RNA splicing [GO:0008380]	antiviral innate immune response [GO:0140374]; defense response to bacterium [GO:0042742]; mRNA processing [GO:0006397]; positive regulation of canonical NF-kappaB signal transduction [GO:0043123]; RNA splicing [GO:0008380]	ATP binding [GO:0005524]; double-stranded RNA binding [GO:0003725]; hydrolase activity [GO:0016787]; RNA helicase activity [GO:0003724]
A0A0D9RVN0;A0A0D9RB46	Tubulin beta chain	TUBB4B	A0A0D9RVN0;A0A0D9RB46	2	19	3	10	9	8	14	3	2	3	3	52.8	49.83	445	156.38	24.3	28.8	21.1	45.2	7682500	2257400	220200	1363100	1991700	360600	183330	243060	282190	Tubulin beta chain	TUBB4B	0	flagellated sperm motility [GO:0030317]	flagellated sperm motility [GO:0030317]	double-stranded RNA binding [GO:0003725]; GTP binding [GO:0005525]; GTPase activity [GO:0003924]; structural constituent of cytoskeleton [GO:0005200]
A0A0D9RVW9	Pre-mRNA-processing factor 6 (PRP6 homolog) (U5 snRNP-associated 102 kDa protein)	PRPF6	A0A0D9RVW9	1	17	17	12	1	10	8	12	1	10	8	19.3	107.41	947	42.291	13.6	1.8	11.8	9.7	985700	249770	5655.9	315340	222570	47852	3493.9	51112	50865	Pre-mRNA-processing factor 6 (PRP6 homolog) (U5 snRNP-associated 102 kDa protein)	PRPF6	0	positive regulation of transcription by RNA polymerase II [GO:0045944]; RNA localization [GO:0006403]; spliceosomal tri-snRNP complex assembly [GO:0000244]	positive regulation of transcription by RNA polymerase II [GO:0045944]; RNA localization [GO:0006403]; spliceosomal tri-snRNP complex assembly [GO:0000244]	identical protein binding [GO:0042802]; protein-macromolecule adaptor activity [GO:0030674]; ribonucleoprotein complex binding [GO:0043021]; RNA binding [GO:0003723]
A0A0D9RWG7	Large ribosomal subunit protein eL14 (60S ribosomal protein L14)	RPL14	A0A0D9RWG7	1	3	3	3	1	1	3	3	1	1	3	14.4	23.042	209	14.266	14.4	5.7	5.7	14.4	1300000	396930	22173	19415	541480	237260	270920	89948	220280	Large ribosomal subunit protein eL14 (60S ribosomal protein L14)	RPL14	0	ribosomal large subunit biogenesis [GO:0042273]; rRNA processing [GO:0006364]; translation [GO:0006412]	ribosomal large subunit biogenesis [GO:0042273]; rRNA processing [GO:0006364]; translation [GO:0006412]	RNA binding [GO:0003723]; structural constituent of ribosome [GO:0003735]
A0A0D9RX76	Zinc finger RNA-binding protein	ZFR	A0A0D9RX76	1	19	19	12	1	15	13	12	1	15	13	23.1	117.05	1074	115.95	14.1	1.1	18.4	16.9	2496600	365760	19717	1288200	728660	100130	8979.4	183290	154720	Zinc finger RNA-binding protein	ZFR	0	0	0	double-stranded RNA binding [GO:0003725]; single-stranded RNA binding [GO:0003727]; zinc ion binding [GO:0008270]
A0A0D9RXN5	tRNA (cytosine(34)-C(5))-methyltransferase (EC 2.1.1.203) (NOL1/NOP2/Sun domain family member 2) (mRNA cytosine C(5)-methyltransferase) (tRNA cytosine C(5)-methyltransferase)	NSUN2	A0A0D9RXN5	1	11	11	1	1	11	5	1	1	11	5	15.1	86.348	767	41.312	1.6	1.6	15.1	6.5	907630	2281.7	37393	730870	90071	1567.8	54236	312470	21170	tRNA (cytosine(34)-C(5))-methyltransferase (EC 2.1.1.203) (NOL1/NOP2/Sun domain family member 2) (mRNA cytosine C(5)-methyltransferase) (tRNA cytosine C(5)-methyltransferase)	NSUN2	0	hair follicle maturation [GO:0048820]; in utero embryonic development [GO:0001701]; meiotic cell cycle checkpoint signaling [GO:0033313]; mRNA processing [GO:0006397]; regulation of mRNA export from nucleus [GO:0010793]; regulation of stem cell differentiation [GO:2000736]; spermatid development [GO:0007286]; tRNA methylation [GO:0030488]; tRNA stabilization [GO:0036416]	hair follicle maturation [GO:0048820]; in utero embryonic development [GO:0001701]; meiotic cell cycle checkpoint signaling [GO:0033313]; mRNA processing [GO:0006397]; regulation of mRNA export from nucleus [GO:0010793]; regulation of stem cell differentiation [GO:2000736]; spermatid development [GO:0007286]; tRNA methylation [GO:0030488]; tRNA stabilization [GO:0036416]	mRNA (cytidine-5-)-methyltransferase activity [GO:0062152]; tRNA (cytidine-5-)-methyltransferase activity [GO:0016428]; tRNA binding [GO:0000049]
A0A0D9RXQ9	Synaptotagmin binding cytoplasmic RNA interacting protein	SYNCRIP	A0A0D9RXQ9	1	16	12	16	11	15	14	12	9	12	11	29.5	62.656	562	148.83	29.5	20.5	28.1	24.4	21894000	3506100	4195000	6301000	5540800	830390	2712300	1286800	1012600	Synaptotagmin binding cytoplasmic RNA interacting protein	SYNCRIP	0	cellular response to type II interferon [GO:0071346]; CRD-mediated mRNA stabilization [GO:0070934]; negative regulation of nuclear-transcribed mRNA catabolic process, deadenylation-dependent decay [GO:1900152]; negative regulation of translation [GO:0017148]; positive regulation of cytoplasmic translation [GO:2000767]	cellular response to type II interferon [GO:0071346]; CRD-mediated mRNA stabilization [GO:0070934]; negative regulation of nuclear-transcribed mRNA catabolic process, deadenylation-dependent decay [GO:1900152]; negative regulation of translation [GO:0017148]; positive regulation of cytoplasmic translation [GO:2000767]	RNA binding [GO:0003723]
A0A0D9RY29	mRNA cap guanine-N(7) methyltransferase (EC 2.1.1.56) (mRNA (guanine-N(7))-methyltransferase) (mRNA cap methyltransferase)	RNMT	A0A0D9RY29	1	14	14	10	2	9	9	10	2	9	9	29.2	55.032	476	44.483	18.7	4	18.5	17.9	3838700	1044200	64362	635910	1275000	332250	50658	152940	338990	mRNA cap guanine-N(7) methyltransferase (EC 2.1.1.56) (mRNA (guanine-N(7))-methyltransferase) (mRNA cap methyltransferase)	RNMT	0	cellular response to leukemia inhibitory factor [GO:1990830]	cellular response to leukemia inhibitory factor [GO:1990830]	mRNA 5'-cap (guanine-N7-)-methyltransferase activity [GO:0004482]; RNA binding [GO:0003723]
A0A0D9RYD0	Eukaryotic translation initiation factor 3 subunit B (eIF3b) (Eukaryotic translation initiation factor 3 subunit 9) (eIF-3-eta)	EIF3B EIF3S9	A0A0D9RYD0	1	12	12	6	3	6	8	6	3	6	8	15.3	92.176	811	98.908	7.3	3.7	6.9	9.6	1110100	96238	130400	155710	331330	92348	489890	74010	186640	Eukaryotic translation initiation factor 3 subunit B (eIF3b) (Eukaryotic translation initiation factor 3 subunit 9) (eIF-3-eta)	EIF3B EIF3S9	0	formation of cytoplasmic translation initiation complex [GO:0001732]; IRES-dependent viral translational initiation [GO:0075522]; regulation of translational initiation [GO:0006446]; viral translational termination-reinitiation [GO:0075525]	formation of cytoplasmic translation initiation complex [GO:0001732]; IRES-dependent viral translational initiation [GO:0075522]; regulation of translational initiation [GO:0006446]; viral translational termination-reinitiation [GO:0075525]	RNA binding [GO:0003723]; translation initiation factor activity [GO:0003743]; translation initiation factor binding [GO:0031369]
A0A0D9RZS5;REV__A0A0D9S559	Paraspeckle component 1	PSPC1	A0A0D9RZS5	2	9	7	5	1	9	7	5	1	7	6	24.3	30.486	267	41.981	16.9	5.2	24.3	21.3	2847000	344980	5052.6	1687400	681990	137120	3586.7	474190	170250	Paraspeckle component 1	PSPC1	0	activation of innate immune response [GO:0002218]; non-membrane-bounded organelle assembly [GO:0140694]	activation of innate immune response [GO:0002218]; non-membrane-bounded organelle assembly [GO:0140694]	RNA binding [GO:0003723]
A0A0D9RZV8	Splicing factor 3b subunit 4	SF3B4	A0A0D9RZV8	1	1	1	1	1	1	1	1	1	1	1	3.3	44.385	424	38.79	3.3	3.3	3.3	3.3	166290	34498	36219	40960	30577	34498	76454	32785	24836	Splicing factor 3b subunit 4	SF3B4	0	mRNA splicing, via spliceosome [GO:0000398]; positive regulation of mRNA splicing, via spliceosome [GO:0048026]	mRNA splicing, via spliceosome [GO:0000398]; positive regulation of mRNA splicing, via spliceosome [GO:0048026]	RNA binding [GO:0003723]; splicing factor binding [GO:1990935]
A0A0D9S020	Eukaryotic translation initiation factor 4H	EIF4H	A0A0D9S020	1	3	3	1	1	2	3	1	1	2	3	15.8	25.214	228	10.111	3.9	5.7	10.1	15.8	220430	14806	21876	67107	109440	14188	36987	40405	47097	Eukaryotic translation initiation factor 4H	EIF4H	0	developmental growth [GO:0048589]; sexual reproduction [GO:0019953]	developmental growth [GO:0048589]; sexual reproduction [GO:0019953]	RNA binding [GO:0003723]; translation initiation factor activity [GO:0003743]
A0A0D9S0P9	116 kDa U5 small nuclear ribonucleoprotein component (U5 snRNP-specific protein, 116 kDa)	EFTUD2	A0A0D9S0P9	1	11	10	8	2	7	5	8	2	6	4	12.1	109.45	972	15.188	9.3	2.6	7.7	5.7	1419000	757590	63471	125670	203690	141980	105520	89587	132570	116 kDa U5 small nuclear ribonucleoprotein component (U5 snRNP-specific protein, 116 kDa)	EFTUD2	0	mRNA splicing, via spliceosome [GO:0000398]	mRNA splicing, via spliceosome [GO:0000398]	GTP binding [GO:0005525]; GTPase activity [GO:0003924]; U5 snRNA binding [GO:0030623]
A0A0D9S0Q8	Sm protein F	SNRPF	A0A0D9S0Q8	1	2	2	2	1	2	2	2	1	2	2	17.1	13.794	123	46.998	17.1	6.5	17.1	17.1	744950	130980	33060	323910	220810	52935	82386	92207	65531	Sm protein F	SNRPF	0	spliceosomal snRNP assembly [GO:0000387]	spliceosomal snRNP assembly [GO:0000387]	RNA binding [GO:0003723]
A0A0D9S0W9	Heterogeneous nuclear ribonucleoprotein U like 1	HNRNPUL1	A0A0D9S0W9	1	14	14	10	2	6	8	10	2	6	8	17.1	95.765	856	51.868	12.5	2.7	7.8	10.5	948780	285490	34574	171110	378700	99161	26895	51449	91942	Heterogeneous nuclear ribonucleoprotein U like 1	HNRNPUL1	0	alternative mRNA splicing, via spliceosome [GO:0000380]	alternative mRNA splicing, via spliceosome [GO:0000380]	enzyme binding [GO:0019899]; RNA binding [GO:0003723]
A0A0D9S109	Small ribosomal subunit protein eS19 (40S ribosomal protein S19)	RPS19	A0A0D9S109	1	8	8	8	4	4	5	8	4	4	5	35.1	24.338	222	13.914	35.1	18	15.8	21.6	7363900	1670800	319850	1297500	1810000	1079000	1313800	596620	1049300	Small ribosomal subunit protein eS19 (40S ribosomal protein S19)	RPS19	0	ribosomal small subunit assembly [GO:0000028]; translation [GO:0006412]	ribosomal small subunit assembly [GO:0000028]; translation [GO:0006412]	RNA binding [GO:0003723]; structural constituent of ribosome [GO:0003735]
A0A0D9S125	LSM12 homolog	LSM12	A0A0D9S125	1	3	3	3	2	3	3	3	2	3	3	18.5	21.731	195	12.23	18.5	11.3	18.5	18.5	1966100	535810	220210	563260	643800	357280	181090	246010	374340	LSM12 homolog	LSM12	0	0	0	RNA binding [GO:0003723]
A0A0D9S3L7	Ataxin 2	ATXN2	A0A0D9S3L7	1	17	15	14	1	13	13	12	1	11	11	16.2	124.02	1151	47.545	13.2	1.3	13	11.9	873700	226420	35792	354800	256690	59142	18677	62471	54817	Ataxin 2	ATXN2	0	stress granule assembly [GO:0034063]	stress granule assembly [GO:0034063]	mRNA binding [GO:0003729]
A0A0D9S4J2	Serine and arginine rich splicing factor 9	SRSF9	A0A0D9S4J2	1	8	8	6	2	4	4	6	2	4	4	33.9	25.542	221	19.833	24	9.5	19	18.1	709230	229800	75140	190060	161240	103520	109550	73343	76243	Serine and arginine rich splicing factor 9	SRSF9	0	negative regulation of mRNA splicing, via spliceosome [GO:0048025]	negative regulation of mRNA splicing, via spliceosome [GO:0048025]	mRNA binding [GO:0003729]; protein domain specific binding [GO:0019904]
A0A0D9S4M9	Aly/REF export factor	ALYREF	A0A0D9S4M9	1	4	4	3	1	2	1	3	1	2	1	17.4	27.56	264	40.588	14.8	6.8	11	4.2	568710	194430	8665	82486	38695	203480	66669	52998	31975	Aly/REF export factor	ALYREF	0	mRNA export from nucleus [GO:0006406]	mRNA export from nucleus [GO:0006406]	mRNA binding [GO:0003729]
A0A0D9S5D2	Adenosine deaminase RNA specific	ADAR	A0A0D9S5D2	1	27	27	22	3	21	18	22	3	21	18	28.7	103.73	931	144.97	23.3	4	21.9	20.5	6567800	2298800	162930	1998000	1869500	493900	37362	386350	395870	Adenosine deaminase RNA specific	ADAR	0	adenosine to inosine editing [GO:0006382]; cellular response to virus [GO:0098586]; defense response to virus [GO:0051607]; definitive hemopoiesis [GO:0060216]; erythrocyte differentiation [GO:0030218]; hematopoietic progenitor cell differentiation [GO:0002244]; hematopoietic stem cell homeostasis [GO:0061484]; hepatocyte apoptotic process [GO:0097284]; negative regulation of hepatocyte apoptotic…	adenosine to inosine editing [GO:0006382]; cellular response to virus [GO:0098586]; defense response to virus [GO:0051607]; definitive hemopoiesis [GO:0060216]; erythrocyte differentiation [GO:0030218]; hematopoietic progenitor cell differentiation [GO:0002244]; hematopoietic stem cell homeostasis [GO:0061484]; hepatocyte apoptotic process [GO:0097284]; negative regulation of hepatocyte apoptotic…	adenosine deaminase activity [GO:0004000]; double-stranded RNA adenosine deaminase activity [GO:0003726]; double-stranded RNA binding [GO:0003725]; tRNA-specific adenosine deaminase activity [GO:0008251]
A0A0D9S679	Cold shock domain containing E1	CSDE1	A0A0D9S679	1	18	18	5	6	17	6	5	6	17	6	22.2	93.741	844	34.902	7.5	8.4	21.3	7.6	1719900	101040	351640	891370	221630	39180	309660	189700	65398	Cold shock domain containing E1	CSDE1	0	CRD-mediated mRNA stabilization [GO:0070934]; IRES-dependent viral translational initiation [GO:0075522]; negative regulation of nuclear-transcribed mRNA catabolic process, deadenylation-dependent decay [GO:1900152]; nuclear-transcribed mRNA catabolic process, no-go decay [GO:0070966]; positive regulation of cytoplasmic translation [GO:2000767]; stress granule assembly [GO:0034063]	CRD-mediated mRNA stabilization [GO:0070934]; IRES-dependent viral translational initiation [GO:0075522]; negative regulation of nuclear-transcribed mRNA catabolic process, deadenylation-dependent decay [GO:1900152]; nuclear-transcribed mRNA catabolic process, no-go decay [GO:0070966]; positive regulation of cytoplasmic translation [GO:2000767]; stress granule assembly [GO:0034063]	lncRNA binding [GO:0106222]; RISC complex binding [GO:1905172]; RNA stem-loop binding [GO:0035613]
A0A0D9S6R4	Large ribosomal subunit protein uL18 (60S ribosomal protein L5)	RPL5	A0A0D9S6R4	1	12	0	10	1	9	8	0	0	0	0	40.5	28.044	247	52.758	37.2	3.2	33.2	27.9	7169500	2072400	18388	2458300	2520700	477600	11143	467790	522680	Large ribosomal subunit protein uL18 (60S ribosomal protein L5)	RPL5	0	ribosomal large subunit assembly [GO:0000027]; translation [GO:0006412]	ribosomal large subunit assembly [GO:0000027]; translation [GO:0006412]	5S rRNA binding [GO:0008097]; structural constituent of ribosome [GO:0003735]
A0A0D9S6X7	Far upstream element binding protein 1	FUBP1	A0A0D9S6X7	1	15	13	9	3	12	5	8	3	10	5	26.9	67.56	644	55.581	16.3	6.4	22	11	2512500	200900	267100	1410500	306160	64306	193550	304760	110700	Far upstream element binding protein 1	FUBP1	0	positive regulation of gene expression [GO:0010628]; regulation of DNA-templated transcription [GO:0006355]	positive regulation of gene expression [GO:0010628]; regulation of DNA-templated transcription [GO:0006355]	RNA binding [GO:0003723]
A0A0D9S7P0	Polyadenylate-binding protein (PABP)	PABPC4	A0A0D9S7P0	1	21	11	15	7	18	14	8	2	9	7	28.6	72.363	660	38.214	21.4	12.1	25.6	21.1	2277700	496920	102880	931320	693780	372640	62584	209870	114910	Polyadenylate-binding protein (PABP)	PABPC4	0	0	0	poly(A) binding [GO:0008143]; poly(U) RNA binding [GO:0008266]
A0A0D9S7U2	Splicing factor proline and glutamine rich	SFPQ	A0A0D9S7U2	1	35	35	26	11	26	27	26	11	26	27	38.3	76.204	708	319.74	33.9	17.8	36.2	33.6	57995000	12067000	3959500	19489000	17450000	2748200	1618100	5000400	3376600	Splicing factor proline and glutamine rich	SFPQ	0	activation of innate immune response [GO:0002218]; alternative mRNA splicing, via spliceosome [GO:0000380]; double-strand break repair via homologous recombination [GO:0000724]; negative regulation of transcription by RNA polymerase II [GO:0000122]; positive regulation of oxidative stress-induced intrinsic apoptotic signaling pathway [GO:1902177]; positive regulation of transcription by RNA polym…	activation of innate immune response [GO:0002218]; alternative mRNA splicing, via spliceosome [GO:0000380]; double-strand break repair via homologous recombination [GO:0000724]; negative regulation of transcription by RNA polymerase II [GO:0000122]; positive regulation of oxidative stress-induced intrinsic apoptotic signaling pathway [GO:1902177]; positive regulation of transcription by RNA polym…	DNA binding [GO:0003677]; histone deacetylase binding [GO:0042826]; protein homodimerization activity [GO:0042803]; RNA binding [GO:0003723]
A0A0D9S7W2	Tyrosine--tRNA ligase (EC 6.1.1.1) (Tyrosyl-tRNA synthetase)	YARS1	A0A0D9S7W2	1	11	11	6	2	8	8	6	2	8	8	19.3	59.106	528	24.069	11.4	3.4	14.8	14.2	1129400	217070	28808	475570	399970	65760	42465	121550	103310	Tyrosine--tRNA ligase (EC 6.1.1.1) (Tyrosyl-tRNA synthetase)	YARS1	0	response to starvation [GO:0042594]; tyrosyl-tRNA aminoacylation [GO:0006437]	response to starvation [GO:0042594]; tyrosyl-tRNA aminoacylation [GO:0006437]	ATP binding [GO:0005524]; tRNA binding [GO:0000049]; tyrosine-tRNA ligase activity [GO:0004831]
A0A0D9S7X4	Eukaryotic translation initiation factor 3 subunit I (eIF3i) (Eukaryotic translation initiation factor 3 subunit 2) (eIF-3-beta) (eIF3 p36)	EIF3I EIF3S2	A0A0D9S7X4	1	9	9	6	3	7	9	6	3	7	9	28.9	36.501	325	57.63	18.5	9.2	21.8	28.9	2587200	233380	125840	572080	920380	80538	118620	141940	213920	Eukaryotic translation initiation factor 3 subunit I (eIF3i) (Eukaryotic translation initiation factor 3 subunit 2) (eIF-3-beta) (eIF3 p36)	EIF3I EIF3S2	0	formation of cytoplasmic translation initiation complex [GO:0001732]	formation of cytoplasmic translation initiation complex [GO:0001732]	RNA binding [GO:0003723]; translation initiation factor activity [GO:0003743]
A0A0D9S7Y1;A0A0D9RLY1	KH RNA binding domain containing, signal transduction associated 1	KHDRBS1	A0A0D9S7Y1;A0A0D9RLY1	2	10	8	4	1	9	4	3	1	7	4	13.5	58.825	547	48.527	7.7	2.6	13.5	6	8862100	718610	69701	5511500	1349700	345690	78101	1497200	265440	KH RNA binding domain containing, signal transduction associated 1	KHDRBS1	0	mRNA processing [GO:0006397]; negative regulation of transcription by RNA polymerase II [GO:0000122]; positive regulation of RNA export from nucleus [GO:0046833]; positive regulation of translational initiation [GO:0045948]; regulation of alternative mRNA splicing, via spliceosome [GO:0000381]; regulation of apoptotic process [GO:0042981]; regulation of cell cycle [GO:0051726]; T cell receptor si…	mRNA processing [GO:0006397]; negative regulation of transcription by RNA polymerase II [GO:0000122]; positive regulation of RNA export from nucleus [GO:0046833]; positive regulation of translational initiation [GO:0045948]; regulation of alternative mRNA splicing, via spliceosome [GO:0000381]; regulation of apoptotic process [GO:0042981]; regulation of cell cycle [GO:0051726]; T cell receptor si…	identical protein binding [GO:0042802]; mRNA binding [GO:0003729]; poly(A) binding [GO:0008143]; poly(U) RNA binding [GO:0008266]; protein tyrosine kinase binding [GO:1990782]; SH2 domain binding [GO:0042169]; SH3 domain binding [GO:0017124]; signaling adaptor activity [GO:0035591]
A0A0D9S897	Heterogeneous nuclear ribonucleoprotein R	HNRNPR	A0A0D9S897	1	14	10	11	6	13	9	7	4	10	6	26.5	54.062	480	62.949	22.1	12.9	24.8	19.8	2868100	618950	164890	1158200	496550	206050	202260	246940	151980	Heterogeneous nuclear ribonucleoprotein R	HNRNPR	0	0	0	RNA binding [GO:0003723]
A0A0D9S8B7	Eukaryotic translation initiation factor 4 gamma 3	EIF4G3	A0A0D9S8B7	1	26	21	19	1	15	19	14	1	13	17	15.4	186.76	1677	76.146	11.4	1	9.9	11.7	1695200	379830	21390	512170	708270	90198	8408.3	93102	148460	Eukaryotic translation initiation factor 4 gamma 3	EIF4G3	0	0	0	mRNA binding [GO:0003729]; translation initiation factor activity [GO:0003743]
A0A0D9SAP7	Heterogeneous nuclear ribonucleoprotein H2	HNRNPH2	A0A0D9SAP7	1	8	3	6	6	6	8	1	3	1	3	21.4	49.277	449	7.2906	16	16.9	16.5	21.4	661130	38999	81065	4907.5	474250	23727	38466	9523.5	355790	Heterogeneous nuclear ribonucleoprotein H2	HNRNPH2	0	0	0	RNA binding [GO:0003723]
A0A0D9SDL0	Poly(rC) binding protein 1	PCBP1	A0A0D9SDL0	1	8	5	7	1	8	4	5	0	5	2	27.2	37.497	356	150.87	25	3.1	27.2	14.3	9612900	3489200	7677.8	4814800	936040	1284100	7559.2	1311200	267300	Poly(rC) binding protein 1	PCBP1	0	positive regulation of transcription by RNA polymerase II [GO:0045944]; viral RNA genome replication [GO:0039694]	positive regulation of transcription by RNA polymerase II [GO:0045944]; viral RNA genome replication [GO:0039694]	DNA-binding transcription factor activity, RNA polymerase II-specific [GO:0000981]; mRNA binding [GO:0003729]; sequence-specific single stranded DNA binding [GO:0098847]
A0A0D9SE08	Purine rich element binding protein B	PURB	A0A0D9SE08	1	4	4	4	1	1	1	4	1	1	1	12.8	33.194	312	36.794	12.8	2.9	4.2	2.9	260590	165080	3971.5	30037	36108	113150	8627.1	18683	30180	Purine rich element binding protein B	PURB	0	positive regulation of transcription by RNA polymerase II [GO:0045944]	positive regulation of transcription by RNA polymerase II [GO:0045944]	DNA-binding transcription factor binding [GO:0140297]; DNA-binding transcription repressor activity, RNA polymerase II-specific [GO:0001227]; mRNA binding [GO:0003729]; purine-rich negative regulatory element binding [GO:0032422]; RNA polymerase II transcription regulatory region sequence-specific DNA binding [GO:0000977]; single-stranded DNA binding [GO:0003697]; SMAD binding [GO:0046332]

## Sheet: SARS-CoV-2 conserved RBPs
Protein IDs	Protein names	Gene Names	Majority protein IDs	Number of proteins	Peptides	Unique peptides	Peptides R4523-SARS-CoV-2 +sgRNA(N)	Peptides R4523-SARS-CoV-2 3'UTR	Peptides R4523-SARS-CoV-2 5'UTR	Peptides R4523-SARS-CoV-2 -sgRNA(N)	Unique peptides R4523-SARS-CoV-2 +sgRNA(N)	Unique peptides R4523-SARS-CoV-2 3'UTR	Unique peptides R4523-SARS-CoV-2 5'UTR	Unique peptides R4523-SARS-CoV-2 -sgRNA(N)	Sequence coverage [%]	Mol. weight [kDa]	Sequence length	Score	Sequence coverage R4523-SARS-CoV-2 +sgRNA(N) [%]	Sequence coverage R4523-SARS-CoV-2 3'UTR [%]	Sequence coverage R4523-SARS-CoV-2 5'UTR [%]	Sequence coverage R4523-SARS-CoV-2 -sgRNA(N) [%]	Intensity	Intensity R4523-SARS-CoV-2 +sgRNA(N)	Intensity R4523-SARS-CoV-2 3'UTR	Intensity R4523-SARS-CoV-2 5'UTR	Intensity R4523-SARS-CoV-2 -sgRNA(N)	LFQ intensity R4523-SARS-CoV-2 +sgRNA(N)	LFQ intensity R4523-SARS-CoV-2 3'UTR	LFQ intensity R4523-SARS-CoV-2 5'UTR	LFQ intensity R4523-SARS-CoV-2 -sgRNA(N)	Protein names	Gene Names	Pathway	Gene Ontology (biological process)	Gene Ontology (cellular component)	Gene Ontology (molecular function)
A0A0D9QUJ7	Lysine--tRNA ligase (EC 6.1.1.6) (Lysyl-tRNA synthetase)	KARS1	A0A0D9QUJ7	1	22	22	19	1	2	16	19	1	2	16	31.2	71.392	625	191.02	27.5	1.3	2.6	23.7	5865500	1636500	12354	14531	999700	936360	12339	18918	622740	Lysine--tRNA ligase (EC 6.1.1.6) (Lysyl-tRNA synthetase)	KARS1	0	basophil activation involved in immune response [GO:0002276]; diadenosine tetraphosphate biosynthetic process [GO:0015966]; ERK1 and ERK2 cascade [GO:0070371]; lysyl-tRNA aminoacylation [GO:0006430]; positive regulation of DNA-templated transcription [GO:0045893]; positive regulation of inflammatory response to antigenic stimulus [GO:0002863]; positive regulation of macrophage activation [GO:0043…	basophil activation involved in immune response [GO:0002276]; diadenosine tetraphosphate biosynthetic process [GO:0015966]; ERK1 and ERK2 cascade [GO:0070371]; lysyl-tRNA aminoacylation [GO:0006430]; positive regulation of DNA-templated transcription [GO:0045893]; positive regulation of inflammatory response to antigenic stimulus [GO:0002863]; positive regulation of macrophage activation [GO:0043…	ATP binding [GO:0005524]; ATP:ADP adenylyltransferase activity [GO:0003877]; lysine-tRNA ligase activity [GO:0004824]; protein homodimerization activity [GO:0042803]; tRNA binding [GO:0000049]
A0A0D9QV09	Small ribosomal subunit protein uS9 (40S ribosomal protein S16)	RPS16	A0A0D9QV09	1	11	11	6	2	2	5	6	2	2	5	57.5	16.445	146	17.439	30.1	11.6	11	28.1	8875700	642790	157310	111770	659270	922270	387950	393780	1101400	Small ribosomal subunit protein uS9 (40S ribosomal protein S16)	RPS16	0	cellular response to leukemia inhibitory factor [GO:1990830]; maturation of SSU-rRNA from tricistronic rRNA transcript (SSU-rRNA, 5.8S rRNA, LSU-rRNA) [GO:0000462]; translation [GO:0006412]	cellular response to leukemia inhibitory factor [GO:1990830]; maturation of SSU-rRNA from tricistronic rRNA transcript (SSU-rRNA, 5.8S rRNA, LSU-rRNA) [GO:0000462]; translation [GO:0006412]	RNA binding [GO:0003723]; structural constituent of ribosome [GO:0003735]
A0A0D9QVI6	Probable ATP-dependent RNA helicase DDX5 (EC 3.6.4.13) (DEAD box protein 5)	DDX5	A0A0D9QVI6	1	28	20	18	6	3	14	14	3	2	10	37.3	69.147	614	105.29	25.7	9.4	5.2	20.4	17904000	1393000	145580	47674	945550	893360	162090	71978	673630	Probable ATP-dependent RNA helicase DDX5 (EC 3.6.4.13) (DEAD box protein 5)	DDX5	0	alternative mRNA splicing, via spliceosome [GO:0000380]; androgen receptor signaling pathway [GO:0030521]; BMP signaling pathway [GO:0030509]; epithelial to mesenchymal transition [GO:0001837]; estrogen receptor signaling pathway [GO:0030520]; intrinsic apoptotic signaling pathway by p53 class mediator [GO:0072332]; mRNA transcription [GO:0009299]; negative regulation of transcription by RNA poly…	alternative mRNA splicing, via spliceosome [GO:0000380]; androgen receptor signaling pathway [GO:0030521]; BMP signaling pathway [GO:0030509]; epithelial to mesenchymal transition [GO:0001837]; estrogen receptor signaling pathway [GO:0030520]; intrinsic apoptotic signaling pathway by p53 class mediator [GO:0072332]; mRNA transcription [GO:0009299]; negative regulation of transcription by RNA poly…	ATP binding [GO:0005524]; hydrolase activity [GO:0016787]; MH2 domain binding [GO:0035500]; mRNA 3'-UTR binding [GO:0003730]; nuclear androgen receptor binding [GO:0050681]; pre-mRNA binding [GO:0036002]; primary miRNA binding [GO:0070878]; R-SMAD binding [GO:0070412]; ribonucleoprotein complex binding [GO:0043021]; RNA helicase activity [GO:0003724]
A0A0D9QVJ4	Eukaryotic translation initiation factor 3 subunit K (eIF3k) (Eukaryotic translation initiation factor 3 subunit 12) (eIF-3 p25)	EIF3K EIF3S12	A0A0D9QVJ4	1	3	3	1	1	1	1	1	1	1	1	17.9	25.059	218	9.6641	5	5	5	5	630690	41914	22992	8781	24482	120850	104770	48965	80573	Eukaryotic translation initiation factor 3 subunit K (eIF3k) (Eukaryotic translation initiation factor 3 subunit 12) (eIF-3 p25)	EIF3K EIF3S12	0	formation of cytoplasmic translation initiation complex [GO:0001732]; regulation of translational initiation [GO:0006446]	formation of cytoplasmic translation initiation complex [GO:0001732]; regulation of translational initiation [GO:0006446]	ribosome binding [GO:0043022]; RNA binding [GO:0003723]; translation initiation factor activity [GO:0003743]
A0A0D9QW51	Nuclear pore complex protein Nup98-Nup96	NUP98	A0A0D9QW51	1	3	3	1	1	1	2	1	1	1	2	2	195.76	1800	7.3954	0.5	0.5	0.5	1.1	147510	9434.2	16676	15153	14541	29956	83678	93053	36301	Nuclear pore complex protein Nup98-Nup96	NUP98	0	mRNA transport [GO:0051028]; nuclear pore complex assembly [GO:0051292]; positive regulation of mRNA splicing, via spliceosome [GO:0048026]; post-transcriptional tethering of RNA polymerase II gene DNA at nuclear periphery [GO:0000973]; protein import into nucleus [GO:0006606]; RNA export from nucleus [GO:0006405]; telomere tethering at nuclear periphery [GO:0034398]	mRNA transport [GO:0051028]; nuclear pore complex assembly [GO:0051292]; positive regulation of mRNA splicing, via spliceosome [GO:0048026]; post-transcriptional tethering of RNA polymerase II gene DNA at nuclear periphery [GO:0000973]; protein import into nucleus [GO:0006606]; RNA export from nucleus [GO:0006405]; telomere tethering at nuclear periphery [GO:0034398]	molecular condensate scaffold activity [GO:0140693]; mRNA binding [GO:0003729]; nuclear localization sequence binding [GO:0008139]; promoter-specific chromatin binding [GO:1990841]; structural constituent of nuclear pore [GO:0017056]; transcription coactivator activity [GO:0003713]
A0A0D9QWR4	Heterogeneous nuclear ribonucleoprotein D	HNRNPD	A0A0D9QWR4	1	12	12	3	4	3	3	3	4	3	3	32.4	38.434	355	160.23	10.1	13.5	10.1	10.1	18488000	463960	829580	275890	316930	875090	2834800	1198600	635310	Heterogeneous nuclear ribonucleoprotein D	HNRNPD	0	circadian regulation of translation [GO:0097167]; CRD-mediated mRNA stabilization [GO:0070934]; negative regulation of nuclear-transcribed mRNA catabolic process, deadenylation-dependent decay [GO:1900152]; positive regulation of cytoplasmic translation [GO:2000767]; positive regulation of telomere capping [GO:1904355]; positive regulation of telomere maintenance via telomerase [GO:0032212]; regu…	circadian regulation of translation [GO:0097167]; CRD-mediated mRNA stabilization [GO:0070934]; negative regulation of nuclear-transcribed mRNA catabolic process, deadenylation-dependent decay [GO:1900152]; positive regulation of cytoplasmic translation [GO:2000767]; positive regulation of telomere capping [GO:1904355]; positive regulation of telomere maintenance via telomerase [GO:0032212]; regu…	RNA binding [GO:0003723]; telomeric DNA binding [GO:0042162]
A0A0D9QX32	Eukaryotic translation initiation factor 4 gamma 2	EIF4G2	A0A0D9QX32	1	12	12	5	3	3	4	5	3	3	4	13.5	110.16	980	22.544	5	2.8	3	4.2	671430	70544	36031	33725	40505	61490	56242	65020	48904	Eukaryotic translation initiation factor 4 gamma 2	EIF4G2	0	negative regulation of autophagy [GO:0010507]; positive regulation of cell growth [GO:0030307]; regulation of translational initiation [GO:0006446]	negative regulation of autophagy [GO:0010507]; positive regulation of cell growth [GO:0030307]; regulation of translational initiation [GO:0006446]	mRNA binding [GO:0003729]; translation initiation factor activity [GO:0003743]
A0A0D9QXD5	G3BP stress granule assembly factor 2	G3BP2	A0A0D9QXD5	1	13	10	3	3	1	4	2	3	0	3	30.1	50.817	449	82.185	6.2	7.1	1.6	8.7	8310200	96296	47879	10672	59714	84476	82950	24834	87885	G3BP stress granule assembly factor 2	G3BP2	0	positive regulation of stress granule assembly [GO:0062029]; protein homooligomerization [GO:0051260]; stress granule assembly [GO:0034063]	positive regulation of stress granule assembly [GO:0062029]; protein homooligomerization [GO:0051260]; stress granule assembly [GO:0034063]	molecular condensate scaffold activity [GO:0140693]; mRNA binding [GO:0003729]
A0A0D9QXK1;A0A0D9SA07	Small ribosomal subunit protein uS15 (40S ribosomal protein S13)	RPS13	A0A0D9QXK1;A0A0D9SA07	2	4	4	4	2	1	4	4	2	1	4	27.1	16.142	140	27.635	27.1	13.6	6.4	27.1	4911200	457950	31737	27367	323640	543110	91461	81550	443570	Small ribosomal subunit protein uS15 (40S ribosomal protein S13)	RPS13	0	negative regulation of RNA splicing [GO:0033119]; ribosomal small subunit biogenesis [GO:0042274]; translation [GO:0006412]	negative regulation of RNA splicing [GO:0033119]; ribosomal small subunit biogenesis [GO:0042274]; translation [GO:0006412]	mRNA 5'-UTR binding [GO:0048027]; small ribosomal subunit rRNA binding [GO:0070181]; structural constituent of ribosome [GO:0003735]
A0A0D9QXL4	Eukaryotic translation initiation factor 3 subunit A (eIF3a) (Eukaryotic translation initiation factor 3 subunit 10) (eIF-3-theta)	EIF3A EIF3S10	A0A0D9QXL4	1	32	32	14	10	5	10	14	10	5	10	21.2	145.93	1225	43.062	9.3	6.4	3.1	6.4	3769600	354470	333090	48618	244550	208690	324440	83953	185710	Eukaryotic translation initiation factor 3 subunit A (eIF3a) (Eukaryotic translation initiation factor 3 subunit 10) (eIF-3-theta)	EIF3A EIF3S10	0	formation of cytoplasmic translation initiation complex [GO:0001732]; IRES-dependent viral translational initiation [GO:0075522]; translation reinitiation [GO:0002188]; viral translational termination-reinitiation [GO:0075525]	formation of cytoplasmic translation initiation complex [GO:0001732]; IRES-dependent viral translational initiation [GO:0075522]; translation reinitiation [GO:0002188]; viral translational termination-reinitiation [GO:0075525]	mRNA binding [GO:0003729]; translation initiation factor activity [GO:0003743]
A0A0D9QYF8;A0A0D9RT27	RNA binding motif single stranded interacting protein 2	RBMS2	A0A0D9QYF8;A0A0D9RT27	2	4	4	1	1	1	1	1	1	1	1	11.1	43.932	407	3.6219	2.5	1.7	2.5	2.5	209540	12727	11137	6880.2	8383.9	44898	0	46942	33760	RNA binding motif single stranded interacting protein 2	RBMS2	0	0	0	RNA binding [GO:0003723]
A0A0D9QZA0	Cell cycle associated protein 1	CAPRIN1	A0A0D9QZA0	1	16	16	8	2	1	5	8	2	1	5	26.6	68.818	621	84.656	12.1	3.7	1.8	6.4	10856000	270050	82715	12720	145010	420540	214250	37153	274740	Cell cycle associated protein 1	CAPRIN1	0	generation of neurons [GO:0048699]; intracellular mRNA localization [GO:0008298]; negative regulation of translation [GO:0017148]; non-membrane-bounded organelle assembly [GO:0140694]; positive regulation of dendritic spine morphogenesis [GO:0061003]; positive regulation of stress granule assembly [GO:0062029]; regulation of deadenylation-dependent decapping of nuclear-transcribed mRNA [GO:010628…	generation of neurons [GO:0048699]; intracellular mRNA localization [GO:0008298]; negative regulation of translation [GO:0017148]; non-membrane-bounded organelle assembly [GO:0140694]; positive regulation of dendritic spine morphogenesis [GO:0061003]; positive regulation of stress granule assembly [GO:0062029]; regulation of deadenylation-dependent decapping of nuclear-transcribed mRNA [GO:010628…	ATP binding [GO:0005524]; molecular condensate scaffold activity [GO:0140693]; molecular function activator activity [GO:0140677]; mRNA binding [GO:0003729]; signaling adaptor activity [GO:0035591]
A0A0D9R0F2	Vigilin	HDLBP	A0A0D9R0F2	1	27	27	18	14	6	7	18	14	6	7	20.7	143.52	1286	127.37	13.5	10.7	4.4	5.6	4598100	415290	336890	75633	83416	277780	393060	189670	99765	Vigilin	HDLBP	0	0	0	mRNA binding [GO:0003729]
A0A0D9R1G5	Tubulin alpha chain	TUBA1B	A0A0D9R1G5	1	13	0	6	3	3	4	0	0	0	0	36.4	50.137	451	1.9486	15.5	6	6	10.4	17529	0	0	0	0	0	0	0	0	Tubulin alpha chain	TUBA1B	0	cellular response to interleukin-4 [GO:0071353]; microtubule cytoskeleton organization [GO:0000226]	cellular response to interleukin-4 [GO:0071353]; microtubule cytoskeleton organization [GO:0000226]	double-stranded RNA binding [GO:0003725]; GTP binding [GO:0005525]; GTPase activity [GO:0003924]; structural constituent of cytoskeleton [GO:0005200]; ubiquitin protein ligase binding [GO:0031625]
A0A0D9R1V0	Eukaryotic translation initiation factor 3 subunit C (eIF3c) (Eukaryotic translation initiation factor 3 subunit 8) (eIF3 p110)	EIF3C EIF3S8	A0A0D9R1V0	1	22	22	13	7	2	7	13	7	2	7	24.4	105.31	913	118.06	14.8	9.1	2.8	9.6	3601300	345780	187860	27385	153660	276660	268680	57033	178550	Eukaryotic translation initiation factor 3 subunit C (eIF3c) (Eukaryotic translation initiation factor 3 subunit 8) (eIF3 p110)	EIF3C EIF3S8	0	formation of cytoplasmic translation initiation complex [GO:0001732]	formation of cytoplasmic translation initiation complex [GO:0001732]	RNA binding [GO:0003723]; translation initiation factor activity [GO:0003743]; translation initiation factor binding [GO:0031369]
A0A0D9R272	Cleavage and polyadenylation specific factor 7	CPSF7	A0A0D9R272	1	9	9	3	1	1	3	3	1	1	3	21.2	51.095	462	42.543	7.8	2.8	2.6	7.8	906460	44182	7093.6	3256.5	39509	61711	17252	17227	70206	Cleavage and polyadenylation specific factor 7	CPSF7	0	co-transcriptional mRNA 3'-end processing, cleavage and polyadenylation pathway [GO:0180010]; mRNA alternative polyadenylation [GO:0110104]; protein heterotetramerization [GO:0051290]	co-transcriptional mRNA 3'-end processing, cleavage and polyadenylation pathway [GO:0180010]; mRNA alternative polyadenylation [GO:0110104]; protein heterotetramerization [GO:0051290]	RNA binding [GO:0003723]
A0A0D9R2I0	phenylalanine--tRNA ligase (EC 6.1.1.20)	FARSA	A0A0D9R2I0	1	6	6	1	1	1	2	1	1	1	2	13.2	54.373	477	16.846	2.3	2.3	2.3	4.6	1202400	8130.2	4469	6925.1	27160	33354	21699	41148	59128	phenylalanine--tRNA ligase (EC 6.1.1.20)	FARSA	0	phenylalanyl-tRNA aminoacylation [GO:0006432]; protein heterotetramerization [GO:0051290]	phenylalanyl-tRNA aminoacylation [GO:0006432]; protein heterotetramerization [GO:0051290]	ATP binding [GO:0005524]; metal ion binding [GO:0046872]; phenylalanine-tRNA ligase activity [GO:0004826]; tRNA binding [GO:0000049]
A0A0D9R3S5	Interleukin enhancer binding factor 3	ILF3	A0A0D9R3S5	1	30	26	9	12	9	9	8	9	7	7	42.9	76.528	706	323.31	15.3	19.4	15	15.3	37205000	594810	593980	355750	362320	321700	536790	409420	267840	Interleukin enhancer binding factor 3	ILF3	0	defense response to virus [GO:0051607]; negative regulation of DNA-templated transcription [GO:0045892]; negative regulation of translation [GO:0017148]; negative regulation of viral genome replication [GO:0045071]; positive regulation of DNA-templated transcription [GO:0045893]; spliceosome-depend formation of circular RNA [GO:0160091]	defense response to virus [GO:0051607]; negative regulation of DNA-templated transcription [GO:0045892]; negative regulation of translation [GO:0017148]; negative regulation of viral genome replication [GO:0045071]; positive regulation of DNA-templated transcription [GO:0045893]; spliceosome-depend formation of circular RNA [GO:0160091]	DNA binding [GO:0003677]; double-stranded RNA binding [GO:0003725]; mRNA 3'-UTR AU-rich region binding [GO:0035925]; single-stranded RNA binding [GO:0003727]; virus receptor activity [GO:0001618]
A0A0D9R4I5	Splicing factor 1	SF1	A0A0D9R4I5	1	9	9	1	3	3	1	1	3	3	1	14.2	59.711	548	59.428	1.8	6.4	6.4	1.8	5461200	36558	74975	48399	36542	60598	199400	159990	69136	Splicing factor 1	SF1	0	Leydig cell differentiation [GO:0033327]; male sex determination [GO:0030238]; mRNA splicing, via spliceosome [GO:0000398]; nuclear body organization [GO:0030575]; regulation of mRNA splicing, via spliceosome [GO:0048024]; regulation of steroid biosynthetic process [GO:0050810]	Leydig cell differentiation [GO:0033327]; male sex determination [GO:0030238]; mRNA splicing, via spliceosome [GO:0000398]; nuclear body organization [GO:0030575]; regulation of mRNA splicing, via spliceosome [GO:0048024]; regulation of steroid biosynthetic process [GO:0050810]	identical protein binding [GO:0042802]; mRNA binding [GO:0003729]; pre-mRNA branch point binding [GO:0045131]; zinc ion binding [GO:0008270]
A0A0D9R4K7	Fragile X messenger ribonucleoprotein 1	FMR1	A0A0D9R4K7	1	12	11	6	2	1	6	5	1	0	5	19.6	69.018	611	48.004	10	3.1	1.3	10	2801400	107740	6845.4	0	88385	166900	24297	0	158690	Fragile X messenger ribonucleoprotein 1	FMR1	0	animal organ development [GO:0048513]; cellular response to virus [GO:0098586]; DNA repair [GO:0006281]; modulation by host of viral RNA genome replication [GO:0044830]; mRNA export from nucleus [GO:0006406]; mRNA processing [GO:0006397]; negative regulation of miRNA-mediated gene silencing [GO:0060965]; nervous system development [GO:0007399]; positive regulation of intracellular transport of vi…	animal organ development [GO:0048513]; cellular response to virus [GO:0098586]; DNA repair [GO:0006281]; modulation by host of viral RNA genome replication [GO:0044830]; mRNA export from nucleus [GO:0006406]; mRNA processing [GO:0006397]; negative regulation of miRNA-mediated gene silencing [GO:0060965]; nervous system development [GO:0007399]; positive regulation of intracellular transport of vi…	G-quadruplex RNA binding [GO:0002151]; methylated histone binding [GO:0035064]; miRNA binding [GO:0035198]; molecular condensate scaffold activity [GO:0140693]; mRNA 3'-UTR binding [GO:0003730]; mRNA 5'-UTR binding [GO:0048027]; N6-methyladenosine-containing RNA reader activity [GO:1990247]; poly(A) binding [GO:0008143]; poly(G) binding [GO:0034046]; poly(U) RNA binding [GO:0008266]; protein hete…
A0A0D9R4P5	Ribonucleoprotein, PTB binding 1	RAVER1	A0A0D9R4P5	1	4	4	1	1	1	1	1	1	1	1	4.6	93.34	884	7.6288	1.5	1.5	1.5	1.5	361930	6336.9	7925.3	8299.3	6154.7	20121	39769	50964	22307	Ribonucleoprotein, PTB binding 1	RAVER1	0	0	0	mRNA binding [GO:0003729]
A0A0D9R4W4;A0A0D9SCM8	Eukaryotic translation initiation factor 3 subunit G (eIF3g) (Eukaryotic translation initiation factor 3 RNA-binding subunit) (eIF-3 RNA-binding subunit) (Eukaryotic translation initiation factor 3 subunit 4) (eIF-3-delta) (eIF3 p42) (eIF3 p44)	EIF3G EIF3S4	A0A0D9R4W4;A0A0D9SCM8	2	11	11	4	4	2	4	4	4	2	4	31.6	35.611	320	93.428	15.6	15.6	6.9	15.6	2534900	194530	200290	62947	154610	335240	560260	253720	375210	Eukaryotic translation initiation factor 3 subunit G (eIF3g) (Eukaryotic translation initiation factor 3 RNA-binding subunit) (eIF-3 RNA-binding subunit) (Eukaryotic translation initiation factor 3 subunit 4) (eIF-3-delta) (eIF3 p42) (eIF3 p44)	EIF3G EIF3S4	0	formation of cytoplasmic translation initiation complex [GO:0001732]	formation of cytoplasmic translation initiation complex [GO:0001732]	RNA binding [GO:0003723]; translation initiation factor activity [GO:0003743]
A0A0D9R6L1	Heterogeneous nuclear ribonucleoprotein M	HNRNPM	A0A0D9R6L1	1	32	32	13	9	5	11	13	9	5	11	45.4	73.474	692	137.11	22.1	13.9	7.4	18.2	25116000	887250	1111400	524300	1130800	516950	1206400	743120	760400	Heterogeneous nuclear ribonucleoprotein M	HNRNPM	0	alternative mRNA splicing, via spliceosome [GO:0000380]	alternative mRNA splicing, via spliceosome [GO:0000380]	mRNA binding [GO:0003729]; protein domain specific binding [GO:0019904]
A0A0D9R6L7	U2 small nuclear RNA auxiliary factor 1	U2AF1	A0A0D9R6L7	1	3	3	3	2	2	3	3	2	2	3	12.5	27.872	240	29.993	12.5	9.2	8.8	12.5	1340300	84930	32743	43924	78401	119600	125220	146500	127160	U2 small nuclear RNA auxiliary factor 1	U2AF1	0	mRNA splicing, via spliceosome [GO:0000398]	mRNA splicing, via spliceosome [GO:0000398]	metal ion binding [GO:0046872]; RNA binding [GO:0003723]; RS domain binding [GO:0050733]
A0A0D9R723;A0A0D9S7B8;A0A0D9RBI2	ELAV-like protein	ELAVL1	A0A0D9R723	3	7	7	3	3	2	2	3	3	2	2	20.9	36.091	326	17.074	10.1	8.9	6.1	6.1	1902500	52574	232740	49940	69460	76130	492290	134880	98130	ELAV-like protein	ELAVL1	0	3'-UTR-mediated mRNA stabilization [GO:0070935]; lncRNA-mediated post-transcriptional gene silencing [GO:0000512]; negative regulation of miRNA-mediated gene silencing [GO:0060965]; positive regulation of translation [GO:0045727]; protein homooligomerization [GO:0051260]; protein import into nucleus [GO:0006606]; regulation of stem cell population maintenance [GO:2000036]	3'-UTR-mediated mRNA stabilization [GO:0070935]; lncRNA-mediated post-transcriptional gene silencing [GO:0000512]; negative regulation of miRNA-mediated gene silencing [GO:0060965]; positive regulation of translation [GO:0045727]; protein homooligomerization [GO:0051260]; protein import into nucleus [GO:0006606]; regulation of stem cell population maintenance [GO:2000036]	double-stranded RNA binding [GO:0003725]; lncRNA binding [GO:0106222]; miRNA binding [GO:0035198]; mRNA 3'-UTR AU-rich region binding [GO:0035925]; protein homodimerization activity [GO:0042803]; protein kinase binding [GO:0019901]
A0A0D9R7I5	Serine-threonine kinase receptor-associated protein	STRAP	A0A0D9R7I5	1	12	12	5	3	2	2	5	3	2	2	39.4	38.468	350	54.564	19.7	9.4	6	6	1163800	44483	58415	25506	22540	52103	137750	77454	41930	Serine-threonine kinase receptor-associated protein	STRAP	0	alternative mRNA splicing, via spliceosome [GO:0000380]; maintenance of gastrointestinal epithelium [GO:0030277]; negative regulation of transcription by RNA polymerase II [GO:0000122]; negative regulation of transforming growth factor beta receptor signaling pathway [GO:0030512]; neuron differentiation [GO:0030182]; spliceosomal snRNP assembly [GO:0000387]	alternative mRNA splicing, via spliceosome [GO:0000380]; maintenance of gastrointestinal epithelium [GO:0030277]; negative regulation of transcription by RNA polymerase II [GO:0000122]; negative regulation of transforming growth factor beta receptor signaling pathway [GO:0030512]; neuron differentiation [GO:0030182]; spliceosomal snRNP assembly [GO:0000387]	mRNA binding [GO:0003729]; signaling receptor binding [GO:0005102]; U2 snRNP binding [GO:1990447]
A0A0D9R7T1	Heterogeneous nuclear ribonucleoprotein H1	HNRNPH1	A0A0D9R7T1	1	12	7	7	1	2	9	3	1	2	5	39.7	46.97	423	88.323	22	2.1	5.2	27.7	11580000	423050	4591.7	60152	630200	343200	9587.6	140170	661280	Heterogeneous nuclear ribonucleoprotein H1	HNRNPH1	0	regulation of RNA splicing [GO:0043484]	regulation of RNA splicing [GO:0043484]	identical protein binding [GO:0042802]; RNA binding [GO:0003723]
A0A0D9R833	Poly [ADP-ribose] polymerase (PARP) (EC 2.4.2.-)	ZC3HAV1	A0A0D9R833	1	6	6	2	1	2	1	2	1	2	1	6	113.93	1027	8.7847	2.3	1.4	2.3	1.4	234400	18527	6838	25537	11282	32650	34521	80742	41138	Poly [ADP-ribose] polymerase (PARP) (EC 2.4.2.-)	ZC3HAV1	0	negative regulation of viral genome replication [GO:0045071]; positive regulation of mRNA catabolic process [GO:0061014]; positive regulation of type I interferon production [GO:0032481]; response to virus [GO:0009615]	negative regulation of viral genome replication [GO:0045071]; positive regulation of mRNA catabolic process [GO:0061014]; positive regulation of type I interferon production [GO:0032481]; response to virus [GO:0009615]	NAD+-protein poly-ADP-ribosyltransferase activity [GO:0003950]; RNA binding [GO:0003723]
A0A0D9R8M8	Nuclear cap-binding protein subunit 2 (20 kDa nuclear cap-binding protein)	NCBP2	A0A0D9R8M8	1	5	5	1	1	1	1	1	1	1	1	20.9	26.765	235	32.938	4.7	4.7	4.7	4.7	1875600	30614	26369	17634	31380	87812	119530	97820	102740	Nuclear cap-binding protein subunit 2 (20 kDa nuclear cap-binding protein)	NCBP2	0	histone mRNA metabolic process [GO:0008334]; mRNA cis splicing, via spliceosome [GO:0045292]; mRNA export from nucleus [GO:0006406]; mRNA transcription by RNA polymerase II [GO:0042789]; nuclear-transcribed mRNA catabolic process, nonsense-mediated decay [GO:0000184]; positive regulation of mRNA 3'-end processing [GO:0031442]; regulation of translational initiation [GO:0006446]; regulatory ncRNA-…	histone mRNA metabolic process [GO:0008334]; mRNA cis splicing, via spliceosome [GO:0045292]; mRNA export from nucleus [GO:0006406]; mRNA transcription by RNA polymerase II [GO:0042789]; nuclear-transcribed mRNA catabolic process, nonsense-mediated decay [GO:0000184]; positive regulation of mRNA 3'-end processing [GO:0031442]; regulation of translational initiation [GO:0006446]; regulatory ncRNA-…	mRNA binding [GO:0003729]; RNA 7-methylguanosine cap binding [GO:0000340]; snRNA binding [GO:0017069]
A0A0D9R9Q4	X-ray repair cross-complementing protein 5 (EC 3.6.4.-)	XRCC5	A0A0D9R9Q4	1	15	15	5	3	3	4	5	3	3	4	17.9	82.715	732	122.7	6.1	3.4	3.4	5.1	3335200	108760	43313	91175	106980	83708	75820	186730	95777	X-ray repair cross-complementing protein 5 (EC 3.6.4.-)	XRCC5	0	activation of innate immune response [GO:0002218]; cellular response to gamma radiation [GO:0071480]; cellular response to leukemia inhibitory factor [GO:1990830]; DNA recombination [GO:0006310]; double-strand break repair via nonhomologous end joining [GO:0006303]; hematopoietic stem cell differentiation [GO:0060218]; hematopoietic stem cell proliferation [GO:0071425]; negative regulation of DNA…	activation of innate immune response [GO:0002218]; cellular response to gamma radiation [GO:0071480]; cellular response to leukemia inhibitory factor [GO:1990830]; DNA recombination [GO:0006310]; double-strand break repair via nonhomologous end joining [GO:0006303]; hematopoietic stem cell differentiation [GO:0060218]; hematopoietic stem cell proliferation [GO:0071425]; negative regulation of DNA…	5'-deoxyribose-5-phosphate lyase activity [GO:0051575]; ATP binding [GO:0005524]; ATP hydrolysis activity [GO:0016887]; damaged DNA binding [GO:0003684]; DNA end binding [GO:0045027]; DNA helicase activity [GO:0003678]; double-stranded telomeric DNA binding [GO:0003691]; protein-containing complex binding [GO:0044877]; transcription cis-regulatory region binding [GO:0000976]; U3 snoRNA binding [G…
A0A0D9RA32	Heterogeneous nuclear ribonucleoprotein U	HNRNPU	A0A0D9RA32	1	24	24	10	6	1	7	10	6	1	7	27.7	89.025	806	195.89	12.7	7.2	1.1	9.1	13941000	978020	603270	26782	535770	885700	1192600	59158	694100	Heterogeneous nuclear ribonucleoprotein U	HNRNPU	0	adaptive thermogenesis [GO:1990845]; alternative mRNA splicing, via spliceosome [GO:0000380]; cardiac muscle cell development [GO:0055013]; cellular response to glucocorticoid stimulus [GO:0071385]; cellular response to leukemia inhibitory factor [GO:1990830]; circadian regulation of gene expression [GO:0032922]; CRD-mediated mRNA stabilization [GO:0070934]; dendritic transport of messenger ribon…	adaptive thermogenesis [GO:1990845]; alternative mRNA splicing, via spliceosome [GO:0000380]; cardiac muscle cell development [GO:0055013]; cellular response to glucocorticoid stimulus [GO:0071385]; cellular response to leukemia inhibitory factor [GO:1990830]; circadian regulation of gene expression [GO:0032922]; CRD-mediated mRNA stabilization [GO:0070934]; dendritic transport of messenger ribon…	actin binding [GO:0003779]; ATP binding [GO:0005524]; chromatin DNA binding [GO:0031490]; double-stranded RNA binding [GO:0003725]; identical protein binding [GO:0042802]; lncRNA binding [GO:0106222]; mRNA 3'-UTR binding [GO:0003730]; piRNA binding [GO:0034584]; poly(A) binding [GO:0008143]; poly(C) RNA binding [GO:0017130]; poly(G) binding [GO:0034046]; pre-mRNA binding [GO:0036002]; promoter-sp…
A0A0D9RB84	KH-type splicing regulatory protein	KHSRP	A0A0D9RB84	1	17	15	3	8	1	3	3	6	1	2	27.2	76.65	747	75.464	4.8	10.3	1.7	4.1	3343100	54462	528190	7790.2	30657	81822	720470	24657	47415	KH-type splicing regulatory protein	KHSRP	0	mRNA catabolic process [GO:0006402]; regulation of DNA-templated transcription [GO:0006355]; regulation of miRNA metabolic process [GO:2000628]	mRNA catabolic process [GO:0006402]; regulation of DNA-templated transcription [GO:0006355]; regulation of miRNA metabolic process [GO:2000628]	mRNA binding [GO:0003729]
A0A0D9RBD8;A0A0D9R3T6;A0A0D9RD32;A0A0D9RQ13;A0A0D9RWS4	Nucleophosmin	NPM1	A0A0D9RBD8	5	11	11	3	4	2	2	3	4	2	2	29.9	32.561	294	85.631	8.2	11.2	7.5	7.5	30791000	939330	473800	241040	613080	1033400	349050	418470	751320	Nucleophosmin	NPM1	0	chromatin remodeling [GO:0006338]; positive regulation of transcription by RNA polymerase II [GO:0045944]; regulation of centrosome duplication [GO:0010824]; ribosomal large subunit biogenesis [GO:0042273]; ribosomal large subunit export from nucleus [GO:0000055]; ribosomal small subunit biogenesis [GO:0042274]; ribosomal small subunit export from nucleus [GO:0000056]	chromatin remodeling [GO:0006338]; positive regulation of transcription by RNA polymerase II [GO:0045944]; regulation of centrosome duplication [GO:0010824]; ribosomal large subunit biogenesis [GO:0042273]; ribosomal large subunit export from nucleus [GO:0000055]; ribosomal small subunit biogenesis [GO:0042274]; ribosomal small subunit export from nucleus [GO:0000056]	chromatin binding [GO:0003682]; histone binding [GO:0042393]; RNA binding [GO:0003723]
A0A0D9RBS5	EWS RNA binding protein 1	EWSR1	A0A0D9RBS5	1	4	4	2	1	1	1	2	1	1	1	11.5	39.419	382	27.375	6	3.7	3.7	3.7	5344700	117140	143750	90957	124350	332460	744240	576270	464990	EWS RNA binding protein 1	EWSR1	0	regulation of DNA-templated transcription [GO:0006355]	regulation of DNA-templated transcription [GO:0006355]	identical protein binding [GO:0042802]; metal ion binding [GO:0046872]; RNA binding [GO:0003723]
A0A0D9RCS8	Staphylococcal nuclease domain-containing protein (EC 3.1.31.1)	SND1	A0A0D9RCS8	1	33	33	8	5	4	4	8	5	4	4	34	101.99	910	154.11	10	5.9	4.8	4.8	11141000	148300	122830	69655	69494	89313	112490	81934	50244	Staphylococcal nuclease domain-containing protein (EC 3.1.31.1)	SND1	0	miRNA catabolic process [GO:0010587]; mRNA catabolic process [GO:0006402]; regulation of cell cycle process [GO:0010564]; regulatory ncRNA-mediated gene silencing [GO:0031047]	miRNA catabolic process [GO:0010587]; mRNA catabolic process [GO:0006402]; regulation of cell cycle process [GO:0010564]; regulatory ncRNA-mediated gene silencing [GO:0031047]	endonuclease activity, active with either ribo- or deoxyribonucleic acids and producing 3'-phosphomonoesters [GO:0016894]; RISC complex binding [GO:1905172]; RNA binding [GO:0003723]; RNA endonuclease activity [GO:0004521]
A0A0D9RD33	Serine and arginine rich splicing factor 3	SRSF3	A0A0D9RD33	1	7	6	3	1	2	2	3	1	2	2	30.5	19.308	164	40.561	17.7	4.9	12.2	12.2	1969600	108100	8042.4	78518	47714	231110	30039	334700	116070	Serine and arginine rich splicing factor 3	SRSF3	0	cellular response to leukemia inhibitory factor [GO:1990830]; mRNA export from nucleus [GO:0006406]; mRNA processing [GO:0006397]; primary miRNA processing [GO:0031053]; regulation of mRNA splicing, via spliceosome [GO:0048024]; RNA splicing [GO:0008380]	cellular response to leukemia inhibitory factor [GO:1990830]; mRNA export from nucleus [GO:0006406]; mRNA processing [GO:0006397]; primary miRNA processing [GO:0031053]; regulation of mRNA splicing, via spliceosome [GO:0048024]; RNA splicing [GO:0008380]	phospholipase binding [GO:0043274]; primary miRNA binding [GO:0070878]; protein-RNA sequence-specific adaptor activity [GO:0160134]
A0A0D9RE84	Small nuclear ribonucleoprotein Sm D3 (Sm-D3) (snRNP core protein D3)	SNRPD3	A0A0D9RE84	1	2	2	1	1	1	1	1	1	1	1	24.6	13.916	126	15.825	7.9	7.9	7.9	7.9	1091100	103890	9404.3	12131	54215	327990	46921	74067	195370	Small nuclear ribonucleoprotein Sm D3 (Sm-D3) (snRNP core protein D3)	SNRPD3	0	spliceosomal snRNP assembly [GO:0000387]	spliceosomal snRNP assembly [GO:0000387]	enzyme binding [GO:0019899]; telomerase RNA binding [GO:0070034]; U7 snRNA binding [GO:0071209]
A0A0D9REE8	Gem nuclear organelle associated protein 5	GEMIN5	A0A0D9REE8	1	25	25	8	1	4	2	8	1	4	2	17.3	169.12	1512	89.783	6.2	0.7	3	1.5	6724900	83539	17361	36337	32495	75993	23133	48085	34326	Gem nuclear organelle associated protein 5	GEMIN5	0	regulation of translation [GO:0006417]; spliceosomal snRNP assembly [GO:0000387]	regulation of translation [GO:0006417]; spliceosomal snRNP assembly [GO:0000387]	mRNA 3'-UTR binding [GO:0003730]; ribosome binding [GO:0043022]; RNA 7-methylguanosine cap binding [GO:0000340]; U1 snRNA binding [GO:0030619]; U4 snRNA binding [GO:0030621]; U4atac snRNA binding [GO:0030622]
A0A0D9REQ6	G3BP stress granule assembly factor 1	G3BP1	A0A0D9REQ6	1	12	9	3	2	2	4	2	2	1	3	27	52.221	466	138.94	7.7	4.3	3.9	9.7	6419900	294450	446270	199430	120300	755550	1945900	1102300	323470	G3BP stress granule assembly factor 1	G3BP1	0	defense response to virus [GO:0051607]; negative regulation of canonical Wnt signaling pathway [GO:0090090]; positive regulation of stress granule assembly [GO:0062029]; positive regulation of type I interferon production [GO:0032481]; stress granule assembly [GO:0034063]	defense response to virus [GO:0051607]; negative regulation of canonical Wnt signaling pathway [GO:0090090]; positive regulation of stress granule assembly [GO:0062029]; positive regulation of type I interferon production [GO:0032481]; stress granule assembly [GO:0034063]	DNA helicase activity [GO:0003678]; DNA/RNA helicase activity [GO:0033677]; molecular condensate scaffold activity [GO:0140693]; mRNA binding [GO:0003729]; ribosomal small subunit binding [GO:0043024]; RNA helicase activity [GO:0003724]
A0A0D9REV2	Nuclear cap binding protein subunit 1	NCBP1	A0A0D9REV2	1	12	12	2	2	1	3	2	2	1	3	17.6	91.838	790	35.408	2.5	2.5	1.3	3.9	1964500	55996	37898	26862	52925	87624	88545	94345	95186	Nuclear cap binding protein subunit 1	NCBP1	0	7-methylguanosine mRNA capping [GO:0006370]; defense response to virus [GO:0051607]; histone mRNA metabolic process [GO:0008334]; mRNA export from nucleus [GO:0006406]; mRNA transcription by RNA polymerase II [GO:0042789]; nuclear-transcribed mRNA catabolic process, nonsense-mediated decay [GO:0000184]; positive regulation of cell growth [GO:0030307]; positive regulation of mRNA 3'-end processing…	7-methylguanosine mRNA capping [GO:0006370]; defense response to virus [GO:0051607]; histone mRNA metabolic process [GO:0008334]; mRNA export from nucleus [GO:0006406]; mRNA transcription by RNA polymerase II [GO:0042789]; nuclear-transcribed mRNA catabolic process, nonsense-mediated decay [GO:0000184]; positive regulation of cell growth [GO:0030307]; positive regulation of mRNA 3'-end processing…	mRNA binding [GO:0003729]; RNA 7-methylguanosine cap binding [GO:0000340]
A0A0D9RGY4	Small nuclear ribonucleoprotein polypeptide B2	SNRPB2	A0A0D9RGY4	1	4	4	3	1	1	2	3	1	1	2	16.4	25.454	225	7.0932	12.9	4.9	4.9	9.3	437370	107370	40624	38979	76998	202380	151490	177880	164500	Small nuclear ribonucleoprotein polypeptide B2	SNRPB2	0	mRNA splicing, via spliceosome [GO:0000398]	mRNA splicing, via spliceosome [GO:0000398]	RNA binding [GO:0003723]
A0A0D9RHW7;Q2VIN8;A0A0D9RP12;A0A0D9SAN7	Polyadenylate-binding protein (PABP)	PABPC1	A0A0D9RHW7	4	28	18	9	12	3	4	5	8	1	3	40.6	70.67	636	186.42	14.9	19	4.6	6.4	16229000	268490	784950	41828	153140	227200	915980	64281	151120	Polyadenylate-binding protein (PABP)	PABPC1	0	mRNA processing [GO:0006397]	mRNA processing [GO:0006397]	RNA binding [GO:0003723]
A0A0D9RI08	Eukaryotic translation initiation factor 2 alpha kinase 2	EIF2AK2	A0A0D9RI08	1	4	4	1	2	2	2	1	2	2	2	6.3	62.489	556	7.8802	1.4	3.2	3.2	3.2	1956500	21173	38078	30024	20877	155950	118110	104470	45180	Eukaryotic translation initiation factor 2 alpha kinase 2	EIF2AK2	0	antiviral innate immune response [GO:0140374]; cellular response to amino acid starvation [GO:0034198]; endoplasmic reticulum unfolded protein response [GO:0030968]; negative regulation of apoptotic process [GO:0043066]; negative regulation of osteoblast proliferation [GO:0033689]; negative regulation of translation [GO:0017148]; negative regulation of viral genome replication [GO:0045071]; posit…	antiviral innate immune response [GO:0140374]; cellular response to amino acid starvation [GO:0034198]; endoplasmic reticulum unfolded protein response [GO:0030968]; negative regulation of apoptotic process [GO:0043066]; negative regulation of osteoblast proliferation [GO:0033689]; negative regulation of translation [GO:0017148]; negative regulation of viral genome replication [GO:0045071]; posit…	ATP binding [GO:0005524]; double-stranded RNA binding [GO:0003725]; eukaryotic translation initiation factor 2alpha kinase activity [GO:0004694]; identical protein binding [GO:0042802]
A0A0D9RIJ2	Cold-inducible RNA-binding protein (Glycine-rich RNA-binding protein CIRP)	CIRBP	A0A0D9RIJ2	1	3	3	2	2	2	2	2	2	2	2	18	18.648	172	24.989	12.8	12.8	12.8	12.8	1681100	78886	101120	48125	36683	226660	327700	239390	110960	Cold-inducible RNA-binding protein (Glycine-rich RNA-binding protein CIRP)	CIRBP	0	cellular response to cold [GO:0070417]; negative regulation of cell growth [GO:0030308]; regulation of cell cycle G1/S phase transition [GO:1902806]; stress granule assembly [GO:0034063]	cellular response to cold [GO:0070417]; negative regulation of cell growth [GO:0030308]; regulation of cell cycle G1/S phase transition [GO:1902806]; stress granule assembly [GO:0034063]	poly(U) RNA binding [GO:0008266]; translation repressor activity [GO:0030371]
A0A0D9RIR4	Polypyrimidine tract binding protein 3	PTBP3	A0A0D9RIR4	1	9	7	5	2	5	3	4	1	4	2	16.4	56.791	524	20.461	9.5	3.6	8	5.3	1830800	65861	24077	344570	57394	313780	143770	786740	201730	Polypyrimidine tract binding protein 3	PTBP3	0	mRNA processing [GO:0006397]; negative regulation of RNA splicing [GO:0033119]; regulation of cell differentiation [GO:0045595]	mRNA processing [GO:0006397]; negative regulation of RNA splicing [GO:0033119]; regulation of cell differentiation [GO:0045595]	RNA binding [GO:0003723]
A0A0D9RIV1	Large ribosomal subunit protein eL30 (60S ribosomal protein L30)	RPL30	A0A0D9RIV1	1	8	8	5	1	2	4	5	1	2	4	67	12.77	115	47.316	39.1	7.8	14.8	38.3	5999500	310020	113570	98454	343840	595150	300830	306580	663160	Large ribosomal subunit protein eL30 (60S ribosomal protein L30)	RPL30	0	antimicrobial humoral immune response mediated by antimicrobial peptide [GO:0061844]; cytoplasmic translation [GO:0002181]; defense response to Gram-negative bacterium [GO:0050829]; killing of cells of another organism [GO:0031640]	antimicrobial humoral immune response mediated by antimicrobial peptide [GO:0061844]; cytoplasmic translation [GO:0002181]; defense response to Gram-negative bacterium [GO:0050829]; killing of cells of another organism [GO:0031640]	RNA binding [GO:0003723]; structural constituent of ribosome [GO:0003735]
A0A0D9RJE1	RNA helicase (EC 3.6.4.13)	DHX9	A0A0D9RJE1	1	33	33	16	14	16	14	16	14	16	14	25	125.08	1126	213.13	14.7	13.1	14.6	12.8	30200000	796420	1698100	1163900	656610	682530	2016400	1697300	774400	RNA helicase (EC 3.6.4.13)	DHX9	0	alternative mRNA splicing, via spliceosome [GO:0000380]; cellular response to exogenous dsRNA [GO:0071360]; cellular response to tumor necrosis factor [GO:0071356]; CRD-mediated mRNA stabilization [GO:0070934]; DNA-templated viral transcription [GO:0039695]; G-quadruplex DNA unwinding [GO:0044806]; miRNA-mediated post-transcriptional gene silencing [GO:0035195]; negative regulation of nuclear-tra…	alternative mRNA splicing, via spliceosome [GO:0000380]; cellular response to exogenous dsRNA [GO:0071360]; cellular response to tumor necrosis factor [GO:0071356]; CRD-mediated mRNA stabilization [GO:0070934]; DNA-templated viral transcription [GO:0039695]; G-quadruplex DNA unwinding [GO:0044806]; miRNA-mediated post-transcriptional gene silencing [GO:0035195]; negative regulation of nuclear-tra…	3'-5' DNA/RNA helicase activity [GO:0033679]; 3'-5' RNA helicase activity [GO:0034458]; ATP binding [GO:0005524]; ATP hydrolysis activity [GO:0016887]; chromatin DNA binding [GO:0031490]; DNA replication origin binding [GO:0003688]; double-stranded RNA binding [GO:0003725]; importin-alpha family protein binding [GO:0061676]; nucleoside triphosphate diphosphatase activity [GO:0047429]; promoter-sp…
A0A0D9RJU1;A0A0D9R1E9	Vimentin	VIM	A0A0D9RJU1	2	19	14	13	9	10	13	10	6	6	11	36.3	53.708	466	51.187	26.8	17.4	19.1	25.8	6831600	291270	277710	256440	244500	557020	732810	762340	611660	Vimentin	VIM	0	astrocyte development [GO:0014002]; Bergmann glial cell differentiation [GO:0060020]; cellular response to lipopolysaccharide [GO:0071222]; cellular response to muramyl dipeptide [GO:0071225]; cellular response to type II interferon [GO:0071346]; intermediate filament organization [GO:0045109]; lens fiber cell development [GO:0070307]; negative regulation of neuron projection development [GO:0010…	astrocyte development [GO:0014002]; Bergmann glial cell differentiation [GO:0060020]; cellular response to lipopolysaccharide [GO:0071222]; cellular response to muramyl dipeptide [GO:0071225]; cellular response to type II interferon [GO:0071346]; intermediate filament organization [GO:0045109]; lens fiber cell development [GO:0070307]; negative regulation of neuron projection development [GO:0010…	double-stranded RNA binding [GO:0003725]; identical protein binding [GO:0042802]; keratin filament binding [GO:1990254]; protein domain specific binding [GO:0019904]; scaffold protein binding [GO:0097110]; structural constituent of cytoskeleton [GO:0005200]; structural constituent of eye lens [GO:0005212]
A0A0D9RJZ5	Polypyrimidine tract-binding protein 1	PTBP1	A0A0D9RJZ5	1	10	8	5	2	3	2	4	1	2	1	15.5	59.561	556	73.012	9	3.4	5.6	3.4	24963000	907390	197240	2099900	312340	1520700	442420	6238000	487860	Polypyrimidine tract-binding protein 1	PTBP1	0	IRES-dependent viral translational initiation [GO:0075522]; mRNA processing [GO:0006397]; negative regulation of mRNA splicing, via spliceosome [GO:0048025]; negative regulation of muscle cell differentiation [GO:0051148]; positive regulation of calcineurin-NFAT signaling cascade [GO:0070886]; regulation of alternative mRNA splicing, via spliceosome [GO:0000381]; RNA splicing [GO:0008380]	IRES-dependent viral translational initiation [GO:0075522]; mRNA processing [GO:0006397]; negative regulation of mRNA splicing, via spliceosome [GO:0048025]; negative regulation of muscle cell differentiation [GO:0051148]; positive regulation of calcineurin-NFAT signaling cascade [GO:0070886]; regulation of alternative mRNA splicing, via spliceosome [GO:0000381]; RNA splicing [GO:0008380]	pre-mRNA binding [GO:0036002]
A0A0D9RKW3	Matrin 3	MATR3	A0A0D9RKW3	1	21	21	10	3	8	9	10	3	8	9	22.7	94.65	847	214.82	11.5	3.4	10.2	11.1	5335600	170830	16724	254050	158490	120270	18173	355550	137210	Matrin 3	MATR3	0	activation of innate immune response [GO:0002218]; blastocyst formation [GO:0001825]; heart valve development [GO:0003170]; post-transcriptional regulation of gene expression [GO:0010608]; ventricular septum development [GO:0003281]	activation of innate immune response [GO:0002218]; blastocyst formation [GO:0001825]; heart valve development [GO:0003170]; post-transcriptional regulation of gene expression [GO:0010608]; ventricular septum development [GO:0003281]	identical protein binding [GO:0042802]; miRNA binding [GO:0035198]; zinc ion binding [GO:0008270]
A0A0D9RLC1	RNA binding motif protein 3	RBM3	A0A0D9RLC1	1	2	2	2	2	2	1	2	2	2	1	14	17.17	157	18.26	14	14	14	6.4	951690	38135	57804	39656	22630	77838	185160	160750	68596	RNA binding motif protein 3	RBM3	0	0	0	RNA binding [GO:0003723]
A0A0D9RLK1	Eukaryotic translation initiation factor 2 subunit 1 (Eukaryotic translation initiation factor 2 subunit alpha)	EIF2S1	A0A0D9RLK1	1	13	13	4	1	1	4	4	1	1	4	41.3	36.112	315	44.283	14	3.8	3.8	13.7	3438100	109630	7190.8	13728	102060	259750	22825	53323	226140	Eukaryotic translation initiation factor 2 subunit 1 (Eukaryotic translation initiation factor 2 subunit alpha)	EIF2S1	0	cellular response to amino acid starvation [GO:0034198]; cellular response to oxidative stress [GO:0034599]; cellular response to UV [GO:0034644]; HRI-mediated signaling [GO:0140468]; mitophagy [GO:0000423]; negative regulation of translational initiation in response to stress [GO:0032057]; PERK-mediated unfolded protein response [GO:0036499]; regulation of translation in response to endoplasmic …	cellular response to amino acid starvation [GO:0034198]; cellular response to oxidative stress [GO:0034599]; cellular response to UV [GO:0034644]; HRI-mediated signaling [GO:0140468]; mitophagy [GO:0000423]; negative regulation of translational initiation in response to stress [GO:0032057]; PERK-mediated unfolded protein response [GO:0036499]; regulation of translation in response to endoplasmic …	ribosome binding [GO:0043022]; RNA binding [GO:0003723]; translation initiation factor activity [GO:0003743]
A0A0D9RLX5	Spermatid perinuclear RNA-binding protein	STRBP	A0A0D9RLX5	1	8	4	1	3	2	3	0	0	0	1	10.9	73.652	672	5.5697	1.3	4.9	3	4.3	2151800	0	0	0	7952.9	0	0	0	28412	Spermatid perinuclear RNA-binding protein	STRBP	0	cell motility [GO:0048870]; mechanosensory behavior [GO:0007638]; spermatid development [GO:0007286]	cell motility [GO:0048870]; mechanosensory behavior [GO:0007638]; spermatid development [GO:0007286]	DNA binding [GO:0003677]; double-stranded RNA binding [GO:0003725]; microtubule binding [GO:0008017]; single-stranded RNA binding [GO:0003727]
A0A0D9RM27	Nuclear cap-binding protein subunit 3	NCBP3	A0A0D9RM27	1	10	10	1	2	1	1	1	2	1	1	18.2	70.614	620	43.389	2.1	3.7	1.6	1.6	1898500	2083.1	18756	8189.3	8302.5	1553.2	21251	10042	6008.5	Nuclear cap-binding protein subunit 3	NCBP3	0	7-methylguanosine mRNA capping [GO:0006370]; defense response to virus [GO:0051607]; mRNA export from nucleus [GO:0006406]; snRNA export from nucleus [GO:0006408]	7-methylguanosine mRNA capping [GO:0006370]; defense response to virus [GO:0051607]; mRNA export from nucleus [GO:0006406]; snRNA export from nucleus [GO:0006408]	mRNA binding [GO:0003729]; RNA 7-methylguanosine cap binding [GO:0000340]
A0A0D9RM49	Double-stranded RNA-binding protein Staufen homolog 2	STAU2	A0A0D9RM49	1	10	8	6	7	7	5	4	5	5	5	17	60.453	548	66.657	12.4	14.1	12.4	9.7	920690	36992	58161	52973	31545	37704	121700	85859	40178	Double-stranded RNA-binding protein Staufen homolog 2	STAU2	0	anterograde dendritic transport of messenger ribonucleoprotein complex [GO:0098964]; germ cell development [GO:0007281]; intracellular mRNA localization [GO:0008298]; protein localization to synapse [GO:0035418]	anterograde dendritic transport of messenger ribonucleoprotein complex [GO:0098964]; germ cell development [GO:0007281]; intracellular mRNA localization [GO:0008298]; protein localization to synapse [GO:0035418]	double-stranded RNA binding [GO:0003725]; mRNA binding [GO:0003729]
A0A0D9RMM1;REV__A0A0D9RTG2	Eukaryotic translation initiation factor 4 gamma 1	EIF4G1	A0A0D9RMM1	2	35	30	17	14	9	13	16	13	9	12	23.5	172.17	1565	262.21	10.7	9.8	6.6	9.3	8174600	489530	461100	144030	323550	205590	382180	175680	234930	Eukaryotic translation initiation factor 4 gamma 1	EIF4G1	0	behavioral fear response [GO:0001662]; cellular response to nutrient levels [GO:0031669]; energy homeostasis [GO:0097009]; miRNA-mediated gene silencing by inhibition of translation [GO:0035278]; negative regulation of autophagy [GO:0010507]; neuron differentiation [GO:0030182]; positive regulation of cell growth [GO:0030307]; positive regulation of eukaryotic translation initiation factor 4F com…	behavioral fear response [GO:0001662]; cellular response to nutrient levels [GO:0031669]; energy homeostasis [GO:0097009]; miRNA-mediated gene silencing by inhibition of translation [GO:0035278]; negative regulation of autophagy [GO:0010507]; neuron differentiation [GO:0030182]; positive regulation of cell growth [GO:0030307]; positive regulation of eukaryotic translation initiation factor 4F com…	ATP binding [GO:0005524]; eukaryotic initiation factor 4E binding [GO:0008190]; mRNA binding [GO:0003729]; translation initiation factor activity [GO:0003743]
A0A0D9RN81	Pre-mRNA processing factor 8	PRPF8	A0A0D9RN81	1	17	17	11	1	1	8	11	1	1	8	6.6	273.6	2335	42.403	4.2	0.5	0.5	3.2	988640	185640	9428.6	13649	110380	155350	14843	26295	127870	Pre-mRNA processing factor 8	PRPF8	0	spliceosomal tri-snRNP complex assembly [GO:0000244]	spliceosomal tri-snRNP complex assembly [GO:0000244]	K63-linked polyubiquitin modification-dependent protein binding [GO:0070530]; metallopeptidase activity [GO:0008237]; pre-mRNA intronic binding [GO:0097157]; U1 snRNA binding [GO:0030619]; U2 snRNA binding [GO:0030620]; U5 snRNA binding [GO:0030623]; U6 snRNA binding [GO:0017070]
A0A0D9RQ30	Small ribosomal subunit protein uS10 (40S ribosomal protein S20)	RPS20	A0A0D9RQ30	1	4	4	4	3	2	4	4	3	2	4	28.6	13.373	119	49.976	28.6	18.5	15.1	28.6	6926100	677800	318630	303380	421380	1324300	860250	1534000	676450	Small ribosomal subunit protein uS10 (40S ribosomal protein S20)	RPS20	0	positive regulation of signal transduction by p53 class mediator [GO:1901798]; translation [GO:0006412]	positive regulation of signal transduction by p53 class mediator [GO:1901798]; translation [GO:0006412]	MDM2/MDM4 family protein binding [GO:0097371]; RNA binding [GO:0003723]; structural constituent of ribosome [GO:0003735]; ubiquitin ligase inhibitor activity [GO:1990948]
A0A0D9RQR8	DNA-dependent protein kinase catalytic subunit (EC 2.7.11.1)	PRKDC	A0A0D9RQR8	1	46	46	32	17	19	26	32	17	19	26	12.1	469.68	4131	107.34	8.4	4.3	4.8	6.7	3842400	668570	330750	467460	497710	195800	214780	338630	197220	DNA-dependent protein kinase catalytic subunit (EC 2.7.11.1)	PRKDC	0	activation of innate immune response [GO:0002218]; B cell lineage commitment [GO:0002326]; brain development [GO:0007420]; cellular response to insulin stimulus [GO:0032869]; double-strand break repair via nonhomologous end joining [GO:0006303]; ectopic germ cell programmed cell death [GO:0035234]; heart development [GO:0007507]; immature B cell differentiation [GO:0002327]; immunoglobulin V(D)J …	activation of innate immune response [GO:0002218]; B cell lineage commitment [GO:0002326]; brain development [GO:0007420]; cellular response to insulin stimulus [GO:0032869]; double-strand break repair via nonhomologous end joining [GO:0006303]; ectopic germ cell programmed cell death [GO:0035234]; heart development [GO:0007507]; immature B cell differentiation [GO:0002327]; immunoglobulin V(D)J …	3-phosphoinositide-dependent protein kinase activity [GO:0004676]; AMP-activated protein kinase activity [GO:0004679]; ATP binding [GO:0005524]; DNA-dependent protein kinase activity [GO:0004677]; double-stranded DNA binding [GO:0003690]; enzyme binding [GO:0019899]; eukaryotic translation initiation factor 2alpha kinase activity [GO:0004694]; histone H2AS1 kinase activity [GO:0044024]; histone H…
A0A0D9RR49	Staufen double-stranded RNA binding protein 1	STAU1	A0A0D9RR49	1	15	13	9	9	7	6	7	7	5	6	32.9	54.887	496	100.4	19.4	19.6	14.1	14.5	4558100	276070	244990	196690	100690	251770	303800	412950	184400	Staufen double-stranded RNA binding protein 1	STAU1	0	anterograde dendritic transport of messenger ribonucleoprotein complex [GO:0098964]; germ cell development [GO:0007281]; intracellular mRNA localization [GO:0008298]; positive regulation by virus of viral protein levels in host cell [GO:0046726]; positive regulation of viral genome replication [GO:0045070]; protein localization to synapse [GO:0035418]	anterograde dendritic transport of messenger ribonucleoprotein complex [GO:0098964]; germ cell development [GO:0007281]; intracellular mRNA localization [GO:0008298]; positive regulation by virus of viral protein levels in host cell [GO:0046726]; positive regulation of viral genome replication [GO:0045070]; protein localization to synapse [GO:0035418]	double-stranded RNA binding [GO:0003725]; mRNA binding [GO:0003729]
A0A0D9RRD3	RNA transcription, translation and transport factor protein	RTRAF	A0A0D9RRD3	1	6	6	2	1	1	1	2	1	1	1	27	22.679	196	17.644	9.7	4.6	4.6	4.6	1194500	38090	15666	4864	17959	71076	67497	25645	55884	RNA transcription, translation and transport factor protein	RTRAF	0	positive regulation of transcription by RNA polymerase II [GO:0045944]; tRNA splicing, via endonucleolytic cleavage and ligation [GO:0006388]	positive regulation of transcription by RNA polymerase II [GO:0045944]; tRNA splicing, via endonucleolytic cleavage and ligation [GO:0006388]	identical protein binding [GO:0042802]; RNA binding [GO:0003723]; RNA polymerase II complex binding [GO:0000993]
A0A0D9RVN0;A0A0D9RB46	Tubulin beta chain	TUBB4B	A0A0D9RVN0;A0A0D9RB46	2	19	3	8	3	5	5	3	1	2	2	52.8	49.83	445	156.38	20.7	7.4	12.6	12.6	7682500	747750	296050	420060	386180	429740	547580	730360	436550	Tubulin beta chain	TUBB4B	0	flagellated sperm motility [GO:0030317]	flagellated sperm motility [GO:0030317]	double-stranded RNA binding [GO:0003725]; GTP binding [GO:0005525]; GTPase activity [GO:0003924]; structural constituent of cytoskeleton [GO:0005200]
A0A0D9RXQ9	Synaptotagmin binding cytoplasmic RNA interacting protein	SYNCRIP	A0A0D9RXQ9	1	16	12	9	7	4	6	6	6	4	5	29.5	62.656	562	148.83	16.2	12.5	6.9	10.5	21894000	568630	1256100	118460	408200	474590	1387300	263800	365850	Synaptotagmin binding cytoplasmic RNA interacting protein	SYNCRIP	0	cellular response to type II interferon [GO:0071346]; CRD-mediated mRNA stabilization [GO:0070934]; negative regulation of nuclear-transcribed mRNA catabolic process, deadenylation-dependent decay [GO:1900152]; negative regulation of translation [GO:0017148]; positive regulation of cytoplasmic translation [GO:2000767]	cellular response to type II interferon [GO:0071346]; CRD-mediated mRNA stabilization [GO:0070934]; negative regulation of nuclear-transcribed mRNA catabolic process, deadenylation-dependent decay [GO:1900152]; negative regulation of translation [GO:0017148]; positive regulation of cytoplasmic translation [GO:2000767]	RNA binding [GO:0003723]
A0A0D9RY29	mRNA cap guanine-N(7) methyltransferase (EC 2.1.1.56) (mRNA (guanine-N(7))-methyltransferase) (mRNA cap methyltransferase)	RNMT	A0A0D9RY29	1	14	14	11	6	6	7	11	6	6	7	29.2	55.032	476	44.483	25.8	14.1	14.1	18.1	3838700	264200	176980	106340	271660	217940	233500	174390	350550	mRNA cap guanine-N(7) methyltransferase (EC 2.1.1.56) (mRNA (guanine-N(7))-methyltransferase) (mRNA cap methyltransferase)	RNMT	0	cellular response to leukemia inhibitory factor [GO:1990830]	cellular response to leukemia inhibitory factor [GO:1990830]	mRNA 5'-cap (guanine-N7-)-methyltransferase activity [GO:0004482]; RNA binding [GO:0003723]
A0A0D9RYD0	Eukaryotic translation initiation factor 3 subunit B (eIF3b) (Eukaryotic translation initiation factor 3 subunit 9) (eIF-3-eta)	EIF3B EIF3S9	A0A0D9RYD0	1	12	12	6	1	1	4	6	1	1	4	15.3	92.176	811	98.908	8.8	2.6	2.6	6.4	1110100	138770	101750	52454	103480	205280	210780	132970	163250	Eukaryotic translation initiation factor 3 subunit B (eIF3b) (Eukaryotic translation initiation factor 3 subunit 9) (eIF-3-eta)	EIF3B EIF3S9	0	formation of cytoplasmic translation initiation complex [GO:0001732]; IRES-dependent viral translational initiation [GO:0075522]; regulation of translational initiation [GO:0006446]; viral translational termination-reinitiation [GO:0075525]	formation of cytoplasmic translation initiation complex [GO:0001732]; IRES-dependent viral translational initiation [GO:0075522]; regulation of translational initiation [GO:0006446]; viral translational termination-reinitiation [GO:0075525]	RNA binding [GO:0003723]; translation initiation factor activity [GO:0003743]; translation initiation factor binding [GO:0031369]
A0A0D9S0W9	Heterogeneous nuclear ribonucleoprotein U like 1	HNRNPUL1	A0A0D9S0W9	1	14	14	5	2	1	2	5	2	1	2	17.1	95.765	856	51.868	6.4	2.3	1.1	2.3	948780	34162	18627	8767	17352	39889	42340	28080	29243	Heterogeneous nuclear ribonucleoprotein U like 1	HNRNPUL1	0	alternative mRNA splicing, via spliceosome [GO:0000380]	alternative mRNA splicing, via spliceosome [GO:0000380]	enzyme binding [GO:0019899]; RNA binding [GO:0003723]
A0A0D9S109	Small ribosomal subunit protein eS19 (40S ribosomal protein S19)	RPS19	A0A0D9S109	1	8	8	5	2	4	4	5	2	4	4	35.1	24.338	222	13.914	21.6	8.1	15.8	15.8	7363900	747820	327480	413540	776810	1825000	1069100	1200300	1767800	Small ribosomal subunit protein eS19 (40S ribosomal protein S19)	RPS19	0	ribosomal small subunit assembly [GO:0000028]; translation [GO:0006412]	ribosomal small subunit assembly [GO:0000028]; translation [GO:0006412]	RNA binding [GO:0003723]; structural constituent of ribosome [GO:0003735]
A0A0D9S3C9;A0A0D9RIF7;A0A0D9R948	Ribosomal protein L19	RPL19	A0A0D9S3C9;A0A0D9RIF7	3	5	5	3	1	1	1	3	1	1	1	22.4	23.466	196	31.885	17.9	4.6	4.6	4.6	856890	125900	25923	16217	98206	261240	110030	84238	301070	Ribosomal protein L19	RPL19	0	cytoplasmic translation [GO:0002181]	cytoplasmic translation [GO:0002181]	RNA binding [GO:0003723]; structural constituent of ribosome [GO:0003735]
A0A0D9S4J2	Serine and arginine rich splicing factor 9	SRSF9	A0A0D9S4J2	1	8	8	3	1	1	1	3	1	1	1	33.9	25.542	221	19.833	14.9	5.4	5.4	4.5	709230	26666	10515	7065.4	8734.5	36449	60088	49410	23376	Serine and arginine rich splicing factor 9	SRSF9	0	negative regulation of mRNA splicing, via spliceosome [GO:0048025]	negative regulation of mRNA splicing, via spliceosome [GO:0048025]	mRNA binding [GO:0003729]; protein domain specific binding [GO:0019904]
A0A0D9S5D2	Adenosine deaminase RNA specific	ADAR	A0A0D9S5D2	1	27	27	3	4	3	3	3	4	3	3	28.7	103.73	931	144.97	3.7	4.5	3.7	3.7	6567800	47928	82722	74172	33720	34616	89411	103030	27806	Adenosine deaminase RNA specific	ADAR	0	adenosine to inosine editing [GO:0006382]; cellular response to virus [GO:0098586]; defense response to virus [GO:0051607]; definitive hemopoiesis [GO:0060216]; erythrocyte differentiation [GO:0030218]; hematopoietic progenitor cell differentiation [GO:0002244]; hematopoietic stem cell homeostasis [GO:0061484]; hepatocyte apoptotic process [GO:0097284]; negative regulation of hepatocyte apoptotic…	adenosine to inosine editing [GO:0006382]; cellular response to virus [GO:0098586]; defense response to virus [GO:0051607]; definitive hemopoiesis [GO:0060216]; erythrocyte differentiation [GO:0030218]; hematopoietic progenitor cell differentiation [GO:0002244]; hematopoietic stem cell homeostasis [GO:0061484]; hepatocyte apoptotic process [GO:0097284]; negative regulation of hepatocyte apoptotic…	adenosine deaminase activity [GO:0004000]; double-stranded RNA adenosine deaminase activity [GO:0003726]; double-stranded RNA binding [GO:0003725]; tRNA-specific adenosine deaminase activity [GO:0008251]
A0A0D9S6X7	Far upstream element binding protein 1	FUBP1	A0A0D9S6X7	1	15	13	4	11	3	1	4	9	3	0	26.9	67.56	644	55.581	7.5	19.4	5.4	1.2	2512500	32431	263880	31554	0	39386	294350	78182	0	Far upstream element binding protein 1	FUBP1	0	positive regulation of gene expression [GO:0010628]; regulation of DNA-templated transcription [GO:0006355]	positive regulation of gene expression [GO:0010628]; regulation of DNA-templated transcription [GO:0006355]	RNA binding [GO:0003723]
A0A0D9S7P0	Polyadenylate-binding protein (PABP)	PABPC4	A0A0D9S7P0	1	21	11	5	6	2	2	1	2	0	1	28.6	72.363	660	38.214	8	8.5	2.9	3.2	2277700	2811.4	44521	0	5488.8	17950	175910	0	40000	Polyadenylate-binding protein (PABP)	PABPC4	0	0	0	poly(A) binding [GO:0008143]; poly(U) RNA binding [GO:0008266]
A0A0D9S7U2	Splicing factor proline and glutamine rich	SFPQ	A0A0D9S7U2	1	35	35	15	11	3	10	15	11	3	10	38.3	76.204	708	319.74	22.3	15.1	4	14.1	57995000	2103000	1311600	141990	1474000	1905800	3132300	264120	1638400	Splicing factor proline and glutamine rich	SFPQ	0	activation of innate immune response [GO:0002218]; alternative mRNA splicing, via spliceosome [GO:0000380]; double-strand break repair via homologous recombination [GO:0000724]; negative regulation of transcription by RNA polymerase II [GO:0000122]; positive regulation of oxidative stress-induced intrinsic apoptotic signaling pathway [GO:1902177]; positive regulation of transcription by RNA polym…	activation of innate immune response [GO:0002218]; alternative mRNA splicing, via spliceosome [GO:0000380]; double-strand break repair via homologous recombination [GO:0000724]; negative regulation of transcription by RNA polymerase II [GO:0000122]; positive regulation of oxidative stress-induced intrinsic apoptotic signaling pathway [GO:1902177]; positive regulation of transcription by RNA polym…	DNA binding [GO:0003677]; histone deacetylase binding [GO:0042826]; protein homodimerization activity [GO:0042803]; RNA binding [GO:0003723]
A0A0D9S7X4	Eukaryotic translation initiation factor 3 subunit I (eIF3i) (Eukaryotic translation initiation factor 3 subunit 2) (eIF-3-beta) (eIF3 p36)	EIF3I EIF3S2	A0A0D9S7X4	1	9	9	7	7	5	5	7	7	5	5	28.9	36.501	325	57.63	22.5	21.8	16	15.1	2587200	198900	276110	74108	186380	204820	416600	154150	237270	Eukaryotic translation initiation factor 3 subunit I (eIF3i) (Eukaryotic translation initiation factor 3 subunit 2) (eIF-3-beta) (eIF3 p36)	EIF3I EIF3S2	0	formation of cytoplasmic translation initiation complex [GO:0001732]	formation of cytoplasmic translation initiation complex [GO:0001732]	RNA binding [GO:0003723]; translation initiation factor activity [GO:0003743]
A0A0D9S897	Heterogeneous nuclear ribonucleoprotein R	HNRNPR	A0A0D9S897	1	14	10	9	5	1	4	6	4	1	3	26.5	54.062	480	62.949	17.1	8.5	2.1	6.2	2868100	115840	237720	21732	54266	108560	451560	61495	77263	Heterogeneous nuclear ribonucleoprotein R	HNRNPR	0	0	0	RNA binding [GO:0003723]
A0A0D9S8B7	Eukaryotic translation initiation factor 4 gamma 3	EIF4G3	A0A0D9S8B7	1	26	21	1	6	2	4	0	5	2	3	15.4	186.76	1677	76.146	0.6	3.8	1	2.4	1695200	0	39170	18088	16296	0	32502	31224	15952	Eukaryotic translation initiation factor 4 gamma 3	EIF4G3	0	0	0	mRNA binding [GO:0003729]; translation initiation factor activity [GO:0003743]
A0A0D9SDL0	Poly(rC) binding protein 1	PCBP1	A0A0D9SDL0	1	8	5	3	2	4	4	1	1	2	2	27.2	37.497	356	150.87	11.2	5.6	14.3	14.3	9612900	88501	20994	187300	68385	137230	48979	450580	106730	Poly(rC) binding protein 1	PCBP1	0	positive regulation of transcription by RNA polymerase II [GO:0045944]; viral RNA genome replication [GO:0039694]	positive regulation of transcription by RNA polymerase II [GO:0045944]; viral RNA genome replication [GO:0039694]	DNA-binding transcription factor activity, RNA polymerase II-specific [GO:0000981]; mRNA binding [GO:0003729]; sequence-specific single stranded DNA binding [GO:0098847]

## Sheet: PDCoV conserved RBPs
Protein IDs	Protein names	Gene Names	Majority protein IDs	Peptide counts (all)	Peptide counts (razor+unique)	Peptide counts (unique)	Fasta headers	Peptides	Unique peptides	Peptides R4501-PDCoV +smgRNA(N)	Peptides R4501-PDCov 3-100bp	Peptides R4501-PDCoV 5-100bp	Peptides R4501-PDCoV -smgRNA(N)	Unique peptides R4501-PDCoV +smgRNA(N)	Unique peptides R4501-PDCov 3-100bp	Unique peptides R4501-PDCoV 5-100bp	Unique peptides R4501-PDCoV -smgRNA(N)	Sequence coverage [%]	Mol. weight [kDa]	Sequence length	Score	Sequence coverage R4501-PDCoV +smgRNA(N) [%]	Sequence coverage R4501-PDCov 3-100bp [%]	Sequence coverage R4501-PDCoV 5-100bp [%]	Sequence coverage R4501-PDCoV -smgRNA(N) [%]	Intensity	Intensity R4501-PDCoV +smgRNA(N)	Intensity R4501-PDCov 3-100bp	Intensity R4501-PDCoV 5-100bp	Intensity R4501-PDCoV -smgRNA(N)	LFQ intensity R4501-PDCoV +smgRNA(N)	LFQ intensity R4501-PDCov 3-100bp	LFQ intensity R4501-PDCoV 5-100bp	LFQ intensity R4501-PDCoV -smgRNA(N)	Gene Ontology (biological process)	Gene Ontology (cellular component)	Gene Ontology (molecular function)	KEGG
A0A286ZWZ7	Gem-associated protein 5	GEMIN5	A0A286ZWZ7	33	33	33	tr|A0A286ZWZ7|A0A286ZWZ7_PIG Gem nuclear organelle associated protein 5 OS=Sus scrofa OX=9823 GN=GEMIN5 PE=4 SV=2	33	33	20	26	20	21	20	26	20	21	24.2	168.55	1507	319.57	14.8	19.2	15	14.7	11865000	625460	1744500	805080	865090	181290	171190	199340	227650	regulation of translation [GO:0006417]; spliceosomal snRNP assembly [GO:0000387]	cytosol [GO:0005829]; nuclear body [GO:0016604]; nucleus [GO:0005634]; SMN complex [GO:0032797]; SMN-Gemin2 complex [GO:0034718]	mRNA 3'-UTR binding [GO:0003730]; ribosome binding [GO:0043022]; RNA 7-methylguanosine cap binding [GO:0000340]; U1 snRNA binding [GO:0030619]; U4 snRNA binding [GO:0030621]; U4atac snRNA binding [GO:0030622]
I3LMH4;A0A287BR08;A0A287A2E1;A0A287B9M9;A0A286ZZG7	Eukaryotic translation initiation factor 4 gamma 1	EIF4G1	I3LMH4;A0A287BR08;A0A287A2E1;A0A287B9M9;A0A286ZZG7	32;31;31;31;30	32;31;31;31;30	29;28;28;28;27	tr|I3LMH4|I3LMH4_PIG Eukaryotic translation initiation factor 4 gamma 1 OS=Sus scrofa OX=9823 GN=EIF4G1 PE=1 SV=4;tr|A0A287BR08|A0A287BR08_PIG Eukaryotic translation initiation factor 4 gamma 1 OS=Sus scrofa OX=9823 GN=EIF4G1 PE=1 SV=2;tr|A0A287A2E1|A0A287	32	29	18	29	22	23	16	26	20	20	19	177.04	1611	323.31	12.6	17.1	13.4	14.2	7832200	764450	3122800	777780	943130	194490	266850	147260	186790	regulation of translation [GO:0006417]	cytoplasm [GO:0005737]	eukaryotic initiation factor 4E binding [GO:0008190]; RNA binding [GO:0003723]; translation initiation factor activity [GO:0003743]
K7GND3;F1S666;A0A287A6N1	ATP-dependent RNA helicase A (EC 3.6.4.13) (DEAH box protein 9) (Nuclear DNA helicase II)	DHX9	K7GND3;F1S666;A0A287A6N1	28;22;21	28;22;21	28;22;21	tr|K7GND3|K7GND3_PIG RNA helicase OS=Sus scrofa OX=9823 GN=DHX9 PE=1 SV=2;tr|F1S666|F1S666_PIG RNA helicase OS=Sus scrofa OX=9823 GN=DHX9 PE=1 SV=3;tr|A0A287A6N1|A0A287A6N1_PIG RNA helicase OS=Sus scrofa OX=9823 GN=DHX9 PE=1 SV=1	28	28	13	19	17	16	13	19	17	16	22.2	149.74	1384	323.31	10.4	14.7	13.2	12.6	15313000	390030	953100	862200	496410	86309	86929	128250	105360	alternative mRNA splicing, via spliceosome [GO:0000380]; cellular response to exogenous dsRNA [GO:0071360]; chromatin organization [GO:0006325]; CRD-mediated mRNA stabilization [GO:0070934]; DNA-templated transcription termination [GO:0006353]; DNA-templated viral transcription [GO:0039695]; miRNA-mediated post-transcriptional gene silencing [GO:0035195]; negative regulation of nuclear-transcribe…	actin cytoskeleton [GO:0015629]; centrosome [GO:0005813]; CRD-mediated mRNA stability complex [GO:0070937]; cytoplasmic ribonucleoprotein granule [GO:0036464]; cytosol [GO:0005829]; nuclear body [GO:0016604]; nuclear stress granule [GO:0097165]; nucleolus [GO:0005730]; perichromatin fibrils [GO:0005726]; ribonucleoprotein complex [GO:1990904]; RISC complex [GO:0016442]; RISC-loading complex [GO:0…	3'-5' DNA helicase activity [GO:0043138]; 3'-5' DNA/RNA helicase activity [GO:0033679]; 3'-5' RNA helicase activity [GO:0034458]; ATP binding [GO:0005524]; ATP hydrolysis activity [GO:0016887]; chromatin DNA binding [GO:0031490]; DNA replication origin binding [GO:0003688]; double-stranded RNA binding [GO:0003725]; importin-alpha family protein binding [GO:0061676]; nucleoside triphosphate diphos…
F1S4P6	Eukaryotic translation initiation factor 3 subunit A (eIF3a) (Eukaryotic translation initiation factor 3 subunit 10) (eIF-3-theta)	EIF3A EIF3S10	F1S4P6	24	24	24	tr|F1S4P6|F1S4P6_PIG Eukaryotic translation initiation factor 3 subunit A OS=Sus scrofa OX=9823 GN=EIF3A PE=1 SV=2	24	24	7	24	7	11	7	24	7	11	14.8	166.06	1376	165.92	4.1	14.8	3.9	6.5	2275400	92399	1835700	63530	118550	17518	137660	8277.7	16766	formation of cytoplasmic translation initiation complex [GO:0001732]; IRES-dependent viral translational initiation [GO:0075522]; translation reinitiation [GO:0002188]; viral translational termination-reinitiation [GO:0075525]	cytosol [GO:0005829]; eukaryotic 43S preinitiation complex [GO:0016282]; eukaryotic 48S preinitiation complex [GO:0033290]; eukaryotic translation initiation factor 3 complex, eIF3e [GO:0071540]; eukaryotic translation initiation factor 3 complex, eIF3m [GO:0071541]; multi-eIF complex [GO:0043614]; nucleolus [GO:0005730]; nucleoplasm [GO:0005654]; postsynaptic density [GO:0014069]	mRNA binding [GO:0003729]; translation initiation factor activity [GO:0003743]	ssc:100156570;
F1SMV6;A0A5G2QXD8;A0A8W4FC34;A0A8W4F767;REV__A0A8D0ZZP8;REV__A0A4X1W1K2;REV__F1RLM4;REV__A0A8D1XNL0	Nucleolin	NCL	F1SMV6;A0A5G2QXD8;A0A8W4FC34;A0A8W4F767	22;22;22;14;1;1;1;1	22;22;22;14;1;1;1;1	22;22;22;14;1;1;1;1	tr|F1SMV6|F1SMV6_PIG Nucleolin OS=Sus scrofa OX=9823 GN=NCL PE=4 SV=3;tr|A0A5G2QXD8|A0A5G2QXD8_PIG Nucleolin OS=Sus scrofa OX=9823 GN=NCL PE=1 SV=1;tr|A0A8W4FC34|A0A8W4FC34_PIG Nucleolin OS=Sus scrofa OX=9823 GN=NCL PE=1 SV=1;tr|A0A8W4F767|A0A8W4F767_PIG N	22	22	13	21	15	18	13	21	15	18	28.7	75.246	697	319.83	18.5	27.5	20.7	23.5	17990000	794190	8359700	1137800	928490	188230	588370	193790	178780		nucleolus [GO:0005730]	DNA binding [GO:0003677]; RNA binding [GO:0003723]
A0A4X1W1S1;A0A4X1W1R6;A0A5G2R2I9;F1SML4	Staphylococcal nuclease domain-containing protein (EC 3.1.31.1)	SND1	A0A4X1W1S1;A0A4X1W1R6;A0A5G2R2I9;F1SML4	21;21;20;20	21;21;20;20	21;21;20;20	tr|A0A4X1W1S1|A0A4X1W1S1_PIG Staphylococcal nuclease domain-containing protein OS=Sus scrofa OX=9823 GN=SND1 PE=4 SV=1;tr|A0A4X1W1R6|A0A4X1W1R6_PIG Staphylococcal nuclease domain-containing protein OS=Sus scrofa OX=9823 GN=SND1 PE=4 SV=1;tr|A0A5G2R2I9|A0A5	21	21	10	15	13	14	10	15	13	14	26.3	101.25	902	214.02	11.8	17.1	15.3	16.3	5635800	230420	765320	435340	261160	53143	60511	73519	39804	mRNA catabolic process [GO:0006402]; regulatory ncRNA-mediated gene silencing [GO:0031047]	cytosol [GO:0005829]; RNAi effector complex [GO:0031332]	endonuclease activity, active with either ribo- or deoxyribonucleic acids and producing 3'-phosphomonoesters [GO:0016894]; RNA binding [GO:0003723]; RNA endonuclease activity [GO:0004521]
A0A287A4F2;A0A287BRG3	Splicing factor proline and glutamine rich (Splicing factor, proline-and glutamine-rich isoform X1)	SFPQ	A0A287A4F2;A0A287BRG3	22;19	22;19	20;17	tr|A0A287A4F2|A0A287A4F2_PIG Splicing factor proline and glutamine rich OS=Sus scrofa OX=9823 GN=SFPQ PE=4 SV=1;tr|A0A287BRG3|A0A287BRG3_PIG Splicing factor proline and glutamine rich OS=Sus scrofa OX=9823 GN=SFPQ PE=4 SV=1	22	20	13	21	14	18	12	19	13	17	30.8	75.502	702	239.86	17.7	28.5	19.5	25.4	13662000	1533800	6449300	1952100	1180300	520060	1139800	613130	463680	activation of innate immune response [GO:0002218]; alternative mRNA splicing, via spliceosome [GO:0000380]; chromatin remodeling [GO:0006338]; chromosome organization [GO:0051276]; dendritic transport of messenger ribonucleoprotein complex [GO:0098963]; double-strand break repair via homologous recombination [GO:0000724]; negative regulation of circadian rhythm [GO:0042754]; negative regulation o…	chromatin [GO:0000785]; dendrite [GO:0030425]; nuclear matrix [GO:0016363]; nuclear speck [GO:0016607]; nucleus [GO:0005634]; paraspeckles [GO:0042382]; RNA polymerase II transcription regulator complex [GO:0090575]	chromatin binding [GO:0003682]; histone deacetylase binding [GO:0042826]; protein homodimerization activity [GO:0042803]; RNA binding [GO:0003723]; transcription cis-regulatory region binding [GO:0000976]
A0A8W4FKC7;A0A8W4FCE2	Vigilin (High density lipoprotein-binding protein)	HDLBP	A0A8W4FKC7;A0A8W4FCE2	19;17	19;17	19;17	tr|A0A8W4FKC7|A0A8W4FKC7_PIG Vigilin OS=Sus scrofa OX=9823 GN=HDLBP PE=1 SV=1;tr|A0A8W4FCE2|A0A8W4FCE2_PIG Vigilin OS=Sus scrofa OX=9823 GN=HDLBP PE=1 SV=1	19	19	4	16	15	3	4	16	15	3	15.2	139.61	1252	158.3	3.8	13.4	12.6	2.2	1703500	23449	502970	233430	12419	10650	57728	45446	4679.6		cytoplasm [GO:0005737]	mRNA binding [GO:0003729]
A0A287A3Q5;F1S458	Lysine--tRNA ligase (EC 6.1.1.6) (Lysyl-tRNA synthetase)	KARS1	A0A287A3Q5;F1S458	18;17	18;17	18;17	tr|A0A287A3Q5|A0A287A3Q5_PIG Lysine--tRNA ligase OS=Sus scrofa OX=9823 GN=KARS1 PE=1 SV=1;tr|F1S458|F1S458_PIG Lysine--tRNA ligase OS=Sus scrofa OX=9823 GN=KARS1 PE=1 SV=2	18	18	8	6	6	5	8	6	6	5	20.3	90.116	803	204.78	10.7	7.6	7.6	6.1	3593700	204080	94580	195240	61538	136530	31688	181060	58725	basophil activation involved in immune response [GO:0002276]; diadenosine tetraphosphate biosynthetic process [GO:0015966]; ERK1 and ERK2 cascade [GO:0070371]; lysyl-tRNA aminoacylation [GO:0006430]; positive regulation of DNA-templated transcription [GO:0045893]; positive regulation of inflammatory response to antigenic stimulus [GO:0002863]; positive regulation of macrophage activation [GO:0043…	aminoacyl-tRNA synthetase multienzyme complex [GO:0017101]; cytoplasm [GO:0005737]; cytosol [GO:0005829]; extracellular space [GO:0005615]; mitochondrion [GO:0005739]; nucleus [GO:0005634]; plasma membrane [GO:0005886]	ATP binding [GO:0005524]; ATP:ADP adenylyltransferase activity [GO:0003877]; lysine-tRNA ligase activity [GO:0004824]; protein homodimerization activity [GO:0042803]; tRNA binding [GO:0000049]
A0A287AEJ3;A0A4X1TY93;A0A287AW32;A0A286ZI52;A0A287ALC3;F1SA35;A0A8W4FJN0	Heterogeneous nuclear ribonucleoproteins A2/B1	HNRNPA2B1	A0A287AEJ3;A0A4X1TY93;A0A287AW32;A0A286ZI52;A0A287ALC3	19;19;19;18;14;4;2	19;19;19;18;14;4;2	18;18;18;17;13;3;1	tr|A0A287AEJ3|A0A287AEJ3_PIG Heterogeneous nuclear ribonucleoproteins A2/B1 OS=Sus scrofa OX=9823 GN=HNRNPA2B1 PE=1 SV=2;tr|A0A4X1TY93|A0A4X1TY93_PIG Heterogeneous nuclear ribonucleoproteins A2/B1 OS=Sus scrofa OX=9823 GN=HNRNPA2B1 PE=1 SV=1;tr|A0A287AW32|	19	18	13	13	13	13	12	12	12	12	59	35.958	329	323.31	39.8	38.6	40.4	38.6	136210000	13649000	23788000	8869900	15857000	2986000	3867300	1807600	5020000	mRNA transport [GO:0051028]	nucleus [GO:0005634]; ribonucleoprotein complex [GO:1990904]	RNA binding [GO:0003723]
A0A8W4FNJ0;A0A287AFR1;A0A287AXS8;A0A8W4FB87;A0A287B7X5;A0A287AP62;A0A287AF76	Eukaryotic translation initiation factor 4 gamma 3	EIF4G3	A0A8W4FNJ0;A0A287AFR1;A0A287AXS8;A0A8W4FB87;A0A287B7X5;A0A287AP62;A0A287AF76	20;20;20;20;20;20;20	17;17;17;17;17;17;17	17;17;17;17;17;17;17	tr|A0A8W4FNJ0|A0A8W4FNJ0_PIG Eukaryotic translation initiation factor 4 gamma 3 OS=Sus scrofa OX=9823 GN=EIF4G3 PE=1 SV=1;tr|A0A287AFR1|A0A287AFR1_PIG Eukaryotic translation initiation factor 4 gamma 3 OS=Sus scrofa OX=9823 GN=EIF4G3 PE=1 SV=3;tr|A0A287AXS	20	17	9	18	8	16	7	15	6	13	12.9	176.66	1591	116.33	6	11.3	5.6	10.6	974360	99675	302830	109170	143890	33073	24781	22572	30805	regulation of translation [GO:0006417]		RNA binding [GO:0003723]; translation initiation factor activity [GO:0003743]
F1SUG7;F1SUG8	Nucleolar RNA helicase 2 (EC 3.6.4.13) (DEAD box protein 21) (Gu-alpha) (Nucleolar RNA helicase Gu) (Nucleolar RNA helicase II) (RH II/Gu)	DDX21	F1SUG7	17;1	17;1	17;1	tr|F1SUG7|F1SUG7_PIG RNA helicase OS=Sus scrofa OX=9823 GN=DDX21 PE=1 SV=3	17	17	5	11	6	7	5	11	6	7	24.2	87.193	784	125.83	6.2	14.5	7.9	9.8	1403400	74430	366210	57835	71793	21129	30604	12619	16412	positive regulation of canonical NF-kappaB signal transduction [GO:0043123]; positive regulation of myeloid dendritic cell cytokine production [GO:0002735]; positive regulation of transcription by RNA polymerase III [GO:0045945]; R-loop processing [GO:0062176]; response to exogenous dsRNA [GO:0043330]; response to virus [GO:0009615]; transcription by RNA polymerase II [GO:0006366]	B-WICH complex [GO:0110016]; cytosol [GO:0005829]; nucleolus [GO:0005730]; nucleoplasm [GO:0005654]	7SK snRNA binding [GO:0097322]; ATP binding [GO:0005524]; double-stranded RNA binding [GO:0003725]; hydrolase activity [GO:0016787]; identical protein binding [GO:0042802]; miRNA binding [GO:0035198]; mRNA binding [GO:0003729]; RNA helicase activity [GO:0003724]; rRNA binding [GO:0019843]; snoRNA binding [GO:0030515]	ssc:100153111;
A0A287AK18;A0A286ZWJ3;F1RGI7;A0A286ZLA4;A0A286ZW34	Matrin-3	MATR3	A0A287AK18;A0A286ZWJ3;F1RGI7;A0A286ZLA4	15;15;15;13;4	15;15;15;13;4	15;15;15;13;4	tr|A0A287AK18|A0A287AK18_PIG Matrin 3 OS=Sus scrofa OX=9823 GN=MATR3 PE=4 SV=2;tr|A0A286ZWJ3|A0A286ZWJ3_PIG Matrin 3 OS=Sus scrofa OX=9823 GN=MATR3 PE=1 SV=1;tr|F1RGI7|F1RGI7_PIG Matrin 3 OS=Sus scrofa OX=9823 GN=MATR3 PE=1 SV=3;tr|A0A286ZLA4|A0A286ZLA4_PI	15	15	10	11	11	11	10	11	11	11	18.3	93.092	835	116.71	11.4	12.5	12.5	13.2	3165400	236540	190900	618620	269680	62640	24028	133400	77079		nucleus [GO:0005634]	RNA binding [GO:0003723]; zinc ion binding [GO:0008270]
A0A287AVR0	Eukaryotic translation initiation factor 3 subunit C (eIF3c) (Eukaryotic translation initiation factor 3 subunit 8) (eIF3 p110)	EIF3C EIF3S8 LOC110260088	A0A287AVR0	15	15	15	tr|A0A287AVR0|A0A287AVR0_PIG Eukaryotic translation initiation factor 3 subunit C OS=Sus scrofa OX=9823 GN=EIF3C PE=3 SV=2	15	15	7	15	6	8	7	15	6	8	20.1	95.547	827	213.37	8.6	20.1	8.9	9.9	2860600	138380	1930400	95019	148880	73690	256050	40605	76541	formation of cytoplasmic translation initiation complex [GO:0001732]; translational initiation [GO:0006413]	eukaryotic 43S preinitiation complex [GO:0016282]; eukaryotic 48S preinitiation complex [GO:0033290]; eukaryotic translation initiation factor 3 complex [GO:0005852]; eukaryotic translation initiation factor 3 complex, eIF3m [GO:0071541]	RNA binding [GO:0003723]; translation initiation factor activity [GO:0003743]; translation initiation factor binding [GO:0031369]
A0A8D1Q2U5;I3LSU1;A0A287BP90;A0A287BK25;A0A287BEN9;A0A287AW58;A0A287ATQ0	Non-POU domain-containing octamer-binding protein	NONO	A0A8D1Q2U5;I3LSU1;A0A287BP90;A0A287BK25;A0A287BEN9;A0A287AW58;A0A287ATQ0	18;18;18;18;17;17;17	16;16;16;16;15;15;15	15;15;15;15;14;14;14	tr|A0A8D1Q2U5|A0A8D1Q2U5_PIG Non-POU domain containing octamer binding OS=Sus scrofa OX=9823 GN=NONO PE=4 SV=1;tr|I3LSU1|I3LSU1_PIG Non-POU domain containing octamer binding OS=Sus scrofa OX=9823 GN=NONO PE=1 SV=2;tr|A0A287BP90|A0A287BP90_PIG Non-POU domai	18	15	9	18	8	11	7	15	6	9	30.2	55.257	480	118.76	16.2	30.2	14	20.8	4913000	493240	2750200	479040	533820	161070	432780	145280	143470		nuclear speck [GO:0016607]	RNA binding [GO:0003723]
A0A287A699;A0A4X1UTE2;A0A287B646;A0A5G2QV38	Heterogeneous nuclear ribonucleoprotein K	HNRNPK	A0A287A699;A0A4X1UTE2;A0A287B646;A0A5G2QV38	14;14;11;8	14;14;11;8	14;14;11;8	tr|A0A287A699|A0A287A699_PIG Heterogeneous nuclear ribonucleoprotein K OS=Sus scrofa OX=9823 GN=HNRNPK PE=4 SV=3;tr|A0A4X1UTE2|A0A4X1UTE2_PIG Heterogeneous nuclear ribonucleoprotein K OS=Sus scrofa OX=9823 GN=HNRNPK PE=4 SV=1;tr|A0A287B646|A0A287B646_PIG H	14	14	9	9	10	9	9	9	10	9	32.4	51.152	463	148.98	20.1	20.1	22.5	20.1	11530000	418200	1037900	3445500	459020	121230	113990	685710	106230	mRNA processing [GO:0006397]; RNA splicing [GO:0008380]	cytoplasm [GO:0005737]; nucleoplasm [GO:0005654]; podosome [GO:0002102]; spliceosomal complex [GO:0005681]	DNA binding [GO:0003677]; RNA binding [GO:0003723]
Q0Z8U2;A0A5G2QUQ6;A0A900P7T9;A0A8W4FMA8;A0A5S6H050;A0A4X1UN85;A0A8W4FR32	Small ribosomal subunit protein uS3 (EC 4.2.99.18) (40S ribosomal protein S3)	RPS3	Q0Z8U2;A0A5G2QUQ6;A0A900P7T9;A0A8W4FMA8;A0A5S6H050;A0A4X1UN85	14;13;13;12;11;10;1	14;13;13;12;11;10;1	14;13;13;12;11;10;1	sp|Q0Z8U2|RS3_PIG Small ribosomal subunit protein uS3 OS=Sus scrofa OX=9823 GN=RPS3 PE=1 SV=1;tr|A0A5G2QUQ6|A0A5G2QUQ6_PIG DNA-(apurinic or apyrimidinic site) lyase OS=Sus scrofa OX=9823 GN=RPS3 PE=3 SV=2;tr|A0A900P7T9|A0A900P7T9_PIG DNA-(apurinic or apyri	14	14	11	12	11	11	11	12	11	11	59.3	26.688	243	167.27	45.7	49.8	45.7	45.7	9621000	1195500	3564100	2213600	1534400	256150	385350	419090	368850	apoptotic process [GO:0006915]; cell division [GO:0051301]; DNA repair [GO:0006281]; positive regulation of apoptotic signaling pathway [GO:2001235]; regulation of translation [GO:0006417]; translation [GO:0006412]	cytoplasmic side of rough endoplasmic reticulum membrane [GO:0098556]; cytosolic small ribosomal subunit [GO:0022627]; mitochondrial inner membrane [GO:0005743]; nucleolus [GO:0005730]; nucleus [GO:0005634]; ribonucleoprotein complex [GO:1990904]; spindle [GO:0005819]	class I DNA-(apurinic or apyrimidinic site) endonuclease activity [GO:0140078]; DNA binding [GO:0003677]; RNA binding [GO:0003723]; structural constituent of ribosome [GO:0003735]	ssc:733671;
A0A287B2T9;A0A287B9X6;A0A287BM79	Cold shock domain-containing protein E1	CSDE1	A0A287B2T9;A0A287B9X6;A0A287BM79	13;11;11	13;11;11	13;11;11	tr|A0A287B2T9|A0A287B2T9_PIG Cold shock domain containing E1 OS=Sus scrofa OX=9823 GN=CSDE1 PE=1 SV=1;tr|A0A287B9X6|A0A287B9X6_PIG Cold shock domain containing E1 OS=Sus scrofa OX=9823 GN=CSDE1 PE=1 SV=2;tr|A0A287BM79|A0A287BM79_PIG Cold shock domain conta	13	13	3	8	5	4	3	8	5	4	16.2	93.708	844	82.066	3.1	11.8	5.6	4.1	899930	21947	139430	33001	25719	11133	25264	8645	9607.3	CRD-mediated mRNA stabilization [GO:0070934]; IRES-dependent viral translational initiation [GO:0075522]; negative regulation of nuclear-transcribed mRNA catabolic process, deadenylation-dependent decay [GO:1900152]; nuclear-transcribed mRNA catabolic process, no-go decay [GO:0070966]; positive regulation of cytoplasmic translation [GO:2000767]; stress granule assembly [GO:0034063]	CRD-mediated mRNA stability complex [GO:0070937]; Golgi apparatus [GO:0005794]; mCRD-mediated mRNA stability complex [GO:0106002]; plasma membrane [GO:0005886]	lncRNA binding [GO:0106222]; RISC complex binding [GO:1905172]; RNA stem-loop binding [GO:0035613]	ssc:100739316;
A0A5G2QEZ2;M3TYC1	Eukaryotic translation initiation factor 3 subunit B (eIF3b) (Eukaryotic translation initiation factor 3 subunit 9) (eIF-3-eta)	EIF3B EIF3S9	A0A5G2QEZ2;M3TYC1	13;13	13;13	13;13	tr|A0A5G2QEZ2|A0A5G2QEZ2_PIG Eukaryotic translation initiation factor 3 subunit B OS=Sus scrofa OX=9823 GN=EIF3B PE=3 SV=1;tr|M3TYC1|M3TYC1_PIG Eukaryotic translation initiation factor 3 subunit B OS=Sus scrofa OX=9823 GN=EIF3B PE=2 SV=1	13	13	5	13	3	4	5	13	3	4	16.6	87.61	773	103.81	6.9	16.6	3.8	5.8	1411200	76249	1149600	31989	59027	16117	128460	4853.4	24374	formation of cytoplasmic translation initiation complex [GO:0001732]	eukaryotic 43S preinitiation complex [GO:0016282]; eukaryotic 48S preinitiation complex [GO:0033290]; eukaryotic translation initiation factor 3 complex [GO:0005852]	RNA binding [GO:0003723]; translation initiation factor activity [GO:0003743]; translation initiation factor binding [GO:0031369]
A0A287AHW6;A0A286ZM27;A0A287BLH5;A0A287ACV3	Probable ATP-dependent RNA helicase DDX5 (EC 3.6.4.13) (DEAD box protein 5)	DDX5	A0A287AHW6;A0A286ZM27;A0A287BLH5;A0A287ACV3	16;16;16;13	16;16;16;13	12;12;12;9	tr|A0A287AHW6|A0A287AHW6_PIG Probable ATP-dependent RNA helicase DDX5 OS=Sus scrofa OX=9823 GN=DDX5 PE=1 SV=1;tr|A0A286ZM27|A0A286ZM27_PIG Probable ATP-dependent RNA helicase DDX5 OS=Sus scrofa OX=9823 GN=DDX5 PE=1 SV=2;tr|A0A287BLH5|A0A287BLH5_PIG Probabl	16	12	6	13	11	8	4	9	7	5	24.3	69.103	614	112.75	9.8	19.2	15.8	12.1	3349500	243410	910540	282780	211710	106110	107470	87392	83698	alternative mRNA splicing, via spliceosome [GO:0000380]; rhythmic process [GO:0048511]	cytoplasm [GO:0005737]; nucleolus [GO:0005730]; nucleus [GO:0005634]; ribonucleoprotein complex [GO:1990904]; spliceosomal complex [GO:0005681]	ATP binding [GO:0005524]; hydrolase activity [GO:0016787]; mRNA binding [GO:0003729]; RNA helicase activity [GO:0003724]
A0A287AJX7;I3LPU8;A0A8W4FCF7	Heterogeneous nuclear ribonucleoprotein L	HNRNPL	A0A287AJX7;I3LPU8	13;11;5	13;11;5	12;10;5	tr|A0A287AJX7|A0A287AJX7_PIG Heterogeneous nuclear ribonucleoprotein L OS=Sus scrofa OX=9823 GN=HNRNPL PE=1 SV=3;tr|I3LPU8|I3LPU8_PIG Heterogeneous nuclear ribonucleoprotein L OS=Sus scrofa OX=9823 GN=HNRNPL PE=1 SV=3	13	12	8	9	9	5	8	9	8	5	29.8	63.727	584	115.82	14.7	20.7	15.9	9.6	7273600	358950	546780	2274600	98279	149600	107380	857460	58653	mRNA processing [GO:0006397]; negative regulation of DNA-templated transcription [GO:0045892]; regulation of alternative mRNA splicing, via spliceosome [GO:0000381]; regulation of RNA splicing [GO:0043484]	chromatin [GO:0000785]; cytoplasm [GO:0005737]; nucleoplasm [GO:0005654]; nucleus [GO:0005634]; pronucleus [GO:0045120]; ribonucleoprotein complex [GO:1990904]; ribonucleoprotein granule [GO:0035770]; synapse [GO:0045202]	mRNA binding [GO:0003729]; pre-mRNA intronic binding [GO:0097157]; transcription cis-regulatory region binding [GO:0000976]
F2Z557;A0A8W4FGU2;A0A286ZZL8;A0A8W4FCY5;F1SDR6;A0A8W4FKU3;A0A287AZY8	Polyadenylate-binding protein (PABP)	PABPC1	F2Z557;A0A8W4FGU2;A0A286ZZL8;A0A8W4FCY5	19;18;18;15;4;2;1	19;18;18;15;4;2;1	12;11;11;8;2;0;1	tr|F2Z557|F2Z557_PIG Polyadenylate-binding protein OS=Sus scrofa OX=9823 GN=PABPC1 PE=1 SV=2;tr|A0A8W4FGU2|A0A8W4FGU2_PIG Poly(A) binding protein cytoplasmic 1 OS=Sus scrofa OX=9823 GN=PABPC1 PE=1 SV=1;tr|A0A286ZZL8|A0A286ZZL8_PIG Polyadenylate-binding pro	19	12	14	19	12	14	10	12	8	9	28.6	70.338	633	161.99	22.1	28.6	19	24.5	5666600	724650	2479200	295100	619280	172530	235440	52205	154650	CRD-mediated mRNA stabilization [GO:0070934]; negative regulation of nuclear-transcribed mRNA catabolic process, deadenylation-dependent decay [GO:1900152]; negative regulation of nuclear-transcribed mRNA catabolic process, nonsense-mediated decay [GO:2000623]; positive regulation of cytoplasmic translation [GO:2000767]; positive regulation of viral genome replication [GO:0045070]	catalytic step 2 spliceosome [GO:0071013]; cell leading edge [GO:0031252]; cytoplasmic stress granule [GO:0010494]; cytosol [GO:0005829]; mCRD-mediated mRNA stability complex [GO:0106002]; nucleus [GO:0005634]; ribonucleoprotein complex [GO:1990904]	mRNA 3'-UTR binding [GO:0003730]; poly(A) binding [GO:0008143]; poly(U) RNA binding [GO:0008266]
A0A287A8D4;A0A287ABG1;A0A286ZPN8;A0A287ASG1;A0A287BMF7;F1S9S9	Far upstream element-binding protein 1	FUBP1	A0A287A8D4;A0A287ABG1;A0A286ZPN8;A0A287ASG1;A0A287BMF7;F1S9S9	13;13;13;13;12;12	13;13;13;13;12;12	11;11;11;11;10;10	tr|A0A287A8D4|A0A287A8D4_PIG Far upstream element binding protein 1 OS=Sus scrofa OX=9823 GN=FUBP1 PE=1 SV=2;tr|A0A287ABG1|A0A287ABG1_PIG Far upstream element binding protein 1 OS=Sus scrofa OX=9823 GN=FUBP1 PE=1 SV=2;tr|A0A286ZPN8|A0A286ZPN8_PIG Far upstr	13	11	3	10	5	6	2	8	4	5	21.3	63.043	600	126	4.7	16.5	9	10.5	2130900	32653	435470	73504	62477	5390.3	29437	12755	7476.9	regulation of DNA-templated transcription [GO:0006355]	nucleus [GO:0005634]	RNA binding [GO:0003723]
A0A4X1VS57	Elongation factor 2	EEF2	A0A4X1VS57	12	12	11	tr|A0A4X1VS57|A0A4X1VS57_PIG Elongation factor 2 OS=Sus scrofa OX=9823 GN=EEF2 PE=4 SV=1	12	11	7	6	4	8	6	5	3	7	15.1	95.835	863	87.492	8	6.8	5.1	9.2	1242600	140680	172700	55601	156260	41908	24263	15789	40520	hematopoietic progenitor cell differentiation [GO:0002244]; positive regulation of translation [GO:0045727]; translational elongation [GO:0006414]	aggresome [GO:0016235]; cytosol [GO:0005829]; nucleus [GO:0005634]; plasma membrane [GO:0005886]; ribonucleoprotein complex [GO:1990904]; ribosome [GO:0005840]; synapse [GO:0045202]	GTP binding [GO:0005525]; GTPase activity [GO:0003924]; lncRNA binding [GO:0106222]; protein kinase binding [GO:0019901]; ribosome binding [GO:0043022]; translation elongation factor activity [GO:0003746]
A0A8D0TY40;K7GRX3;A0A4X1SHJ2;A0A287AST3	RNA binding motif protein X-linked	RBMX	A0A8D0TY40;K7GRX3	11;8;3;1	11;8;3;1	11;8;3;1	tr|A0A8D0TY40|A0A8D0TY40_PIG RNA binding motif protein X-linked OS=Sus scrofa OX=9823 GN=RBMX PE=4 SV=1;tr|K7GRX3|K7GRX3_PIG RNA binding motif protein X-linked OS=Sus scrofa OX=9823 GN=RBMX PE=1 SV=3	11	11	6	10	7	9	6	10	7	9	26.5	44.494	408	98.935	14.5	24.8	16.4	21.8	4486300	199360	2064600	203000	394410	57553	186500	44445	89425	cellular response to interleukin-1 [GO:0071347]; membrane protein ectodomain proteolysis [GO:0006509]; positive regulation of mRNA splicing, via spliceosome [GO:0048026]; positive regulation of transcription by RNA polymerase II [GO:0045944]; regulation of alternative mRNA splicing, via spliceosome [GO:0000381]; transcription by RNA polymerase II [GO:0006366]	catalytic step 2 spliceosome [GO:0071013]; euchromatin [GO:0000791]; extracellular exosome [GO:0070062]; spliceosomal complex [GO:0005681]; supraspliceosomal complex [GO:0044530]	chromatin binding [GO:0003682]; identical protein binding [GO:0042802]; mRNA binding [GO:0003729]; protein domain specific binding [GO:0019904]; RNA binding [GO:0003723]; RNA polymerase II cis-regulatory region sequence-specific DNA binding [GO:0000978]
A0A8W4FHQ4;M3V815;I3L693;A0A8W4F8P0;A0A287AGF0	Heteroous nuclear ribonucleoprotein R	HNRNPR	A0A8W4FHQ4;M3V815;I3L693;A0A8W4F8P0;A0A287AGF0	18;18;17;14;13	18;18;17;14;13	11;11;10;9;8	tr|A0A8W4FHQ4|A0A8W4FHQ4_PIG Heteroous nuclear ribonucleoprotein R OS=Sus scrofa OX=9823 GN=HNRNPR PE=1 SV=1;tr|M3V815|M3V815_PIG Heterogeneous nuclear ribonucleoprotein R isoform X2 OS=Sus scrofa OX=9823 GN=HNRNPR PE=1 SV=1;tr|I3L693|I3L693_PIG Heteroous	18	11	10	14	10	9	4	7	4	4	27.4	68.455	614	268.47	16	20.2	15	13.4	13464000	680100	4225300	561850	324610	186890	753070	144360	132540		cytoplasm [GO:0005737]	RNA binding [GO:0003723]
F1S3I3;A0A5G2QGD0	Eukaryotic translation initiation factor 3 subunit G (eIF3g) (Eukaryotic translation initiation factor 3 RNA-binding subunit) (eIF-3 RNA-binding subunit) (Eukaryotic translation initiation factor 3 subunit 4) (eIF-3-delta) (eIF3 p42) (eIF3 p44)	EIF3G EIF3S4	F1S3I3;A0A5G2QGD0	11;10	11;10	11;10	tr|F1S3I3|F1S3I3_PIG Eukaryotic translation initiation factor 3 subunit G OS=Sus scrofa OX=9823 GN=EIF3G PE=1 SV=5;tr|A0A5G2QGD0|A0A5G2QGD0_PIG Eukaryotic translation initiation factor 3 subunit G OS=Sus scrofa OX=9823 GN=EIF3G PE=1 SV=2	11	11	5	11	6	4	5	11	6	4	31.2	35.611	320	241.68	18.4	31.2	20.9	12.5	1654900	99973	1293200	92029	99588	39667	269370	22103	19642	formation of cytoplasmic translation initiation complex [GO:0001732]	eukaryotic 43S preinitiation complex [GO:0016282]; eukaryotic 48S preinitiation complex [GO:0033290]; eukaryotic translation initiation factor 3 complex [GO:0005852]; nucleus [GO:0005634]; perinuclear region of cytoplasm [GO:0048471]	RNA binding [GO:0003723]; translation initiation factor activity [GO:0003743]
A0A4X1W4R4;A0A4X1WBR7;A0A4X1W4Q9;A0A5G2QCR1;A0A5G2QMF2	Heteroous nuclear ribonucleoprotein A1	HNRNPA1	A0A4X1W4R4;A0A4X1WBR7;A0A4X1W4Q9;A0A5G2QCR1	12;12;12;10;1	11;11;11;9;1	10;10;10;8;1	tr|A0A4X1W4R4|A0A4X1W4R4_PIG Heteroous nuclear ribonucleoprotein A1 OS=Sus scrofa OX=9823 GN=HNRNPA1 PE=4 SV=1;tr|A0A4X1WBR7|A0A4X1WBR7_PIG Heteroous nuclear ribonucleoprotein A1 OS=Sus scrofa OX=9823 GN=HNRNPA1 PE=4 SV=1;tr|A0A4X1W4Q9|A0A4X1W4Q9_PIG Heter	12	10	10	11	9	10	8	9	7	8	42.6	32.339	298	256.36	32.2	37.2	28.2	32.2	36708000	4225700	12453000	1844200	7911000	1038200	1351600	316190	2046200		nucleus [GO:0005634]	RNA binding [GO:0003723]
A0A8W4FM51;A0A5G2RGJ0;F1RGM8;A0A5G2QXI1	Double-stranded RNA-specific adenosine deaminase (EC 3.5.4.37)	ADAR	A0A8W4FM51;A0A5G2RGJ0;F1RGM8;A0A5G2QXI1	10;10;10;10	10;10;10;10	10;10;10;10	tr|A0A8W4FM51|A0A8W4FM51_PIG Adenosine deaminase RNA specific OS=Sus scrofa OX=9823 GN=ADAR PE=1 SV=1;tr|A0A5G2RGJ0|A0A5G2RGJ0_PIG Adenosine deaminase RNA specific OS=Sus scrofa OX=9823 GN=ADAR PE=1 SV=2;tr|F1RGM8|F1RGM8_PIG Adenosine deaminase RNA specifi	10	10	4	6	4	3	4	6	4	3	9.6	123.06	1108	63.141	3.4	5.8	3.3	2.4	1392800	415820	359060	62011	140240	102120	56546	114490	113610	RNA processing [GO:0006396]		adenosine deaminase activity [GO:0004000]; double-stranded RNA adenosine deaminase activity [GO:0003726]; RNA binding [GO:0003723]
A0A287AA16;F1SBP9;A0A287AN16;A0A287A584;A0A287B3Q7;A0A4X1T8U6;A0A287AA59	RNA helicase (EC 3.6.4.13)	MOV10	A0A287AA16;F1SBP9;A0A287AN16;A0A287A584;A0A287B3Q7;A0A4X1T8U6;A0A287AA59	9;9;9;9;9;8;7	9;9;9;9;9;8;7	9;9;9;9;9;8;7	tr|A0A287AA16|A0A287AA16_PIG RNA helicase OS=Sus scrofa OX=9823 GN=MOV10 PE=1 SV=1;tr|F1SBP9|F1SBP9_PIG RNA helicase OS=Sus scrofa OX=9823 GN=MOV10 PE=1 SV=2;tr|A0A287AN16|A0A287AN16_PIG RNA helicase OS=Sus scrofa OX=9823 GN=MOV10 PE=1 SV=1;tr|A0A287A584|A	9	9	7	8	3	7	7	8	3	7	10.8	107.78	964	137.54	8.1	9.4	3.4	8.7	740590	135820	249710	34422	132800	35999	26684	9001.1	41592	regulatory ncRNA-mediated gene silencing [GO:0031047]	P-body [GO:0000932]	5'-3' RNA helicase activity [GO:0032574]; ATP binding [GO:0005524]; RNA binding [GO:0003723]
A0A287AMM4;A0A286ZZW6;A0A4X1SUE3;A0A287AN41;A0A4X1ST16	RNA-binding protein 47 (RNA-binding motif protein 47)	RBM47	A0A287AMM4;A0A286ZZW6	9;8;1;1;1	9;8;1;1;1	9;8;1;1;1	tr|A0A287AMM4|A0A287AMM4_PIG RNA-binding protein 47 OS=Sus scrofa OX=9823 GN=RBM47 PE=1 SV=1;tr|A0A286ZZW6|A0A286ZZW6_PIG RNA-binding protein 47 OS=Sus scrofa OX=9823 GN=RBM47 PE=1 SV=1	9	9	2	7	4	3	2	7	4	3	20	63.903	590	135.91	4.7	15.4	8.8	6.8	1107100	24705	546590	53535	31459	9375.5	55016	12756	9183.2	mRNA processing [GO:0006397]; RNA splicing [GO:0008380]	cytoplasm [GO:0005737]; nucleus [GO:0005634]	RNA binding [GO:0003723]
A0A287B401	RNA-binding protein 14 (RNA-binding motif protein 14)	RBM14	A0A287B401	9	9	9	tr|A0A287B401|A0A287B401_PIG RNA binding motif protein 14 OS=Sus scrofa OX=9823 GN=RBM14 PE=1 SV=1	9	9	5	7	8	6	5	7	8	6	12.4	69.561	669	61.692	7.5	11.2	12.4	9.9	682700	58912	214220	236850	76783	23136	23048	55400	24493	activation of innate immune response [GO:0002218]; apoptotic process [GO:0006915]; centriole assembly [GO:0098534]; gastrulation [GO:0007369]; mRNA splicing, via spliceosome [GO:0000398]; negative regulation of centriole replication [GO:0046600]; positive regulation of transcription by RNA polymerase II [GO:0045944]; regulation of response to DNA integrity checkpoint signaling [GO:1902151]; trans…	cytoplasm [GO:0005737]; nuclear speck [GO:0016607]; transcription regulator complex [GO:0005667]	mRNA binding [GO:0003729]; RNA binding [GO:0003723]; splicing factor binding [GO:1990935]; transcription coactivator activity [GO:0003713]	ssc:100625905;
A0A480M1B4;F1RVC9;A0A286ZIN0;A0A287AAI4	Heterogeneous nuclear ribonucleoprotein D0 (AU-rich element RNA-binding protein 1)	HNRNPD	A0A480M1B4;F1RVC9;A0A286ZIN0;A0A287AAI4	10;10;6;6	10;10;6;6	9;9;5;5	tr|A0A480M1B4|A0A480M1B4_PIG Heterogeneous nuclear ribonucleoprotein D0 isoform c OS=Sus scrofa OX=9823 GN=HNRNPD PE=1 SV=1;tr|F1RVC9|F1RVC9_PIG Heterogeneous nuclear ribonucleoprotein D0 isoform a OS=Sus scrofa OX=9823 GN=HNRNPD PE=1 SV=2;tr|A0A286ZIN0|A0	10	9	2	7	2	2	2	7	2	2	29.4	32.785	306	192.84	7.2	24.5	7.2	7.2	10633000	129970	5919700	144960	205960	93328	1230400	131880	182150	positive regulation of macromolecule biosynthetic process [GO:0010557]; regulation of gene expression [GO:0010468]; regulation of RNA metabolic process [GO:0051252]	cytoplasm [GO:0005737]; nucleus [GO:0005634]; ribonucleoprotein complex [GO:1990904]	RNA binding [GO:0003723]
A0A4X1VNN9;Q29197;A0A480LDU1;A0A8W4F8D2;A0A8W4FD01	Small ribosomal subunit protein uS4 (40S ribosomal protein S9)	RPS9	A0A4X1VNN9;Q29197;A0A480LDU1;A0A8W4F8D2	9;8;8;8;4	9;8;8;8;4	9;8;8;8;4	tr|A0A4X1VNN9|A0A4X1VNN9_PIG Small ribosomal subunit protein uS4 OS=Sus scrofa OX=9823 GN=RPS9 PE=3 SV=1;sp|Q29197|RS9_PIG Small ribosomal subunit protein uS4 (Fragment) OS=Sus scrofa OX=9823 GN=RPS9 PE=2 SV=1;tr|A0A480LDU1|A0A480LDU1_PIG Small ribosomal s	9	9	6	8	4	4	6	8	4	4	37.6	22.591	194	84.978	27.3	36.1	16	19.6	1748200	167820	895990	151070	130230	30966	130540	49933	50310	positive regulation of cell population proliferation [GO:0008284]; ribosomal small subunit biogenesis [GO:0042274]; translation [GO:0006412]	cytosolic small ribosomal subunit [GO:0022627]; nucleolus [GO:0005730]; small-subunit processome [GO:0032040]	rRNA binding [GO:0019843]; structural constituent of ribosome [GO:0003735]; translation regulator activity [GO:0045182]
I3LA16;A0A5G2QJ86	mRNA cap guanine-N(7) methyltransferase (EC 2.1.1.56) (mRNA (guanine-N(7))-methyltransferase) (mRNA cap methyltransferase)	RNMT	I3LA16;A0A5G2QJ86	9;9	9;9	9;9	tr|I3LA16|I3LA16_PIG mRNA cap guanine-N(7) methyltransferase OS=Sus scrofa OX=9823 GN=RNMT PE=1 SV=2;tr|A0A5G2QJ86|A0A5G2QJ86_PIG mRNA cap guanine-N(7) methyltransferase OS=Sus scrofa OX=9823 GN=RNMT PE=1 SV=1	9	9	5	8	7	8	5	8	7	8	23.1	53.579	464	66.323	12.3	20.7	17	20.7	1065100	177460	281210	163780	306620	51509	30796	18348	99095		nucleus [GO:0005634]	mRNA 5'-cap (guanine-N7-)-methyltransferase activity [GO:0004482]; RNA binding [GO:0003723]
F1RG16;I3L5T6	Heterogeneous nuclear ribonucleoprotein F	HNRNPF	F1RG16	11;1	11;1	9;1	tr|F1RG16|F1RG16_PIG Heterogeneous nuclear ribonucleoprotein F OS=Sus scrofa OX=9823 GN=HNRNPF PE=1 SV=1	11	9	5	7	5	6	4	6	4	5	34.1	45.669	414	323.31	14	18.6	14	15.7	19801000	1370000	3460000	222940	1126800	402020	445910	68090	375230	regulation of RNA splicing [GO:0043484]	nucleoplasm [GO:0005654]; ribonucleoprotein complex [GO:1990904]	RNA binding [GO:0003723]	ssc:100155475;
F1S5A8;A0A287AQJ7	ATP-dependent RNA helicase DHX15 (EC 3.6.4.13) (DEAH box protein 15)	DHX15	F1S5A8;A0A287AQJ7	9;8	9;8	9;8	tr|F1S5A8|F1S5A8_PIG RNA helicase OS=Sus scrofa OX=9823 GN=DHX15 PE=1 SV=1;tr|A0A287AQJ7|A0A287AQJ7_PIG RNA helicase OS=Sus scrofa OX=9823 GN=DHX15 PE=1 SV=1	9	9	4	8	4	6	4	8	4	6	11.3	90.932	795	85.358	5.2	10.4	5	7.5	1350800	89890	251550	52554	106330	39200	29335	15698	32476	antiviral innate immune response [GO:0140374]; defense response to bacterium [GO:0042742]; mRNA processing [GO:0006397]; positive regulation of canonical NF-kappaB signal transduction [GO:0043123]; RNA splicing [GO:0008380]	nuclear speck [GO:0016607]; spliceosomal complex [GO:0005681]; U12-type spliceosomal complex [GO:0005689]; U2-type post-mRNA release spliceosomal complex [GO:0071008]	ATP binding [GO:0005524]; double-stranded RNA binding [GO:0003725]; helicase activity [GO:0004386]; hydrolase activity [GO:0016787]; RNA binding [GO:0003723]; RNA helicase activity [GO:0003724]
A0A5G2R387;A0A287B6W6;A0A286ZV42;F1RY52;A0A287A4D0;A0A286ZWK7;A0A8W4F668	Epithelial splicing regulatory protein 1 (RNA-binding motif protein 35A) (RNA-binding protein 35A)	ESRP1	A0A5G2R387;A0A287B6W6;A0A286ZV42;F1RY52	8;8;8;5;1;1;1	8;8;8;5;1;1;1	8;8;8;5;1;1;1	tr|A0A5G2R387|A0A5G2R387_PIG Epithelial splicing regulatory protein 1 OS=Sus scrofa OX=9823 GN=ESRP1 PE=3 SV=1;tr|A0A287B6W6|A0A287B6W6_PIG Epithelial splicing regulatory protein 1 OS=Sus scrofa OX=9823 GN=ESRP1 PE=3 SV=2;tr|A0A286ZV42|A0A286ZV42_PIG Epith	8	8	5	7	3	6	5	7	3	6	15.6	67.514	608	105.03	8.7	13.7	4.9	11.7	1244000	78245	236890	14757	134290	31512	29043	4570	38515	mRNA processing [GO:0006397]; RNA splicing [GO:0008380]		RNA binding [GO:0003723]
A0A287BPW6;A0A4X1UIF0;A0A287AD71;A0A287ATL9;A0A287A2Q0;A0A287BRY4;A0A481C303;A0A4X1UMP0;A0A287A6A7	Double-stranded RNA-binding protein Staufen homolog 2	STAU2	A0A287BPW6;A0A4X1UIF0;A0A287AD71;A0A287ATL9;A0A287A2Q0;A0A287BRY4;A0A481C303;A0A4X1UMP0;A0A287A6A7	10;10;10;10;10;10;10;10;10	8;8;8;8;8;8;8;8;8	8;8;8;8;8;8;8;8;8	tr|A0A287BPW6|A0A287BPW6_PIG Double-stranded RNA-binding protein Staufen homolog 2 OS=Sus scrofa OX=9823 GN=STAU2 PE=1 SV=3;tr|A0A4X1UIF0|A0A4X1UIF0_PIG Double-stranded RNA-binding protein Staufen homolog 2 OS=Sus scrofa OX=9823 GN=STAU2 PE=4 SV=1;tr|A0A28	10	8	4	7	7	7	3	5	5	5	22.4	51.461	469	71.797	10	17.5	14.7	17.5	1256300	37656	46161	42728	33021	18196	8239.4	26196	12680		microtubule [GO:0005874]	RNA binding [GO:0003723]
A0A287AI76;A0A8D0UJN8;A0A287BMK2;A0A5G2RG64;A0A8D1I893;A0A8W4FEW3;A0A5G2QIW0;A0A5G2QRQ0	Poly(A)-specific ribonuclease PARN (EC 3.1.13.4) (Polyadenylate-specific ribonuclease)	PARN	A0A287AI76;A0A8D0UJN8;A0A287BMK2;A0A5G2RG64;A0A8D1I893;A0A8W4FEW3;A0A5G2QIW0;A0A5G2QRQ0	8;8;8;8;7;6;6;4	8;8;8;8;7;6;6;4	8;8;8;8;7;6;6;4	tr|A0A287AI76|A0A287AI76_PIG Poly(A)-specific ribonuclease PARN OS=Sus scrofa OX=9823 GN=PARN PE=3 SV=2;tr|A0A8D0UJN8|A0A8D0UJN8_PIG Poly(A)-specific ribonuclease PARN OS=Sus scrofa OX=9823 GN=PARN PE=3 SV=1;tr|A0A287BMK2|A0A287BMK2_PIG Poly(A)-specific ri	8	8	5	4	2	5	5	4	2	5	14.2	67.775	592	54.864	9.5	7.8	4.1	9.6	315240	38306	20642	4830.1	76318	11203	1206.9	1177	27957	mRNA catabolic process [GO:0006402]	cytoplasm [GO:0005737]; nucleus [GO:0005634]	metal ion binding [GO:0046872]; poly(A)-specific ribonuclease activity [GO:0004535]; RNA binding [GO:0003723]
F2Z5E6;A0A287AKC0;A0A287AEM2;A0A5G2QBD4	Small ribosomal subunit protein uS7 (40S ribosomal protein S5)	RPS5	F2Z5E6;A0A287AKC0;A0A287AEM2;A0A5G2QBD4	8;8;7;4	8;8;7;4	8;8;7;4	tr|F2Z5E6|F2Z5E6_PIG Small ribosomal subunit protein uS7 OS=Sus scrofa OX=9823 GN=RPS5 PE=1 SV=1;tr|A0A287AKC0|A0A287AKC0_PIG Small ribosomal subunit protein uS7 OS=Sus scrofa OX=9823 GN=RPS5 PE=1 SV=1;tr|A0A287AEM2|A0A287AEM2_PIG Small ribosomal subunit p	8	8	6	8	7	6	6	8	7	6	23	22.876	204	53.461	13.7	23	18.1	13.7	4915600	432350	2211800	1235400	589820	158260	286320	277090	248540	ribosomal small subunit assembly [GO:0000028]; translation [GO:0006412]	cytosolic small ribosomal subunit [GO:0022627]; ribosome [GO:0005840]	mRNA binding [GO:0003729]; rRNA binding [GO:0019843]; structural constituent of ribosome [GO:0003735]	ssc:100517165;
A0A5S6GJG2;Q3YLA6;A0A287BMV2;A0A5G2R2Z1;A0A8W4FAE5	Serine/arginine-rich splicing factor 1 (Splicing factor, arginine/serine-rich 1)	SRSF1	A0A5S6GJG2;Q3YLA6;A0A287BMV2;A0A5G2R2Z1	8;8;8;7;1	8;8;8;7;1	8;8;8;7;1	tr|A0A5S6GJG2|A0A5S6GJG2_PIG Serine/arginine-rich splicing factor 1 OS=Sus scrofa OX=9823 GN=SRSF1 PE=1 SV=1;sp|Q3YLA6|SRSF1_PIG Serine/arginine-rich splicing factor 1 OS=Sus scrofa OX=9823 GN=SRSF1 PE=2 SV=3;tr|A0A287BMV2|A0A287BMV2_PIG Serine/arginine-ri	8	8	5	8	6	4	5	8	6	4	28.4	26.906	236	86.892	20.8	28.4	20.8	17.4	1178000	115400	624800	79621	73895	46389	84792	29765	28700	mRNA processing [GO:0006397]; RNA splicing [GO:0008380]	nucleus [GO:0005634]	RNA binding [GO:0003723]
A0A8W4FMX4;A0A5G2R4A8;F2Z5B4;A0A8W4FBN6;A0A8W4FKH1;A0A287AIY4;A0A287B004	Heterogeneous nuclear ribonucleoprotein A3	HNRNPA3	A0A8W4FMX4;A0A5G2R4A8;F2Z5B4;A0A8W4FBN6	9;9;8;7;4;2;2	8;8;7;6;3;2;2	8;8;7;6;3;2;2	tr|A0A8W4FMX4|A0A8W4FMX4_PIG RRM domain-containing protein OS=Sus scrofa OX=9823 GN=HNRNPA3 PE=1 SV=1;tr|A0A5G2R4A8|A0A5G2R4A8_PIG RRM domain-containing protein OS=Sus scrofa OX=9823 GN=HNRNPA3 PE=1 SV=2;tr|F2Z5B4|F2Z5B4_PIG RRM domain-containing protein O	9	8	5	8	4	7	4	7	3	6	32	35.411	331	115.74	14.2	27.5	11.8	24.5	5467800	672100	2076400	329630	701630	246640	336280	124350	256400		nucleus [GO:0005634]; ribonucleoprotein complex [GO:1990904]	RNA binding [GO:0003723]
A0A8W4FDP4;F1SCS1;A0A8W4FQC1	ATP-dependent RNA helicase (EC 3.6.4.13)	DDX1	A0A8W4FDP4;F1SCS1;A0A8W4FQC1	8;8;8	8;8;8	8;8;8	tr|A0A8W4FDP4|A0A8W4FDP4_PIG ATP-dependent RNA helicase OS=Sus scrofa OX=9823 GN=DDX1 PE=1 SV=1;tr|F1SCS1|F1SCS1_PIG ATP-dependent RNA helicase OS=Sus scrofa OX=9823 GN=DDX1 PE=1 SV=4;tr|A0A8W4FQC1|A0A8W4FQC1_PIG ATP-dependent RNA helicase OS=Sus scrofa OX	8	8	5	8	4	8	5	8	4	8	11.7	82.157	736	77.623	7.2	11.7	6	11.7	1415700	280870	393980	75401	304130	73515	34567	19947	66116	tRNA processing [GO:0008033]		ATP binding [GO:0005524]; exonuclease activity [GO:0004527]; RNA binding [GO:0003723]; RNA helicase activity [GO:0003724]
F1RQC5;A0A287AKJ3;A0A5G2QIT4	La ribonucleoprotein 1, translational regulator	LARP1	F1RQC5;A0A287AKJ3;A0A5G2QIT4	8;6;5	8;6;5	8;6;5	tr|F1RQC5|F1RQC5_PIG La ribonucleoprotein 1, translational regulator OS=Sus scrofa OX=9823 GN=LARP1 PE=1 SV=3;tr|A0A287AKJ3|A0A287AKJ3_PIG La ribonucleoprotein 1, translational regulator OS=Sus scrofa OX=9823 GN=LARP1 PE=1 SV=1;tr|A0A5G2QIT4|A0A5G2QIT4_PIG	8	8	5	7	3	4	5	7	3	4	8.2	123.83	1101	60.894	5.4	7.5	3.5	4.3	745520	102790	254310	25906	37181	51419	47171	28575	37872	cell population proliferation [GO:0008283]; cellular response to rapamycin [GO:0072752]; mRNA stabilization [GO:0048255]; negative regulation of translational initiation [GO:0045947]; positive regulation of macroautophagy [GO:0016239]; positive regulation of translation [GO:0045727]; positive regulation of translational initiation [GO:0045948]; positive regulation of viral genome replication [GO:…	cytoplasmic stress granule [GO:0010494]; cytosol [GO:0005829]; TORC1 complex [GO:0031931]	eukaryotic initiation factor 4E binding [GO:0008190]; mRNA 3'-UTR binding [GO:0003730]; mRNA 5'-UTR binding [GO:0048027]; ribosomal small subunit binding [GO:0043024]; RNA 7-methylguanosine cap binding [GO:0000340]; RNA binding [GO:0003723]; translation activator activity [GO:0008494]
I3LUM8;F1SR70;A0A5G2QXM5;A0A5G2RG03;A0A5G2QMT5;A0A287ADY2;A0A8W4FKK9;A0A5G2QCB3	Phenylalanine--tRNA ligase beta subunit (EC 6.1.1.20) (Phenylalanyl-tRNA synthetase beta subunit)	FARSB	I3LUM8;F1SR70;A0A5G2QXM5;A0A5G2RG03;A0A5G2QMT5;A0A287ADY2;A0A8W4FKK9;A0A5G2QCB3	8;7;7;7;7;6;6;6	8;7;7;7;7;6;6;6	8;7;7;7;7;6;6;6	tr|I3LUM8|I3LUM8_PIG Phenylalanine--tRNA ligase beta subunit OS=Sus scrofa OX=9823 GN=FARSB PE=1 SV=2;tr|F1SR70|F1SR70_PIG Phenylalanine--tRNA ligase beta subunit OS=Sus scrofa OX=9823 GN=FARSB PE=1 SV=3;tr|A0A5G2QXM5|A0A5G2QXM5_PIG Phenylalanine--tRNA lig	8	8	4	7	5	5	4	7	5	5	12.7	66.321	589	48.324	5.9	11.4	7.3	7.8	489480	96030	123680	102000	43935	32105	22613	28733	14942	phenylalanyl-tRNA aminoacylation [GO:0006432]	phenylalanine-tRNA ligase complex [GO:0009328]	ATP binding [GO:0005524]; magnesium ion binding [GO:0000287]; phenylalanine-tRNA ligase activity [GO:0004826]; RNA binding [GO:0003723]
A0A286ZKQ3;A0A286ZPA4;A0A8D0LLE0;A0A287AU26;Q29099;A0A287B5K1;A0A5G2QVL1;A0A4X1VUA4	Polypyrimidine tract-binding protein 1	PTBP1	A0A286ZKQ3;A0A286ZPA4;A0A8D0LLE0;A0A287AU26;Q29099;A0A287B5K1;A0A5G2QVL1;A0A4X1VUA4	8;8;8;8;8;8;8;4	8;8;8;8;8;8;8;4	7;7;7;7;7;7;7;3	tr|A0A286ZKQ3|A0A286ZKQ3_PIG Polypyrimidine tract-binding protein 1 OS=Sus scrofa OX=9823 GN=PTBP1 PE=4 SV=2;tr|A0A286ZPA4|A0A286ZPA4_PIG Polypyrimidine tract-binding protein 1 OS=Sus scrofa OX=9823 GN=PTBP1 PE=4 SV=2;tr|A0A8D0LLE0|A0A8D0LLE0_PIG Polypyrim	8	7	4	3	5	5	3	3	4	4	18.8	54.171	501	83.687	7.8	5.2	10	7.8	9985100	719160	154230	2599200	358410	418410	148040	1690600	242790	mRNA processing [GO:0006397]; RNA splicing [GO:0008380]	nucleus [GO:0005634]	RNA binding [GO:0003723]
A0A286ZY30;A0A287BLB3;A0A5G2QF76;F1SBT6;A0A287AMD3;A0A5G2QQU4	Far upstream element-binding protein 2 (KH type-splicing regulatory protein)	KHSRP	A0A286ZY30;A0A287BLB3;A0A5G2QF76;F1SBT6;A0A287AMD3;A0A5G2QQU4	9;9;9;8;8;8	7;7;7;6;6;6	7;7;7;6;6;6	tr|A0A286ZY30|A0A286ZY30_PIG KH-type splicing regulatory protein OS=Sus scrofa OX=9823 GN=KHSRP PE=1 SV=1;tr|A0A287BLB3|A0A287BLB3_PIG KH-type splicing regulatory protein OS=Sus scrofa OX=9823 GN=KHSRP PE=1 SV=1;tr|A0A5G2QF76|A0A5G2QF76_PIG KH-type splicin	9	7	2	8	3	2	1	6	2	1	13.7	73.343	714	48.752	2.9	12.2	4.3	2.9	478420	2384.2	159180	14369	1690.5	2220.5	19410	6368.6	1456.1	regulation of transcription by RNA polymerase II [GO:0006357]	cytoplasm [GO:0005737]; nucleus [GO:0005634]	mRNA binding [GO:0003729]
A0A286ZYJ8	Regulator of nonsense transcripts 1 (ATP-dependent helicase RENT1) (Nonsense mRNA reducing factor 1) (Up-frameshift suppressor 1 homolog)	UPF1	A0A286ZYJ8	7	7	7	tr|A0A286ZYJ8|A0A286ZYJ8_PIG UPF1 RNA helicase and ATPase OS=Sus scrofa OX=9823 GN=UPF1 PE=1 SV=2	7	7	4	7	3	4	4	7	3	4	5.6	124.31	1127	44.359	3.5	5.6	2.6	3.4	385270	38007	127720	21641	39990	12271	41074	9705.6	15957	3'-UTR-mediated mRNA destabilization [GO:0061158]; cell cycle phase transition [GO:0044770]; DNA repair [GO:0006281]; histone mRNA catabolic process [GO:0071044]; nuclear-transcribed mRNA catabolic process, nonsense-mediated decay [GO:0000184]; positive regulation of mRNA cis splicing, via spliceosome [GO:1905746]; regulation of telomere maintenance [GO:0032204]; regulation of translational termi…	chromatin [GO:0000785]; chromosome, telomeric region [GO:0000781]; cytoplasm [GO:0005737]; cytosol [GO:0005829]; exon-exon junction complex [GO:0035145]; nucleoplasm [GO:0005654]; supraspliceosomal complex [GO:0044530]	ATP binding [GO:0005524]; ATP hydrolysis activity [GO:0016887]; chromatin binding [GO:0003682]; double-stranded DNA helicase activity [GO:0036121]; protein-containing complex binding [GO:0044877]; RNA binding [GO:0003723]; RNA helicase activity [GO:0003724]; telomeric DNA binding [GO:0042162]; zinc ion binding [GO:0008270]
A0A287AKF4;I3LKK0;I3LAT6;A0A287A4W5;A0A287B3E7;F1SUF6;A0A287AL72	isoleucine--tRNA ligase (EC 6.1.1.5) (Isoleucyl-tRNA synthetase)	IARS1	A0A287AKF4;I3LKK0;I3LAT6;A0A287A4W5;A0A287B3E7;F1SUF6	7;7;7;6;6;5;2	7;7;7;6;6;5;2	7;7;7;6;6;5;2	tr|A0A287AKF4|A0A287AKF4_PIG isoleucine--tRNA ligase OS=Sus scrofa OX=9823 GN=IARS1 PE=1 SV=1;tr|I3LKK0|I3LKK0_PIG isoleucine--tRNA ligase OS=Sus scrofa OX=9823 GN=IARS1 PE=1 SV=2;tr|I3LAT6|I3LAT6_PIG isoleucine--tRNA ligase OS=Sus scrofa OX=9823 GN=IARS1	7	7	1	1	3	2	1	1	3	2	7.1	136.69	1195	49.354	0.8	0.9	2.8	1.7	365770	9491.9	3408.5	21301	5841.4	5586.1	791.72	13313	2447.7	isoleucyl-tRNA aminoacylation [GO:0006428]		aminoacyl-tRNA deacylase activity [GO:0002161]; ATP binding [GO:0005524]; isoleucine-tRNA ligase activity [GO:0004822]; tRNA binding [GO:0000049]
P20460;A0AAX7FH52	Eukaryotic translation initiation factor 2 subunit 1 (Eukaryotic translation initiation factor 2 subunit alpha) (eIF-2-alpha) (eIF-2A) (eIF-2alpha) (eIF2-alpha)	EIF2S1 EIF2A	P20460;A0AAX7FH52	7;7	7;7	7;7	sp|P20460|IF2A_PIG Eukaryotic translation initiation factor 2 subunit 1 OS=Sus scrofa OX=9823 GN=EIF2S1 PE=1 SV=3;tr|A0AAX7FH52|A0AAX7FH52_PIG Eukaryotic translation initiation factor 2 subunit 1 OS=Sus scrofa OX=9823 GN=EIF2S1 PE=1 SV=1	7	7	3	6	4	2	3	6	4	2	22.2	36.108	315	64.32	11.1	19.4	13.7	7	1141500	160020	189590	176670	55282	92868	63224	93717	51724	cellular response to amino acid starvation [GO:0034198]; cellular response to oxidative stress [GO:0034599]; cellular response to UV [GO:0034644]; HRI-mediated signaling [GO:0140468]; mitophagy [GO:0000423]; negative regulation of translational initiation in response to stress [GO:0032057]; PERK-mediated unfolded protein response [GO:0036499]; regulation of translation in response to endoplasmic …	cytoplasmic stress granule [GO:0010494]; cytosol [GO:0005829]; eukaryotic translation initiation factor 2 complex [GO:0005850]; mitochondrion [GO:0005739]; nucleus [GO:0005634]; synapse [GO:0045202]	ribosome binding [GO:0043022]; RNA binding [GO:0003723]; translation initiation factor activity [GO:0003743]	ssc:100155472;
F2Z4Y8	Small ribosomal subunit protein uS17 (40S ribosomal protein S11)	RPS11	F2Z4Y8	7	7	7	tr|F2Z4Y8|F2Z4Y8_PIG Small ribosomal subunit protein uS17 OS=Sus scrofa OX=9823 GN=RPS11 PE=1 SV=1	7	7	4	5	4	2	4	5	4	2	29.7	18.431	158	67.278	18.4	23.4	18.4	11.4	2819600	130920	775630	197610	79907	63447	94396	83401	55031	ribosomal small subunit biogenesis [GO:0042274]; translation [GO:0006412]	cytosolic small ribosomal subunit [GO:0022627]; small-subunit processome [GO:0032040]; synapse [GO:0045202]	rRNA binding [GO:0019843]; structural constituent of ribosome [GO:0003735]	ssc:100513660;
I3LFV4;A0A287AZS5;F1SFU0;F1RWB7;A0A8W4FM49	Y-box binding protein 1	YBX1	I3LFV4;A0A287AZS5	10;6;3;2;1	10;6;3;2;1	7;6;0;0;0	tr|I3LFV4|I3LFV4_PIG Y-box binding protein 1 OS=Sus scrofa OX=9823 GN=YBX1 PE=1 SV=3;tr|A0A287AZS5|A0A287AZS5_PIG Y-box binding protein 1 OS=Sus scrofa OX=9823 GN=YBX1 PE=1 SV=1	10	7	6	10	8	6	4	7	6	4	36.7	44.939	409	323.31	23.5	36.7	29.1	29.1	10652000	238180	3267900	893630	117810	98390	469900	270380	67969	cellular response to interleukin-7 [GO:0098761]; CRD-mediated mRNA stabilization [GO:0070934]; epidermis development [GO:0008544]; in utero embryonic development [GO:0001701]; miRNA transport [GO:1990428]; negative regulation of cellular senescence [GO:2000773]; negative regulation of nuclear-transcribed mRNA catabolic process, deadenylation-dependent decay [GO:1900152]; negative regulation of st…	CRD-mediated mRNA stability complex [GO:0070937]; cytoplasmic stress granule [GO:0010494]; cytosol [GO:0005829]; endoplasmic reticulum [GO:0005783]; extracellular exosome [GO:0070062]; histone pre-mRNA 3'end processing complex [GO:0071204]; P-body [GO:0000932]; plasma membrane [GO:0005886]; synapse [GO:0045202]; U12-type spliceosomal complex [GO:0005689]	C5-methylcytidine-containing RNA reader activity [GO:0062153]; chromatin binding [GO:0003682]; GTPase binding [GO:0051020]; miRNA binding [GO:0035198]; mRNA binding [GO:0003729]; sequence-specific double-stranded DNA binding [GO:1990837]; single-stranded DNA binding [GO:0003697]
P62272;F1S4M2	Small ribosomal subunit protein uS13 (40S ribosomal protein S18)	RPS18	P62272	7;2	7;2	7;2	sp|P62272|RS18_PIG Small ribosomal subunit protein uS13 OS=Sus scrofa OX=9823 GN=RPS18 PE=1 SV=3	7	7	7	7	7	7	7	7	7	7	37.5	17.718	152	85.7	37.5	37.5	37.5	37.5	5556900	808310	2413400	1147100	738430	263100	330980	298250	234320	translation [GO:0006412]	cytoplasmic side of rough endoplasmic reticulum membrane [GO:0098556]; cytosol [GO:0005829]; cytosolic small ribosomal subunit [GO:0022627]; nucleus [GO:0005634]; postsynaptic density [GO:0014069]; small ribosomal subunit [GO:0015935]	rRNA binding [GO:0019843]; structural constituent of ribosome [GO:0003735]	ssc:396980;
A0A5G2QJU0;A0A8W4F8A0;A0A5G2QYH9;A0A8W4FPV9;A0A287ABT2;A0A287BKF1	Interferon-induced, double-stranded RNA-activated protein kinase (EC 2.7.10.2) (EC 2.7.11.1) (Eukaryotic translation initiation factor 2-alpha kinase 2) (Interferon-inducible RNA-dependent protein kinase) (Protein kinase RNA-activated) (Tyrosine-protein kinase EIF2AK2)	EIF2AK2	A0A5G2QJU0;A0A8W4F8A0;A0A5G2QYH9;A0A8W4FPV9;A0A287ABT2;A0A287BKF1	6;6;6;6;6;6	6;6;6;6;6;6	6;6;6;6;6;6	tr|A0A5G2QJU0|A0A5G2QJU0_PIG Eukaryotic translation initiation factor 2 alpha kinase 2 OS=Sus scrofa OX=9823 GN=EIF2AK2 PE=1 SV=2;tr|A0A8W4F8A0|A0A8W4F8A0_PIG Eukaryotic translation initiation factor 2 alpha kinase 2 OS=Sus scrofa OX=9823 GN=EIF2AK2 PE=1 S	6	6	2	3	3	4	2	3	3	4	14.9	54.075	471	50.868	4	8.9	7.2	11	1147700	37021	99965	148930	71074	39220	17048	64062	31851			ATP binding [GO:0005524]; double-stranded RNA binding [GO:0003725]; protein serine/threonine kinase activity [GO:0004674]
I3LVL9;A0A480V822;A0A287BBR9;A0A5G2R331;A0A287AYW3;A0A5G2QPK1	Poly(U)-binding-splicing factor PUF60 (60 kDa poly(U)-binding-splicing factor)	PUF60	I3LVL9;A0A480V822;A0A287BBR9;A0A5G2R331;A0A287AYW3;A0A5G2QPK1	6;6;6;6;6;6	6;6;6;6;6;6	6;6;6;6;6;6	tr|I3LVL9|I3LVL9_PIG Poly(U)-binding-splicing factor PUF60 OS=Sus scrofa OX=9823 GN=PUF60 PE=1 SV=2;tr|A0A480V822|A0A480V822_PIG Poly(U)-binding-splicing factor PUF60 OS=Sus scrofa OX=9823 GN=PUF60 PE=1 SV=1;tr|A0A287BBR9|A0A287BBR9_PIG Poly(U)-binding-spl	6	6	2	6	6	1	2	6	6	1	12.1	55.392	513	40.636	3.3	12.1	12.1	1.4	368470	25300	45190	197510	9558.3	12909	4652.7	78130	3029.7	mRNA processing [GO:0006397]; regulation of alternative mRNA splicing, via spliceosome [GO:0000381]; RNA splicing [GO:0008380]	nucleus [GO:0005634]	RNA binding [GO:0003723]
A0A287B771	40S ribosomal protein S4	RPS4X	A0A287B771	6	6	6	tr|A0A287B771|A0A287B771_PIG 40S ribosomal protein S4 OS=Sus scrofa OX=9823 GN=RPS4X PE=1 SV=2	6	6	3	5	3	3	3	5	3	3	23.2	29.597	263	42.14	10.3	23.2	10.3	10.3	3970000	471420	648270	722880	642270	206070	186960	241610	300030	translation [GO:0006412]	cytosolic small ribosomal subunit [GO:0022627]	RNA binding [GO:0003723]; rRNA binding [GO:0019843]; structural constituent of ribosome [GO:0003735]	ssc:397611;
A0A4X1T4S6	Eukaryotic translation initiation factor 2 subunit 2 (Eukaryotic translation initiation factor 2 subunit beta)	EIF2S2	A0A4X1T4S6	6	6	6	tr|A0A4X1T4S6|A0A4X1T4S6_PIG Eukaryotic translation initiation factor 2 subunit 2 OS=Sus scrofa OX=9823 GN=EIF2S2 PE=3 SV=1	6	6	1	2	1	1	1	2	1	1	19.5	38.273	333	38.005	2.7	6.6	2.7	2.7	319380	15535	11951	14775	4861.4	11049	3767.6	5710.7	2877.6	formation of translation preinitiation complex [GO:0001731]; in utero embryonic development [GO:0001701]; male germ cell proliferation [GO:0002176]; male gonad development [GO:0008584]	eukaryotic translation initiation factor 2 complex [GO:0005850]; synapse [GO:0045202]	mRNA binding [GO:0003729]; translation initiation factor activity [GO:0003743]; translation initiation factor binding [GO:0031369]	ssc:100621044;
A0A4X1TP11;A0A5K1TZB6;F2Z5W4	Heteroous nuclear ribonucleoprotein H3	HNRNPH3	A0A4X1TP11;A0A5K1TZB6;F2Z5W4	6;6;5	6;6;5	6;6;5	tr|A0A4X1TP11|A0A4X1TP11_PIG Heteroous nuclear ribonucleoprotein H3 OS=Sus scrofa OX=9823 GN=HNRNPH3 PE=4 SV=1;tr|A0A5K1TZB6|A0A5K1TZB6_PIG Heteroous nuclear ribonucleoprotein H3 OS=Sus scrofa OX=9823 GN=HNRNPH3 PE=1 SV=2;tr|F2Z5W4|F2Z5W4_PIG Heteroous nuc	6	6	5	6	4	6	5	6	4	6	22.8	36.926	346	191.48	16.8	22.8	13.9	22.8	12767000	947820	1920900	236140	605670	329500	325420	60676	204860	epithelial cell differentiation [GO:0030855]; regulation of RNA splicing [GO:0043484]	nucleoplasm [GO:0005654]; ribonucleoprotein complex [GO:1990904]	RNA binding [GO:0003723]	ssc:100155513;
A0A4X1TXJ8;F2Z554	Large ribosomal subunit protein eL30 (60S ribosomal protein L30)	RPL30	A0A4X1TXJ8;F2Z554	6;3	6;3	6;3	tr|A0A4X1TXJ8|A0A4X1TXJ8_PIG Large ribosomal subunit protein eL30 OS=Sus scrofa OX=9823 GN=RPL30 PE=1 SV=1;tr|F2Z554|F2Z554_PIG Large ribosomal subunit protein eL30 OS=Sus scrofa OX=9823 GN=RPL30 PE=1 SV=2	6	6	4	5	6	6	4	5	6	6	49.6	12.784	115	69.733	29.6	39.1	49.6	49.6	3296700	370350	1373800	496960	559990	114310	257270	203310	203290		cytosolic large ribosomal subunit [GO:0022625]	RNA binding [GO:0003723]; structural constituent of ribosome [GO:0003735]	ssc:100156811;
A0A4X1VAU7	Serine-threonine kinase receptor-associated protein	STRAP	A0A4X1VAU7	6	6	6	tr|A0A4X1VAU7|A0A4X1VAU7_PIG Serine-threonine kinase receptor-associated protein OS=Sus scrofa OX=9823 GN=STRAP PE=1 SV=1	6	6	3	6	5	4	3	6	5	4	21.4	38.502	350	43.013	9.4	21.4	18.3	14.6	277690	29654	125430	55992	38104	4760.7	29398	25328	10136	alternative mRNA splicing, via spliceosome [GO:0000380]; maintenance of gastrointestinal epithelium [GO:0030277]; negative regulation of transcription by RNA polymerase II [GO:0000122]; negative regulation of transforming growth factor beta receptor signaling pathway [GO:0030512]; neuron differentiation [GO:0030182]; spliceosomal snRNP assembly [GO:0000387]	cytosol [GO:0005829]; nucleus [GO:0005634]; SMN complex [GO:0032797]	kinase activity [GO:0016301]; mRNA binding [GO:0003729]; RNA binding [GO:0003723]; signaling receptor binding [GO:0005102]; U2 snRNP binding [GO:1990447]	ssc:100624126;
F1RGG1;Q29308;A0A8W4FAS9;A0A4X1TRA8;A0A8W4F6S6	Small ribosomal subunit protein eS19 (40S ribosomal protein S19)	RPS19	F1RGG1;Q29308;A0A8W4FAS9	6;4;4;2;1	6;4;4;2;1	6;4;4;2;1	tr|F1RGG1|F1RGG1_PIG Small ribosomal subunit protein eS19 OS=Sus scrofa OX=9823 GN=RPS19 PE=1 SV=4;sp|Q29308|RS19_PIG Small ribosomal subunit protein eS19 (Fragment) OS=Sus scrofa OX=9823 GN=RPS19 PE=2 SV=3;tr|A0A8W4FAS9|A0A8W4FAS9_PIG Small ribosomal subu	6	6	5	6	6	6	5	6	6	6	18.4	27.507	250	50.731	15.2	18.4	18.4	18.4	7418300	1045400	2406200	1893200	1142400	467780	509530	709920	540730	ribosomal small subunit assembly [GO:0000028]; translation [GO:0006412]	cytosolic small ribosomal subunit [GO:0022627]	RNA binding [GO:0003723]; structural constituent of ribosome [GO:0003735]
F1S1V1	Lupus La protein (Small RNA binding exonuclease protection factor La)	SSB	F1S1V1	6	6	6	tr|F1S1V1|F1S1V1_PIG Lupus La protein OS=Sus scrofa OX=9823 GN=SSB PE=1 SV=3	6	6	1	6	2	1	1	6	2	1	13	47.267	401	70.183	2.7	13	5.5	2.7	558760	31037	396370	27047	13001	19744	107700	12272	8338.6	IRES-dependent viral translational initiation [GO:0075522]; nuclear histone mRNA catabolic process [GO:0071045]; positive regulation of translation [GO:0045727]; protein localization to cytoplasmic stress granule [GO:1903608]; tRNA 3'-end processing [GO:0042780]; tRNA 5'-leader removal [GO:0001682]; tRNA export from nucleus [GO:0006409]; tRNA processing [GO:0008033]	cytoplasmic stress granule [GO:0010494]; cytosol [GO:0005829]; nucleus [GO:0005634]; ribonucleoprotein complex [GO:1990904]	mRNA binding [GO:0003729]; poly(U) RNA binding [GO:0008266]; sequence-specific mRNA binding [GO:1990825]; tRNA binding [GO:0000049]	ssc:100152189;
I3L7Y1;F2Z5N5	Ribosomal protein L26	RPL26	I3L7Y1;F2Z5N5	6;5	6;5	6;5	tr|I3L7Y1|I3L7Y1_PIG Ribosomal protein L26 OS=Sus scrofa OX=9823 GN=RPL26 PE=1 SV=1;tr|F2Z5N5|F2Z5N5_PIG 60S ribosomal protein L26-like 1 isoform X1 OS=Sus scrofa OX=9823 GN=RPL26L1 PE=1 SV=1	6	6	4	4	5	5	4	4	5	5	28.3	17.258	145	68.11	23.4	17.9	23.4	23.4	1814900	108240	525150	122970	133000	40534	72366	26713	38572	cytoplasmic translation [GO:0002181]; ribosomal large subunit biogenesis [GO:0042273]	cytosolic large ribosomal subunit [GO:0022625]; intracellular membrane-bounded organelle [GO:0043231]; organelle membrane [GO:0031090]	RNA binding [GO:0003723]; structural constituent of ribosome [GO:0003735]	ssc:100627662;
I3LP11;A0A8D1CHK7;F1RRV9;A0A287AWZ0;K7GNY3	KH domain-containing, RNA-binding, signal transduction-associated protein 1 (GAP-associated tyrosine phosphoprotein p62) (Src-associated in mitosis 68 kDa protein) (p21 Ras GTPase-activating protein-associated p62) (p68)	KHDRBS1	I3LP11;A0A8D1CHK7	6;4;2;2;1	6;4;2;2;1	6;4;2;2;1	tr|I3LP11|I3LP11_PIG KH RNA binding domain containing, signal transduction associated 1 OS=Sus scrofa OX=9823 GN=KHDRBS1 PE=1 SV=1;tr|A0A8D1CHK7|A0A8D1CHK7_PIG KH domain-containing, RNA-binding, signal transduction-associated protein 2 OS=Sus scrofa OX=982	6	6	4	6	2	6	4	6	2	6	11.5	48.197	443	68.867	9.3	11.5	5.4	11.5	5992600	139300	2527900	93609	917690	59610	600320	42218	415330	mRNA processing [GO:0006397]; negative regulation of transcription by RNA polymerase II [GO:0000122]; positive regulation of RNA export from nucleus [GO:0046833]; positive regulation of translational initiation [GO:0045948]; regulation of alternative mRNA splicing, via spliceosome [GO:0000381]; regulation of apoptotic process [GO:0042981]; regulation of cell cycle [GO:0051726]; T cell receptor si…	cytoplasm [GO:0005737]; membrane [GO:0016020]; nucleoplasm [GO:0005654]; nucleus [GO:0005634]; protein-containing complex [GO:0032991]	identical protein binding [GO:0042802]; mRNA binding [GO:0003729]; poly(A) binding [GO:0008143]; poly(U) RNA binding [GO:0008266]; protein tyrosine kinase binding [GO:1990782]; SH2 domain binding [GO:0042169]; SH3 domain binding [GO:0017124]; signaling adaptor activity [GO:0035591]
I3LSD3;A0A287BK22;A0A8W4F6P7;A0A287A0X9	60S ribosomal protein L13	RPL13	I3LSD3;A0A287BK22;A0A8W4F6P7	6;5;4;1	6;5;4;1	6;5;4;1	tr|I3LSD3|I3LSD3_PIG 60S ribosomal protein L13 OS=Sus scrofa OX=9823 GN=RPL13 PE=1 SV=2;tr|A0A287BK22|A0A287BK22_PIG 60S ribosomal protein L13 OS=Sus scrofa OX=9823 GN=RPL13 PE=1 SV=1;tr|A0A8W4F6P7|A0A8W4F6P7_PIG Large ribosomal subunit protein eL13 OS=Sus	6	6	2	6	4	4	2	6	4	4	11.7	46.829	427	93.975	4.9	11.7	9.4	9.8	825210	103100	422040	128000	80114	56310	68236	42671	33993	translation [GO:0006412]	cytosolic large ribosomal subunit [GO:0022625]	RNA binding [GO:0003723]; structural constituent of ribosome [GO:0003735]
Q29201;A0A8W4FJS7;A0A5S6GW77	Small ribosomal subunit protein uS9 (40S ribosomal protein S16)	RPS16	Q29201;A0A8W4FJS7;A0A5S6GW77	6;4;3	6;4;3	6;4;3	sp|Q29201|RS16_PIG Small ribosomal subunit protein uS9 OS=Sus scrofa OX=9823 GN=RPS16 PE=1 SV=4;tr|A0A8W4FJS7|A0A8W4FJS7_PIG 40S ribosomal protein S16 OS=Sus scrofa OX=9823 PE=3 SV=1;tr|A0A5S6GW77|A0A5S6GW77_PIG Ribosomal protein S16 OS=Sus scrofa OX=9823	6	6	3	6	4	5	3	6	4	5	34.2	16.445	146	38.019	15.8	34.2	22.6	28.8	3400100	304230	2026300	281650	428220	246680	310560	172050	161210	maturation of SSU-rRNA from tricistronic rRNA transcript (SSU-rRNA, 5.8S rRNA, LSU-rRNA) [GO:0000462]; ribosomal small subunit biogenesis [GO:0042274]; translation [GO:0006412]	cytoplasmic side of rough endoplasmic reticulum membrane [GO:0098556]; cytosolic small ribosomal subunit [GO:0022627]; nucleolus [GO:0005730]; small ribosomal subunit [GO:0015935]; small-subunit processome [GO:0032040]	RNA binding [GO:0003723]; structural constituent of ribosome [GO:0003735]	ssc:414397;
A0A5G2QYA0;A0A286ZKW2;A0A8W4FEZ2;F1RN28	Paraspeckle component 1	PSPC1	A0A5G2QYA0;A0A286ZKW2;A0A8W4FEZ2;F1RN28	6;6;5;5	5;5;4;4	5;5;4;4	tr|A0A5G2QYA0|A0A5G2QYA0_PIG Paraspeckle component 1 OS=Sus scrofa OX=9823 GN=PSPC1 PE=1 SV=1;tr|A0A286ZKW2|A0A286ZKW2_PIG Paraspeckle component 1 OS=Sus scrofa OX=9823 GN=PSPC1 PE=1 SV=1;tr|A0A8W4FEZ2|A0A8W4FEZ2_PIG Paraspeckle component 1 OS=Sus scrofa O	6	5	2	5	3	4	1	4	2	3	12.8	54.752	494	30.515	4	11.1	5.3	7.9	165130	18103	48440	43582	33459	19466	24857	11914	13296		nuclear speck [GO:0016607]	RNA binding [GO:0003723]
A0A286ZL51;F2Z522	Large ribosomal subunit protein uL23 (60S ribosomal protein L23a)	RPL23A	A0A286ZL51	5;2	5;2	5;2	tr|A0A286ZL51|A0A286ZL51_PIG Large ribosomal subunit protein uL23 OS=Sus scrofa OX=9823 GN=RPL23A PE=1 SV=2	5	5	3	4	3	2	3	4	3	2	32.1	17.695	156	41.096	19.9	26.9	20.5	13.5	2001900	113220	299110	78459	38213	71240	75444	58896	31590	translation [GO:0006412]	cytosolic large ribosomal subunit [GO:0022625]; nucleus [GO:0005634]	rRNA binding [GO:0019843]; structural constituent of ribosome [GO:0003735]	ssc:100514795;
A0A287A4H2	Purine rich element binding protein B (Transcriptional activator protein Pur-beta)	PURB	A0A287A4H2	5	5	5	tr|A0A287A4H2|A0A287A4H2_PIG Purine rich element binding protein B OS=Sus scrofa OX=9823 GN=PURB PE=1 SV=1	5	5	1	5	1	3	1	5	1	3	20.8	32.908	308	87.868	4.5	20.8	4.5	12.7	406330	18337	302280	3635.5	62110	13030	79972	2137.1	31718	positive regulation of transcription by RNA polymerase II [GO:0045944]; regulation of transcription by RNA polymerase II [GO:0006357]	nucleoplasm [GO:0005654]; nucleus [GO:0005634]	DNA-binding transcription factor activity, RNA polymerase II-specific [GO:0000981]; DNA-binding transcription factor binding [GO:0140297]; DNA-binding transcription repressor activity, RNA polymerase II-specific [GO:0001227]; mRNA binding [GO:0003729]; purine-rich negative regulatory element binding [GO:0032422]; RNA polymerase II transcription regulatory region sequence-specific DNA binding [GO:…
A0A287B3T0;A0A287AI98;A0A8W4FL91;I3L9R9;A0A287AV57;A0A287AHN2	Ataxin 2 like	ATXN2L	A0A287B3T0;A0A287AI98;A0A8W4FL91;I3L9R9;A0A287AV57;A0A287AHN2	5;5;5;5;5;5	5;5;5;5;5;5	5;5;5;5;5;5	tr|A0A287B3T0|A0A287B3T0_PIG Ataxin 2 like OS=Sus scrofa OX=9823 GN=ATXN2L PE=1 SV=1;tr|A0A287AI98|A0A287AI98_PIG Ataxin 2 like OS=Sus scrofa OX=9823 GN=ATXN2L PE=1 SV=2;tr|A0A8W4FL91|A0A8W4FL91_PIG Ataxin 2 like OS=Sus scrofa OX=9823 GN=ATXN2L PE=1 SV=1;t	5	5	3	5	1	1	3	5	1	1	5.9	104.45	989	29.453	2.9	5.9	0.9	0.9	126970	23418	84142	9091.4	10319	10437	15961	6548.7	8130.3			RNA binding [GO:0003723]
A0A4X1U700;A0A287AJH8;A0A5G2QR46;A0A287AP66;A0A4X1UV19;I3LBH4	Large ribosomal subunit protein uL11 (60S ribosomal protein L12)	RPL12	A0A4X1U700;A0A287AJH8;A0A5G2QR46	5;5;5;2;1;1	5;5;5;2;1;1	5;5;5;2;1;1	tr|A0A4X1U700|A0A4X1U700_PIG Large ribosomal subunit protein uL11 OS=Sus scrofa OX=9823 GN=RPL12 PE=3 SV=1;tr|A0A287AJH8|A0A287AJH8_PIG Large ribosomal subunit protein uL11 OS=Sus scrofa OX=9823 GN=RPL12 PE=1 SV=1;tr|A0A5G2QR46|A0A5G2QR46_PIG Large ribosom	5	5	5	5	5	5	5	5	5	5	38.8	17.818	165	165.52	38.8	38.8	38.8	38.8	4054100	758270	1448200	718660	642360	241710	211050	201760	231660	translation [GO:0006412]	cytosolic large ribosomal subunit [GO:0022625]	large ribosomal subunit rRNA binding [GO:0070180]; structural constituent of ribosome [GO:0003735]	ssc:414416;
A0A5G2R7V9;A0A5G2QNP7;A0A5K1VI30;A0A287AKA2;A0A8W4FCS5	Aminoacyl tRNA synthetase complex interacting multifunctional protein 1	AIMP1	A0A5G2R7V9;A0A5G2QNP7;A0A5K1VI30;A0A287AKA2;A0A8W4FCS5	5;5;5;5;4	5;5;5;5;4	5;5;5;5;4	tr|A0A5G2R7V9|A0A5G2R7V9_PIG Aminoacyl tRNA synthetase complex interacting multifunctional protein 1 OS=Sus scrofa OX=9823 GN=AIMP1 PE=1 SV=2;tr|A0A5G2QNP7|A0A5G2QNP7_PIG Aminoacyl tRNA synthetase complex interacting multifunctional protein 1 OS=Sus scrofa	5	5	1	2	2	2	1	2	2	2	20.6	31.226	282	37.805	6	9.6	9.6	9.6	589380	22580	31000	46882	18270	26148	8675.2	29308	14695			tRNA binding [GO:0000049]
A0A287ASD0;A0A4X1U3N9;A0A8D0MVZ5;Q95276;A0A4X1TYB5	Large ribosomal subunit protein uL18 (60S ribosomal protein L5)	RPL5	A0A287ASD0;A0A4X1U3N9;A0A8D0MVZ5	5;5;4;1;1	5;5;4;1;1	5;5;4;1;1	tr|A0A287ASD0|A0A287ASD0_PIG Large ribosomal subunit protein uL18 OS=Sus scrofa OX=9823 GN=RPL5 PE=1 SV=1;tr|A0A4X1U3N9|A0A4X1U3N9_PIG Large ribosomal subunit protein uL18 OS=Sus scrofa OX=9823 GN=RPL5 PE=3 SV=1;tr|A0A8D0MVZ5|A0A8D0MVZ5_PIG Large ribosomal	5	5	1	5	3	3	1	5	3	3	19.2	34.353	297	35.656	4.7	19.2	10.1	11.4	339050	2893.8	188480	52776	47306	4515	52041	18870	16867	translation [GO:0006412]	cytosolic ribosome [GO:0022626]; ribonucleoprotein complex [GO:1990904]	5S rRNA binding [GO:0008097]; structural constituent of ribosome [GO:0003735]
A0A287AV35	Splicing factor 3B subunit 1 (Pre-mRNA-splicing factor SF3b 155 kDa subunit) (Spliceosome-associated protein 155)	SF3B1	A0A287AV35	5	5	5	tr|A0A287AV35|A0A287AV35_PIG Splicing factor 3b subunit 1 OS=Sus scrofa OX=9823 GN=SF3B1 PE=1 SV=1	5	5	3	3	2	1	3	3	2	1	5.4	129.64	1158	35.081	2.8	2.8	2.1	0.9	120770	11987	29849	11077	1068	5792.5	4860.5	5002.2	1655.9	spliceosomal complex assembly [GO:0000245]	catalytic step 2 spliceosome [GO:0071013]; U12-type spliceosomal complex [GO:0005689]; U2 snRNP [GO:0005686]; U2-type prespliceosome [GO:0071004]	mRNA binding [GO:0003729]
A0A8W4FG53;A0A287BCK9;A0A287BM58;A0A287BEB3;A0A287ALM9;F1SN63	Myelin expression factor 2	MYEF2	A0A8W4FG53;A0A287BCK9;A0A287BM58;A0A287BEB3;A0A287ALM9;F1SN63	5;5;5;3;3;3	5;5;5;3;3;3	5;5;5;3;3;3	tr|A0A8W4FG53|A0A8W4FG53_PIG Myelin expression factor 2 OS=Sus scrofa OX=9823 GN=MYEF2 PE=1 SV=1;tr|A0A287BCK9|A0A287BCK9_PIG Myelin expression factor 2 OS=Sus scrofa OX=9823 GN=MYEF2 PE=1 SV=2;tr|A0A287BM58|A0A287BM58_PIG Myelin expression factor 2 OS=Sus	5	5	4	5	2	5	4	5	2	5	10.7	59.163	541	59.516	8.7	10.7	3.1	10.7	870100	104690	514610	24221	225310	20777	139050	7391.4	56438			RNA binding [GO:0003723]
A0A287BDA1;A0A5G2QB63;F1RN89	Nuclear FMR1 interacting protein 2 (Nuclear fragile X mental retardation-interacting protein 2)	NUFIP2	A0A287BDA1;A0A5G2QB63;F1RN89	5;5;5	5;5;5	5;5;5	tr|A0A287BDA1|A0A287BDA1_PIG Nuclear FMR1 interacting protein 2 OS=Sus scrofa OX=9823 GN=NUFIP2 PE=4 SV=1;tr|A0A5G2QB63|A0A5G2QB63_PIG Nuclear FMR1 interacting protein 2 OS=Sus scrofa OX=9823 GN=NUFIP2 PE=4 SV=1;tr|F1RN89|F1RN89_PIG Nuclear FMR1 interactin	5	5	2	5	3	1	2	5	3	1	8.7	76.632	701	32.002	3.4	8.7	5.1	1.6	68477	7760.3	48042	12042	632.51	4803.8	6340.6	3673.4	852.14			RNA binding [GO:0003723]
A0A287BHL0;A0A480Q0J7;A0A5G2REH8;A0A5G2QGE1;A0A5G2R625;A0A5G2QDP8;A0A5G2QVL8;A0A5G2QU32;F1SFQ4;A0A5G2Q7Y5;A0A286ZMU5;A0A8W4F8S3;I3LRF8;A0A5G2R731;A0A287BBM1	Poly(rC) binding protein 2	PCBP2	A0A287BHL0;A0A480Q0J7;A0A5G2REH8;A0A5G2QGE1;A0A5G2R625;A0A5G2QDP8;A0A5G2QVL8;A0A5G2QU32;F1SFQ4;A0A5G2Q7Y5;A0A286ZMU5;A0A8W4F8S3;I3LRF8;A0A5G2R731;A0A287BBM1	8;7;7;7;7;7;6;6;6;5;5;5;5;4;4	8;7;7;7;7;7;6;6;6;5;5;5;5;4;4	5;4;4;4;4;4;3;3;3;2;2;2;2;1;1	tr|A0A287BHL0|A0A287BHL0_PIG Poly(rC) binding protein 2 OS=Sus scrofa OX=9823 GN=PCBP2 PE=1 SV=2;tr|A0A480Q0J7|A0A480Q0J7_PIG Poly(RC)-binding protein 2 isoform a OS=Sus scrofa OX=9823 GN=PCBP2 PE=1 SV=1;tr|A0A5G2REH8|A0A5G2REH8_PIG Poly(rC) binding protei	8	5	5	6	8	5	2	3	5	2	28.8	36.919	351	147.06	18.2	22.2	28.8	18.2	6057100	131880	218560	1223500	123220	49290	27710	355540	48043			RNA binding [GO:0003723]
A0A4X1SUA0	Serine/arginine-rich splicing factor 3 (Splicing factor, arginine/serine-rich 3)	SRSF3	A0A4X1SUA0	6	6	5	tr|A0A4X1SUA0|A0A4X1SUA0_PIG Serine and arginine rich splicing factor 3 OS=Sus scrofa OX=9823 GN=SRSF3 PE=4 SV=1	6	5	4	5	5	5	4	5	5	5	27.4	19.329	164	86.341	18.9	18.9	18.9	18.9	2635700	114320	212390	982860	131170	52187	56443	436920	77074	cellular response to leukemia inhibitory factor [GO:1990830]; mRNA cis splicing, via spliceosome [GO:0045292]; mRNA export from nucleus [GO:0006406]; primary miRNA processing [GO:0031053]; regulation of mRNA splicing, via spliceosome [GO:0048024]	nuclear speck [GO:0016607]	mRNA binding [GO:0003729]; phospholipase binding [GO:0043274]; primary miRNA binding [GO:0070878]; protein-RNA sequence-specific adaptor activity [GO:0160134]
A0A5G2QKS9;I3LUP6;A0A8W4FM92;F1RRY2;A0A8W4F692	Nucleophosmin	NPM1	A0A5G2QKS9;I3LUP6;A0A8W4FM92;F1RRY2	5;5;4;4;2	5;5;4;4;2	5;5;4;4;2	tr|A0A5G2QKS9|A0A5G2QKS9_PIG Nucleophosmin OS=Sus scrofa OX=9823 GN=NPM1 PE=1 SV=1;tr|I3LUP6|I3LUP6_PIG Nucleophosmin OS=Sus scrofa OX=9823 GN=NPM1 PE=1 SV=2;tr|A0A8W4FM92|A0A8W4FM92_PIG Nucleophosmin OS=Sus scrofa OX=9823 GN=NPM1 PE=1 SV=1;tr|F1RRY2|F1RRY	5	5	4	4	5	4	4	4	5	4	16.9	29.579	266	43.741	11.7	11.7	16.9	11.7	9229400	1027400	1462400	1664800	1073200	519870	328080	649320	536140		cytoplasm [GO:0005737]; nucleolus [GO:0005730]; nucleoplasm [GO:0005654]	RNA binding [GO:0003723]
I3LP39;A0A8D1IYT4;I3LDE4;A0A8W4FDW5;A0A8W4FM01	Polypyrimidine tract-binding protein 2 (Neural polypyrimidine tract-binding protein)	PTBP2	I3LP39;A0A8D1IYT4;I3LDE4;A0A8W4FDW5	5;5;5;4;2	5;5;5;4;2	5;5;5;4;2	tr|I3LP39|I3LP39_PIG Polypyrimidine tract binding protein 2 OS=Sus scrofa OX=9823 GN=PTBP2 PE=1 SV=3;tr|A0A8D1IYT4|A0A8D1IYT4_PIG Polypyrimidine tract binding protein 2 OS=Sus scrofa OX=9823 GN=PTBP2 PE=4 SV=1;tr|I3LDE4|I3LDE4_PIG Polypyrimidine tract bind	5	5	3	1	3	1	3	1	3	1	8.3	53.971	495	34.364	5.9	2	5.9	1.6	1224600	85690	840.72	366080	2166.6	34512	198.9	153250	875.85	mRNA processing [GO:0006397]	nucleus [GO:0005634]	RNA binding [GO:0003723]
A0A8W4FI45;K7GSY7;A0A287BPC6	FUS RNA binding protein	FUS	A0A8W4FI45;K7GSY7	7;7;2	7;7;2	5;5;2	tr|A0A8W4FI45|A0A8W4FI45_PIG FUS RNA binding protein OS=Sus scrofa OX=9823 GN=FUS PE=1 SV=1;tr|K7GSY7|K7GSY7_PIG FUS RNA binding protein OS=Sus scrofa OX=9823 GN=FUS PE=1 SV=2	7	5	4	7	4	6	2	5	2	4	16.5	48.208	478	67.248	10.3	16.5	7.7	11.5	3016800	331170	1443800	108590	537610	146110	259240	33138	233740	regulation of DNA-templated transcription [GO:0006355]	nucleus [GO:0005634]	RNA binding [GO:0003723]; zinc ion binding [GO:0008270]
F1RGS3	Nuclear cap-binding protein subunit 3	NCBP3	F1RGS3	5	5	5	tr|F1RGS3|F1RGS3_PIG Nuclear cap-binding protein subunit 3 OS=Sus scrofa OX=9823 GN=NCBP3 PE=3 SV=3	5	5	2	3	1	3	2	3	1	3	10.6	70.088	615	33.7	4.2	6.3	2.1	6.3	185830	8871.4	68267	2249.6	25825	4490	11392	2632.6	9695.2	7-methylguanosine mRNA capping [GO:0006370]; defense response to virus [GO:0051607]; mRNA export from nucleus [GO:0006406]; snRNA export from nucleus [GO:0006408]	cytoplasm [GO:0005737]; nuclear cap binding complex [GO:0005846]; nuclear speck [GO:0016607]; nucleus [GO:0005634]	mRNA binding [GO:0003729]; RNA 7-methylguanosine cap binding [GO:0000340]; RNA cap binding [GO:0000339]	ssc:100519733;
F1RJJ0	Serine/arginine-rich splicing factor 9 (Splicing factor, arginine/serine-rich 9)	SRSF9	F1RJJ0	5	5	5	tr|F1RJJ0|F1RJJ0_PIG Serine and arginine rich splicing factor 9 OS=Sus scrofa OX=9823 GN=SRSF9 PE=1 SV=1	5	5	2	4	3	5	2	4	3	5	23.1	25.574	221	50.83	10.4	19	13.6	23.1	360240	30345	177890	12681	68835	21180	39974	6140	33113	alternative mRNA splicing, via spliceosome [GO:0000380]; negative regulation of mRNA splicing, via spliceosome [GO:0048025]	nuclear speck [GO:0016607]; nucleolus [GO:0005730]	protein domain specific binding [GO:0019904]; RNA binding [GO:0003723]
F1S420;A0A5G2QWN8;A0A287BMB6	Heterogeneous nuclear ribonucleoprotein A/B	HNRNPAB	F1S420;A0A5G2QWN8;A0A287BMB6	6;5;5	5;4;4	5;4;4	tr|F1S420|F1S420_PIG Heterogeneous nuclear ribonucleoprotein A/B isoform b OS=Sus scrofa OX=9823 GN=HNRNPAB PE=1 SV=3;tr|A0A5G2QWN8|A0A5G2QWN8_PIG Heteroous nuclear ribonucleoprotein A/B OS=Sus scrofa OX=9823 GN=HNRNPAB PE=1 SV=1;tr|A0A287BMB6|A0A287BMB6_P	6	5	3	5	4	4	3	5	4	4	24.5	31.646	298	298.63	11.7	22.1	18.1	18.1	8112000	108250	5150000	291300	304030	55841	933400	66576	130960	positive regulation of macromolecule biosynthetic process [GO:0010557]; regulation of gene expression [GO:0010468]; regulation of RNA metabolic process [GO:0051252]	cytoplasm [GO:0005737]; nucleus [GO:0005634]; ribonucleoprotein complex [GO:1990904]	RNA binding [GO:0003723]
F1SBP3	Probable ATP-dependent RNA helicase DDX20 (EC 3.6.1.15) (EC 3.6.4.13) (Component of gems 3) (DEAD box protein 20) (DEAD box protein DP 103) (Gemin-3)	DDX20	F1SBP3	5	5	5	tr|F1SBP3|F1SBP3_PIG RNA helicase OS=Sus scrofa OX=9823 GN=DDX20 PE=4 SV=1	5	5	4	5	4	5	4	5	4	5	7.5	92.3	832	40.591	5.3	7.5	5.3	7.5	468720	69712	187730	113720	91004	21814	43715	59606	28939	negative regulation of transcription by RNA polymerase II [GO:0000122]; oogenesis [GO:0048477]; positive regulation of apoptotic process [GO:0043065]; regulation of steroid biosynthetic process [GO:0050810]; spliceosomal snRNP assembly [GO:0000387]	cytosol [GO:0005829]; nuclear body [GO:0016604]; RNA polymerase II transcription repressor complex [GO:0090571]; SMN complex [GO:0032797]	ATP binding [GO:0005524]; DNA-binding transcription factor binding [GO:0140297]; histone deacetylase binding [GO:0042826]; hydrolase activity [GO:0016787]; mRNA binding [GO:0003729]; protein-macromolecule adaptor activity [GO:0030674]; RNA helicase activity [GO:0003724]	ssc:100152786;
I3L804	Tyrosine--tRNA ligase (EC 6.1.1.1) (Tyrosyl-tRNA synthetase)	YARS1	I3L804	5	5	5	tr|I3L804|I3L804_PIG Tyrosine--tRNA ligase OS=Sus scrofa OX=9823 GN=YARS1 PE=1 SV=2	5	5	2	3	4	2	2	3	4	2	9.8	59.055	528	32.628	4.2	5.7	8.3	3.6	324150	14629	43631	84538	8230.5	10319	10486	32348	6714.1	response to starvation [GO:0042594]; tyrosyl-tRNA aminoacylation [GO:0006437]	cytosol [GO:0005829]; nuclear body [GO:0016604]	ATP binding [GO:0005524]; tRNA binding [GO:0000049]; tyrosine-tRNA ligase activity [GO:0004831]	ssc:100621140;
P20461;A0A287APW7;A0A4X1T8G7	Eukaryotic translation initiation factor 2 subunit 3 (EC 3.6.5.3) (Eukaryotic translation initiation factor 2 subunit gamma) (eIF2-gamma)	EIF2S3 EIF2G	P20461;A0A287APW7;A0A4X1T8G7	5;4;4	5;4;4	5;4;4	sp|P20461|IF2G_PIG Eukaryotic translation initiation factor 2 subunit 3 OS=Sus scrofa OX=9823 GN=EIF2S3 PE=1 SV=2;tr|A0A287APW7|A0A287APW7_PIG protein-synthesizing GTPase OS=Sus scrofa OX=9823 GN=EIF2S3B PE=3 SV=2;tr|A0A4X1T8G7|A0A4X1T8G7_PIG protein-synth	5	5	5	5	4	5	5	5	4	5	13.1	51.065	472	63.548	13.1	13.1	11.2	13.1	1027700	123510	183210	113790	58331	36611	21928	27698	17074	cytoplasmic translational initiation [GO:0002183]	cytosol [GO:0005829]; eukaryotic translation initiation factor 2 complex [GO:0005850]	GTP binding [GO:0005525]; GTPase activity [GO:0003924]; methionyl-initiator methionine tRNA binding [GO:1990856]; translation initiation factor activity [GO:0003743]	ssc:100525970;
A0A5G2RH50;F1RQB6;A0A5G2QTF3;A0A287AAD3;A0A480DPE1;A0A8W4FA19;A0A286ZTN5	G3BP stress granule assembly factor 1	G3BP1	A0A5G2RH50;F1RQB6;A0A5G2QTF3;A0A287AAD3;A0A480DPE1;A0A8W4FA19;A0A286ZTN5	4;4;4;4;4;4;4	4;4;4;4;4;4;4	4;4;4;4;4;4;4	tr|A0A5G2RH50|A0A5G2RH50_PIG G3BP stress granule assembly factor 1 OS=Sus scrofa OX=9823 GN=G3BP1 PE=1 SV=1;tr|F1RQB6|F1RQB6_PIG G3BP stress granule assembly factor 1 OS=Sus scrofa OX=9823 GN=G3BP1 PE=1 SV=3;tr|A0A5G2QTF3|A0A5G2QTF3_PIG G3BP stress granule	4	4	1	3	3	1	1	3	3	1	15.3	41.448	366	44.175	3	11.2	12	3	812490	55736	328340	115680	43411	27653	126150	60959	39222			RNA binding [GO:0003723]
F1S0X8;A0A286ZXF7;A0A5G2QHD9;A0A287B9P6;A0A287AVF4	Far upstream element binding protein 3	FUBP3	F1S0X8;A0A286ZXF7;A0A5G2QHD9;A0A287B9P6;A0A287AVF4	6;6;6;5;5	4;4;4;3;3	4;4;4;3;3	tr|F1S0X8|F1S0X8_PIG Far upstream element binding protein 3 OS=Sus scrofa OX=9823 GN=FUBP3 PE=1 SV=5;tr|A0A286ZXF7|A0A286ZXF7_PIG Far upstream element binding protein 3 OS=Sus scrofa OX=9823 GN=FUBP3 PE=1 SV=2;tr|A0A5G2QHD9|A0A5G2QHD9_PIG Far upstream elem	6	4	1	5	2	1	0	3	1	0	8.9	58.383	548	23.362	1.5	6.8	3.3	1.5	80702	0	42831	5270.8	0	0	8556.1	3528.6	0			RNA binding [GO:0003723]
A0A286ZZA4;A0A287AXU6;A0A4X1TD52;A0A287BAQ0	RNA-binding protein 39 (RNA-binding motif protein 39)	RBM39	A0A286ZZA4;A0A287AXU6;A0A4X1TD52;A0A287BAQ0	4;4;4;4	4;4;4;4	4;4;4;4	tr|A0A286ZZA4|A0A286ZZA4_PIG RNA binding motif protein 39 OS=Sus scrofa OX=9823 GN=RBM39 PE=1 SV=1;tr|A0A287AXU6|A0A287AXU6_PIG RNA binding motif protein 39 OS=Sus scrofa OX=9823 GN=RBM39 PE=4 SV=2;tr|A0A4X1TD52|A0A4X1TD52_PIG RNA binding motif protein 39	4	4	2	4	3	1	2	4	3	1	9.5	55.777	497	31.187	4	9.5	7.4	2	201330	15470	81142	48756	3692.4	7621.7	13248	16380	5289	mRNA processing [GO:0006397]	nucleus [GO:0005634]	RNA binding [GO:0003723]
A0A287A6T1;A0A4X1VB61;A0A4X1VF13;G8ENL5;A0A5G2RG83;A0A5G2QY94;A0A4X1VB56;A0A4X1VHR7	RNA-binding protein EWS	EWSR1	A0A287A6T1;A0A4X1VB61;A0A4X1VF13;G8ENL5;A0A5G2RG83;A0A5G2QY94;A0A4X1VB56	4;4;4;4;4;3;3;1	4;4;4;4;4;3;3;1	4;4;4;4;4;3;3;1	tr|A0A287A6T1|A0A287A6T1_PIG EWS RNA binding protein 1 OS=Sus scrofa OX=9823 GN=EWSR1 PE=1 SV=3;tr|A0A4X1VB61|A0A4X1VB61_PIG EWS RNA binding protein 1 OS=Sus scrofa OX=9823 GN=EWSR1 PE=3 SV=1;tr|A0A4X1VF13|A0A4X1VF13_PIG EWS RNA binding protein 1 OS=Sus sc	4	4	2	4	2	4	2	4	2	4	10.9	59.861	567	100.97	4.1	10.9	4.1	10.9	3808300	670070	1771400	325950	650020	589870	680710	233960	584370	regulation of DNA-templated transcription [GO:0006355]	nucleus [GO:0005634]	RNA binding [GO:0003723]; zinc ion binding [GO:0008270]
I3LJ87;A0A287ASU4;A0A5G2QQM9;A0A5G2RA75	Small ribosomal subunit protein uS5 (40S ribosomal protein S2)	RPS2	I3LJ87;A0A287ASU4;A0A5G2QQM9	4;4;2;1	4;4;2;1	4;4;2;1	tr|I3LJ87|I3LJ87_PIG Small ribosomal subunit protein uS5 OS=Sus scrofa OX=9823 GN=RPS2 PE=1 SV=3;tr|A0A287ASU4|A0A287ASU4_PIG Small ribosomal subunit protein uS5 OS=Sus scrofa OX=9823 GN=RPS2 PE=1 SV=1;tr|A0A5G2QQM9|A0A5G2QQM9_PIG Small ribosomal subunit p	4	4	4	3	3	3	4	3	3	3	18	29.132	266	28.51	18	12.4	12.4	12.4	626140	108820	364340	79679	73304	72332	95613	37694	64853	translation [GO:0006412]	small ribosomal subunit [GO:0015935]	RNA binding [GO:0003723]; structural constituent of ribosome [GO:0003735]
A0A5G2R7F8;A0A5G2QS05;A0A4X1UKA6;A0A287BPZ8;A0A4X1UKY3;A0A287B5H3;F1SKU5;A0A4X1ULP5;A0A8D0S1K0	Spermatid perinuclear RNA-binding protein	STRBP	A0A5G2R7F8;A0A5G2QS05;A0A4X1UKA6;A0A287BPZ8;A0A4X1UKY3;A0A287B5H3;F1SKU5;A0A4X1ULP5;A0A8D0S1K0	8;8;8;8;8;8;8;7;7	4;4;4;4;4;4;4;3;3	4;4;4;4;4;4;4;3;3	tr|A0A5G2R7F8|A0A5G2R7F8_PIG Spermatid perinuclear RNA-binding protein OS=Sus scrofa OX=9823 GN=STRBP PE=1 SV=1;tr|A0A5G2QS05|A0A5G2QS05_PIG Spermatid perinuclear RNA-binding protein OS=Sus scrofa OX=9823 GN=STRBP PE=1 SV=1;tr|A0A4X1UKA6|A0A4X1UKA6_PIG Spe	8	4	4	5	5	4	2	2	2	1	11.1	69.846	639	24.304	5.9	8	8	6.3	1114000	40841	93275	69337	25598	35985	34123	51536	25752	cell differentiation [GO:0030154]; spermatogenesis [GO:0007283]	cytoplasm [GO:0005737]	DNA binding [GO:0003677]; RNA binding [GO:0003723]
F1SGS6;A0A287BDU1;A0A286ZSM6	Caprin-1 isoform 1 (Cell cycle associated protein 1)	CAPRIN1	F1SGS6;A0A287BDU1	4;4;1	4;4;1	4;4;1	tr|F1SGS6|F1SGS6_PIG Caprin-1 isoform 1 OS=Sus scrofa OX=9823 GN=CAPRIN1 PE=1 SV=1;tr|A0A287BDU1|A0A287BDU1_PIG Cell cycle associated protein 1 OS=Sus scrofa OX=9823 GN=CAPRIN1 PE=1 SV=3	4	4	3	4	3	3	3	4	3	3	5.9	78.255	709	45.791	4.4	5.9	4.4	4.4	335110	52635	201990	57897	19220	23658	48389	26905	11552	generation of neurons [GO:0048699]; intracellular mRNA localization [GO:0008298]; membraneless organelle assembly [GO:0140694]; negative regulation of translation [GO:0017148]; positive regulation of dendritic spine morphogenesis [GO:0061003]; positive regulation of stress granule assembly [GO:0062029]; regulation of deadenylation-dependent decapping of nuclear-transcribed mRNA [GO:0106288]; syna…	cell leading edge [GO:0031252]; cytoplasm [GO:0005737]; cytoplasmic stress granule [GO:0010494]; cytosol [GO:0005829]; dendrite [GO:0030425]; synapse [GO:0045202]	ATP binding [GO:0005524]; molecular condensate scaffold activity [GO:0140693]; molecular function activator activity [GO:0140677]; mRNA binding [GO:0003729]; RNA binding [GO:0003723]; signaling adaptor activity [GO:0035591]	ssc:100512646;
A0A5G2QC29;A0A287BKT5;Q06A95;A0A8W4FB57;A0A288CFU5;A0A8W4FPW0;A0A286ZSV8	Polypyrimidine tract-binding protein 3 (Regulator of differentiation 1)	PTBP3	A0A5G2QC29;A0A287BKT5;Q06A95;A0A8W4FB57;A0A288CFU5;A0A8W4FPW0;A0A286ZSV8	5;5;5;5;5;3;3	4;4;4;4;4;2;2	4;4;4;4;4;2;2	tr|A0A5G2QC29|A0A5G2QC29_PIG Polypyrimidine tract binding protein 3 OS=Sus scrofa OX=9823 GN=PTBP3 PE=1 SV=2;tr|A0A287BKT5|A0A287BKT5_PIG Polypyrimidine tract binding protein 3 OS=Sus scrofa OX=9823 GN=PTBP3 PE=1 SV=3;tr|Q06A95|Q06A95_PIG Polypyrimidine tr	5	4	3	3	3	2	2	3	2	1	8.4	54.443	500	37.588	5.6	4.2	5.6	3.8	657350	45273	31598	163810	17954	32063	6940.9	84784	16713	mRNA processing [GO:0006397]	nucleus [GO:0005634]	RNA binding [GO:0003723]
A0A287BL93;F1SA50;A0A8W4FMA7;A0A287BPD5;A0A287ASN3;A0A287AJ89;A0A286ZJK2;A0A8W4FEF5;A0A4X1VH62	Heterogeneous nuclear ribonucleoprotein M	HNRNPM	A0A287BL93;F1SA50;A0A8W4FMA7;A0A287BPD5;A0A287ASN3;A0A287AJ89;A0A286ZJK2;A0A8W4FEF5;A0A4X1VH62	31;30;29;29;29;29;25;24;22	31;30;29;29;29;29;25;24;22	4;3;3;3;3;3;3;3;3	tr|A0A287BL93|A0A287BL93_PIG Heteroous nuclear ribonucleoprotein M OS=Sus scrofa OX=9823 GN=HNRNPM PE=1 SV=2;tr|F1SA50|F1SA50_PIG Heteroous nuclear ribonucleoprotein M OS=Sus scrofa OX=9823 GN=HNRNPM PE=1 SV=3;tr|A0A8W4FMA7|A0A8W4FMA7_PIG Heteroous nuclear	31	4	18	30	20	27	4	4	4	4	44.1	77.496	730	323.31	27.4	41.9	27.9	37.1	26155000	4373600	10115000	2405500	5753100	653010	653270	338550	869770		cytoplasm [GO:0005737]; nucleus [GO:0005634]; ribonucleoprotein complex [GO:1990904]	mRNA binding [GO:0003729]
A0A287BM53;A0A5G2QBT0;Q29375;A0A287BIE2	60S ribosomal protein L7a	RPL7A	A0A287BM53;A0A5G2QBT0;Q29375	4;4;3;1	4;4;3;1	4;4;3;1	tr|A0A287BM53|A0A287BM53_PIG 60S ribosomal protein L7a OS=Sus scrofa OX=9823 GN=RPL7A PE=3 SV=2;tr|A0A5G2QBT0|A0A5G2QBT0_PIG 60S ribosomal protein L7a OS=Sus scrofa OX=9823 PE=3 SV=1;sp|Q29375|RL7A_PIG Large ribosomal subunit protein eL8 (Fragment) OS=Sus	4	4	2	2	2	1	2	2	2	1	17	31.126	276	27.601	10.1	10.1	10.1	4.7	233600	26505	45381	20596	6872.1	21962	14171	14376	7068	maturation of LSU-rRNA [GO:0000470]	cytosolic large ribosomal subunit [GO:0022625]; membrane [GO:0016020]; nucleolus [GO:0005730]	RNA binding [GO:0003723]; structural constituent of ribosome [GO:0003735]
A0A287BQ02;A0A8W4FI85;F1SV06	Polyadenylate-binding protein (PABP)	PABPC4	A0A287BQ02;A0A8W4FI85;F1SV06	11;10;10	4;3;3	4;3;3	tr|A0A287BQ02|A0A287BQ02_PIG Polyadenylate-binding protein OS=Sus scrofa OX=9823 GN=PABPC4 PE=1 SV=2;tr|A0A8W4FI85|A0A8W4FI85_PIG Polyadenylate-binding protein OS=Sus scrofa OX=9823 GN=PABPC4 PE=1 SV=1;tr|F1SV06|F1SV06_PIG Polyadenylate-binding protein OS=	11	4	6	11	6	7	2	4	2	2	15.5	72.346	660	27.584	9.8	15.5	9.2	11.8	176780	24981	89452	8879.1	10857	17190	13224	4112.4	6588.1	myeloid cell development [GO:0061515]; regulation of mRNA stability [GO:0043488]	cytoplasmic stress granule [GO:0010494]; cytosol [GO:0005829]; nucleus [GO:0005634]; ribonucleoprotein complex [GO:1990904]	mRNA 3'-UTR binding [GO:0003730]; poly(A) binding [GO:0008143]; poly(U) RNA binding [GO:0008266]
A0A287BQU7;A0A8W4FE06;A0A8D1FPW3;Q29329	Small nuclear ribonucleoprotein Sm D2 (Sm-D2) (snRNP core protein D2)	SNRPD2	A0A287BQU7;A0A8W4FE06;A0A8D1FPW3	4;4;4;1	4;4;4;1	4;4;4;1	tr|A0A287BQU7|A0A287BQU7_PIG Small nuclear ribonucleoprotein Sm D2 OS=Sus scrofa OX=9823 GN=SNRPD2 PE=1 SV=1;tr|A0A8W4FE06|A0A8W4FE06_PIG Small nuclear ribonucleoprotein Sm D2 OS=Sus scrofa OX=9823 GN=SNRPD2 PE=1 SV=1;tr|A0A8D1FPW3|A0A8D1FPW3_PIG Small nuc	4	4	2	4	2	2	2	4	2	2	31.4	13.527	118	49.696	16.9	31.4	16.9	16.9	959230	103600	425420	141840	98934	45837	70910	50795	43772	mRNA processing [GO:0006397]; RNA splicing [GO:0008380]	cytosol [GO:0005829]; small nuclear ribonucleoprotein complex [GO:0030532]	RNA binding [GO:0003723]	ssc:100626720;
A0A288CFV0;Q06AA0;A0A287BSU8;F6QB00;A0A286ZX74	Serine and arginine rich splicing factor 6	SRSF6	A0A288CFV0;Q06AA0;A0A287BSU8;F6QB00	4;4;3;2;1	4;4;3;2;1	4;4;3;2;1	tr|A0A288CFV0|A0A288CFV0_PIG Serine and arginine rich splicing factor 6 OS=Sus scrofa OX=9823 GN=SRSF6 PE=1 SV=2;tr|Q06AA0|Q06AA0_PIG SFRS6 OS=Sus scrofa OX=9823 GN=SRSF6 PE=1 SV=1;tr|A0A287BSU8|A0A287BSU8_PIG Serine and arginine rich splicing factor 4 OS=	4	4	4	4	4	4	4	4	4	4	12.1	35.464	305	30.573	12.1	12.1	12.1	12.1	541630	74789	133540	61209	57097	37322	25885	25569	27068			RNA binding [GO:0003723]
A1XQU9;A0A4X1SWA8;A0A5G2Q7Q1;F1SMQ1;A0A8W4FQ81	Small ribosomal subunit protein uS10 (40S ribosomal protein S20)	RPS20	A1XQU9;A0A4X1SWA8;A0A5G2Q7Q1;F1SMQ1	4;4;2;2;1	4;4;2;2;1	4;4;2;2;1	sp|A1XQU9|RS20_PIG Small ribosomal subunit protein uS10 OS=Sus scrofa OX=9823 GN=RPS20 PE=1 SV=1;tr|A0A4X1SWA8|A0A4X1SWA8_PIG Small ribosomal subunit protein uS10 OS=Sus scrofa OX=9823 GN=RPS20 PE=3 SV=1;tr|A0A5G2Q7Q1|A0A5G2Q7Q1_PIG Ribosomal protein S20 O	4	4	3	3	3	3	3	3	3	3	28.6	13.333	119	40.216	18.5	18.5	18.5	18.5	2704100	507250	827900	625930	359570	342250	317500	374080	265950	translation [GO:0006412]	cytoplasmic side of rough endoplasmic reticulum membrane [GO:0098556]; cytosolic small ribosomal subunit [GO:0022627]	RNA binding [GO:0003723]; structural constituent of ribosome [GO:0003735]	ssc:414395;
A0A8W4FLP9;I3L5T3	Fibrillarin	FBL	A0A8W4FLP9;I3L5T3	5;5	5;5	4;4	tr|A0A8W4FLP9|A0A8W4FLP9_PIG Fibrillarin OS=Sus scrofa OX=9823 GN=FBL PE=1 SV=1;tr|I3L5T3|I3L5T3_PIG Fibrillarin OS=Sus scrofa OX=9823 GN=FBL PE=1 SV=3	5	4	2	4	2	2	2	3	2	2	22.6	33.553	318	36.205	6.6	16.7	6.6	6.6	667640	44974	210150	27282	26225	57414	111460	22872	25853	methylation [GO:0032259]; rRNA processing [GO:0006364]		methyltransferase activity [GO:0008168]; RNA binding [GO:0003723]
I3LU08	Small ribosomal subunit protein uS9m (28S ribosomal protein S9, mitochondrial)	MRPS9	I3LU08	4	4	4	tr|I3LU08|I3LU08_PIG 28S ribosomal protein S9, mitochondrial OS=Sus scrofa OX=9823 GN=MRPS9 PE=1 SV=2	4	4	1	4	1	2	1	4	1	2	12.1	45.53	397	27.114	3	12.1	3	7.1	84983	2165.9	68579	4465.1	7245.8	1026.6	19879	1340.7	2332.4	translation [GO:0006412]	mitochondrial small ribosomal subunit [GO:0005763]; nucleolus [GO:0005730]	RNA binding [GO:0003723]; structural constituent of ribosome [GO:0003735]	ssc:100624945;
P62831	Large ribosomal subunit protein uL14 (60S ribosomal protein L23) (Ribosomal protein L17)	RPL23	P62831	4	4	4	sp|P62831|RL23_PIG Large ribosomal subunit protein uL14 OS=Sus scrofa OX=9823 GN=RPL23 PE=1 SV=1	4	4	3	3	2	3	3	3	2	3	29.3	14.865	140	28.091	23.6	23.6	17.9	23.6	3431100	420020	1068600	461520	327230	178170	352300	206940	260230	cellular response to actinomycin D [GO:0072717]; G1 to G0 transition [GO:0070314]; negative regulation of transcription by RNA polymerase II [GO:0000122]; negative regulation of ubiquitin-dependent protein catabolic process [GO:2000059]; positive regulation of cell population proliferation [GO:0008284]; positive regulation of gene expression [GO:0010628]; positive regulation of signal transductio…	cytoplasmic side of rough endoplasmic reticulum membrane [GO:0098556]; cytosolic large ribosomal subunit [GO:0022625]; large ribosomal subunit [GO:0015934]; nucleolus [GO:0005730]; nucleoplasm [GO:0005654]	large ribosomal subunit rRNA binding [GO:0070180]; structural constituent of ribosome [GO:0003735]; transcription coactivator binding [GO:0001223]; ubiquitin ligase inhibitor activity [GO:1990948]; ubiquitin protein ligase binding [GO:0031625]	ssc:414398;
Q06A98;A0A286ZI50	Serine/arginine-rich splicing factor 2 (Splicing component, 35 kDa) (Splicing factor SC35) (SC-35) (Splicing factor, arginine/serine-rich 2)	SRSF2 SFRS2	Q06A98	4;1	4;1	4;1	sp|Q06A98|SRSF2_PIG Serine/arginine-rich splicing factor 2 OS=Sus scrofa OX=9823 GN=SRSF2 PE=2 SV=1	4	4	3	4	3	4	3	4	3	4	18.1	25.448	221	35.815	14.9	18.1	10.4	18.1	1497900	49624	522810	17682	202800	21778	103410	9557.9	91075	mRNA processing [GO:0006397]; regulation of alternative mRNA splicing, via spliceosome [GO:0000381]; RNA splicing [GO:0008380]	cytosol [GO:0005829]; nuclear speck [GO:0016607]	RNA binding [GO:0003723]	ssc:768117;
A0A286ZJC3;A0A5G2QX96;A0A5G2R7R3;A0A8W4FFD6;A0A4X1UGE4;A0A287A8V1;F6Q625;A6M928;A0A5G2QMP7;A0A286ZUD0	ATP-dependent RNA helicase (EC 3.6.4.13)	EIF4A2	A0A286ZJC3;A0A5G2QX96;A0A5G2R7R3;A0A8W4FFD6;A0A4X1UGE4;A0A287A8V1;F6Q625;A6M928;A0A5G2QMP7;A0A286ZUD0	3;3;3;3;3;3;3;3;3;2	3;3;3;3;3;3;3;3;3;2	3;3;3;3;3;3;3;3;3;2	tr|A0A286ZJC3|A0A286ZJC3_PIG ATP-dependent RNA helicase OS=Sus scrofa OX=9823 GN=EIF4A2 PE=1 SV=2;tr|A0A5G2QX96|A0A5G2QX96_PIG ATP-dependent RNA helicase OS=Sus scrofa OX=9823 GN=EIF4A1 PE=1 SV=1;tr|A0A5G2R7R3|A0A5G2R7R3_PIG RNA helicase OS=Sus scrofa OX=9	3	3	2	1	2	2	2	1	2	2	11.2	35.401	312	20.27	7.1	2.6	7.1	7.1	189070	36446	67688	21629	39025	25806	29248	10514	20932			ATP binding [GO:0005524]; hydrolase activity [GO:0016787]; RNA binding [GO:0003723]; RNA helicase activity [GO:0003724]
A0A5G2R6I6;A0A286ZRL8;A0A5G2QPQ5;A0A287B5X3;A0A287AGF9	Nucleolar protein 58 (Nucleolar protein 5)	NOP58	A0A5G2R6I6;A0A286ZRL8;A0A5G2QPQ5;A0A287B5X3;A0A287AGF9	3;3;3;3;3	3;3;3;3;3	3;3;3;3;3	tr|A0A5G2R6I6|A0A5G2R6I6_PIG NOP58 ribonucleoprotein OS=Sus scrofa OX=9823 GN=NOP58 PE=1 SV=2;tr|A0A286ZRL8|A0A286ZRL8_PIG NOP58 ribonucleoprotein OS=Sus scrofa OX=9823 GN=NOP58 PE=1 SV=1;tr|A0A5G2QPQ5|A0A5G2QPQ5_PIG NOP58 ribonucleoprotein OS=Sus scrofa O	3	3	1	1	1	1	1	1	1	1	8.9	56.575	505	21.275	3	3	3.4	3	52761	1911.4	1637.1	713.7	4138.2	1765.8	583.06	889.64	3171	ribosome biogenesis [GO:0042254]	box C/D methylation guide snoRNP complex [GO:0031428]; nucleolus [GO:0005730]; small-subunit processome [GO:0032040]	snoRNA binding [GO:0030515]
A0A287A9H4	Heterogeneous nuclear ribonucleoprotein H2	HNRNPH2	A0A287A9H4	10	9	3	tr|A0A287A9H4|A0A287A9H4_PIG Heterogeneous nuclear ribonucleoprotein H2 OS=Sus scrofa OX=9823 GN=HNRNPH2 PE=1 SV=2	10	3	8	8	2	6	3	3	0	2	25.6	49.249	449	274.35	21.4	21.4	5.8	15.1	12410000	490870	2431300	13629	391660	145770	493980	5491.9	178740	regulation of RNA splicing [GO:0043484]	cytosol [GO:0005829]; nucleoplasm [GO:0005654]; ribonucleoprotein complex [GO:1990904]	RNA binding [GO:0003723]
D3K5N7;A0A287AFC3;A0A4X1VNV6	ELAV-like protein	ELAVL1	D3K5N7;A0A287AFC3;A0A4X1VNV6	3;3;2	3;3;2	3;3;2	tr|D3K5N7|D3K5N7_PIG ELAV-like protein OS=Sus scrofa OX=9823 GN=ELAVL1 PE=1 SV=1;tr|A0A287AFC3|A0A287AFC3_PIG ELAV-like protein OS=Sus scrofa OX=9823 GN=ELAVL1 PE=1 SV=2;tr|A0A4X1VNV6|A0A4X1VNV6_PIG ELAV like RNA binding protein 1 OS=Sus scrofa OX=9823 GN=	3	3	2	2	1	2	2	2	1	2	10.1	36.134	326	26.066	6.7	6.7	3.4	6.7	490720	36018	87241	44127	36692	30527	32072	33943	31487	3'-UTR-mediated mRNA stabilization [GO:0070935]; lncRNA-mediated post-transcriptional gene silencing [GO:0000512]; negative regulation of miRNA-mediated gene silencing [GO:0060965]; positive regulation of translation [GO:0045727]; protein homooligomerization [GO:0051260]; protein import into nucleus [GO:0006606]; regulation of stem cell population maintenance [GO:2000036]	cytoplasmic stress granule [GO:0010494]; cytoplasmic vesicle [GO:0031410]; cytosol [GO:0005829]; endoplasmic reticulum [GO:0005783]; glutamatergic synapse [GO:0098978]; nucleoplasm [GO:0005654]; postsynapse [GO:0098794]; ribonucleoprotein complex [GO:1990904]; sarcoplasm [GO:0016528]	double-stranded RNA binding [GO:0003725]; lncRNA binding [GO:0106222]; miRNA binding [GO:0035198]; mRNA 3'-UTR AU-rich region binding [GO:0035925]; protein homodimerization activity [GO:0042803]; protein kinase binding [GO:0019901]	ssc:100337681;
A0A8W4F789;A0A8W4FGX1;A0A287AG37;I3LPH5	G3BP stress granule assembly factor 2	G3BP2	A0A8W4F789;A0A8W4FGX1;A0A287AG37;I3LPH5	3;3;3;3	3;3;3;3	3;3;3;3	tr|A0A8W4F789|A0A8W4F789_PIG G3BP stress granule assembly factor 2 OS=Sus scrofa OX=9823 GN=G3BP2 PE=1 SV=1;tr|A0A8W4FGX1|A0A8W4FGX1_PIG G3BP stress granule assembly factor 2 OS=Sus scrofa OX=9823 GN=G3BP2 PE=1 SV=1;tr|A0A287AG37|A0A287AG37_PIG G3BP stress	3	3	3	3	3	1	3	3	3	1	9.4	43.489	381	32.69	9.4	9.4	9.4	3.4	619280	60638	430670	88314	39655	35631	94569	38927	45717			RNA binding [GO:0003723]
A0A287AG39;A0A4X1USC1;I3LBT8	Small nuclear ribonucleoprotein-associated protein	SNRPB	A0A287AG39;A0A4X1USC1;I3LBT8	3;3;3	3;3;3	3;3;3	tr|A0A287AG39|A0A287AG39_PIG Small nuclear ribonucleoprotein-associated protein OS=Sus scrofa OX=9823 GN=SNRPB PE=3 SV=1;tr|A0A4X1USC1|A0A4X1USC1_PIG Small nuclear ribonucleoprotein-associated protein OS=Sus scrofa OX=9823 GN=SNRPN PE=3 SV=1;tr|I3LBT8|I3LB	3	3	2	3	2	2	2	3	2	2	13	23.67	231	19.049	6.5	13	6.5	6.5	707700	60927	257060	109110	93383	36532	58162	55344	52320	mRNA splicing, via spliceosome [GO:0000398]	catalytic step 2 spliceosome [GO:0071013]; cytoplasm [GO:0005737]; U1 snRNP [GO:0005685]; U2 snRNP [GO:0005686]; U2-type prespliceosome [GO:0071004]; U4 snRNP [GO:0005687]; U4/U6 x U5 tri-snRNP complex [GO:0046540]; U5 snRNP [GO:0005682]	RNA binding [GO:0003723]; snRNP binding [GO:0070990]
A0A287AJB4;A0A287AGI3;A0A4X1TFK9;A0A480VX84	Splicing factor U2AF 35 kDa subunit isoform X1 (U2 small nuclear RNA auxiliary factor 1)	U2AF1	A0A287AJB4;A0A287AGI3	3;2;1;1	3;2;1;1	3;2;1;1	tr|A0A287AJB4|A0A287AJB4_PIG Splicing factor U2AF 35 kDa subunit isoform X1 OS=Sus scrofa OX=9823 GN=U2AF1 PE=4 SV=1;tr|A0A287AGI3|A0A287AGI3_PIG U2 small nuclear RNA auxiliary factor 1 OS=Sus scrofa OX=9823 GN=U2AF1 PE=4 SV=1	3	3	2	3	3	2	2	3	3	2	12.6	27.815	239	32.909	8.8	12.6	12.6	8.8	934640	68828	301950	215530	41514	33854	64079	94155	19444	mRNA splicing, via spliceosome [GO:0000398]	catalytic step 2 spliceosome [GO:0071013]; nuclear speck [GO:0016607]; U2AF complex [GO:0089701]	RNA binding [GO:0003723]; RS domain binding [GO:0050733]; zinc ion binding [GO:0008270]
F1RX64;A0A5G2RE42;A0A287BLU9;A0A5G2Q7V7;A0A5G2QJ34	RNA binding protein, mRNA processing factor (RNA-binding protein with multiple splicing isoform A)	RBPMS	F1RX64;A0A5G2RE42;A0A287BLU9;A0A5G2Q7V7;A0A5G2QJ34	3;3;3;3;2	3;3;3;3;2	3;3;3;3;2	tr|F1RX64|F1RX64_PIG RNA binding protein, mRNA processing factor OS=Sus scrofa OX=9823 GN=RBPMS PE=1 SV=3;tr|A0A5G2RE42|A0A5G2RE42_PIG RNA binding protein, mRNA processing factor OS=Sus scrofa OX=9823 GN=RBPMS PE=1 SV=1;tr|A0A287BLU9|A0A287BLU9_PIG RNA bin	3	3	1	1	2	1	1	1	2	1	14.8	21.829	196	21.692	7.7	7.7	13.3	7.7	253030	30408	11253	39305	3275.3	21870	4336.4	20827	3117.5			mRNA binding [GO:0003729]
I3LB64;A0A4X1SJ12	Nucleolar protein 56 (Nucleolar protein 5A)	NOP56	I3LB64;A0A4X1SJ12	3;3	3;3	3;3	tr|I3LB64|I3LB64_PIG Nucleolar protein 56 OS=Sus scrofa OX=9823 GN=NOP56 PE=1 SV=3;tr|A0A4X1SJ12|A0A4X1SJ12_PIG Nucleolar protein 56 OS=Sus scrofa OX=9823 GN=NOP56 PE=3 SV=1	3	3	2	3	2	1	2	3	2	1	5.8	63.243	570	17.982	3.2	5.8	4	1.8	72106	4618	42805	5035.4	2293.7	2741.1	5633.7	4177.9	2843.5	ribosome biogenesis [GO:0042254]	box C/D methylation guide snoRNP complex [GO:0031428]; nucleolus [GO:0005730]; small-subunit processome [GO:0032040]	snoRNA binding [GO:0030515]
F1RYZ5;A0A4X1T0H0;P53027	Ribosomal protein	RPL10A	F1RYZ5;A0A4X1T0H0;P53027	3;3;2	3;3;2	3;3;2	tr|F1RYZ5|F1RYZ5_PIG Ribosomal protein OS=Sus scrofa OX=9823 GN=RPL10A PE=1 SV=3;tr|A0A4X1T0H0|A0A4X1T0H0_PIG Ribosomal protein OS=Sus scrofa OX=9823 GN=RPL10A PE=3 SV=1;sp|P53027|RL10A_PIG Large ribosomal subunit protein uL1 (Fragment) OS=Sus scrofa OX=98	3	3	2	3	2	2	2	3	2	2	14.6	25.003	219	27.976	7.3	14.6	7.3	7.3	638300	115870	331080	58827	132530	67870	102000	12995	78103	translation [GO:0006412]	cytosolic large ribosomal subunit [GO:0022625]	RNA binding [GO:0003723]; structural constituent of ribosome [GO:0003735]
F1RWS8;A0A8D0P4U3;A0A5G2R5J9;A0A4X1U3W9;A0A5G2R0B7;A0A5G2QJ51;A0A287BJ11;A0A5G2QQ73	Small nuclear ribonucleoprotein polypeptide A'	SNRPA1	F1RWS8;A0A8D0P4U3;A0A5G2R5J9;A0A4X1U3W9;A0A5G2R0B7;A0A5G2QJ51	3;3;3;3;3;3;1;1	3;3;3;3;3;3;1;1	3;3;3;3;3;3;1;1	tr|F1RWS8|F1RWS8_PIG Small nuclear ribonucleoprotein polypeptide A OS=Sus scrofa OX=9823 GN=SNRPA1 PE=1 SV=2;tr|A0A8D0P4U3|A0A8D0P4U3_PIG Small nuclear ribonucleoprotein polypeptide A OS=Sus scrofa OX=9823 GN=SNRPA1 PE=3 SV=1;tr|A0A5G2R5J9|A0A5G2R5J9_PIG	3	3	2	3	2	3	2	3	2	3	14.5	26.006	235	19.725	9.4	14.5	8.5	14.5	230000	26868	79891	18317	23831	12560	22098	9262.9	16908	mRNA splicing, via spliceosome [GO:0000398]	spliceosomal complex [GO:0005681]	U2 snRNA binding [GO:0030620]
A0A4X1VF00	RNA-binding protein 3 (RNA-binding motif protein 3)	RBM3	A0A4X1VF00	3	3	3	tr|A0A4X1VF00|A0A4X1VF00_PIG RNA binding motif protein 3 OS=Sus scrofa OX=9823 GN=RBM3 PE=4 SV=1	3	3	3	3	3	3	3	3	3	3	21.3	16.879	155	70.763	21.3	21.3	21.3	21.3	1299500	120930	556540	167090	239220	48214	92348	58066	103030	positive regulation of mRNA splicing, via spliceosome [GO:0048026]; regulation of translation [GO:0006417]	cytoplasm [GO:0005737]; nucleoplasm [GO:0005654]; spliceosomal complex [GO:0005681]	ribosomal large subunit binding [GO:0043023]; RNA binding [GO:0003723]
A0A8W4FF21;A0A4X1W2B6;A0A8W4FEX7;A0A8W4F8S1;A0A4X1TYR3;A0A8W4FHM5	40S ribosomal protein S27	LOC110262272	A0A8W4FF21;A0A4X1W2B6;A0A8W4FEX7;A0A8W4F8S1;A0A4X1TYR3	3;3;2;2;2;1	3;3;2;2;2;1	3;3;2;2;2;1	tr|A0A8W4FF21|A0A8W4FF21_PIG 40S ribosomal protein S27 OS=Sus scrofa OX=9823 GN=LOC110262272 PE=3 SV=1;tr|A0A4X1W2B6|A0A4X1W2B6_PIG 40S ribosomal protein S27 OS=Sus scrofa OX=9823 GN=RPS27 PE=1 SV=1;tr|A0A8W4FEX7|A0A8W4FEX7_PIG 40S ribosomal protein S27 OS	3	3	2	3	3	3	2	3	3	3	38.1	9.6212	84	23.897	22.6	38.1	38.1	38.1	1863700	141530	439240	201170	186560	83271	143970	145600	147900	ribosomal small subunit assembly [GO:0000028]; translation [GO:0006412]	cytosolic small ribosomal subunit [GO:0022627]	RNA binding [GO:0003723]; structural constituent of ribosome [GO:0003735]; zinc ion binding [GO:0008270]
A0A5G2QQJ2;A0A8D1JLM4;A0A8D1JLL4	Negative elongation factor E (RNA-binding protein RD)	NELFE	A0A5G2QQJ2;A0A8D1JLM4;A0A8D1JLL4	3;3;3	3;3;3	3;3;3	tr|A0A5G2QQJ2|A0A5G2QQJ2_PIG Negative elongation factor E OS=Sus scrofa OX=9823 GN=NELFE PE=1 SV=1;tr|A0A8D1JLM4|A0A8D1JLM4_PIG Negative elongation factor complex member E OS=Sus scrofa OX=9823 GN=NELFE PE=4 SV=1;tr|A0A8D1JLL4|A0A8D1JLL4_PIG Negative elong	3	3	1	3	1	1	1	3	1	1	13.5	42.905	378	42.943	4.8	13.5	4.8	4.8	135750	7691.5	55340	7642.5	4793.7	10222	9736.3	8402.8	6423.4	regulation of DNA-templated transcription [GO:0006355]	chromosome [GO:0005694]; NELF complex [GO:0032021]	RNA binding [GO:0003723]; translation elongation factor activity [GO:0003746]
A0A5G2RKP2;A0A5G2RNP2;F1SD97;A0A287BRE0;A0A5G2QQL7	Phenylalanine--tRNA ligase alpha subunit (EC 6.1.1.20) (Phenylalanyl-tRNA synthetase alpha subunit)	FARSA	A0A5G2RKP2;A0A5G2RNP2;F1SD97;A0A287BRE0;A0A5G2QQL7	3;3;3;2;2	3;3;3;2;2	3;3;3;2;2	tr|A0A5G2RKP2|A0A5G2RKP2_PIG phenylalanine--tRNA ligase OS=Sus scrofa OX=9823 GN=FARSA PE=1 SV=1;tr|A0A5G2RNP2|A0A5G2RNP2_PIG phenylalanine--tRNA ligase OS=Sus scrofa OX=9823 GN=FARSA PE=1 SV=1;tr|F1SD97|F1SD97_PIG phenylalanine--tRNA ligase OS=Sus scrofa	3	3	2	2	3	2	2	2	3	2	6.8	53.777	474	26.126	4.6	4.4	6.8	4.6	306230	49036	53079	70435	26264	22839	11290	24440	15666	phenylalanyl-tRNA aminoacylation [GO:0006432]	cytoplasm [GO:0005737]	ATP binding [GO:0005524]; metal ion binding [GO:0046872]; phenylalanine-tRNA ligase activity [GO:0004826]; tRNA binding [GO:0000049]
A0A5S6HMS9;Q06AT9;F1RUT1;A0A8W4FCY8;A0A8W4FIS0;A0A4X1TGW5;A0A5G2Q937	RNA binding motif protein 4B	RBM4B	A0A5S6HMS9;Q06AT9;F1RUT1;A0A8W4FCY8;A0A8W4FIS0	3;3;3;3;3;1;1	3;3;3;3;3;1;1	3;3;3;3;3;1;1	tr|A0A5S6HMS9|A0A5S6HMS9_PIG RNA binding motif protein 4B OS=Sus scrofa OX=9823 GN=RBM4B PE=1 SV=2;sp|Q06AT9|RBM4B_PIG RNA-binding protein 4B OS=Sus scrofa OX=9823 GN=RBM4B PE=2 SV=1;tr|F1RUT1|F1RUT1_PIG RNA binding motif protein 4 OS=Sus scrofa OX=9823 GN	3	3	1	2	1	1	1	2	1	1	9.9	39.585	355	18.471	2.5	7	2.5	2.5	104550	6603.9	7589.5	6728.3	3193.6	8062.1	2428.2	4505.1	3127.7	mRNA processing [GO:0006397]; RNA splicing [GO:0008380]	nucleolus [GO:0005730]	RNA binding [GO:0003723]; zinc ion binding [GO:0008270]
A0A8D0TVT9;Q0MVN8;Q19QT8	Quinone oxidoreductase (EC 1.6.5.5) (NADPH:quinone reductase) (Zeta-crystallin)	CRYZ	A0A8D0TVT9;Q0MVN8;Q19QT8	3;3;3	3;3;3	3;3;3	tr|A0A8D0TVT9|A0A8D0TVT9_PIG Crystallin zeta OS=Sus scrofa OX=9823 GN=CRYZ PE=3 SV=1;sp|Q0MVN8|QOR_PIG Quinone oxidoreductase OS=Sus scrofa OX=9823 GN=CRYZ PE=2 SV=1;tr|Q19QT8|Q19QT8_PIG Crystallin zeta OS=Sus scrofa OX=9823 GN=CRYZ PE=2 SV=1	3	3	2	3	1	3	2	3	1	3	10.5	31.62	296	39.703	6.4	10.5	2.7	10.5	975110	77823	137420	30363	104940	45304	33084	28111	60031		cytoplasm [GO:0005737]	oxidoreductase activity [GO:0016491]; RNA binding [GO:0003723]; zinc ion binding [GO:0008270]
A0A8W4F9P0;A0A8D0UXS6	TAR DNA-binding protein 43	TARDBP	A0A8W4F9P0;A0A8D0UXS6	3;3	3;3	3;3	tr|A0A8W4F9P0|A0A8W4F9P0_PIG TAR DNA binding protein OS=Sus scrofa OX=9823 GN=TARDBP PE=1 SV=1;tr|A0A8D0UXS6|A0A8D0UXS6_PIG TAR DNA-binding protein 43 OS=Sus scrofa OX=9823 GN=TARDBP PE=4 SV=1	3	3	2	3	2	1	2	3	2	1	9.5	33.328	295	18.684	5.8	9.5	5.8	2.7	285780	22247	98930	20136	14392	12541	24663	10033	12698	mRNA processing [GO:0006397]; RNA splicing [GO:0008380]	nucleus [GO:0005634]	RNA binding [GO:0003723]
A0A8W4FAT6	Poly(rC) binding protein 1	PCBP1	A0A8W4FAT6	6	3	3	tr|A0A8W4FAT6|A0A8W4FAT6_PIG Poly(rC) binding protein 1 OS=Sus scrofa OX=9823 GN=PCBP1 PE=1 SV=1	6	3	5	6	5	5	2	3	2	2	23.3	33.931	322	18.797	18.3	23.3	18.3	18.3	702220	61160	145150	170430	43136	27601	33810	88428	19887	positive regulation of transcription by RNA polymerase II [GO:0045944]; viral RNA genome replication [GO:0039694]	cytoplasm [GO:0005737]; cytoplasmic ribonucleoprotein granule [GO:0036464]; cytosol [GO:0005829]; nuclear speck [GO:0016607]; nucleoplasm [GO:0005654]; nucleus [GO:0005634]	DNA-binding transcription factor activity, RNA polymerase II-specific [GO:0000981]; mRNA binding [GO:0003729]; sequence-specific single stranded DNA binding [GO:0098847]; single-stranded DNA binding [GO:0003697]
Q95342;A0A900RBU1;A0A4X1W0P1;A0A5G2QVU1	Large ribosomal subunit protein eL18 (60S ribosomal protein L18)	RPL18	Q95342;A0A900RBU1;A0A4X1W0P1;A0A5G2QVU1	3;3;2;2	3;3;2;2	3;3;2;2	sp|Q95342|RL18_PIG Large ribosomal subunit protein eL18 OS=Sus scrofa OX=9823 GN=RPL18 PE=1 SV=4;tr|A0A900RBU1|A0A900RBU1_PIG Large ribosomal subunit protein eL18 OS=Sus scrofa OX=9823 GN=RPL18 PE=3 SV=1;tr|A0A4X1W0P1|A0A4X1W0P1_PIG Large ribosomal subunit	3	3	2	3	2	2	2	3	2	2	16.9	22.304	195	20.061	10.3	16.9	10.3	10.3	250240	32540	95810	38531	48825	21986	23524	20273	32795	cytoplasmic translation [GO:0002181]	cytosolic large ribosomal subunit [GO:0022625]; rough endoplasmic reticulum [GO:0005791]	RNA binding [GO:0003723]; structural constituent of ribosome [GO:0003735]
F1RHH8	Pre-mRNA-processing-splicing factor 8 (Splicing factor Prp8)	PRPF8	F1RHH8	3	3	3	tr|F1RHH8|F1RHH8_PIG Pre-mRNA processing factor 8 OS=Sus scrofa OX=9823 GN=PRPF8 PE=1 SV=3	3	3	1	2	1	1	1	2	1	1	1.3	273.6	2335	24.971	0.5	0.9	0.5	0.5	100280	13618	40022	14376	6013.5	13867	14715	12110	6173.7	spliceosomal tri-snRNP complex assembly [GO:0000244]	catalytic step 2 spliceosome [GO:0071013]; nuclear speck [GO:0016607]; U2-type catalytic step 1 spliceosome [GO:0071006]; U2-type catalytic step 2 spliceosome [GO:0071007]; U2-type precatalytic spliceosome [GO:0071005]; U4/U6 x U5 tri-snRNP complex [GO:0046540]; U5 snRNP [GO:0005682]	K63-linked polyubiquitin modification-dependent protein binding [GO:0070530]; metallopeptidase activity [GO:0008237]; pre-mRNA intronic binding [GO:0097157]; U1 snRNA binding [GO:0030619]; U2 snRNA binding [GO:0030620]; U5 snRNA binding [GO:0030623]; U6 snRNA binding [GO:0017070]
F2Z567;K7GNY4;A0A5K1VDT5;A0A5G2R4W2	Large ribosomal subunit protein uL2 (60S ribosomal protein L8)	RPL8	F2Z567;K7GNY4;A0A5K1VDT5;A0A5G2R4W2	3;2;2;2	3;2;2;2	3;2;2;2	tr|F2Z567|F2Z567_PIG Large ribosomal subunit protein uL2 OS=Sus scrofa OX=9823 GN=RPL8 PE=1 SV=1;tr|K7GNY4|K7GNY4_PIG Large ribosomal subunit protein uL2 OS=Sus scrofa OX=9823 GN=RPL8 PE=1 SV=3;tr|A0A5K1VDT5|A0A5K1VDT5_PIG Large ribosomal subunit protein u	3	3	3	3	3	3	3	3	3	3	13.6	28.024	257	43.858	13.6	13.6	13.6	13.6	947740	151740	467610	133200	136070	57499	70641	42349	57522	cytoplasmic translation [GO:0002181]	cytosolic large ribosomal subunit [GO:0022625]; intracellular membrane-bounded organelle [GO:0043231]; organelle membrane [GO:0031090]	RNA binding [GO:0003723]; structural constituent of ribosome [GO:0003735]	ssc:100154456;
F2Z5Q9;A0A4X1SMQ2	Nuclear cap-binding protein subunit 2 (20 kDa nuclear cap-binding protein)	NCBP2	F2Z5Q9	3;1	3;1	3;1	tr|F2Z5Q9|F2Z5Q9_PIG Nuclear cap-binding protein subunit 2 OS=Sus scrofa OX=9823 GN=NCBP2 PE=1 SV=1	3	3	3	3	3	3	3	3	3	3	17.3	18.001	156	47.838	17.3	17.3	17.3	17.3	1488000	103350	188020	89252	124590	51149	45378	35983	57940	histone mRNA metabolic process [GO:0008334]; mRNA cis splicing, via spliceosome [GO:0045292]; mRNA export from nucleus [GO:0006406]; mRNA splicing, via spliceosome [GO:0000398]; mRNA transcription by RNA polymerase II [GO:0042789]; nuclear-transcribed mRNA catabolic process, nonsense-mediated decay [GO:0000184]; positive regulation of mRNA 3'-end processing [GO:0031442]; regulation of translation…	ciliary basal body [GO:0036064]; cytosol [GO:0005829]; nuclear cap binding complex [GO:0005846]; nucleoplasm [GO:0005654]	mRNA binding [GO:0003729]; RNA 7-methylguanosine cap binding [GO:0000340]; RNA cap binding [GO:0000339]; snRNA binding [GO:0017069]	ssc:100156513;
I3LG95;I3LQ47;F1SLN0	ATP-dependent RNA helicase DHX29 (EC 3.6.4.13) (DEAH box protein 29)	DHX29	I3LG95;I3LQ47	3;3;1	3;3;1	3;3;1	tr|I3LG95|I3LG95_PIG ATP-dependent RNA helicase DHX29 OS=Sus scrofa OX=9823 GN=DHX29 PE=1 SV=3;tr|I3LQ47|I3LQ47_PIG ATP-dependent RNA helicase DHX29 OS=Sus scrofa OX=9823 GN=DHX29 PE=1 SV=2	3	3	1	3	1	1	1	3	1	1	2.8	157.01	1384	17.726	0.9	2.8	0.9	0.9	94532	8116.2	28350	8054.9	2556.6	6500.9	6877.5	5607.1	2750.2	formation of translation preinitiation complex [GO:0001731]; positive regulation of translational initiation [GO:0045948]; ribosome assembly [GO:0042255]	cytosolic small ribosomal subunit [GO:0022627]; eukaryotic 43S preinitiation complex [GO:0016282]	ATP binding [GO:0005524]; ATP hydrolysis activity [GO:0016887]; helicase activity [GO:0004386]; ribosomal small subunit binding [GO:0043024]; RNA binding [GO:0003723]; RNA helicase activity [GO:0003724]; translation activator activity [GO:0008494]; translation initiation factor activity [GO:0003743]
A0A286ZL26;A0A8W4FIL7;F2Z546;A0A8W4FNK1	Ribosomal protein L19	RPL19	A0A286ZL26;A0A8W4FIL7;F2Z546;A0A8W4FNK1	2;2;2;1	2;2;2;1	2;2;2;1	tr|A0A286ZL26|A0A286ZL26_PIG Ribosomal protein L19 OS=Sus scrofa OX=9823 GN=RPL19 PE=1 SV=1;tr|A0A8W4FIL7|A0A8W4FIL7_PIG Ribosomal protein L19 OS=Sus scrofa OX=9823 GN=RPL19 PE=1 SV=1;tr|F2Z546|F2Z546_PIG Large ribosomal subunit protein eL19 OS=Sus scrofa	2	2	1	2	2	2	1	2	2	2	14.9	20.92	175	30.657	5.1	14.9	14.9	14.9	519850	54326	179740	75059	70511	43345	57769	62831	58839	translation [GO:0006412]	cytosolic large ribosomal subunit [GO:0022625]	RNA binding [GO:0003723]; structural constituent of ribosome [GO:0003735]
A0A286ZW72;I3LIZ8;A1XQU3;A0A4X1TRI7	Large ribosomal subunit protein eL14 (60S ribosomal protein L14)	RPL14	A0A286ZW72;I3LIZ8;A1XQU3;A0A4X1TRI7	2;2;2;2	2;2;2;2	2;2;2;2	tr|A0A286ZW72|A0A286ZW72_PIG Large ribosomal subunit protein eL14 OS=Sus scrofa OX=9823 GN=RPL14 PE=3 SV=2;tr|I3LIZ8|I3LIZ8_PIG Large ribosomal subunit protein eL14 OS=Sus scrofa OX=9823 GN=LOC100739087 PE=3 SV=1;sp|A1XQU3|RL14_PIG Large ribosomal subunit	2	2	1	2	2	1	1	2	2	1	10.9	23.039	211	13.529	5.2	10.9	10.9	5.2	1010600	48278	223320	80210	55059	79824	55670	65648	91784	translation [GO:0006412]	intracellular membrane-bounded organelle [GO:0043231]; organelle membrane [GO:0031090]; ribonucleoprotein complex [GO:1990904]; ribosome [GO:0005840]	RNA binding [GO:0003723]; structural constituent of ribosome [GO:0003735]
A0A287A8T0;A0A4X1UMZ5;A0A8W4FHN2	Large ribosomal subunit protein uL30 (60S ribosomal protein L7)	RPL7	A0A287A8T0;A0A4X1UMZ5;A0A8W4FHN2	2;2;2	2;2;2	2;2;2	tr|A0A287A8T0|A0A287A8T0_PIG Large ribosomal subunit protein uL30 OS=Sus scrofa OX=9823 GN=RPL7 PE=1 SV=2;tr|A0A4X1UMZ5|A0A4X1UMZ5_PIG Large ribosomal subunit protein uL30 OS=Sus scrofa OX=9823 GN=RPL7 PE=1 SV=1;tr|A0A8W4FHN2|A0A8W4FHN2_PIG Large ribosomal	2	2	2	2	2	2	2	2	2	2	7.2	29.251	249	11.911	7.2	7.2	7.2	7.2	230260	30880	110870	24352	46309	26646	36485	12377	35796	maturation of LSU-rRNA from tricistronic rRNA transcript (SSU-rRNA, 5.8S rRNA, LSU-rRNA) [GO:0000463]	cytoplasm [GO:0005737]; ribonucleoprotein complex [GO:1990904]; ribosome [GO:0005840]	RNA binding [GO:0003723]; structural constituent of ribosome [GO:0003735]
A0A287ACS0	LUC7 like 3 pre-mRNA splicing factor	LUC7L3	A0A287ACS0	2	2	2	tr|A0A287ACS0|A0A287ACS0_PIG LUC7 like 3 pre-mRNA splicing factor OS=Sus scrofa OX=9823 GN=LUC7L3 PE=1 SV=1	2	2	1	2	1	1	1	2	1	1	9	42.559	356	19.083	5.1	9	5.1	5.1	42768	3220.1	16789	3476.1	1579	2770.2	6681.1	2617.9	1947.8	mRNA splice site recognition [GO:0006376]	nuclear speck [GO:0016607]; U1 snRNP [GO:0005685]; U2-type prespliceosome [GO:0071004]	mRNA binding [GO:0003729]
A0A4X1VP46;P62844;A0A287AMU5;A0A4X1VTH3	40S ribosomal protein S15	RPS15	A0A4X1VP46;P62844;A0A287AMU5;A0A4X1VTH3	2;2;2;2	2;2;2;2	2;2;2;2	tr|A0A4X1VP46|A0A4X1VP46_PIG Small ribosomal subunit protein uS19 OS=Sus scrofa OX=9823 GN=RPS15 PE=3 SV=1;sp|P62844|RS15_PIG Small ribosomal subunit protein uS19 OS=Sus scrofa OX=9823 GN=RPS15 PE=1 SV=2;tr|A0A287AMU5|A0A287AMU5_PIG Small ribosomal subunit	2	2	1	2	1	1	1	2	1	1	9.1	16.84	143	12.021	8.4	9.1	8.4	8.4	222150	12330	160090	16169	13524	8282.1	77802	8626.3	8709.6	translation [GO:0006412]	small ribosomal subunit [GO:0015935]	RNA binding [GO:0003723]; structural constituent of ribosome [GO:0003735]
I3LP78;A0A287AW71	Large ribosomal subunit protein uL6 (60S ribosomal protein L9)	RPL9	I3LP78;A0A287AW71	2;2	2;2	2;2	tr|I3LP78|I3LP78_PIG Large ribosomal subunit protein uL6 OS=Sus scrofa OX=9823 GN=RPL9 PE=1 SV=1;tr|A0A287AW71|A0A287AW71_PIG Large ribosomal subunit protein uL6 OS=Sus scrofa OX=9823 PE=3 SV=1	2	2	1	2	1	1	1	2	1	1	10.9	21.863	192	11.86	5.2	10.9	5.2	5.2	124510	12332	68464	20374	23335	12256	25272	18058	22555	cytoplasmic translation [GO:0002181]	cytosolic large ribosomal subunit [GO:0022625]	rRNA binding [GO:0019843]; structural constituent of ribosome [GO:0003735]	ssc:100627537;
F1S3B9;A0A4X1SFX8;A0A287AFD4	Zinc finger protein 346	ZNF346	F1S3B9;A0A4X1SFX8;A0A287AFD4	2;2;1	2;2;1	2;2;1	tr|F1S3B9|F1S3B9_PIG Zinc finger protein 346 OS=Sus scrofa OX=9823 GN=ZNF346 PE=4 SV=2;tr|A0A4X1SFX8|A0A4X1SFX8_PIG Zinc finger protein 346 OS=Sus scrofa OX=9823 GN=ZNF346 PE=4 SV=1;tr|A0A287AFD4|A0A287AFD4_PIG Zinc finger protein 346 OS=Sus scrofa OX=9823	2	2	1	1	2	1	1	1	2	1	8.1	34.802	310	12.283	4.2	4.2	8.1	4.2	92389	2470.5	5246.6	4758.1	2180	3117.7	2290.9	2321.6	2335.9		cytoplasm [GO:0005737]; nucleolus [GO:0005730]; nucleoplasm [GO:0005654]	double-stranded RNA binding [GO:0003725]; enzyme binding [GO:0019899]; miRNA binding [GO:0035198]; zinc ion binding [GO:0008270]
A0A4X1SJX5	Small nuclear ribonucleoprotein F (Sm protein F)	SNRPF	A0A4X1SJX5	2	2	2	tr|A0A4X1SJX5|A0A4X1SJX5_PIG Sm protein F OS=Sus scrofa OX=9823 GN=SNRPF PE=3 SV=1	2	2	2	2	2	2	2	2	2	2	24.4	9.7251	86	53.814	24.4	24.4	24.4	24.4	397490	56657	198310	57092	38845	25877	37654	23050	16229	mRNA splicing, via spliceosome [GO:0000398]; spliceosomal snRNP assembly [GO:0000387]	catalytic step 2 spliceosome [GO:0071013]; cytosol [GO:0005829]; methylosome [GO:0034709]; pICln-Sm protein complex [GO:0034715]; SMN-Sm protein complex [GO:0034719]; U1 snRNP [GO:0005685]; U12-type spliceosomal complex [GO:0005689]; U2-type catalytic step 2 spliceosome [GO:0071007]; U2-type precatalytic spliceosome [GO:0071005]; U4 snRNP [GO:0005687]; U4/U6 x U5 tri-snRNP complex [GO:0046540]; U…	RNA binding [GO:0003723]	ssc:100155855;
A0A4X1W4V1;F2Z5V3;A0A286ZLE8;A0A287AJR4	NHP2-like protein 1	SNU13	A0A4X1W4V1;F2Z5V3;A0A286ZLE8;A0A287AJR4	2;2;1;1	2;2;1;1	2;2;1;1	tr|A0A4X1W4V1|A0A4X1W4V1_PIG NHP2-like protein 1 OS=Sus scrofa OX=9823 GN=SNU13 PE=3 SV=1;tr|F2Z5V3|F2Z5V3_PIG NHP2-like protein 1 OS=Sus scrofa OX=9823 GN=SNU13 PE=3 SV=2;tr|A0A286ZLE8|A0A286ZLE8_PIG Ribosomal protein eL8/eL30/eS12/Gadd45 domain-containin	2	2	1	1	1	1	1	1	1	1	18.8	14.173	128	16.932	9.4	9.4	9.4	9.4	255340	18009	3136.7	12511	9827.7	16613	8270.5	10471	9865.8	mRNA splicing, via spliceosome [GO:0000398]; ribosome biogenesis [GO:0042254]	nucleolus [GO:0005730]; U4/U6 x U5 tri-snRNP complex [GO:0046540]	RNA binding [GO:0003723]	ssc:100155420;
A0A5G2RGR9;F1S187	TATA-box binding protein associated factor 15	TAF15	A0A5G2RGR9;F1S187	4;2	2;2	2;2	tr|A0A5G2RGR9|A0A5G2RGR9_PIG TATA-box binding protein associated factor 15 OS=Sus scrofa OX=9823 GN=TAF15 PE=1 SV=1;tr|F1S187|F1S187_PIG TATA-box binding protein associated factor 15 OS=Sus scrofa OX=9823 GN=TAF15 PE=4 SV=4	4	2	2	4	2	2	0	2	0	0	9.8	62.256	600	15.077	3.8	9.8	3.8	3.8	30522	0	30522	0	0	0	0	0	0	mRNA stabilization [GO:0048255]; regulation of DNA-templated transcription [GO:0006355]; RNA splicing [GO:0008380]	cytoplasm [GO:0005737]; nucleoplasm [GO:0005654]; nucleus [GO:0005634]	mRNA 3'-UTR binding [GO:0003730]; RNA binding [GO:0003723]; transcription coregulator activity [GO:0003712]; zinc ion binding [GO:0008270]
A0A8D0MLF8;Q95307	Large ribosomal subunit protein uL13 (60S ribosomal protein L13a)	RPL13A	A0A8D0MLF8;Q95307	2;1	2;1	2;1	tr|A0A8D0MLF8|A0A8D0MLF8_PIG Large ribosomal subunit protein uL13 OS=Sus scrofa OX=9823 GN=RPL13A PE=3 SV=1;sp|Q95307|RL13A_PIG Large ribosomal subunit protein uL13 (Fragment) OS=Sus scrofa OX=9823 GN=RPL13A PE=2 SV=2	2	2	2	2	2	2	2	2	2	2	10.2	21.725	187	15.587	10.2	10.2	10.2	10.2	299240	59726	94817	66744	49737	37818	25198	33846	33467	cellular response to type II interferon [GO:0071346]; negative regulation of formation of translation preinitiation complex [GO:1901194]; negative regulation of translation [GO:0017148]; translation [GO:0006412]	cytosolic large ribosomal subunit [GO:0022625]; GAIT complex [GO:0097452]; ribosome [GO:0005840]	mRNA binding [GO:0003729]; structural constituent of ribosome [GO:0003735]
A0A8W4FFA0	LSM12 homolog	LSM12	A0A8W4FFA0	2	2	2	tr|A0A8W4FFA0|A0A8W4FFA0_PIG LSM12 homolog OS=Sus scrofa OX=9823 GN=LSM12 PE=1 SV=1	2	2	2	2	2	2	2	2	2	2	11.3	21.701	195	12.942	11.3	11.3	11.3	11.3	106040	16007	56453	13686	19898	8910.4	13118	5874.7	12158		cytoplasm [GO:0005737]	RNA binding [GO:0003723]
P49171;A0A8W4FIS8	Small ribosomal subunit protein eS26 (40S ribosomal protein S26)	RPS26	P49171;A0A8W4FIS8	2;2	2;2	2;2	sp|P49171|RS26_PIG Small ribosomal subunit protein eS26 OS=Sus scrofa OX=9823 GN=RPS26 PE=1 SV=4;tr|A0A8W4FIS8|A0A8W4FIS8_PIG 40S ribosomal protein S26 OS=Sus scrofa OX=9823 GN=RPS26 PE=3 SV=1	2	2	1	1	1	1	1	1	1	1	20.9	13.015	115	16.742	7.8	7.8	7.8	7.8	262430	65033	105590	48339	23096	38378	46044	15483	15640	cytoplasmic translation [GO:0002181]	cytoplasmic side of rough endoplasmic reticulum membrane [GO:0098556]; cytosolic small ribosomal subunit [GO:0022627]; ribosome [GO:0005840]	mRNA binding [GO:0003729]; structural constituent of ribosome [GO:0003735]	ssc:100037997;
F1S6R1;A0A8W4FM31;A0A287AK75;A0A287A085;A0A286ZNG8	Cold-inducible RNA-binding protein (Glycine-rich RNA-binding protein CIRP)	CIRBP	F1S6R1;A0A8W4FM31;A0A287AK75;A0A287A085;A0A286ZNG8	2;1;1;1;1	2;1;1;1;1	2;1;1;1;1	tr|F1S6R1|F1S6R1_PIG Cold-inducible RNA-binding protein OS=Sus scrofa OX=9823 GN=CIRBP PE=1 SV=1;tr|A0A8W4FM31|A0A8W4FM31_PIG Cold inducible RNA binding protein OS=Sus scrofa OX=9823 GN=CIRBP PE=1 SV=1;tr|A0A287AK75|A0A287AK75_PIG Cold-inducible RNA-bindin	2	2	2	2	2	2	2	2	2	2	12.8	18.607	172	53.965	12.8	12.8	12.8	12.8	1090200	64653	462580	155280	115800	42745	135160	83305	86705		cytoplasm [GO:0005737]; nucleoplasm [GO:0005654]	RNA binding [GO:0003723]
F1SGS7	RNA cytidine acetyltransferase (EC 2.3.1.-) (18S rRNA cytosine acetyltransferase) (N-acetyltransferase 10)	NAT10	F1SGS7	2	2	2	tr|F1SGS7|F1SGS7_PIG RNA cytidine acetyltransferase OS=Sus scrofa OX=9823 GN=NAT10 PE=3 SV=2	2	2	2	1	1	1	2	1	1	1	2.4	115.92	1026	20.986	2.4	1.5	1.5	1.5	58798	8987.5	12824	3320.8	4548.7	5624.8	5458.6	2864.7	4782.3	negative regulation of telomere maintenance via telomerase [GO:0032211]; positive regulation of translation [GO:0045727]; regulation of centrosome duplication [GO:0010824]; rRNA acetylation involved in maturation of SSU-rRNA [GO:1904812]; tRNA acetylation [GO:0051391]; tRNA wobble cytosine modification [GO:0002101]	midbody [GO:0030496]; nucleolus [GO:0005730]; small-subunit processome [GO:0032040]; telomerase holoenzyme complex [GO:0005697]	18S rRNA cytidine N-acetyltransferase activity [GO:1990883]; ATP binding [GO:0005524]; DNA polymerase binding [GO:0070182]; mRNA N-acetyltransferase activity [GO:0106162]; tRNA binding [GO:0000049]; tRNA N4-acetyltransferase activity [GO:0051392]	ssc:100511365;
I3L816	Heteroous nuclear ribonucleoprotein H1	HNRNPH1	I3L816	9	2	2	tr|I3L816|I3L816_PIG Heteroous nuclear ribonucleoprotein H1 OS=Sus scrofa OX=9823 GN=HNRNPH1 PE=1 SV=4	9	2	7	7	4	6	2	2	2	2	21.7	52.004	471	33.434	17.6	17.6	9.8	14	7211700	835260	1213300	80659	434050	374570	360130	49341	233390	regulation of RNA splicing [GO:0043484]	catalytic step 2 spliceosome [GO:0071013]; cytosol [GO:0005829]; nucleoplasm [GO:0005654]; ribonucleoprotein complex [GO:1990904]	identical protein binding [GO:0042802]; RNA binding [GO:0003723]
Q06A96	U1 small nuclear ribonucleoprotein A	SNRPB2	Q06A96	2	2	2	tr|Q06A96|Q06A96_PIG RU2B OS=Sus scrofa OX=9823 GN=SNRPB2 PE=2 SV=1	2	2	1	1	1	1	1	1	1	1	9.3	25.468	225	16.353	4.9	4.9	4.9	4.9	379800	51948	107890	59891	29142	51942	44032	49541	29379	mRNA splicing, via spliceosome [GO:0000398]	cytoplasmic ribonucleoprotein granule [GO:0036464]; fibrillar center [GO:0001650]; nuclear speck [GO:0016607]; U1 snRNP [GO:0005685]; U2 snRNP [GO:0005686]; U2-type catalytic step 2 spliceosome [GO:0071007]; U2-type precatalytic spliceosome [GO:0071005]	U1 snRNA binding [GO:0030619]	ssc:768116;
A0A287A9K4;A0A4X1UGX6	Double-stranded RNA-binding protein Staufen homolog 1	STAU1	A0A287A9K4;A0A4X1UGX6	13;13	1;1	1;1	tr|A0A287A9K4|A0A287A9K4_PIG Staufen double-stranded RNA binding protein 1 OS=Sus scrofa OX=9823 GN=STAU1 PE=1 SV=2;tr|A0A4X1UGX6|A0A4X1UGX6_PIG Staufen double-stranded RNA binding protein 1 OS=Sus scrofa OX=9823 GN=STAU1 PE=4 SV=1	13	1	4	10	8	8	0	0	0	0	28.5	56.806	512	6.1912	7.6	22.1	17	17.6	21964	0	0	0	0	0	0	0	0			RNA binding [GO:0003723]
A0A8D1P9F6;A0A4X1SXL8;F1S4R5;A0A287ASZ5	Serine and arginine rich splicing factor 7	SRSF7	A0A8D1P9F6;A0A4X1SXL8;F1S4R5;A0A287ASZ5	2;2;2;2	1;1;1;1	1;1;1;1	tr|A0A8D1P9F6|A0A8D1P9F6_PIG Serine and arginine rich splicing factor 7 OS=Sus scrofa OX=9823 GN=SRSF7 PE=4 SV=1;tr|A0A4X1SXL8|A0A4X1SXL8_PIG Serine and arginine rich splicing factor 7 OS=Sus scrofa OX=9823 GN=SRSF7 PE=4 SV=1;tr|F1S4R5|F1S4R5_PIG Serine an	2	1	1	1	1	1	1	1	1	1	19.8	15.09	131	6.8001	9.2	9.2	9.2	9.2	122150	8035.4	21195	19223	40696	8035.4	8651	15903	41031			RNA binding [GO:0003723]; zinc ion binding [GO:0008270]
A1XQR9;A0A4X1V3M7	Small nuclear ribonucleoprotein E (snRNP-E) (Sm protein E) (Sm-E) (SmE)	SNRPE	A1XQR9;A0A4X1V3M7	1;1	1;1	1;1	sp|A1XQR9|RUXE_PIG Small nuclear ribonucleoprotein E OS=Sus scrofa OX=9823 GN=SNRPE PE=3 SV=1;tr|A0A4X1V3M7|A0A4X1V3M7_PIG Small nuclear ribonucleoprotein E OS=Sus scrofa OX=9823 GN=SNRPE PE=3 SV=1	1	1	1	1	1	1	1	1	1	1	13	10.818	92	9.6358	13	13	13	13	337220	61262	79728	69366	51447	61262	32543	57385	48815	mRNA splicing, via spliceosome [GO:0000398]; spliceosomal snRNP assembly [GO:0000387]	cytosol [GO:0005829]; methylosome [GO:0034709]; nucleus [GO:0005634]; pICln-Sm protein complex [GO:0034715]; precatalytic spliceosome [GO:0071011]; SMN-Sm protein complex [GO:0034719]; U1 snRNP [GO:0005685]; U2 snRNP [GO:0005686]; U2-type catalytic step 2 spliceosome [GO:0071007]; U2-type precatalytic spliceosome [GO:0071005]; U2-type spliceosomal complex [GO:0005684]; U4 snRNP [GO:0005687]; U4/U…	RNA binding [GO:0003723]	ssc:100038330;
A0A4X1VIP2;A0A8W4FMF3;A0A8W4FLD9	Synaptotagmin binding cytoplasmic RNA interacting protein	SYNCRIP	A0A4X1VIP2;A0A8W4FMF3;A0A8W4FLD9	16;15;11	1;1;1	1;1;1	tr|A0A4X1VIP2|A0A4X1VIP2_PIG Synaptotagmin binding cytoplasmic RNA interacting protein OS=Sus scrofa OX=9823 GN=SYNCRIP PE=4 SV=1;tr|A0A8W4FMF3|A0A8W4FMF3_PIG Synaptotagmin binding cytoplasmic RNA interacting protein OS=Sus scrofa OX=9823 GN=SYNCRIP PE=1 S	16	1	10	12	8	9	1	1	1	1	31.5	62.656	562	6.569	16.5	21	13.7	15.7	650130	24958	208840	19074	19385	24958	85242	15780	19545		cytoplasm [GO:0005737]	RNA binding [GO:0003723]
A0A5G2QV25;F2Z4Y0	Small nuclear ribonucleoprotein Sm D3 (Sm-D3) (snRNP core protein D3)	SNRPD3	A0A5G2QV25;F2Z4Y0	1;1	1;1	1;1	tr|A0A5G2QV25|A0A5G2QV25_PIG Small nuclear ribonucleoprotein Sm D3 OS=Sus scrofa OX=9823 GN=SNRPD3 PE=1 SV=2;tr|F2Z4Y0|F2Z4Y0_PIG Small nuclear ribonucleoprotein Sm D3 OS=Sus scrofa OX=9823 GN=SNRPD3 PE=1 SV=2	1	1	1	1	1	1	1	1	1	1	4.9	22.501	204	19.088	4.9	4.9	4.9	4.9	392880	39404	127610	43472	65977	39404	52088	35963	66519	spliceosomal snRNP assembly [GO:0000387]	cytosol [GO:0005829]; spliceosomal complex [GO:0005681]	RNA binding [GO:0003723]
A0A8W4FL25;Q2XVP4;A0A8W4FAR4;A0A8W4FK55;A0A8W4FJY5;A0A900QKV7;F1SHQ8;A0A8X9AEM2;F1SHC1;A0A5G2RB77;F1RYV9;F2Z5T5;P02550;A0A900QQ39;A0A5G2QLU5;A0A287BMB7;A0A287B5H5;A0A8D1RXR4	Tubulin alpha 1b	TUBA1B	A0A8W4FL25;Q2XVP4;A0A8W4FAR4;A0A8W4FK55;A0A8W4FJY5;A0A900QKV7;F1SHQ8;A0A8X9AEM2;F1SHC1;A0A5G2RB77;F1RYV9;F2Z5T5;P02550;A0A900QQ39;A0A5G2QLU5	12;12;12;12;12;12;11;10;10;10;10;10;9;9;8;5;5;5	12;12;12;12;12;12;11;10;10;10;10;10;9;9;8;5;5;5	1;1;1;1;1;1;0;1;0;0;0;1;1;0;1;0;0;0	tr|A0A8W4FL25|A0A8W4FL25_PIG Tubulin alpha 1b OS=Sus scrofa OX=9823 GN=TUBA1B PE=3 SV=1;sp|Q2XVP4|TBA1B_PIG Tubulin alpha-1B chain OS=Sus scrofa OX=9823 GN=TUBA1B PE=1 SV=1;tr|A0A8W4FAR4|A0A8W4FAR4_PIG Tubulin alpha chain OS=Sus scrofa OX=9823 GN=TUBA1B PE	12	1	8	8	9	6	0	1	0	0	30.8	62.635	565	182.95	18.6	19.3	20.9	12.9	7905300	505040	1263400	591550	638590	242600	194750	220730	314260	cellular response to interleukin-4 [GO:0071353]; microtubule cytoskeleton organization [GO:0000226]	cilium [GO:0005929]; cytoplasmic microtubule [GO:0005881]	double-stranded RNA binding [GO:0003725]; GTP binding [GO:0005525]; GTPase activity [GO:0003924]; structural constituent of cytoskeleton [GO:0005200]; ubiquitin protein ligase binding [GO:0031625]
A0A8W4FMW6	60 kDa heat shock protein, mitochondrial (EC 5.6.1.7) (60 kDa chaperonin) (Chaperonin 60) (Heat shock protein 60)	HSPD1	A0A8W4FMW6	12	1	1	tr|A0A8W4FMW6|A0A8W4FMW6_PIG 60 kDa heat shock protein, mitochondrial OS=Sus scrofa OX=9823 GN=HSPD1 PE=1 SV=1	12	1	5	5	5	5	1	1	1	1	41.5	51.085	482	6.1078	14.9	15.1	14.7	12	48260	10298	14963	8759.7	8091.1	9067.1	6400.4	7454.7	8391.9	apoptotic mitochondrial changes [GO:0008637]; B cell proliferation [GO:0042100]; biological process involved in interaction with symbiont [GO:0051702]; cellular response to interleukin-7 [GO:0098761]; isotype switching to IgG isotypes [GO:0048291]; mitochondrial unfolded protein response [GO:0034514]; MyD88-dependent toll-like receptor signaling pathway [GO:0002755]; negative regulation of execut…	cell surface [GO:0009986]; chaperonin-containing T-complex [GO:0005832]; clathrin-coated pit [GO:0005905]; coated vesicle [GO:0030135]; early endosome [GO:0005769]; extracellular exosome [GO:0070062]; lipopolysaccharide receptor complex [GO:0046696]; migrasome [GO:0140494]; mitochondrial inner membrane [GO:0005743]; mitochondrial matrix [GO:0005759]; secretory granule [GO:0030141]; sperm midpiece…	apolipoprotein A-I binding [GO:0034186]; ATP binding [GO:0005524]; ATP-dependent protein folding chaperone [GO:0140662]; cysteine-type endopeptidase activator activity [GO:0140608]; double-stranded RNA binding [GO:0003725]; high-density lipoprotein particle binding [GO:0008035]; lipopolysaccharide binding [GO:0001530]; p53 binding [GO:0002039]; protein-folding chaperone binding [GO:0051087]; ubiq…
Q29361;A0A900R4J6	Large ribosomal subunit protein uL29 (60S ribosomal protein L35)	RPL35	Q29361;A0A900R4J6	1;1	1;1	1;1	sp|Q29361|RL35_PIG Large ribosomal subunit protein uL29 OS=Sus scrofa OX=9823 GN=RPL35 PE=1 SV=3;tr|A0A900R4J6|A0A900R4J6_PIG Large ribosomal subunit protein uL29 OS=Sus scrofa OX=9823 GN=RPL35 PE=1 SV=1	1	1	1	1	1	1	1	1	1	1	8.1	14.549	123	13.398	8.1	8.1	8.1	8.1	193640	23975	60320	5023.9	27828	23975	24621	4156.1	28057	maturation of LSU-rRNA from tricistronic rRNA transcript (SSU-rRNA, 5.8S rRNA, LSU-rRNA) [GO:0000463]; translation [GO:0006412]	cytoplasmic side of rough endoplasmic reticulum membrane [GO:0098556]; cytosolic large ribosomal subunit [GO:0022625]; large ribosomal subunit [GO:0015934]	mRNA binding [GO:0003729]; structural constituent of ribosome [GO:0003735]	ssc:397598;
K7GP99;A0A8D0TNM4	Interleukin enhancer binding factor 3	ILF3	K7GP99;A0A8D0TNM4	23;22	23;22	1;0	tr|K7GP99|K7GP99_PIG Interleukin enhancer binding factor 3 OS=Sus scrofa OX=9823 GN=ILF3 PE=1 SV=2;tr|A0A8D0TNM4|A0A8D0TNM4_PIG Interleukin enhancer binding factor 3 OS=Sus scrofa OX=9823 GN=ILF3 PE=4 SV=1	23	1	11	15	15	14	0	0	0	0	37.3	76.836	703	323.31	17.8	25.5	25.3	24.3	28891000	590780	2949600	1460700	799290	86379	168340	168760	115910	defense response to virus [GO:0051607]	cytoplasm [GO:0005737]; nucleus [GO:0005634]	DNA binding [GO:0003677]; double-stranded RNA binding [GO:0003725]
Q29205	Large ribosomal subunit protein uL5 (60S ribosomal protein L11)	RPL11	Q29205	6	6	1	sp|Q29205|RL11_PIG Large ribosomal subunit protein uL5 OS=Sus scrofa OX=9823 GN=RPL11 PE=1 SV=3	6	1	3	5	4	3	1	1	1	1	26.4	20.212	178	49.417	18	21.9	21.9	16.3	2360300	76653	1369500	124900	190600	68575	285520	76010	215220	negative regulation of proteasomal ubiquitin-dependent protein catabolic process [GO:0032435]; positive regulation of signal transduction by p53 class mediator [GO:1901798]; protein localization to nucleus [GO:0034504]; translation [GO:0006412]	cytoplasm [GO:0005737]; cytoplasmic side of rough endoplasmic reticulum membrane [GO:0098556]; cytosolic large ribosomal subunit [GO:0022625]; large ribosomal subunit [GO:0015934]; nucleolus [GO:0005730]; nucleoplasm [GO:0005654]	RNA binding [GO:0003723]; rRNA binding [GO:0019843]; structural constituent of ribosome [GO:0003735]	ssc:414422;

## Sheet: PEDV all RBPs
PEDV +sgRNA(N) RBPs	PEDV -sgRNA(N) RBPs	PEDV 3'UTR RBPs	PEDV 5'UTR RBPs
GEMIN5	GEMIN5	GEMIN5	GEMIN5
EIF4G1	EIF4G1	EIF4G1	EIF4G1
DHX9	DHX9	DHX9	DHX9
EIF3A EIF3S10	EIF3A EIF3S10	EIF3A EIF3S10	EIF3A EIF3S10
NCL	NCL	NCL	NCL
SND1	SND1	SND1	SND1
SFPQ	SFPQ	SFPQ	SFPQ
HDLBP	HDLBP	HDLBP	HDLBP
KARS1	KARS1	KARS1	KARS1
HNRNPA2B1	HNRNPA2B1	HNRNPA2B1	HNRNPA2B1
EIF4G3	EIF4G3	EIF4G3	EIF4G3
DDX21	DDX21	DDX21	DDX21
MATR3	MATR3	EIF3C EIF3S8 LOC110260088	MATR3
EIF3C EIF3S8 LOC110260088	EIF3C EIF3S8 LOC110260088	NONO	EIF3C EIF3S8 LOC110260088
NONO	NONO	HNRNPK	NONO
HNRNPK	HNRNPK	RPS3	HNRNPK
RPS3	RPS3	CSDE1	RPS3
CSDE1	CSDE1	DDX5	CSDE1
EIF3B EIF3S9	EIF3B EIF3S9	HNRNPL	EIF3B EIF3S9
DDX5	DDX5	PABPC1	DDX5
HNRNPL	HNRNPL	FUBP1	HNRNPL
PABPC1	PABPC1	EEF2	PABPC1
FUBP1	FUBP1	RBMX	FUBP1
EEF2	EEF2	HNRNPR	EEF2
RBMX	RBMX	EIF3G EIF3S4	RBMX
HNRNPR	HNRNPR	HNRNPA1	HNRNPR
EIF3G EIF3S4	EIF3G EIF3S4	ADAR	EIF3G EIF3S4
HNRNPA1	HNRNPA1	MOV10	HNRNPA1
ADAR	ADAR	RBM47	ADAR
MOV10	MOV10	RBM14	MOV10
RBM47	RBM47	HNRNPD	RBM47
RBM14	RBM14	RPS9	RBM14
HNRNPD	HNRNPD	RNMT	HNRNPD
RPS9	RPS9	HNRNPF	RPS9
RNMT	RNMT	DHX15	RNMT
HNRNPF	HNRNPF	STAU2	HNRNPF
DHX15	DHX15	PARN	DHX15
ESRP1	ESRP1	RPS5	ESRP1
STAU2	STAU2	SRSF1	STAU2
PARN	PARN	HNRNPA3	PARN
RPS5	RPS5	LARP1	RPS5
SRSF1	SRSF1	PTBP1	SRSF1
HNRNPA3	HNRNPA3	KHSRP	HNRNPA3
DDX1	DDX1	UPF1	DDX1
LARP1	LARP1	IARS1	LARP1
FARSB	FARSB	CNBP	FARSB
PTBP1	PTBP1	EIF2S1 EIF2A	PTBP1
KHSRP	KHSRP	RPS11	KHSRP
UPF1	UPF1	YBX1	UPF1
IARS1	IARS1	ILF2	IARS1
EIF2S1 EIF2A	EIF2S1 EIF2A	RPS18	CNBP
EIF5B	EIF5B	EIF2AK2	EIF2S1 EIF2A
RPS11	RPS11	RIGI	EIF5B
YBX1	YBX1	PUF60	RPS11
ILF2	ILF2	RPS4X	YBX1
RPS18	RPS18	HNRNPH3	ILF2
EIF2AK2	EIF2AK2	RPL30	RPS18
PUF60	PUF60	STRAP	EIF2AK2
RPS4X	RPS4X	RPS19	RIGI
EIF2S2	EIF2S2	SSB	PUF60
HNRNPH3	HNRNPH3	RPL26	RPS4X
RPL30	RPL30	KHDRBS1	EIF2S2
STRAP	STRAP	RPL13	HNRNPH3
RPS19	RPS19	RPS16	RPL30
SSB	RPL26	PSPC1	STRAP
RPL26	KHDRBS1	RPL23A	RPS19
KHDRBS1	RPL13	HNRNPDL	SSB
RPL13	RPS16	PURB	RPL26
RPS16	PSPC1	RPL12	KHDRBS1
PSPC1	RPL23A	AIMP1	RPL13
RPL23A	HNRNPDL	PCBP2	RPS16
HNRNPDL	PRKRA	SRSF3	PSPC1
PURB	RPL12	NPM1	RPL23A
PRKRA	AIMP1	NSUN2	HNRNPDL
RPL12	RPL5	PTBP2	PURB
AIMP1	SF3B1	FUS	PRKRA
PNPT1	QKI	NCBP3	RPL12
RPL5	PCBP2	SRSF9	AIMP1
SF3B1	SRSF3	HNRNPAB	PNPT1
QKI	NPM1	YARS1	RPL5
PCBP2	PTBP2	EIF2S3 EIF2G	SF3B1
SRSF3	FUS	CPSF7	QKI
NXF1	NCBP3	G3BP1	MYEF2
NPM1	SRSF9	FUBP3	PCBP2
NSUN2	GRSF1	EWSR1	SRSF3
PTBP2	HNRNPAB	HNRNPC	NXF1
FUS	DDX20	STRBP	NPM1
NCBP3	YARS1	PTBP3	NSUN2
SRSF9	EIF2S3 EIF2G	HNRNPM	PTBP2
GRSF1	CPSF7	RPL7A	FUS
HNRNPAB	G3BP1	PABPC4	NCBP3
YARS1	RBM39	SNRPD2	SRSF9
EIF2S3 EIF2G	EWSR1	SRSF6	GRSF1
CPSF7	HNRNPC	RPS20	HNRNPAB
G3BP1	STRBP	FXR1	DDX20
FUBP3	ALYREF	SF3B3	YARS1
RBM39	PTBP3	RPL23	EIF2S3 EIF2G
EWSR1	HNRNPM	SRSF2 SFRS2	CPSF7
HNRNPC	RPL7A	HNRNPH2	G3BP1
STRBP	PABPC4	ELAVL1	FUBP3
CAPRIN1	SNRPD2	SNRPB	RBM39
ALYREF	SRSF6	U2AF1	EWSR1
PTBP3	RPS20	RO60	HNRNPC
HNRNPM	FXR1	RBM3	STRBP
RPL7A	FBL	LOC110262272	ALYREF
PABPC4	SF3B3	NELFE	PTBP3
SNRPD2	RPL23	CRYZ	HNRNPM
SRSF6	SRSF2 SFRS2	TARDBP	RPL7A
RPS20	EIF4A2	IFIT5	PABPC4
FXR1	HNRNPH2	PCBP1	SNRPD2
FBL	ELAVL1	PRPF8	SRSF6
SF3B3	SNRPB	NCBP2	RPS20
RPL23	U2AF1	DHX29	FXR1
SRSF2 SFRS2	RO60	LSM14A LSm14A	FBL
EIF4A2	EIF4G2	RPL14	SF3B3
NOP58	PTCD3	EIF3K EIF3S12	MRPS9
HNRNPH2	RBPMS	RPS15	RPL23
ELAVL1	SNRPA1	HNRNPLL	SRSF2 SFRS2
SNRPB	RBM3	TRA2B	EIF4A2
U2AF1	LOC110262272	TARBP2	NOP58
RO60	NELFE	ZNF346	HNRNPH2
SARS1	FARSA	SNU13	ELAVL1
RBPMS	RBM4B	RRP12	SNRPB
NOP56	CRYZ	TAF15	U2AF1
SNRPA1	TARDBP	RPS26	RO60
MRPL12	IFIT5	CIRBP	SARS1
RBM3	PCBP1	HNRNPH1	PTCD3
LOC110262272	PRPF8	SNRPB2	RBPMS
NELFE	RPL8	RBMS1	SNRPA1
FARSA	NCBP2	LUC7L2	MRPL12
RBM4B	DHX29	STAU1	RBM3
CRYZ	DAZAP1	SRSF10	LOC110262272
TARDBP	RPL19	TIAL1	FARSA
IFIT5	RALY	FMR1	RBM4B
PCBP1	PHAX	SYNCRIP	CRYZ
RPL18	RPL14	TUBA1B	TARDBP
PRPF8	LUC7L3	HSPD1	IFIT5
RPL8	DKC1	RPL35	PCBP1
NCBP2	HNRNPLL	MRPL16	RPL18
DHX29	TARBP2	HTATSF1	PRPF8
RPL19	ZNF346	ILF3	RPL8
RALY	SNRPF	RPL11	NCBP2
PHAX	SNU13		DHX29
RPL14	RRP12		LSM14A LSm14A
RPL7	TAF15		RPL19
LUC7L3	RPL13A		RALY
DKC1	RBM27		RPL14
RPS15	NIFK		EIF3K EIF3S12
HNRNPLL	CIRBP		RPL7
TARBP2	NAT10		LUC7L3
ZNF346	NEMF		DKC1
SNRPF	MTREX		HNRNPLL
SNU13	HNRNPH1		TARBP2
RRP12	RRP9		ZNF346
TAF15	SNRPB2		SNRPF
RPL13A	LUC7L2		SLIRP
RPS26	STAU1		SNU13
NIFK	SRSF7		RRP12
CIRBP	SRSF10		RPL13A
NAT10	LRRC47		RPS26
NEMF	TIAL1		RBM27
MTREX	SNRPA		NIFK
DDX18	FMR1		CIRBP
HNRNPH1	SNRPE		NAT10
RRP9	SYNCRIP		MTREX
SNRPB2	SNRPD3		DDX18
PHF5A	TUBA1B		HNRNPH1
LUC7L2	HSPD1		SNRPB2
STAU1	RPL35		PHF5A
SRSF7	MRPL16		RBFOX2
SRSF10	FBLL1		RBMS1
LRRC47	ILF3		LUC7L2
TIAL1	RPL11		STAU1
SNRPA			SRSF7
FMR1			TIAL1
SNRPE			SNRPA
SYNCRIP			RBM10
SNRPD3			FMR1
TUBA1B			AQR
HSPD1			SNRPE
RPL35			SYNCRIP
MRPL16			SNRPD3
FBLL1			PATL1
CSTF2			TUBA1B
SF3B4			HSPD1
HTATSF1			RPL35
ILF3			FBLL1
RPL11			SF3B4
			ILF3
			RPL11

## Sheet: BCoV all RBPs
BCoV +sgRNA(N) RBPs	BCoV -sgRNA(N) RBPs	BCoV 3'UTR RBPs	BCoV 5'UTR RBPs
KARS1	SNRPA	RPS16	SNRPA
PCF11	KARS1	DDX5	KARS1
FBL	PCF11	EIF3K EIF3S12	PCF11
RPS16	FBL	CPSF6	FBL
DDX5	RPS16	HNRNPD	LARP7
EIF3K EIF3S12	GAR1	EIF4G2	RPS16
ESRP2	DDX5	G3BP2	GAR1
CPSF6	EIF3K EIF3S12	RPS13	AIMP1
RBM42	ESRP2	EIF3A EIF3S10	DDX5
HNRNPD	NUP98	PDCD4	EIF3K EIF3S12
EIF4G2	RBM42	SMNDC1	CPSF6
G3BP2	HNRNPD	CAPRIN1	NUP98
RPS13	EIF4G2	SRSF1	RBM42
EIF3A EIF3S10	G3BP2	HDLBP	HNRNPD
ANKRD17	RPS13	TUBA1B	EIF4G2
SRP68	EIF3A EIF3S10	EIF3C EIF3S8	G3BP2
SRP72	ANKRD17	ATXN2L	RPS13
RBMS2	GRSF1	CPSF7	EIF3A EIF3S10
SRSF2	SRP68	NXF1	ANKRD17
UPF1	SRP72	ILF3	SRP68
PYM1	RBMS2	NUFIP2	SRP72
PDCD11	SRSF2	CPSF3	RBMS2
CAPRIN1	SMNDC1	FMR1	SRSF2
NAT10	UPF1	EIF3G EIF3S4	UPF1
TARBP2	PYM1	HNRNPH3	PYM1
LUC7L3	PDCD11	DDX50	PDCD11
API5	CAPRIN1	FARSB	CAPRIN1
NPM3	NAT10	DDX1	NAT10
MSI2	TARBP2	HNRNPM	TARBP2
SRSF1	API5	RBFOX1	API5
POLDIP3	SRSF1	PARN	MSI2
HDLBP	POLDIP3	ELAVL1	SRSF1
PHF5A	CHERP	RPL8	POLDIP3
ZC3H7B	HDLBP	STRAP	CHERP
EXOSC1	PHF5A	HNRNPH1	HDLBP
TNRC6B	ZC3H7B	NCBP2	CELF1
TUBA1B	EXOSC1	NELFE	PHF5A
EIF3C EIF3S8	TNRC6B	XRCC5	ZC3H7B
ATXN2L	PATL1	HNRNPU	EXOSC1
SNRPB	DDX52	KHSRP	TNRC6B
CPSF7	TUBA1B	NPM1	DDX52
RBM33	EIF3C EIF3S8	EWSR1	TUBA1B
GTPBP1	ATXN2L	SND1	EIF3C EIF3S8
FARSA	SNRPB	SRSF3	ATXN2L
RPP30	CPSF7	SNRPD3	SNRPB
HNRNPUL2	GTPBP1	GEMIN5	CPSF7
DKC1	FARSA	G3BP1	RBM33
NXF1	TNRC6A	NCBP1	GTPBP1
ILF3	RPP30	XRN2	FARSA
NUFIP2	HNRNPUL2	HSPD1	TNRC6A
CPSF3	DKC1	EIF4A1	RPP30
IARS1	HABP4	SF3B1	HNRNPUL2
SF1	NXF1	EIF2A	DKC1
FMR1	SLC3A2	MSN	HABP4
RAVER1	ILF3	DHX36	NXF1
DNMT1	NUFIP2	PABPC1	ILF3
EIF3G EIF3S4	CPSF3	EIF2AK2	NUFIP2
ADARB1	AQR	EIF2S2	CPSF3
HNRNPH3	IARS1	CIRBP	AQR
DDX50	SF1	HNRNPLL	IARS1
FARSB	FMR1	GEMIN6	SF1
DDX1	RAVER1	RPL30	FMR1
HNRNPM	DNMT1	MTDH	RAVER1
U2AF1	EIF3G EIF3S4	HSP90AB1	DNMT1
PUM2	PPAN	DHX9	EIF3G EIF3S4
RBFOX1	ADARB1	VIM	PPAN
PARN	HNRNPH3	RPL22L1	ADARB1
ELAVL1	DDX50	PTBP1	HNRNPH3
RPL8	FARSB	MATR3	DDX50
ZC3H7A	DDX1	RBM3	FARSB
STRAP	HNRNPM	EIF2S1	DDX1
LUC7L2	U2AF1	RO60	HNRNPM
HNRNPH1	PUM2	STRBP	U2AF1
DDX39B	PARN	NCBP3	PUM2
ZC3HAV1	ELAVL1	STAU2	RBFOX1
EEFSEC	RPL8	RBM17	PARN
NHP2	ZC3H7A	RBM10	ELAVL1
EIF4ENIF1	STRAP	EIF4G1	RPL8
NCBP2	SF3B6	SRSF6	DHX16
DDX41	LUC7L2	TRA2B	ZC3H7A
HADHB	HNRNPH1	EIF1AX	STRAP
PUF60	ASCC1	RPS20	LUC7L2
NELFE	DDX39B	FUBP3	HNRNPH1
ZNF346	ZC3HAV1	PRKDC	ASCC1
XRCC5	EEFSEC	STAU1	ZC3HAV1
HNRNPU	NHP2	RTRAF	NHP2
SF3A1	EIF4ENIF1	HELZ2	EIF4ENIF1
AGO2 EIF2C2	NCBP2	HNRNPC	NCBP2
KHSRP	DDX41	DHX15	HADHB
THOC5	HADHB	TUBB4B	PUF60
NPM1	PUF60	PRPF6	NELFE
HMGA1	NELFE	RPL14	DXO
EWSR1	ZNF346	ZFR	ZNF346
RIGI	XRCC5	NSUN2	XRCC5
APTX	HNRNPU	SYNCRIP	TFB2M
SAFB	SF3A1	RNMT	HNRNPU
NOL6	AGO2 EIF2C2	EIF3B EIF3S9	SF3A1
RBM34	KHSRP	CPSF4	CPEB4
EMG1	THOC5	PSPC1	CARS1
RBM28	NPM1	SF3B4	AGO2 EIF2C2
SND1	HMGA1	EIF4H	KHSRP
RBM39	EWSR1	EFTUD2	THOC5
SRSF3	RIGI	SNRPF	NPM1
CSTF2	APTX	HNRNPUL1	HMGA1
NOP2	NOL6	RPS19	EWSR1
NOP58	RBM34	LSM12	APTX
DICER1	EMG1	ATXN2	NOL6
SNRPD3	RBM28	SRSF9	RBM34
GEMIN5	SND1	ALYREF	EMG1
G3BP1	RBM39	ADAR	RBM28
NOP56	SRSF3	CSDE1	SND1
NCBP1	CSTF2	RPL5	RBM39
DDX24	NOP2	FUBP1	SRSF3
XRN2	NOP58	PABPC4	CSTF2
TBL3	DICER1	SFPQ	NOP2
HSPD1	SNRPD3	YARS1	NOP58
DTD1	GEMIN5	EIF3I EIF3S2	DICER1
[truncated: 166 more rows]

## Sheet: SARS-CoV-2 all RBPs
SARS-CoV-2 +sgRNA(N) RBPs	SARS-CoV-2 -sgRNA(N) RBPs	SARS-CoV-2 3'UTR RBPs	SARS-CoV-2 5'UTR RBPs
[truncated: 191 more rows]

[truncated: 1 more sheets: PDCoV all RBPs]
