# Supplementary material for: Nucleocapsid protein captures DDX5 and RNMT facilitating viral RNA synthesis and viral protein translation for coronavirus replication
Source: mBio. 2026 Jan 26;17(3):e02717-25. doi: 10.1128/mbio.02717-25 (PMC12977548; doi:10.1128/mbio.02717-25)
Supplement: Table S3 — DDX5 protein-protein interactome in PEDV-infected cells. [file mbio.02717-25-s0004.xlsx]

## Sheet: Flag-DDX5 Sus scrofa
Protein IDs	Entry	Protein names	Gene Names	Fasta headers	Peptides	Unique peptides	Peptides Flag-DDX5	Unique peptides Flag-DDX5	Sequence coverage [%]	Mol. weight [kDa]	Sequence length	Score	Sequence coverage Flag-DDX5 [%]	Intensity Flag-DDX5
A0A8W4FCU2;A0A8W4FJ08;A0A5G2R8R0;A0A4X1U2W9	A0A8W4FCU2	Myosin-9 (Myosin heavy chain 9) (Myosin heavy chain, non-muscle IIa) (Non-muscle myosin heavy chain IIa)	MYH9	tr|A0A8W4FCU2|A0A8W4FCU2_PIG Myosin-9 OS=Sus scrofa OX=9823 GN=MYH9 PE=1 SV=1	116	98	116	98	54.8	222.82	1928	323.31	54.8	440100000
A0A286ZM27;A0A287AHW6;A0A287BLH5;A0A287ACV3	A0A286ZM27	Probable ATP-dependent RNA helicase DDX5 (EC 3.6.4.13) (DEAD box protein 5)	DDX5	tr|A0A286ZM27|A0A286ZM27_PIG Probable ATP-dependent RNA helicase DDX5 OS=Sus scrofa OX=9823 GN=DDX5 PE=1 SV=2;tr|A0A287AHW6|A0A287AHW6_PIG Probable ATP-dependent RNA helicase DDX5 OS=Sus scrofa OX=9823 GN=DDX5 PE=1 SV=1;tr|A0A287BLH5|A0A287BLH5_PIG Probabl	26	19	26	19	44.6	69.159	614	323.31	44.6	274520000
A0A4X1U972;Q6QAQ1;I3LVD5;A0A287A5G1;A0A287AA77;A0A287AAR4;A0A4X1W6P1;A0A8W4FKS5	A0A4X1U972	Actin gamma 1	ACTG1	tr|A0A4X1U972|A0A4X1U972_PIG Actin, cytoplasmic 2 OS=Sus scrofa OX=9823 GN=ACTG1 PE=1 SV=1;sp|Q6QAQ1|ACTB_PIG Actin, cytoplasmic 1 OS=Sus scrofa OX=9823 GN=ACTB PE=1 SV=2;tr|I3LVD5|I3LVD5_PIG Actin, cytoplasmic 2 OS=Sus scrofa OX=9823 GN=ACTG1 PE=1 SV=1;tr	18	9	18	9	67.4	40.103	359	323.31	67.4	110560000
F1SSA6	F1SSA6	Myosin motor domain-containing protein		tr|F1SSA6|F1SSA6_PIG Myosin motor domain-containing protein OS=Sus scrofa OX=9823 PE=1 SV=4	50	42	50	42	52.3	110.06	947	323.31	52.3	90262000
A0A480J3V8	A0A480J3V8	Keratin, type I cytoskeletal 19 (Cytokeratin-19) (Keratin-19)	KRT19	tr|A0A480J3V8|A0A480J3V8_PIG Keratin, type I cytoskeletal 19 OS=Sus scrofa OX=9823 GN=KRT19 PE=1 SV=1	19	16	19	16	55.2	44.213	404	323.31	55.2	52191000
A0A287A8E9;A0A4X1WBI1;A0A8W4FHJ7;A0A4X1WBM0	A0A287A8E9	Keratin, type II cytoskeletal 8 (Cytokeratin-8) (Keratin-8) (Type-II keratin Kb8)	KRT8	tr|A0A287A8E9|A0A287A8E9_PIG Keratin, type II cytoskeletal 8 OS=Sus scrofa OX=9823 GN=KRT8 PE=1 SV=2;tr|A0A4X1WBI1|A0A4X1WBI1_PIG Keratin, type II cytoskeletal 8 OS=Sus scrofa OX=9823 GN=KRT8 PE=1 SV=1;tr|A0A8W4FHJ7|A0A8W4FHJ7_PIG Keratin, type II cytoskel	21	20	21	20	52.8	48.788	434	323.31	52.8	51737000
P02543;A0A5G2QE62;A0A5S6H025;F1SHC0;P02540;A0A4X1UEP3	P02543	Vimentin	VIM	sp|P02543|VIME_PIG Vimentin OS=Sus scrofa OX=9823 GN=VIM PE=1 SV=2;tr|A0A5G2QE62|A0A5G2QE62_PIG Vimentin OS=Sus scrofa OX=9823 GN=VIM PE=1 SV=1;tr|A0A5S6H025|A0A5S6H025_PIG Vimentin OS=Sus scrofa OX=9823 GN=VIM PE=1 SV=1	22	22	22	22	48.1	53.667	466	323.31	48.1	48184000
A0A8W4FLZ3	A0A8W4FLZ3	Tropomyosin 2	TPM2	tr|A0A8W4FLZ3|A0A8W4FLZ3_PIG Tropomyosin beta chain OS=Sus scrofa OX=9823 GN=TPM2 PE=1 SV=1	26	0	26	0	58.8	33.012	284	323.31	58.8	47499000
I3LIL4;A0A286ZL61;A0A5G2QUQ1;A0A8D1CFC0;A0A480I6L4	I3LIL4	Myosin IC	MYO1C	tr|I3LIL4|I3LIL4_PIG Myosin IC OS=Sus scrofa OX=9823 GN=MYO1C PE=1 SV=4;tr|A0A286ZL61|A0A286ZL61_PIG Myosin IC OS=Sus scrofa OX=9823 GN=MYO1C PE=1 SV=2;tr|A0A5G2QUQ1|A0A5G2QUQ1_PIG Myosin IC OS=Sus scrofa OX=9823 GN=MYO1C PE=1 SV=2;tr|A0A8D1CFC0|A0A8D1CFC0	22	22	22	22	26.4	119.57	1042	323.31	26.4	35884000
A0A287BL93;F1SA50;A0A287AR13;A0A287AJ89;A0A287BPD5;A0A286ZJK2;A0A8W4FMA7;A0A287ASN3;A0A8W4FEF5;A0A4X1VH62	A0A287BL93	Heteroous nuclear ribonucleoprotein M	HNRNPM	tr|A0A287BL93|A0A287BL93_PIG Heteroous nuclear ribonucleoprotein M OS=Sus scrofa OX=9823 GN=HNRNPM PE=1 SV=2;tr|F1SA50|F1SA50_PIG Heteroous nuclear ribonucleoprotein M OS=Sus scrofa OX=9823 GN=HNRNPM PE=1 SV=3;tr|A0A287AR13|A0A287AR13_PIG Heteroous nuclear	15	15	15	15	28.5	77.496	730	270.95	28.5	32295000
P60662;A0A5S6FSE5;A0A480I0Y2	P60662	Myosin light polypeptide 6 (17 kDa myosin light chain) (LC17) (Myosin light chain 3) (MLC-3) (Myosin light chain alkali 3) (Myosin light chain A3) (Smooth muscle and nonmuscle myosin light chain alkali 6)	MYL6	sp|P60662|MYL6_PIG Myosin light polypeptide 6 OS=Sus scrofa OX=9823 GN=MYL6 PE=1 SV=2;tr|A0A5S6FSE5|A0A5S6FSE5_PIG Myosin light chain 6 OS=Sus scrofa OX=9823 GN=MYL6 PE=1 SV=2;tr|A0A480I0Y2|A0A480I0Y2_PIG Myosin light chain 6 OS=Sus scrofa OX=9823 GN=MYL6	6	4	6	4	34.4	16.93	151	90.6	34.4	31642000
A0A287BNK7	A0A287BNK7	Plectin	PLEC	tr|A0A287BNK7|A0A287BNK7_PIG Plectin OS=Sus scrofa OX=9823 GN=PLEC PE=1 SV=3	83	1	83	1	24.9	515.97	4543	323.31	24.9	30897000
I3LV99;I3LIE3;A0A4X1VI89;F1SKI0	I3LV99	Myosin heavy chain 14	MYH14	tr|I3LV99|I3LV99_PIG Myosin heavy chain 14 OS=Sus scrofa OX=9823 GN=MYH14 PE=1 SV=2;tr|I3LIE3|I3LIE3_PIG Myosin heavy chain 14 OS=Sus scrofa OX=9823 GN=MYH14 PE=1 SV=3	62	53	62	53	37.7	228.96	2007	323.31	37.7	29308000
F2Z557;A0A8W4FGU2;A0A286ZZL8;A0A8W4FCY5;F1SDR6	F2Z557	Polyadenylate-binding protein (PABP)	PABPC1	tr|F2Z557|F2Z557_PIG Polyadenylate-binding protein OS=Sus scrofa OX=9823 GN=PABPC1 PE=1 SV=2;tr|A0A8W4FGU2|A0A8W4FGU2_PIG Polyadenylate-binding protein 1 OS=Sus scrofa OX=9823 GN=PABPC1 PE=1 SV=1;tr|A0A286ZZL8|A0A286ZZL8_PIG Polyadenylate-binding protein O	16	12	16	12	32.4	70.338	633	323.31	32.4	27719000
F1SBP9;A0A287AA59;A0A4X1T8U6;A0A287AA16;A0A287AN16;A0A287A584;A0A287B3Q7	F1SBP9	RNA helicase (EC 3.6.4.13)	MOV10	tr|F1SBP9|F1SBP9_PIG RNA helicase OS=Sus scrofa OX=9823 GN=MOV10 PE=1 SV=2;tr|A0A287AA59|A0A287AA59_PIG RNA helicase OS=Sus scrofa OX=9823 GN=MOV10 PE=1 SV=2;tr|A0A4X1T8U6|A0A4X1T8U6_PIG RNA helicase OS=Sus scrofa OX=9823 GN=MOV10 PE=1 SV=1;tr|A0A287AA16|A	18	18	18	18	26.5	113.32	1001	323.31	26.5	27080000
A0A4X1VQ69;F1SM78;F2Z5V6	A0A4X1VQ69	Myosin light chain 12A (Myosin regulatory light chain 12B) (Myosin regulatory light chain 2 protein isoform 2)	MYL12A	tr|A0A4X1VQ69|A0A4X1VQ69_PIG Myosin light chain 12A OS=Sus scrofa OX=9823 GN=MYL12A PE=1 SV=1;tr|F1SM78|F1SM78_PIG Myosin light chain 12B OS=Sus scrofa OX=9823 GN=MYL12B PE=1 SV=2;tr|F2Z5V6|F2Z5V6_PIG Myosin light chain 12A OS=Sus scrofa OX=9823 GN=MYL12A	9	5	9	5	60.5	19.865	172	144.74	60.5	24285000
A0A4X1W4R4;A0A4X1WBR7;A0A4X1W4Q9;A0A5G2QCR1;A0A5G2QMF2	A0A4X1W4R4	Heteroous nuclear ribonucleoprotein A1	HNRNPA1	tr|A0A4X1W4R4|A0A4X1W4R4_PIG Heterogeneous nuclear ribonucleoprotein A1 OS=Sus scrofa OX=9823 GN=HNRNPA1 PE=1 SV=1;tr|A0A4X1WBR7|A0A4X1WBR7_PIG Heterogeneous nuclear ribonucleoprotein A1 OS=Sus scrofa OX=9823 GN=HNRNPA1 PE=1 SV=1;tr|A0A4X1W4Q9|A0A4X1W4Q9_P	10	10	10	10	48.7	32.339	298	271.98	48.7	22125000
P00355;A0A286ZQE4;A0A8D1VKJ8;F1RM74	P00355	Glyceraldehyde-3-phosphate dehydrogenase (GAPDH) (EC 1.2.1.12) (Peptidyl-cysteine S-nitrosylase GAPDH) (EC 2.6.99.-)	GAPDH GAPD	sp|P00355|G3P_PIG Glyceraldehyde-3-phosphate dehydrogenase OS=Sus scrofa OX=9823 GN=GAPDH PE=1 SV=4;tr|A0A286ZQE4|A0A286ZQE4_PIG Glyceraldehyde-3-phosphate dehydrogenase OS=Sus scrofa OX=9823 GN=GAPDH PE=1 SV=3;tr|A0A8D1VKJ8|A0A8D1VKJ8_PIG Peptidyl-cystein	9	9	9	9	38.4	35.836	333	190.94	38.4	22005000
F1S8L9;A0A286ZP67;A0A286ZVL0;A0A286ZJR3;A0A5G2QGD3	F1S8L9	Heterogeneous nuclear ribonucleoprotein U	HNRNPU	tr|F1S8L9|F1S8L9_PIG Heterogeneous nuclear ribonucleoprotein U OS=Sus scrofa OX=9823 GN=HNRNPU PE=1 SV=3;tr|A0A286ZP67|A0A286ZP67_PIG Heterogeneous nuclear ribonucleoprotein U OS=Sus scrofa OX=9823 GN=HNRNPU PE=1 SV=1;tr|A0A286ZVL0|A0A286ZVL0_PIG Heterogen	14	14	14	14	18.8	88.412	804	210.92	18.8	21217000
F2Z5Q6;A0A287BE54;A0A287BCW5	F2Z5Q6	40S ribosomal protein S6	RPS6	tr|F2Z5Q6|F2Z5Q6_PIG 40S ribosomal protein S6 OS=Sus scrofa OX=9823 GN=RPS6 PE=1 SV=4;tr|A0A287BE54|A0A287BE54_PIG 40S ribosomal protein S6 OS=Sus scrofa OX=9823 GN=RPS6 PE=1 SV=3	3	3	3	3	16.9	28.68	249	85.424	16.9	21078000
A0A287BHM1;A0A8W4FL19;P42639	A0A287BHM1	Tropomyosin 1	TPM1	tr|A0A287BHM1|A0A287BHM1_PIG Tropomyosin alpha-1 chain OS=Sus scrofa OX=9823 GN=TPM1 PE=1 SV=3;tr|A0A8W4FL19|A0A8W4FL19_PIG Tropomyosin alpha-1 chain OS=Sus scrofa OX=9823 GN=TPM1 PE=1 SV=1;sp|P42639|TPM1_PIG Tropomyosin alpha-1 chain OS=Sus scrofa OX=9823	22	1	22	1	58.8	32.852	284	286.45	58.8	20442000
K7GND3;F1S666;A0A287A6N1	K7GND3	RNA helicase (EC 3.6.4.13) (DEAH box protein 9) (Nuclear DNA helicase II)	DHX9	tr|K7GND3|K7GND3_PIG RNA helicase OS=Sus scrofa OX=9823 GN=DHX9 PE=1 SV=2;tr|F1S666|F1S666_PIG RNA helicase OS=Sus scrofa OX=9823 GN=DHX9 PE=1 SV=3;tr|A0A287A6N1|A0A287A6N1_PIG RNA helicase OS=Sus scrofa OX=9823 GN=DHX9 PE=1 SV=1	24	24	24	24	24.9	149.74	1384	323.31	24.9	20175000
F2Z5G3;A0A287AUG4;A0A5G2R6L1;A0A5G2Q7N5;A0A8W4FCR3;A0A5G2QWK6;A0A8W4FIZ3;A0A8W4FIQ6;A0A4X1SG58;A0A8W4FBJ5;A0A4X1SYQ3	F2Z5G3	Calmodulin 1 (Calmodulin 2) (Calmodulin 3) (Calmodulin-2 isoform 1)	CALM2 CALM1 CALM3	tr|F2Z5G3|F2Z5G3_PIG Calmodulin 1 OS=Sus scrofa OX=9823 GN=CALM2 PE=1 SV=1;tr|A0A287AUG4|A0A287AUG4_PIG Calmodulin 1 OS=Sus scrofa OX=9823 GN=CALM1 PE=1 SV=2;tr|A0A5G2R6L1|A0A5G2R6L1_PIG Calmodulin 3 OS=Sus scrofa OX=9823 GN=CALM3 PE=1 SV=1;tr|A0A5G2Q7N5|A	8	8	8	8	63.1	16.837	149	159.2	63.1	19281000
A0A286ZYJ8	A0A286ZYJ8	UPF1 RNA helicase and ATPase	UPF1	tr|A0A286ZYJ8|A0A286ZYJ8_PIG UPF1 RNA helicase and ATPase OS=Sus scrofa OX=9823 GN=UPF1 PE=1 SV=2	23	23	23	23	28.3	124.31	1127	323.31	28.3	18700000
I3LIN6;A0A287ADA7;F1SUX7	I3LIN6	Forkhead associated phosphopeptide binding domain 1	FHAD1	tr|I3LIN6|I3LIN6_PIG Forkhead associated phosphopeptide binding domain 1 OS=Sus scrofa OX=9823 GN=FHAD1 PE=4 SV=4;tr|A0A287ADA7|A0A287ADA7_PIG Forkhead associated phosphopeptide binding domain 1 OS=Sus scrofa OX=9823 GN=FHAD1 PE=4 SV=3;tr|F1SUX7|F1SUX7_PIG	1	1	1	1	1	155.98	1363	0.97634	1	18646000
A0A287B771;A0A8W4FLX1	A0A287B771	40S ribosomal protein S4	RPS4X	tr|A0A287B771|A0A287B771_PIG 40S ribosomal protein S4 OS=Sus scrofa OX=9823 GN=RPS4X PE=1 SV=2	7	7	7	7	30.8	29.597	263	120.14	30.8	17824000
I3LJ87;A0A287ASU4;A0A5G2RA75;A0A5G2QQM9	I3LJ87	Small ribosomal subunit protein uS5 (40S ribosomal protein S2)	RPS2	tr|I3LJ87|I3LJ87_PIG Small ribosomal subunit protein uS5 OS=Sus scrofa OX=9823 GN=RPS2 PE=1 SV=3;tr|A0A287ASU4|A0A287ASU4_PIG Small ribosomal subunit protein uS5 OS=Sus scrofa OX=9823 GN=RPS2 PE=1 SV=1	4	4	4	4	19.2	29.132	266	54.083	19.2	17664000
Q0Z8U2;A0A5G2QUQ6;A0A900P7T9;A0A4X1UN85;A0A8W4FMA8;A0A5S6H050;A0A8W4FR32	Q0Z8U2	Small ribosomal subunit protein uS3 (EC 4.2.99.18) (40S ribosomal protein S3)	RPS3	sp|Q0Z8U2|RS3_PIG Small ribosomal subunit protein uS3 OS=Sus scrofa OX=9823 GN=RPS3 PE=1 SV=1;tr|A0A5G2QUQ6|A0A5G2QUQ6_PIG DNA-(apurinic or apyrimidinic site) lyase OS=Sus scrofa OX=9823 GN=RPS3 PE=1 SV=2;tr|A0A900P7T9|A0A900P7T9_PIG DNA-(apurinic or apyri	7	7	7	7	42.4	26.688	243	110.53	42.4	17595000
A0A287AG48	A0A287AG48	Keratin, type II cytoskeletal 7 (Cytokeratin-7) (Keratin-7) (Type-II keratin Kb7)	KRT7	tr|A0A287AG48|A0A287AG48_PIG Keratin, type II cytoskeletal 7 OS=Sus scrofa OX=9823 GN=KRT7 PE=3 SV=1	20	17	20	17	44.9	51.858	468	323.31	44.9	17448000
A0A5G2QGK1;A0A5G2Q9J2;A0A287A275;A0A8W4FBW3;A0A8W4FJ07;A0A287A217;A0A8W4FEL0;A0A8W4F8H4;A0A480UV25;F2Z5K5;A0A8W4FKZ3;A0A8W4FHE2;A0A8W4FDI5;A0A8W4F8R1;A0A8W4F9C6	A0A5G2QGK1	Tubulin beta chain	TUBB4B	tr|A0A5G2QGK1|A0A5G2QGK1_PIG Tubulin beta chain OS=Sus scrofa OX=9823 GN=TUBB4B PE=1 SV=1;tr|A0A5G2Q9J2|A0A5G2Q9J2_PIG Tubulin beta chain OS=Sus scrofa OX=9823 GN=TUBB4B PE=1 SV=2;tr|A0A287A275|A0A287A275_PIG Tubulin beta chain OS=Sus scrofa OX=9823 GN=TUB	10	3	10	3	35	49.749	449	204.79	35	16084000
A0A287AEJ3;A0A286ZI52;A0A4X1TY93;A0A287AW32;A0A287ALC3;F1SA35	A0A287AEJ3	Heterogeneous nuclear ribonucleoproteins A2/B1	HNRNPA2B1	tr|A0A287AEJ3|A0A287AEJ3_PIG Heterogeneous nuclear ribonucleoproteins A2/B1 OS=Sus scrofa OX=9823 GN=HNRNPA2B1 PE=1 SV=2;tr|A0A286ZI52|A0A286ZI52_PIG Heterogeneous nuclear ribonucleoproteins A2/B1 OS=Sus scrofa OX=9823 GN=HNRNPA2B1 PE=1 SV=2;tr|A0A4X1TY93|	8	8	8	8	36.2	35.958	329	255.81	36.2	15808000
A0A8W4FJL3;A0A8W4F9I3;A0A287A4Y3;I3LBK0;A0A287B5G0;F1STC2;A0A287AU93;A0A5G2R1F2;A0A287AKW2;A0A287BDV3;A0A5G2QAU7;A0A287BC50;A0A287ARL5;A0A286ZQQ8;A0A287ALJ6;F1S9H7;I3L6U3;A0A8W4FHY5;A0A287AWQ8;F1STC5	A0A8W4FJL3	Ig-like domain-containing protein		tr|A0A8W4FJL3|A0A8W4FJL3_PIG Ig-like domain-containing protein OS=Sus scrofa OX=9823 PE=4 SV=1;tr|A0A8W4F9I3|A0A8W4F9I3_PIG Ig-like domain-containing protein OS=Sus scrofa OX=9823 PE=4 SV=1;tr|A0A287A4Y3|A0A287A4Y3_PIG Ig-like domain-containing protein OS=	1	1	1	1	10.3	13.357	126	27.973	10.3	15757000
A0A4X1VP46;P62844;A0A287AMU5;A0A4X1VTH3	A0A4X1VP46	Small ribosomal subunit protein uS19 (40S ribosomal protein S15)	RPS15	tr|A0A4X1VP46|A0A4X1VP46_PIG Small ribosomal subunit protein uS19 OS=Sus scrofa OX=9823 GN=RPS15 PE=1 SV=1;sp|P62844|RS15_PIG Small ribosomal subunit protein uS19 OS=Sus scrofa OX=9823 GN=RPS15 PE=1 SV=2;tr|A0A287AMU5|A0A287AMU5_PIG Small ribosomal subunit	3	3	3	3	22.4	16.84	143	12.727	22.4	15321000
F2Z5B2;Q767L7	F2Z5B2	Tubulin beta chain	TUBB	tr|F2Z5B2|F2Z5B2_PIG Tubulin beta chain OS=Sus scrofa OX=9823 GN=TUBB PE=1 SV=3;sp|Q767L7|TBB5_PIG Tubulin beta chain OS=Sus scrofa OX=9823 GN=TUBB PE=1 SV=1	10	3	10	3	39.3	47.635	425	34.218	39.3	15274000
A0A5G2RBD3	A0A5G2RBD3	Keratin 18	KRT18	tr|A0A5G2RBD3|A0A5G2RBD3_PIG Keratin 18 OS=Sus scrofa OX=9823 GN=KRT18 PE=1 SV=2	12	12	12	12	37.3	48.059	429	214.69	37.3	15210000
A0A5G2QW31;A0A480QP12;F1RQI7;A0A5G2QMG4;A0A5G2RKZ9;Q29122	A0A5G2QW31	Unconventional myosin-VI (Unconventional myosin-6)	MYO6	tr|A0A5G2QW31|A0A5G2QW31_PIG Unconventional myosin-VI OS=Sus scrofa OX=9823 GN=MYO6 PE=1 SV=1;tr|A0A480QP12|A0A480QP12_PIG Unconventional myosin-VI OS=Sus scrofa OX=9823 GN=MYO6 PE=1 SV=1;tr|F1RQI7|F1RQI7_PIG Unconventional myosin-VI OS=Sus scrofa OX=9823	30	30	30	30	29.5	148.46	1285	323.31	29.5	15177000
A0A287ARN2;A0A287A0I5;A0A286ZPP2;A0A287A6B6;A0A287BAP9;A0A287A7G6;A0A287AHQ7;A0A287A2M3;A0A287B9J3	A0A287ARN2	Dystonin	DST	tr|A0A287ARN2|A0A287ARN2_PIG Dystonin OS=Sus scrofa OX=9823 GN=DST PE=1 SV=1;tr|A0A287A0I5|A0A287A0I5_PIG Dystonin OS=Sus scrofa OX=9823 GN=DST PE=1 SV=1;tr|A0A286ZPP2|A0A286ZPP2_PIG Dystonin OS=Sus scrofa OX=9823 GN=DST PE=1 SV=1;tr|A0A287A6B6|A0A287A6B6_	73	73	73	73	13	869.97	7740	323.31	13	14676000
P62831	P62831	Large ribosomal subunit protein uL14 (60S ribosomal protein L23) (Ribosomal protein L17)	RPL23	sp|P62831|RL23_PIG Large ribosomal subunit protein uL14 OS=Sus scrofa OX=9823 GN=RPL23 PE=1 SV=1	3	3	3	3	37.9	14.865	140	29.386	37.9	14568000
I3LFV4;A0A5G2QVX8;A0A4X1W8D2;A0A8W4FPA2;A0A5G2QN07;A0A287AZS5;F1RWB7;F1SFU0;A0A8W4FM49	I3LFV4	Y-box binding protein 1	YBX1	tr|I3LFV4|I3LFV4_PIG Y-box-binding protein 1 OS=Sus scrofa OX=9823 GN=YBX1 PE=1 SV=3;tr|A0A5G2QVX8|A0A5G2QVX8_PIG Y-box-binding protein 1 OS=Sus scrofa OX=9823 GN=YBX1 PE=1 SV=1;tr|A0A4X1W8D2|A0A4X1W8D2_PIG Y-box binding protein 1 OS=Sus scrofa OX=9823 GN=	11	7	11	7	32.8	44.939	409	323.31	32.8	14064000
I3LJP6;A0A4X1SK93;A0A8W4FAW3;A0A4X1SJK8;A0A8W4FR24;A0A287A0Y8	I3LJP6	40S ribosomal protein S24	RPS24	tr|I3LJP6|I3LJP6_PIG 40S ribosomal protein S24 OS=Sus scrofa OX=9823 GN=RPS24 PE=3 SV=4;tr|A0A4X1SK93|A0A4X1SK93_PIG 40S ribosomal protein S24 OS=Sus scrofa OX=9823 GN=RPS24 PE=3 SV=1;tr|A0A8W4FAW3|A0A8W4FAW3_PIG 40S ribosomal protein S24 OS=Sus scrofa OX=	2	2	2	2	19.8	15.197	131	42.221	19.8	13682000
A0A287BHE7	A0A287BHE7	Ribosomal protein S14	RPS14	tr|A0A287BHE7|A0A287BHE7_PIG Small ribosomal subunit protein uS11 OS=Sus scrofa OX=9823 GN=RPS14 PE=3 SV=1	6	6	6	6	31.1	16.273	151	74.747	31.1	13467000
F2Z5F5;A0A8W4FEC2	F2Z5F5	40S ribosomal protein S8	RPS8	tr|F2Z5F5|F2Z5F5_PIG 40S ribosomal protein S8 OS=Sus scrofa OX=9823 GN=RPS8 PE=1 SV=3	7	7	7	7	38.5	24.205	208	82.378	38.5	13172000
A0A287A2R9;A0A5G2Q6S6;A0A5G2QI44	A0A287A2R9	Tyrosine 3-monooxygenase/tryptophan 5-monooxygenase activation protein epsilon	YWHAE	tr|A0A287A2R9|A0A287A2R9_PIG 14-3-3 protein epsilon OS=Sus scrofa OX=9823 GN=YWHAE PE=1 SV=1;tr|A0A5G2Q6S6|A0A5G2Q6S6_PIG 14-3-3 protein epsilon OS=Sus scrofa OX=9823 GN=YWHAE PE=1 SV=1;tr|A0A5G2QI44|A0A5G2QI44_PIG 14-3-3 protein epsilon OS=Sus scrofa OX=9	2	2	2	2	11	29.174	255	2.5864	11	12888000
A0A287AI94;F1SUD6;A0A287AV10	A0A287AI94	Constitutive coactivator of PPAR-gamma-like protein 1 isoform b (Family with sequence similarity 120 member A)	FAM120A	tr|A0A287AI94|A0A287AI94_PIG Constitutive coactivator of PPAR-gamma-like protein 1 isoform b OS=Sus scrofa OX=9823 GN=FAM120A PE=1 SV=1;tr|F1SUD6|F1SUD6_PIG Family with sequence similarity 120A OS=Sus scrofa OX=9823 GN=FAM120A PE=1 SV=3;tr|A0A287AV10|A0A28	21	20	21	20	25.7	126.96	1163	323.31	25.7	12868000
A0A5G2RA93;A0A4X1W0H8;A0A5G2RD45	A0A5G2RA93	Tropomyosin 3	TPM3	tr|A0A5G2RA93|A0A5G2RA93_PIG Tropomyosin 3 OS=Sus scrofa OX=9823 GN=TPM3 PE=1 SV=1;tr|A0A4X1W0H8|A0A4X1W0H8_PIG Tropomyosin 3 OS=Sus scrofa OX=9823 GN=TPM3 PE=1 SV=1;tr|A0A5G2RD45|A0A5G2RD45_PIG Tropomyosin 3 OS=Sus scrofa OX=9823 GN=TPM3 PE=1 SV=2	15	0	15	0	52.3	28.208	243	221.43	52.3	12690000
A0A287AZA7;P63053;F1S911;A7U5U2;P0CG68;A0A5G2QDJ2;A0A2C9F3G2	A0A287AZA7	Ubiquitin-ribosomal protein eS31 fusion protein	RPS27A	tr|A0A287AZA7|A0A287AZA7_PIG Ubiquitin-ribosomal protein eS31 fusion protein OS=Sus scrofa OX=9823 GN=RPS27A PE=1 SV=2;sp|P63053|RL40_PIG Ubiquitin-ribosomal protein eL40 fusion protein OS=Sus scrofa OX=9823 GN=UBA52 PE=1 SV=2;tr|F1S911|F1S911_PIG Ubiquiti	5	5	5	5	30.9	22.822	204	70.886	30.9	12013000
I3LSD3;A0A287BK22;A0A8W4F6P7	I3LSD3	60S ribosomal protein L13	RPL13	tr|I3LSD3|I3LSD3_PIG 60S ribosomal protein L13 OS=Sus scrofa OX=9823 GN=RPL13 PE=1 SV=2;tr|A0A287BK22|A0A287BK22_PIG 60S ribosomal protein L13 OS=Sus scrofa OX=9823 GN=RPL13 PE=1 SV=1;tr|A0A8W4F6P7|A0A8W4F6P7_PIG Large ribosomal subunit protein eL13 OS=Sus	5	5	5	5	11	46.829	427	106.75	11	10954000
A0A8W4FH92;A0PFK5;A0A8D0PKY6	A0A8W4FH92	F-actin-capping protein subunit alpha	CAPZA1	tr|A0A8W4FH92|A0A8W4FH92_PIG F-actin-capping protein subunit alpha OS=Sus scrofa OX=9823 GN=CAPZA1 PE=3 SV=1;sp|A0PFK5|CAZA1_PIG F-actin-capping protein subunit alpha-1 OS=Sus scrofa OX=9823 GN=CAPZA1 PE=1 SV=1;tr|A0A8D0PKY6|A0A8D0PKY6_PIG F-actin-capping	10	8	10	8	55.6	33.062	286	181.5	55.6	10950000
A0A4X1SK65	A0A4X1SK65	Small ribosomal subunit protein eS1	RPS3A	tr|A0A4X1SK65|A0A4X1SK65_PIG Small ribosomal subunit protein eS1 OS=Sus scrofa OX=9823 GN=RPS3A PE=1 SV=1	7	7	7	7	34.8	29.945	264	194.25	34.8	10851000
F1RQZ0;A0A5G2R1P5;A0A5G2QTJ6;A0A286ZS87;A0A287BGE8;A0A5G2R9Y4	F1RQZ0	Granulin precursor	GRN	tr|F1RQZ0|F1RQZ0_PIG Granulin precursor OS=Sus scrofa OX=9823 GN=GRN PE=1 SV=1;tr|A0A5G2R1P5|A0A5G2R1P5_PIG Granulin precursor OS=Sus scrofa OX=9823 GN=GRN PE=1 SV=1;tr|A0A5G2QTJ6|A0A5G2QTJ6_PIG Granulin precursor OS=Sus scrofa OX=9823 GN=GRN PE=1 SV=1;tr|	10	10	10	10	28	62.952	583	178.7	28	10586000
F1SUG7	F1SUG7	RNA helicase (EC 3.6.4.13)	DDX21	tr|F1SUG7|F1SUG7_PIG RNA helicase OS=Sus scrofa OX=9823 GN=DDX21 PE=1 SV=3	21	20	21	20	37.2	87.193	784	323.31	37.2	10222000
A0A4X1VVA3;Q29293;A0A287B5V1;A0A5G2QG95;A0A287BKN5	A0A4X1VVA3	Large ribosomal subunit protein uL3 (60S ribosomal protein L3)	RPL3	tr|A0A4X1VVA3|A0A4X1VVA3_PIG Large ribosomal subunit protein uL3 OS=Sus scrofa OX=9823 GN=RPL3 PE=1 SV=1;sp|Q29293|RL3_PIG Large ribosomal subunit protein uL3 OS=Sus scrofa OX=9823 GN=RPL3 PE=2 SV=2;tr|A0A287B5V1|A0A287B5V1_PIG Large ribosomal subunit prot	7	7	7	7	19.5	45.742	400	151.41	19.5	10139000
A0A287AMU3;A0A287BIK2	A0A287AMU3	Myosin-10		tr|A0A287AMU3|A0A287AMU3_PIG Myosin-10 OS=Sus scrofa OX=9823 PE=1 SV=2;tr|A0A287BIK2|A0A287BIK2_PIG Myosin heavy chain 10 OS=Sus scrofa OX=9823 PE=1 SV=2	14	2	14	2	44.5	28.023	245	112.99	44.5	9954900
A0A4X1U700;A0A287AJH8;A0A5G2QR46;A0A287AP66;I3LBH4	A0A4X1U700	Large ribosomal subunit protein uL11 (60S ribosomal protein L12)	RPL12	tr|A0A4X1U700|A0A4X1U700_PIG Large ribosomal subunit protein uL11 OS=Sus scrofa OX=9823 GN=RPL12 PE=1 SV=1;tr|A0A287AJH8|A0A287AJH8_PIG Large ribosomal subunit protein uL11 OS=Sus scrofa OX=9823 GN=RPL12 PE=1 SV=1;tr|A0A5G2QR46|A0A5G2QR46_PIG Large ribosom	5	5	5	5	49.1	17.818	165	166.87	49.1	9918200
F1RZD2	F1RZD2	Myosin VA	MYO5A	tr|F1RZD2|F1RZD2_PIG Myosin VA OS=Sus scrofa OX=9823 GN=MYO5A PE=3 SV=4	29	27	29	27	19.1	214.29	1843	323.31	19.1	9655100
A0A8W4FMR9;Q9N0Y9;A0A287A5S6;A0A5G2R425;A0A287B0G6	A0A8W4FMR9	Tropomodulin 3	TMOD3	tr|A0A8W4FMR9|A0A8W4FMR9_PIG Tropomodulin 3 OS=Sus scrofa OX=9823 GN=TMOD3 PE=1 SV=1;tr|Q9N0Y9|Q9N0Y9_PIG Tropomodulin 3 OS=Sus scrofa OX=9823 GN=TMOD3 PE=1 SV=1;tr|A0A287A5S6|A0A287A5S6_PIG Tropomodulin 3 OS=Sus scrofa OX=9823 GN=TMOD3 PE=1 SV=2;tr|A0A5G2	9	9	9	9	31.8	38.849	346	106.52	31.8	9621700
A0A287BEA5;F1SKQ0	A0A287BEA5	RNA helicase (EC 3.6.4.13)	DDX17	tr|A0A287BEA5|A0A287BEA5_PIG RNA helicase OS=Sus scrofa OX=9823 GN=DDX17 PE=1 SV=1;tr|F1SKQ0|F1SKQ0_PIG RNA helicase OS=Sus scrofa OX=9823 GN=DDX17 PE=1 SV=4	13	6	13	6	36.4	47.355	418	109.89	36.4	9480900
A0A4X1VNN9;Q29197;A0A480LDU1;A0A8W4F8D2;A0A8W4FD01	A0A4X1VNN9	Small ribosomal subunit protein uS4 (40S ribosomal protein S9)	RPS9	tr|A0A4X1VNN9|A0A4X1VNN9_PIG Small ribosomal subunit protein uS4 OS=Sus scrofa OX=9823 GN=RPS9 PE=1 SV=1;sp|Q29197|RS9_PIG Small ribosomal subunit protein uS4 (Fragment) OS=Sus scrofa OX=9823 GN=RPS9 PE=2 SV=1;tr|A0A480LDU1|A0A480LDU1_PIG Small ribosomal s	4	4	4	4	24.2	22.591	194	54.308	24.2	9475000
A0A5G2QZ85;A0A4X1ULP5;A0A5G2R7F8;A0A8D0S1K0;A0A5G2QS05;A0A4X1UKA6;A0A287BPZ8;A0A4X1UKY3;A0A287B5H3;F1SKU5	A0A5G2QZ85	Interleukin enhancer binding factor 3	ILF3	tr|A0A5G2QZ85|A0A5G2QZ85_PIG Interleukin enhancer binding factor 3 OS=Sus scrofa OX=9823 GN=ILF3 PE=1 SV=2	17	0	17	0	32.9	89.628	831	323.31	32.9	9385200
A0A287BDN2	A0A287BDN2	Spectrin beta chain	SPTBN1	tr|A0A287BDN2|A0A287BDN2_PIG Spectrin beta chain OS=Sus scrofa OX=9823 GN=SPTBN1 PE=1 SV=2	52	0	52	0	29	274.55	2365	323.31	29	9373800
A0A287A9H4	A0A287A9H4	Heterogeneous nuclear ribonucleoprotein H2	HNRNPH2	tr|A0A287A9H4|A0A287A9H4_PIG Heterogeneous nuclear ribonucleoprotein H2 OS=Sus scrofa OX=9823 GN=HNRNPH2 PE=1 SV=2	7	3	7	3	20.7	49.249	449	184.31	20.7	9248500
F1RYV9;F1SHC1;A0A5G2RB77	F1RYV9	Tubulin alpha chain	LOC100127131	tr|F1RYV9|F1RYV9_PIG Tubulin alpha chain OS=Sus scrofa OX=9823 GN=LOC100127131 PE=1 SV=4;tr|F1SHC1|F1SHC1_PIG Tubulin alpha chain OS=Sus scrofa OX=9823 GN=LOC100127131 PE=1 SV=3;tr|A0A5G2RB77|A0A5G2RB77_PIG Tubulin alpha chain OS=Sus scrofa OX=9823 GN=LOC1	10	2	10	2	34.4	52.746	474	66.406	34.4	8967200
A0A5G2QI13;F1SNW4;A0A286ZMV9;A0A8D0MTN7;A0A5G2QVS9;A0A8D0VIH6;A0A8D0QDQ6;A0A287AR47;A0A8W4FJL5;A0A8W4FJ69;A0A8W4FIU2	A0A5G2QI13	Myosin light chain 3 (Myosin light chain 1, slow-twitch muscle B/ventricular isoform)	MYL3	tr|A0A5G2QI13|A0A5G2QI13_PIG Myosin light chain 3 OS=Sus scrofa OX=9823 GN=MYL3 PE=1 SV=1;tr|F1SNW4|F1SNW4_PIG Myosin light chain 3 OS=Sus scrofa OX=9823 GN=MYL3 PE=1 SV=3;tr|A0A286ZMV9|A0A286ZMV9_PIG Myosin light chain 1/3, skeletal muscle isoform OS=Sus	3	2	3	2	14.3	21.009	189	38.144	14.3	8889400
Q29195;A0A900R0B1;A0A8D1F496;A0A4X1T5U8;A0A4X1T6D6;A0A4X1T3W2;F1SI10	Q29195	Large ribosomal subunit protein uL16 (60S ribosomal protein L10) (Protein QM homolog) (Ribosomal protein L10)	RPL10 QM	sp|Q29195|RL10_PIG Large ribosomal subunit protein uL16 OS=Sus scrofa OX=9823 GN=RPL10 PE=1 SV=3;tr|A0A900R0B1|A0A900R0B1_PIG Large ribosomal subunit protein uL16 OS=Sus scrofa OX=9823 GN=RPL10 PE=1 SV=1;tr|A0A8D1F496|A0A8D1F496_PIG Large ribosomal subunit	5	5	5	5	29.9	24.603	214	95.602	29.9	8877700
P62272;F1S4M2	P62272	Small ribosomal subunit protein uS13 (40S ribosomal protein S18)	RPS18	sp|P62272|RS18_PIG Small ribosomal subunit protein uS13 OS=Sus scrofa OX=9823 GN=RPS18 PE=1 SV=3	3	3	3	3	15.8	17.718	152	49.231	15.8	8617700
A0A4X1TXJ8;F2Z554	A0A4X1TXJ8	Large ribosomal subunit protein eL30 (60S ribosomal protein L30)	RPL30	tr|A0A4X1TXJ8|A0A4X1TXJ8_PIG Large ribosomal subunit protein eL30 OS=Sus scrofa OX=9823 GN=RPL30 PE=1 SV=1;tr|F2Z554|F2Z554_PIG Large ribosomal subunit protein eL30 OS=Sus scrofa OX=9823 GN=RPL30 PE=1 SV=2	4	4	4	4	51.3	12.784	115	101.81	51.3	8599000
F1RKW9;A0A4X1TDZ9;A0A8W4FMM8;A0A8D1D1L1;A0A8W4FJJ3	F1RKW9	Unconventional myosin-Id	MYO1D	tr|F1RKW9|F1RKW9_PIG Unconventional myosin-Id OS=Sus scrofa OX=9823 GN=MYO1D PE=1 SV=3;tr|A0A4X1TDZ9|A0A4X1TDZ9_PIG Unconventional myosin-Id OS=Sus scrofa OX=9823 GN=MYO1D PE=1 SV=1;tr|A0A8W4FMM8|A0A8W4FMM8_PIG Myosin ID OS=Sus scrofa OX=9823 GN=MYO1D PE=1	15	15	15	15	19.4	112.34	975	147.01	19.4	8551300
F1S9Q3;A0A286ZPN4;F1S9Q1;A0A286ZWK2;A0A286ZPC8;A0A287APM9	F1S9Q3	Heat shock protein family A (Hsp70) member 8	HSPA8	tr|F1S9Q3|F1S9Q3_PIG Heat shock cognate 71 kDa protein OS=Sus scrofa OX=9823 GN=HSPA8 PE=1 SV=3;tr|A0A286ZPN4|A0A286ZPN4_PIG Heat shock cognate 71 kDa protein OS=Sus scrofa OX=9823 GN=HSPA8 PE=1 SV=2;tr|F1S9Q1|F1S9Q1_PIG Heat shock cognate 71 kDa protein O	19	16	19	16	37.3	71.881	655	186.13	37.3	8204900
Q7M2W6;A0A5S6I1M3;A0A287ATJ4	Q7M2W6	Alpha-crystallin B chain (Alpha(B)-crystallin)	CRYAB	sp|Q7M2W6|CRYAB_PIG Alpha-crystallin B chain OS=Sus scrofa OX=9823 GN=CRYAB PE=2 SV=1;tr|A0A5S6I1M3|A0A5S6I1M3_PIG Alpha-crystallin B chain OS=Sus scrofa OX=9823 GN=CRYAB PE=1 SV=1;tr|A0A287ATJ4|A0A287ATJ4_PIG Alpha-crystallin B chain OS=Sus scrofa OX=9823	3	3	3	3	19.4	20.129	175	28.21	19.4	8019700
A0A287BM53;Q29375;A0A5G2QBT0;A0A287BIE2	A0A287BM53	60S ribosomal protein L7a	RPL7A	tr|A0A287BM53|A0A287BM53_PIG 60S ribosomal protein L7a OS=Sus scrofa OX=9823 GN=RPL7A PE=3 SV=2;sp|Q29375|RL7A_PIG Large ribosomal subunit protein eL8 (Fragment) OS=Sus scrofa OX=9823 GN=RPL7A PE=2 SV=1;tr|A0A5G2QBT0|A0A5G2QBT0_PIG 60S ribosomal protein L7	7	7	7	7	21.7	31.126	276	188.82	21.7	7972700
I3LDS3	I3LDS3	Keratin, type I cytoskeletal 10 (Cytokeratin-10) (Keratin-10)	KRT10	tr|I3LDS3|I3LDS3_PIG Keratin, type I cytoskeletal 10 OS=Sus scrofa OX=9823 GN=KRT10 PE=1 SV=4	4	3	4	3	7.7	62.587	613	130.1	7.7	7959400
A0A287ASD0;A0A4X1U3N9;A0A8D0MVZ5;Q95276;A0A4X1TYB5	A0A287ASD0	Large ribosomal subunit protein uL18 (60S ribosomal protein L5)	RPL5	tr|A0A287ASD0|A0A287ASD0_PIG Large ribosomal subunit protein uL18 OS=Sus scrofa OX=9823 GN=RPL5 PE=1 SV=1;tr|A0A4X1U3N9|A0A4X1U3N9_PIG Large ribosomal subunit protein uL18 OS=Sus scrofa OX=9823 GN=RPL5 PE=1 SV=1;tr|A0A8D0MVZ5|A0A8D0MVZ5_PIG Large ribosomal	7	7	7	7	26.6	34.353	297	76.412	26.6	7502300
F1RR78	F1RR78	Spectrin alpha, non-erythrocytic 1	SPTAN1	tr|F1RR78|F1RR78_PIG Spectrin alpha, non-erythrocytic 1 OS=Sus scrofa OX=9823 GN=SPTAN1 PE=1 SV=4	39	1	39	1	24.8	266.79	2321	323.31	24.8	7389400
A0A8D0TY40;K7GRX3;A0A4X1SHJ2	A0A8D0TY40	RNA binding motif protein X-linked	RBMX	tr|A0A8D0TY40|A0A8D0TY40_PIG RNA binding motif protein X-linked OS=Sus scrofa OX=9823 GN=RBMX PE=1 SV=1;tr|K7GRX3|K7GRX3_PIG RNA binding motif protein X-linked OS=Sus scrofa OX=9823 GN=RBMX PE=1 SV=3	6	6	6	6	17.9	44.494	408	95.38	17.9	6955900
A0A8W4FMX4;A0A5G2R4A8;F2Z5B4;A0A8W4FBN6;A0A287AIY4;A0A287B004;A0A8W4FKH1	A0A8W4FMX4	RRM domain-containing protein	HNRNPA3	tr|A0A8W4FMX4|A0A8W4FMX4_PIG RRM domain-containing protein OS=Sus scrofa OX=9823 GN=HNRNPA3 PE=1 SV=1;tr|A0A5G2R4A8|A0A5G2R4A8_PIG RRM domain-containing protein OS=Sus scrofa OX=9823 GN=HNRNPA3 PE=1 SV=2;tr|F2Z5B4|F2Z5B4_PIG RRM domain-containing protein O	8	8	8	8	33.5	35.411	331	93.399	33.5	6704700
F1RHN8;A0A5G2QC44	F1RHN8	RING-type E3 ubiquitin transferase (EC 2.3.2.27)	TRIM21	tr|F1RHN8|F1RHN8_PIG RING-type E3 ubiquitin transferase OS=Sus scrofa OX=9823 GN=TRIM21 PE=3 SV=4;tr|A0A5G2QC44|A0A5G2QC44_PIG RING-type E3 ubiquitin transferase OS=Sus scrofa OX=9823 GN=TRIM21 PE=3 SV=1	10	10	10	10	31	54.244	474	101.31	31	6379900
A0A287B401	A0A287B401	RNA binding motif protein 14 (RNA-binding protein 14 isoform 1)	RBM14	tr|A0A287B401|A0A287B401_PIG RNA binding motif protein 14 OS=Sus scrofa OX=9823 GN=RBM14 PE=1 SV=1	5	5	5	5	10.5	69.561	669	116.93	10.5	6334900
A0A8W4FEX7;A0A8W4FF21;A0A4X1W2B6;A0A8W4F8S1	A0A8W4FEX7	40S ribosomal protein S27	RPS27	tr|A0A8W4FEX7|A0A8W4FEX7_PIG 40S ribosomal protein S27 OS=Sus scrofa OX=9823 GN=RPS27 PE=3 SV=1;tr|A0A8W4FF21|A0A8W4FF21_PIG 40S ribosomal protein S27 OS=Sus scrofa OX=9823 GN=LOC110262272 PE=3 SV=1;tr|A0A4X1W2B6|A0A4X1W2B6_PIG 40S ribosomal protein S27 OS	2	1	2	1	29.3	9.2248	82	3.9711	29.3	6298700
A0A8D1Q2U5;I3LSU1;A0A287BP90;A0A287BK25;A0A287BEN9;A0A287AW58;A0A287ATQ0	A0A8D1Q2U5	Non-POU domain containing octamer binding	NONO	tr|A0A8D1Q2U5|A0A8D1Q2U5_PIG Non-POU domain containing octamer binding OS=Sus scrofa OX=9823 GN=NONO PE=1 SV=1;tr|I3LSU1|I3LSU1_PIG Non-POU domain containing octamer binding OS=Sus scrofa OX=9823 GN=NONO PE=1 SV=2;tr|A0A287BP90|A0A287BP90_PIG Non-POU domai	11	11	11	11	35.4	55.257	480	103.59	35.4	6168600
A0A480VU46;Q9GMB0;A0A5G2R686	A0A480VU46	Dolichyl-diphosphooligosaccharide--protein glycosyltransferase subunit 1	RPN1	tr|A0A480VU46|A0A480VU46_PIG Dolichyl-diphosphooligosaccharide--protein glycosyltransferase subunit 1 OS=Sus scrofa OX=9823 GN=RPN1 PE=3 SV=1;sp|Q9GMB0|RPN1_PIG Dolichyl-diphosphooligosaccharide--protein glycosyltransferase subunit 1 OS=Sus scrofa OX=9823	5	5	5	5	8.9	71.689	639	37.72	8.9	6108500
A0A8W4FBU7;A0A5G2QFK1;A6M931;A0A5S8KY97	A0A8W4FBU7	RNA helicase (EC 3.6.4.13)	EIF4A3	tr|A0A8W4FBU7|A0A8W4FBU7_PIG Eukaryotic initiation factor 4A-III OS=Sus scrofa OX=9823 GN=EIF4A3 PE=1 SV=1;tr|A0A5G2QFK1|A0A5G2QFK1_PIG Eukaryotic initiation factor 4A-III OS=Sus scrofa OX=9823 GN=EIF4A3 PE=1 SV=1;sp|A6M931|IF4A3_PIG Eukaryotic initiation	4	4	4	4	15.3	41.616	373	55.552	15.3	6105000
A0A8W4FHQ4;M3V815;I3L693;A0A8W4F8P0;A0A287AGF0	A0A8W4FHQ4	Heteroous nuclear ribonucleoprotein R	HNRNPR	tr|A0A8W4FHQ4|A0A8W4FHQ4_PIG Heteroous nuclear ribonucleoprotein R OS=Sus scrofa OX=9823 GN=HNRNPR PE=1 SV=1;tr|M3V815|M3V815_PIG Heterogeneous nuclear ribonucleoprotein R OS=Sus scrofa OX=9823 GN=HNRNPR PE=1 SV=1;tr|I3L693|I3L693_PIG Heteroous nuclear rib	12	10	12	10	27.5	68.455	614	149.2	27.5	6068400
A0A5G2QUI7;A0A4X1SH42;A0A8W4F7T8;A0A4X1SG83	A0A5G2QUI7	Ribosomal protein L24	RPL24	tr|A0A5G2QUI7|A0A5G2QUI7_PIG Large ribosomal subunit protein eL24 OS=Sus scrofa OX=9823 GN=RPL24 PE=1 SV=1;tr|A0A4X1SH42|A0A4X1SH42_PIG Large ribosomal subunit protein eL24 OS=Sus scrofa OX=9823 GN=RPL24 PE=1 SV=1;tr|A0A8W4F7T8|A0A8W4F7T8_PIG Large ribosom	1	1	1	1	9	16.549	144	3.4589	9	5924300
F1RG16	F1RG16	Heterogeneous nuclear ribonucleoprotein F	HNRNPF	tr|F1RG16|F1RG16_PIG Heterogeneous nuclear ribonucleoprotein F OS=Sus scrofa OX=9823 GN=HNRNPF PE=1 SV=1	6	6	6	6	21.5	45.669	414	175.16	21.5	5896700
F1RGI7	F1RGI7	Matrin 3	MATR3	tr|F1RGI7|F1RGI7_PIG Matrin 3 OS=Sus scrofa OX=9823 GN=MATR3 PE=1 SV=3	15	1	15	1	22.5	100.11	897	208.86	22.5	5753500
A0A5G2R2A7;F1SJJ5;A0A8D1S998;A0A287A9X4	A0A5G2R2A7	Large ribosomal subunit protein uL4 (60S ribosomal protein L4)	RPL4	tr|A0A5G2R2A7|A0A5G2R2A7_PIG Large ribosomal subunit protein uL4 OS=Sus scrofa OX=9823 GN=RPL4 PE=1 SV=1;tr|F1SJJ5|F1SJJ5_PIG Large ribosomal subunit protein uL4 OS=Sus scrofa OX=9823 GN=RPL4 PE=1 SV=3;tr|A0A8D1S998|A0A8D1S998_PIG Large ribosomal subunit p	7	7	7	7	19.9	47.201	417	34.843	19.9	5675400
A0A5G2QDQ8;A0A4X1T1P2;A0A8D0QBM6;A0A4X1T1M6;A0A4X1T0M0;A0A4X1T0K4;F1SL62;F1SL82;A0A287A270	A0A5G2QDQ8	Myosin IB	MYO1B	tr|A0A5G2QDQ8|A0A5G2QDQ8_PIG Myosin IB OS=Sus scrofa OX=9823 GN=MYO1B PE=1 SV=1;tr|A0A4X1T1P2|A0A4X1T1P2_PIG Myosin IB OS=Sus scrofa OX=9823 GN=MYO1B PE=1 SV=1;tr|A0A8D0QBM6|A0A8D0QBM6_PIG Myosin IB OS=Sus scrofa OX=9823 GN=MYO1B PE=1 SV=1;tr|A0A4X1T1M6|A0	11	11	11	11	14.3	123.31	1065	102.11	14.3	5602200
F1S1V1	F1S1V1	Lupus La protein (Small RNA binding exonuclease protection factor La)	SSB	tr|F1S1V1|F1S1V1_PIG Lupus La protein OS=Sus scrofa OX=9823 GN=SSB PE=1 SV=3	10	10	10	10	23.9	47.267	401	115.21	23.9	5535100
A0A287B646;A0A287A699;A0A4X1UTE2;A0A5G2QV38	A0A287B646	Heterogeneous nuclear ribonucleoprotein K	HNRNPK	tr|A0A287B646|A0A287B646_PIG Heterogeneous nuclear ribonucleoprotein K OS=Sus scrofa OX=9823 GN=HNRNPK PE=4 SV=3;tr|A0A287A699|A0A287A699_PIG Heterogeneous nuclear ribonucleoprotein K OS=Sus scrofa OX=9823 GN=HNRNPK PE=4 SV=3;tr|A0A4X1UTE2|A0A4X1UTE2_PIG H	5	5	5	5	18.5	43.05	389	83.327	18.5	5432300
F2Z567;A0A5K1VDT5;A0A5G2R4W2	F2Z567	Large ribosomal subunit protein uL2 (60S ribosomal protein L8)	RPL8	tr|F2Z567|F2Z567_PIG Large ribosomal subunit protein uL2 OS=Sus scrofa OX=9823 GN=RPL8 PE=1 SV=1;tr|A0A5K1VDT5|A0A5K1VDT5_PIG Large ribosomal subunit protein uL2 OS=Sus scrofa OX=9823 GN=RPL8 PE=1 SV=2;tr|A0A5G2R4W2|A0A5G2R4W2_PIG Large ribosomal subunit p	1	1	1	1	6.2	28.024	257	19.381	6.2	5397400
Q95342;A0A900RBU1;A0A4X1W0P1;A0A5G2QVU1	Q95342	Large ribosomal subunit protein eL18 (60S ribosomal protein L18)	RPL18	sp|Q95342|RL18_PIG Large ribosomal subunit protein eL18 OS=Sus scrofa OX=9823 GN=RPL18 PE=1 SV=4;tr|A0A900RBU1|A0A900RBU1_PIG Ribosomal protein L18 OS=Sus scrofa OX=9823 GN=RPL18 PE=3 SV=1;tr|A0A4X1W0P1|A0A4X1W0P1_PIG Ribosomal protein L18 OS=Sus scrofa OX	3	3	3	3	19	22.304	195	51.285	19	5357700
Q5S1U1;A0A2C9F366	Q5S1U1	Heat shock protein beta-1 (HspB1) (Heat shock 27 kDa protein) (HSP 27)	HSPB1 HSP27	sp|Q5S1U1|HSPB1_PIG Heat shock protein beta-1 OS=Sus scrofa OX=9823 GN=HSPB1 PE=2 SV=1;tr|A0A2C9F366|A0A2C9F366_PIG Heat shock protein beta-1 OS=Sus scrofa OX=9823 GN=HSPB1 PE=3 SV=1	5	5	5	5	47.8	22.941	207	193.21	47.8	5299400
Q29205	Q29205	Large ribosomal subunit protein uL5 (60S ribosomal protein L11)	RPL11	sp|Q29205|RL11_PIG Large ribosomal subunit protein uL5 OS=Sus scrofa OX=9823 GN=RPL11 PE=1 SV=3	1	1	1	1	7.9	20.212	178	31.343	7.9	5274500
A0A286ZQW0;F1S9K5;A0A5G2R930	A0A286ZQW0	Glutamyl-prolyl-tRNA synthetase 1	EPRS1	tr|A0A286ZQW0|A0A286ZQW0_PIG Glutamyl-prolyl-tRNA synthetase 1 OS=Sus scrofa OX=9823 GN=EPRS1 PE=1 SV=1;tr|F1S9K5|F1S9K5_PIG Bifunctional glutamate/proline--tRNA ligase OS=Sus scrofa OX=9823 GN=EPRS1 PE=1 SV=2;tr|A0A5G2R930|A0A5G2R930_PIG Glutamyl-prolyl-t	19	19	19	19	18	170.83	1519	187.1	18	5269000
A0A287BDJ5;A0A287A0I8;A0A5G2R7J0;A0A287B4F5	A0A287BDJ5	Drebrin 1	DBN1	tr|A0A287BDJ5|A0A287BDJ5_PIG Drebrin 1 OS=Sus scrofa OX=9823 GN=DBN1 PE=1 SV=3;tr|A0A287A0I8|A0A287A0I8_PIG Drebrin 1 OS=Sus scrofa OX=9823 GN=DBN1 PE=1 SV=2;tr|A0A5G2R7J0|A0A5G2R7J0_PIG Drebrin 1 OS=Sus scrofa OX=9823 GN=DBN1 PE=1 SV=2;tr|A0A287B4F5|A0A28	12	12	12	12	29.2	71.728	655	251.39	29.2	5250600
I3LUE0	I3LUE0	Coiled-coil domain containing 112	CCDC112	tr|I3LUE0|I3LUE0_PIG Coiled-coil domain containing 112 OS=Sus scrofa OX=9823 GN=CCDC112 PE=4 SV=3	1	1	1	1	3.4	61.513	527	1.7744	3.4	5239200
Q29308;A0A4X1TRA8;A0A8W4FAS9;F1RGG1;A0A8W4F6S6	Q29308	Small ribosomal subunit protein eS19 (40S ribosomal protein S19)	RPS19	sp|Q29308|RS19_PIG Small ribosomal subunit protein eS19 (Fragment) OS=Sus scrofa OX=9823 GN=RPS19 PE=2 SV=3;tr|A0A4X1TRA8|A0A4X1TRA8_PIG 40S ribosomal protein S19 OS=Sus scrofa OX=9823 PE=3 SV=1;tr|A0A8W4FAS9|A0A8W4FAS9_PIG Small ribosomal subunit protein	2	2	2	2	17.6	14.984	136	7.0745	17.6	5099900
A0A287ARB4	A0A287ARB4	Myosin VC (Unconventional myosin-Vc)	MYO5C	tr|A0A287ARB4|A0A287ARB4_PIG Myosin VC OS=Sus scrofa OX=9823 GN=MYO5C PE=1 SV=1	25	24	25	24	15	203.1	1742	149.87	15	5069200
A0A8W4FGT8	A0A8W4FGT8	HNRNPH1		tr|A0A8W4FGT8|A0A8W4FGT8_PIG HNRNPH1 OS=Sus scrofa OX=9823 PE=1 SV=1	2	2	2	2	65	4.3669	40	28.607	65	4977300
Q2YGT9;A0A5S6HDI4	Q2YGT9	Large ribosomal subunit protein eL6 (60S ribosomal protein L6)	RPL6	sp|Q2YGT9|RL6_PIG Large ribosomal subunit protein eL6 OS=Sus scrofa OX=9823 GN=RPL6 PE=1 SV=3;tr|A0A5S6HDI4|A0A5S6HDI4_PIG 60S ribosomal protein L6 OS=Sus scrofa OX=9823 GN=RPL6 PE=1 SV=1	5	5	5	5	16.5	32.19	284	59.403	16.5	4899000
A0A287BQ02;F1SV06;A0A8W4FI85	A0A287BQ02	Polyadenylate-binding protein (PABP)	PABPC4	tr|A0A287BQ02|A0A287BQ02_PIG Polyadenylate-binding protein OS=Sus scrofa OX=9823 GN=PABPC4 PE=1 SV=2;tr|F1SV06|F1SV06_PIG Polyadenylate-binding protein OS=Sus scrofa OX=9823 GN=PABPC4 PE=1 SV=1;tr|A0A8W4FI85|A0A8W4FI85_PIG Polyadenylate-binding protein OS=	13	6	13	6	26.1	72.346	660	45.855	26.1	4886200
F1RYZ5;A0A4X1T0H0;P53027	F1RYZ5	Ribosomal protein	RPL10A	tr|F1RYZ5|F1RYZ5_PIG Ribosomal protein OS=Sus scrofa OX=9823 GN=RPL10A PE=1 SV=3;tr|A0A4X1T0H0|A0A4X1T0H0_PIG Ribosomal protein OS=Sus scrofa OX=9823 GN=RPL10A PE=1 SV=1;sp|P53027|RL10A_PIG Large ribosomal subunit protein uL1 (Fragment) OS=Sus scrofa OX=98	5	5	5	5	18.7	25.003	219	51.681	18.7	4858900
A0PFK7;A0A287AXJ3;A0A5G2RIJ3;A0A287AP52;A0A5K1U188	A0PFK7	F-actin-capping protein subunit beta (CapZ beta)	CAPZB	sp|A0PFK7|CAPZB_PIG F-actin-capping protein subunit beta OS=Sus scrofa OX=9823 GN=CAPZB PE=1 SV=2;tr|A0A287AXJ3|A0A287AXJ3_PIG F-actin-capping protein subunit beta OS=Sus scrofa OX=9823 GN=CAPZB PE=3 SV=1;tr|A0A5G2RIJ3|A0A5G2RIJ3_PIG F-actin-capping protei	9	9	9	9	38.2	30.628	272	202.71	38.2	4597500
P68137;B6VNT8;A0A5S6IE01;A0A287A6R7;A0A5G2QKZ4;A0A8W4F696;A0A8W4FG68;A0A8D0XCV9;A0A8W4FCZ8;A0A4X1W7U3;A0A8W4FFT2;A0A8D0T470;A0A8W4FNX1;A0A287ANW0;A0A5G2QIZ5;A0A4X1W7T6;A0A4X1V3T7;A0A287AVS8;A0A4X1W7V5;A0A287BF33;A0A4X1W8S5;A0A4X1V648;A0A5S6G831;A0A4X1W7T1;A0A5G2QY90;A0A8D1SLA8	P68137	Actin, alpha skeletal muscle (EC 3.6.4.-) (Alpha-actin-1) [Cleaved into: Actin, alpha skeletal muscle, intermediate form]	ACTA1 ACTA	sp|P68137|ACTS_PIG Actin, alpha skeletal muscle OS=Sus scrofa OX=9823 GN=ACTA1 PE=1 SV=1;tr|B6VNT8|B6VNT8_PIG Actin, alpha cardiac muscle 1 OS=Sus scrofa OX=9823 GN=ACTC1 PE=1 SV=1;tr|A0A5S6IE01|A0A5S6IE01_PIG Actin, alpha skeletal muscle OS=Sus scrofa OX=	9	1	9	1	27.9	42.051	377	36.164	27.9	4521200
A0A8D0MEJ0;A0A287BM04;A0A287B676;A0A8D0MDS1;A0A287A9K4;A0A4X1UGX6;I3L9H8	A0A8D0MEJ0	Staufen double-stranded RNA binding protein 1	STAU1	tr|A0A8D0MEJ0|A0A8D0MEJ0_PIG Staufen double-stranded RNA binding protein 1 OS=Sus scrofa OX=9823 GN=STAU1 PE=1 SV=1;tr|A0A287BM04|A0A287BM04_PIG Staufen double-stranded RNA binding protein 1 OS=Sus scrofa OX=9823 GN=STAU1 PE=1 SV=2;tr|A0A287B676|A0A287B676	14	14	14	14	35.3	55.785	502	137.72	35.3	4506700
A0A287AJX7;A0A8W4FCF7;I3LPU8	A0A287AJX7	Heterogeneous nuclear ribonucleoprotein L	HNRNPL	tr|A0A287AJX7|A0A287AJX7_PIG Heterogeneous nuclear ribonucleoprotein L OS=Sus scrofa OX=9823 GN=HNRNPL PE=1 SV=3;tr|A0A8W4FCF7|A0A8W4FCF7_PIG Heterogeneous nuclear ribonucleoprotein L OS=Sus scrofa OX=9823 GN=HNRNPL PE=1 SV=1;tr|I3LPU8|I3LPU8_PIG Heterogen	9	9	9	9	25.9	63.727	584	132.06	25.9	4503700
A1XQU9;A0A4X1SWA8;A0A5G2Q7Q1;A0A8W4FQ81;F1SMQ1	A1XQU9	Small ribosomal subunit protein uS10 (40S ribosomal protein S20)	RPS20	sp|A1XQU9|RS20_PIG Small ribosomal subunit protein uS10 OS=Sus scrofa OX=9823 GN=RPS20 PE=1 SV=1;tr|A0A4X1SWA8|A0A4X1SWA8_PIG Small ribosomal subunit protein uS10 OS=Sus scrofa OX=9823 GN=RPS20 PE=3 SV=1;tr|A0A5G2Q7Q1|A0A5G2Q7Q1_PIG Ribosomal protein S20 O	3	3	3	3	22.7	13.333	119	36.848	22.7	4478400
A0A287A391;A0A288CG57;A0A286ZUI3;A0A5G2RHB8;A0A5K1VC16;A0A286ZIH3;B9W5V0;A0A5G2QNU4;A0A5G2QGC2	A0A287A391	Elongation factor 1-alpha	EEF1A1	tr|A0A287A391|A0A287A391_PIG Elongation factor 1-alpha OS=Sus scrofa OX=9823 GN=EEF1A1 PE=1 SV=2;tr|A0A288CG57|A0A288CG57_PIG Elongation factor 1-alpha OS=Sus scrofa OX=9823 GN=EEF1A1 PE=1 SV=2;tr|A0A286ZUI3|A0A286ZUI3_PIG Eukaryotic translation elongation	5	5	5	5	17.2	47.861	442	111.35	17.2	4455700
A0A5G2R8C2;A0A5G2R0P1;A0A5G2QCV6;A0A287AVQ1;F1RX16;A0A287BG53;I3LDV0;A0A287A1E6;A0A5G2QM78	A0A5G2R8C2	RNA helicase (EC 3.6.4.13)	DDX3X	tr|A0A5G2R8C2|A0A5G2R8C2_PIG RNA helicase OS=Sus scrofa OX=9823 GN=DDX3X PE=1 SV=1;tr|A0A5G2R0P1|A0A5G2R0P1_PIG RNA helicase OS=Sus scrofa OX=9823 GN=DDX3X PE=1 SV=1;tr|A0A5G2QCV6|A0A5G2QCV6_PIG RNA helicase OS=Sus scrofa OX=9823 GN=DDX3X PE=1 SV=1;tr|A0A2	10	9	10	9	20.2	70.897	640	93.631	20.2	4295800
F8S326;A0A5G2QZ57;A0A5G2QDL5;A0A8W4FA32;A0A8W4FB38;A8NBY5	F8S326	Gag protein		tr|F8S326|F8S326_PIG Gag protein OS=Sus scrofa OX=9823 PE=4 SV=1;tr|A0A5G2QZ57|A0A5G2QZ57_PIG CCHC-type domain-containing protein OS=Sus scrofa OX=9823 PE=4 SV=1;tr|A0A5G2QDL5|A0A5G2QDL5_PIG CCHC-type domain-containing protein OS=Sus scrofa OX=9823 PE=4 SV	8	8	8	8	23.3	59.635	524	77.668	23.3	4292300
A0A286ZW72;A1XQU3;A0A4X1TRI7;I3LIZ8	A0A286ZW72	Large ribosomal subunit protein eL14 (60S ribosomal protein L14)	RPL14	tr|A0A286ZW72|A0A286ZW72_PIG Large ribosomal subunit protein eL14 OS=Sus scrofa OX=9823 GN=RPL14 PE=3 SV=2;sp|A1XQU3|RL14_PIG Large ribosomal subunit protein eL14 OS=Sus scrofa OX=9823 GN=RPL14 PE=1 SV=1;tr|A0A4X1TRI7|A0A4X1TRI7_PIG Large ribosomal subunit	3	3	3	3	16.1	23.039	211	49.455	16.1	4292200
A0A5S6GIV5;O46374	A0A5S6GIV5	DNA topoisomerase 2 (EC 5.6.2.2)	TOP2A	tr|A0A5S6GIV5|A0A5S6GIV5_PIG DNA topoisomerase 2 OS=Sus scrofa OX=9823 GN=TOP2A PE=1 SV=1;sp|O46374|TOP2A_PIG DNA topoisomerase 2-alpha OS=Sus scrofa OX=9823 GN=TOP2A PE=2 SV=1	16	13	16	13	13.2	174.12	1531	196.74	13.2	4286800
I3L7B7	I3L7B7	ATP-dependent RNA helicase (EC 3.6.4.13)	DDX18	tr|I3L7B7|I3L7B7_PIG ATP-dependent RNA helicase OS=Sus scrofa OX=9823 GN=DDX18 PE=1 SV=2	17	17	17	17	28.8	87.128	786	323.31	28.8	4275600
I3L816	I3L816	Heteroous nuclear ribonucleoprotein H1	HNRNPH1	tr|I3L816|I3L816_PIG Heteroous nuclear ribonucleoprotein H1 OS=Sus scrofa OX=9823 GN=HNRNPH1 PE=1 SV=4	7	3	7	3	21	52.004	471	26.039	21	4124000
A0A5G2RDY5;F1RR89	A0A5G2RDY5	Arginine--tRNA ligase, cytoplasmic (EC 6.1.1.19) (Arginyl-tRNA synthetase)	RARS1	tr|A0A5G2RDY5|A0A5G2RDY5_PIG Arginine--tRNA ligase, cytoplasmic OS=Sus scrofa OX=9823 GN=RARS1 PE=1 SV=1;tr|F1RR89|F1RR89_PIG Arginine--tRNA ligase, cytoplasmic OS=Sus scrofa OX=9823 GN=RARS1 PE=1 SV=3	14	14	14	14	26.4	75.173	658	113.69	26.4	4106000
F1RGJ3;A0A8W4F7J3;A0A8W4F9X0;A0A287ADJ2;A0A8W4FG59	F1RGJ3	Stress-70 protein, mitochondrial (75 kDa glucose-regulated protein) (Heat shock 70 kDa protein 9)	HSPA9	tr|F1RGJ3|F1RGJ3_PIG Stress-70 protein, mitochondrial OS=Sus scrofa OX=9823 GN=HSPA9 PE=1 SV=4;tr|A0A8W4F7J3|A0A8W4F7J3_PIG Stress-70 protein, mitochondrial OS=Sus scrofa OX=9823 GN=HSPA9 PE=1 SV=1;tr|A0A8W4F9X0|A0A8W4F9X0_PIG Stress-70 protein, mitochondr	17	17	17	17	35.4	70.122	644	152.02	35.4	4094400
I3LQF8;A0A5G2QPK7	I3LQF8	Y-box binding protein 3	YBX3	tr|I3LQF8|I3LQF8_PIG Y-box binding protein 3 OS=Sus scrofa OX=9823 GN=YBX3 PE=1 SV=1;tr|A0A5G2QPK7|A0A5G2QPK7_PIG Y-box binding protein 3 OS=Sus scrofa OX=9823 GN=YBX3 PE=1 SV=1	10	1	10	1	46.1	40.649	380	105.98	46.1	4055100
A0A8D1LU88;I3LH62;A0A5G2QEG2;A0A5G2QTK9;A0A8D1UP23;A0A4X1V3J4;A0A4X1V102;A0A5G2QCD0;A0A5G2QDJ5	A0A8D1LU88	FMR1 autosomal homolog 1	FXR1	tr|A0A8D1LU88|A0A8D1LU88_PIG FMR1 autosomal homolog 1 OS=Sus scrofa OX=9823 GN=FXR1 PE=1 SV=1;tr|I3LH62|I3LH62_PIG RNA-binding protein FXR1 OS=Sus scrofa OX=9823 GN=FXR1 PE=1 SV=1;tr|A0A5G2QEG2|A0A5G2QEG2_PIG FMR1 autosomal homolog 1 OS=Sus scrofa OX=9823	12	12	12	12	22.9	72.541	646	189.43	22.9	4028500
F1S5A8;A0A287AQJ7	F1S5A8	RNA helicase (EC 3.6.4.13)	DHX15	tr|F1S5A8|F1S5A8_PIG RNA helicase OS=Sus scrofa OX=9823 GN=DHX15 PE=1 SV=1;tr|A0A287AQJ7|A0A287AQJ7_PIG RNA helicase OS=Sus scrofa OX=9823 GN=DHX15 PE=1 SV=1	14	14	14	14	22.4	90.932	795	106.6	22.4	4017000
A0A4X1UY66;A0A8W4FM53;A0A287AJY0;I3LK71;A0A287AA79	A0A4X1UY66	Heteroous nuclear ribonucleoprotein C	HNRNPC	tr|A0A4X1UY66|A0A4X1UY66_PIG Heteroous nuclear ribonucleoprotein C OS=Sus scrofa OX=9823 GN=HNRNPC PE=1 SV=1;tr|A0A8W4FM53|A0A8W4FM53_PIG Heteroous nuclear ribonucleoprotein C OS=Sus scrofa OX=9823 GN=HNRNPC PE=1 SV=1;tr|A0A287AJY0|A0A287AJY0_PIG Heterogen	5	5	5	5	26.7	25.298	232	32.73	26.7	3998900
A0A286ZK49;A0A286ZN81;A0A287BP49;F1SUX4;A0A287AQ88	A0A286ZK49	Nuclear mitotic apparatus protein 1	NUMA1	tr|A0A286ZK49|A0A286ZK49_PIG Nuclear mitotic apparatus protein 1 OS=Sus scrofa OX=9823 GN=NUMA1 PE=1 SV=2;tr|A0A286ZN81|A0A286ZN81_PIG Nuclear mitotic apparatus protein 1 OS=Sus scrofa OX=9823 GN=NUMA1 PE=1 SV=2;tr|A0A287BP49|A0A287BP49_PIG Nuclear mitotic	29	29	29	29	18.3	237.15	2119	192.65	18.3	3998700
A0A287A4F2;A0A287BRG3	A0A287A4F2	Splicing factor proline and glutamine rich (Splicing factor, proline-and glutamine-rich isoform X1)	SFPQ	tr|A0A287A4F2|A0A287A4F2_PIG Splicing factor proline and glutamine rich OS=Sus scrofa OX=9823 GN=SFPQ PE=4 SV=1;tr|A0A287BRG3|A0A287BRG3_PIG Splicing factor proline and glutamine rich OS=Sus scrofa OX=9823 GN=SFPQ PE=4 SV=1	9	9	9	9	17	75.502	702	165.63	17	3995500
A0A287BIL8;P34935	A0A287BIL8	78 kDa glucose-regulated protein (Binding-immunoglobulin protein) (Heat shock protein 70 family protein 5) (Heat shock protein family A member 5) (Immunoglobulin heavy chain-binding protein)	HSPA5	tr|A0A287BIL8|A0A287BIL8_PIG 78 kDa glucose-regulated protein OS=Sus scrofa OX=9823 GN=HSPA5 PE=1 SV=2	11	10	11	10	20.2	73.008	657	70.576	20.2	3995400
F1SHQ8;Q2XVP4;A0A900QKV7;A0A8W4FJY5;A0A8W4FK55;A0A8W4FAR4;A0A8W4FL25;F1SR80;A0A5G2QX54;A0A286ZNY1;F2Z5S8;A0A5G2R655	F1SHQ8	Tubulin alpha chain	TUBA1B	tr|F1SHQ8|F1SHQ8_PIG Tubulin alpha chain OS=Sus scrofa OX=9823 GN=TUBA1B PE=3 SV=4;sp|Q2XVP4|TBA1B_PIG Tubulin alpha-1B chain OS=Sus scrofa OX=9823 GN=TUBA1B PE=1 SV=1;tr|A0A900QKV7|A0A900QKV7_PIG Tubulin alpha chain OS=Sus scrofa OX=9823 GN=TUBA1B PE=3 SV	9	0	9	0	33.6	48.004	428	62.001	33.6	3814700
A0A287AV35	A0A287AV35	Splicing factor 3b subunit 1	SF3B1	tr|A0A287AV35|A0A287AV35_PIG Splicing factor 3b subunit 1 OS=Sus scrofa OX=9823 GN=SF3B1 PE=1 SV=1	18	18	18	18	18.5	129.64	1158	135.28	18.5	3796100
A0A286ZL51;F2Z522	A0A286ZL51	Large ribosomal subunit protein uL23 (60S ribosomal protein L23a)	RPL23A	tr|A0A286ZL51|A0A286ZL51_PIG Large ribosomal subunit protein uL23 OS=Sus scrofa OX=9823 GN=RPL23A PE=1 SV=2;tr|F2Z522|F2Z522_PIG Ribosomal protein L23/L25 N-terminal domain-containing protein OS=Sus scrofa OX=9823 PE=1 SV=4	6	6	6	6	38.5	17.695	156	36.028	38.5	3740200
P62279;A0A8W4FAD3;A0A4X1TFR5	P62279	Small ribosomal subunit protein uS15 (40S ribosomal protein S13)	RPS13	sp|P62279|RS13_PIG Small ribosomal subunit protein uS15 (Fragment) OS=Sus scrofa OX=9823 GN=RPS13 PE=2 SV=2;tr|A0A8W4FAD3|A0A8W4FAD3_PIG Small ribosomal subunit protein uS15 OS=Sus scrofa OX=9823 GN=RPS13 PE=1 SV=1;tr|A0A4X1TFR5|A0A4X1TFR5_PIG Small riboso	3	3	3	3	32.7	12.034	107	44.044	32.7	3718700
F1RQC5;A0A287AKJ3;A0A5G2QIT4;A0A287A176;A0A287BR37	F1RQC5	La ribonucleoprotein 1, translational regulator	LARP1	tr|F1RQC5|F1RQC5_PIG La ribonucleoprotein 1, translational regulator OS=Sus scrofa OX=9823 GN=LARP1 PE=1 SV=3;tr|A0A287AKJ3|A0A287AKJ3_PIG La ribonucleoprotein 1, translational regulator OS=Sus scrofa OX=9823 GN=LARP1 PE=1 SV=1;tr|A0A5G2QIT4|A0A5G2QIT4_PIG	13	13	13	13	19.3	123.83	1101	83.353	19.3	3700700
A0A8D1IV93	A0A8D1IV93	IQ motif containing GTPase activating protein 1	IQGAP1	tr|A0A8D1IV93|A0A8D1IV93_PIG IQ motif containing GTPase activating protein 1 OS=Sus scrofa OX=9823 GN=IQGAP1 PE=1 SV=1	22	22	22	22	19.1	195.28	1709	149.91	19.1	3682900
A0A5G2QML3;F2Z584;A0A8W4FA99;A0A4X1VJL1;A0A480NQT2;A0A5G2R2P2;A0A5G2RG11;A0A8W4FNL8;A0A4X1UDX4;A0A287BID4;F1RFJ3;A0A4X1VMT2;A0A4X1VFY8;P06348;A0A287BAD3	A0A5G2QML3	Histone H2B	H1-3	tr|A0A5G2QML3|A0A5G2QML3_PIG Histone H2B OS=Sus scrofa OX=9823 GN=H1-3 PE=1 SV=1	7	2	7	2	27.6	33.483	322	52.453	27.6	3666900
A0A8W4FBZ9;F1RGP1;A0A8W4FIG7;A0A287BBE4;A0A8W4FJ57;A0A286ZYY8	A0A8W4FBZ9	MYB binding protein 1a	MYBBP1A	tr|A0A8W4FBZ9|A0A8W4FBZ9_PIG MYB binding protein 1a OS=Sus scrofa OX=9823 GN=MYBBP1A PE=1 SV=1;tr|F1RGP1|F1RGP1_PIG MYB binding protein 1a OS=Sus scrofa OX=9823 GN=MYBBP1A PE=1 SV=3;tr|A0A8W4FIG7|A0A8W4FIG7_PIG MYB binding protein 1a OS=Sus scrofa OX=9823	12	12	12	12	12.9	157.84	1410	151.45	12.9	3666700
F1RSG0	F1RSG0	Kinesin-like protein	KIF2B	tr|F1RSG0|F1RSG0_PIG Kinesin-like protein OS=Sus scrofa OX=9823 GN=KIF2B PE=3 SV=2	1	1	1	1	1.8	77.166	684	2.1659	1.8	3657200
P29269;A0A8D1KSI1	P29269	Myosin regulatory light polypeptide 9 (20 kDa myosin light chain) (LC20) (Myosin regulatory light chain 2, smooth muscle isoform) (Myosin regulatory light chain 9)	MYL9 MYRL2	sp|P29269|MYL9_PIG Myosin regulatory light polypeptide 9 OS=Sus scrofa OX=9823 GN=MYL9 PE=1 SV=2;tr|A0A8D1KSI1|A0A8D1KSI1_PIG Myosin regulatory light polypeptide 9 OS=Sus scrofa OX=9823 GN=MYL9 PE=1 SV=1	7	3	7	3	44.8	19.827	172	63.164	44.8	3652200
K7GQW0;K7GQ87;K7GKD3;A0A5G2QWP8;F1SFK0;A0A5G2QFY2;A0A8W4F9K9	K7GQW0	Insulin like growth factor 2 mRNA binding protein 2	IGF2BP2	tr|K7GQW0|K7GQW0_PIG Insulin like growth factor 2 mRNA binding protein 2 OS=Sus scrofa OX=9823 GN=IGF2BP2 PE=1 SV=3;tr|K7GQ87|K7GQ87_PIG Insulin like growth factor 2 mRNA binding protein 2 OS=Sus scrofa OX=9823 GN=IGF2BP2 PE=1 SV=3;tr|K7GKD3|K7GKD3_PIG Ins	9	7	9	7	24.7	58.67	530	121.15	24.7	3639700
Q6QAP7;A0A286ZLG7	Q6QAP7	Small ribosomal subunit protein eS17 (40S ribosomal protein S17)	RPS17	sp|Q6QAP7|RS17_PIG Small ribosomal subunit protein eS17 OS=Sus scrofa OX=9823 GN=RPS17 PE=1 SV=3;tr|A0A286ZLG7|A0A286ZLG7_PIG Small ribosomal subunit protein eS17 OS=Sus scrofa OX=9823 PE=3 SV=1	6	6	6	6	36.3	15.524	135	83.696	36.3	3577400
Q29214;A0A287AY54;A0A5S6HR40	Q29214	Large ribosomal subunit protein uL10 (60S acidic ribosomal protein P0) (60S ribosomal protein L10E)	RPLP0	sp|Q29214|RLA0_PIG Large ribosomal subunit protein uL10 OS=Sus scrofa OX=9823 GN=RPLP0 PE=1 SV=2;tr|A0A287AY54|A0A287AY54_PIG Large ribosomal subunit protein uL10 OS=Sus scrofa OX=9823 GN=RPLP0 PE=1 SV=2;tr|A0A5S6HR40|A0A5S6HR40_PIG Large ribosomal subunit	10	10	10	10	44.3	34.358	318	131.19	44.3	3574200
A0A287AWS4;A0A287APP7;F1RGC0	A0A287AWS4	Large ribosomal subunit protein uL15 (60S ribosomal protein L27a)	RPL27A	tr|A0A287AWS4|A0A287AWS4_PIG Large ribosomal subunit protein uL15 OS=Sus scrofa OX=9823 GN=RPL27A PE=1 SV=3;tr|A0A287APP7|A0A287APP7_PIG Large ribosomal subunit protein uL15 OS=Sus scrofa OX=9823 GN=RPL27A PE=1 SV=1;tr|F1RGC0|F1RGC0_PIG Large ribosomal sub	2	2	2	2	10.5	23.715	210	13.877	10.5	3551700
A0A4X1VIP2;A0A287AQG4;A0A8W4F8P8;A0A4X1VEP2;A0A8W4FMF3;A0A8W4FD37;A0A8W4FLD9	A0A4X1VIP2	Synaptotagmin binding cytoplasmic RNA interacting protein	SYNCRIP	tr|A0A4X1VIP2|A0A4X1VIP2_PIG Synaptotagmin binding cytoplasmic RNA interacting protein OS=Sus scrofa OX=9823 GN=SYNCRIP PE=1 SV=1;tr|A0A287AQG4|A0A287AQG4_PIG Synaptotagmin binding cytoplasmic RNA interacting protein OS=Sus scrofa OX=9823 GN=SYNCRIP PE=1 S	9	7	9	7	23.1	62.656	562	59.681	23.1	3515300
A0A286ZXU2;A0A287A5T4;A0A287AW81;A0A287A4W0;A0A8W4FGL7;A0A8W4F6Z9	A0A286ZXU2	Filamin A	FLNA	tr|A0A286ZXU2|A0A286ZXU2_PIG Filamin A OS=Sus scrofa OX=9823 GN=FLNA PE=1 SV=3;tr|A0A287A5T4|A0A287A5T4_PIG Filamin A OS=Sus scrofa OX=9823 GN=FLNA PE=1 SV=2;tr|A0A287AW81|A0A287AW81_PIG Filamin A OS=Sus scrofa OX=9823 GN=FLNA PE=1 SV=3;tr|A0A287A4W0|A0A28	26	25	26	25	15.1	283.55	2679	168.28	15.1	3504200
K7GS49	K7GS49	Interleukin enhancer-binding factor 2	ILF2	tr|K7GS49|K7GS49_PIG Interleukin enhancer-binding factor 2 OS=Sus scrofa OX=9823 GN=ILF2 PE=1 SV=1	6	6	6	6	24.6	43.05	390	36.985	24.6	3472600
A0A8W4FAF5;A0A8W4FA93;A0A8W4FHE8;A0A8W4FA49;A0A8W4F7I0;A0A8W4FMI7;A0A8W4FML7;A0A8W4FFF1;A0A8W4FE64	A0A8W4FAF5	Dynein axonemal heavy chain 8	DNAH8	tr|A0A8W4FAF5|A0A8W4FAF5_PIG Dynein axonemal heavy chain 8 OS=Sus scrofa OX=9823 GN=DNAH8 PE=3 SV=1;tr|A0A8W4FA93|A0A8W4FA93_PIG Dynein axonemal heavy chain 8 OS=Sus scrofa OX=9823 GN=DNAH8 PE=3 SV=1;tr|A0A8W4FHE8|A0A8W4FHE8_PIG Dynein axonemal heavy chain	1	1	1	1	0.8	210.89	1845	1.1626	0.8	3413800
A0A4X1TYR3	A0A4X1TYR3	40S ribosomal protein S27	RPS27L	tr|A0A4X1TYR3|A0A4X1TYR3_PIG 40S ribosomal protein S27 OS=Sus scrofa OX=9823 GN=RPS27L PE=1 SV=1	2	1	2	1	28.6	9.4771	84	13	28.6	3362500
F1SGG3	F1SGG3	Keratin, type II cytoskeletal 1 (Cytokeratin-1) (Keratin-1) (Type-II keratin Kb1)	KRT1	tr|F1SGG3|F1SGG3_PIG Keratin, type II cytoskeletal 1 OS=Sus scrofa OX=9823 GN=KRT1 PE=1 SV=2	3	2	3	2	5.6	64.873	624	23.592	5.6	3362100
Q19PY3;F2Z5V0	Q19PY3	RNA-splicing ligase RtcB homolog (EC 6.5.1.8) (3'-phosphate/5'-hydroxy nucleic acid ligase)	RTCB	sp|Q19PY3|RTCB_PIG RNA-splicing ligase RtcB homolog OS=Sus scrofa OX=9823 GN=RTCB PE=2 SV=1;tr|F2Z5V0|F2Z5V0_PIG RNA-splicing ligase RtcB homolog OS=Sus scrofa OX=9823 GN=RTCB PE=3 SV=1	10	10	10	10	24.2	55.238	505	64.598	24.2	3352800
A0A287A9T4;F1RQU2;A0A8D1SAM9;A0A286ZKC5;A0A8W4FFV2;Q29092;F1SRK6;A0A287AFA5	A0A287A9T4	Heat shock protein 90 alpha family class B member 1	HSP90AB1	tr|A0A287A9T4|A0A287A9T4_PIG Heat shock protein HSP 90-beta OS=Sus scrofa OX=9823 GN=HSP90AB1 PE=3 SV=1;tr|F1RQU2|F1RQU2_PIG Heat shock protein HSP 90-beta OS=Sus scrofa OX=9823 GN=HSP90AB1 PE=1 SV=2;tr|A0A8D1SAM9|A0A8D1SAM9_PIG Heat shock protein HSP 90-b	13	7	13	7	22.8	81.42	709	130.2	22.8	3306300
I3LR88;A0A287AI09;A0A287A1Q6;A0A287AFH8	I3LR88	LIM domain 7	LMO7	tr|I3LR88|I3LR88_PIG LIM domain 7 OS=Sus scrofa OX=9823 GN=LMO7 PE=1 SV=2;tr|A0A287AI09|A0A287AI09_PIG LIM domain 7 OS=Sus scrofa OX=9823 GN=LMO7 PE=1 SV=2;tr|A0A287A1Q6|A0A287A1Q6_PIG LIM domain 7 OS=Sus scrofa OX=9823 GN=LMO7 PE=1 SV=2;tr|A0A287AFH8|A0A2	11	1	11	1	10.8	142.17	1257	179.76	10.8	3269600
A0A287AEL2;A0A5G2RJ62;A0A5G2QFD0;A0A287BN15;A0A287BF12	A0A287AEL2	Keratin, type I cytoskeletal 14 (Cytokeratin-14) (Keratin-14)	KRT14	tr|A0A287AEL2|A0A287AEL2_PIG IF rod domain-containing protein OS=Sus scrofa OX=9823 GN=LOC110255312 PE=1 SV=1;tr|A0A5G2RJ62|A0A5G2RJ62_PIG IF rod domain-containing protein OS=Sus scrofa OX=9823 GN=LOC110255272 PE=3 SV=1;tr|A0A5G2QFD0|A0A5G2QFD0_PIG IF rod	10	3	10	3	23.9	55.992	514	181.96	23.9	3210600
Q29201;A0A8W4FJS7	Q29201	Small ribosomal subunit protein uS9 (40S ribosomal protein S16)	RPS16	sp|Q29201|RS16_PIG Small ribosomal subunit protein uS9 OS=Sus scrofa OX=9823 GN=RPS16 PE=1 SV=4;tr|A0A8W4FJS7|A0A8W4FJS7_PIG 40S ribosomal protein S16 OS=Sus scrofa OX=9823 PE=3 SV=1	2	2	2	2	15.8	16.445	146	35.572	15.8	3198400
I3LSJ4;A0A4X1SPK7	I3LSJ4	Splicing factor 3b subunit 3	SF3B3	tr|I3LSJ4|I3LSJ4_PIG Splicing factor 3B subunit 3 OS=Sus scrofa OX=9823 GN=SF3B3 PE=1 SV=3;tr|A0A4X1SPK7|A0A4X1SPK7_PIG Splicing factor 3B subunit 3 OS=Sus scrofa OX=9823 GN=SF3B3 PE=1 SV=1	11	11	11	11	13.2	132.92	1193	49.021	13.2	3158800
P00761;A0A287B5W2	P00761	Trypsin (EC 3.4.21.4)		sp|P00761|TRYP_PIG Trypsin OS=Sus scrofa OX=9823 PE=1 SV=1;tr|A0A287B5W2|A0A287B5W2_PIG Trypsinogen isoform X1 OS=Sus scrofa OX=9823 GN=LOC100302368 PE=4 SV=1	4	4	4	4	31.2	24.409	231	115.12	31.2	3120300
F1RZ28;A0A5G2QEC7;A0A5G2QAN6	F1RZ28	Small ribosomal subunit protein eS10 (40S ribosomal protein S10)	RPS10	tr|F1RZ28|F1RZ28_PIG Small ribosomal subunit protein eS10 OS=Sus scrofa OX=9823 GN=RPS10 PE=1 SV=3;tr|A0A5G2QEC7|A0A5G2QEC7_PIG Small ribosomal subunit protein eS10 OS=Sus scrofa OX=9823 GN=RPS10 PE=1 SV=1	3	3	3	3	12.3	27.359	244	125.37	12.3	3116100
F1RPQ8;A0A5G2R6M1	F1RPQ8	Myosin VB	MYO5B	tr|F1RPQ8|F1RPQ8_PIG Myosin VB OS=Sus scrofa OX=9823 GN=MYO5B PE=3 SV=4;tr|A0A5G2R6M1|A0A5G2R6M1_PIG Myosin VB OS=Sus scrofa OX=9823 GN=MYO5B PE=3 SV=1	22	20	22	20	18.1	207.86	1799	240.34	18.1	3111100
F1S1B9;A0A5G2RGS9	F1S1B9	Dehydrogenase/reductase 11	DHRS11	tr|F1S1B9|F1S1B9_PIG Dehydrogenase/reductase 11 OS=Sus scrofa OX=9823 GN=DHRS11 PE=3 SV=4;tr|A0A5G2RGS9|A0A5G2RGS9_PIG Dehydrogenase/reductase 11 OS=Sus scrofa OX=9823 GN=DHRS11 PE=1 SV=1	6	6	6	6	22	41.852	396	51.041	22	3106500
A0A5G2RCT3;A0A287BSQ4;A0A5G2QAM9;I3LGT3	A0A5G2RCT3	Ladinin 1	LAD1	tr|A0A5G2RCT3|A0A5G2RCT3_PIG Ladinin 1 OS=Sus scrofa OX=9823 GN=LAD1 PE=1 SV=2;tr|A0A287BSQ4|A0A287BSQ4_PIG Ladinin 1 OS=Sus scrofa OX=9823 GN=LAD1 PE=1 SV=2;tr|A0A5G2QAM9|A0A5G2QAM9_PIG Ladinin 1 OS=Sus scrofa OX=9823 GN=LAD1 PE=1 SV=1;tr|I3LGT3|I3LGT3_PI	7	7	7	7	18.6	54.561	495	321.51	18.6	3044700
B0KYV5	B0KYV5	LIM domain and actin-binding protein 1 (Epithelial protein lost in neoplasm)	LIMA1 EPLIN	sp|B0KYV5|LIMA1_PIG LIM domain and actin-binding protein 1 OS=Sus scrofa OX=9823 GN=LIMA1 PE=2 SV=1	13	4	13	4	27.9	83.989	756	84.119	27.9	2903300
F2Z5E6;A0A287AEM2;A0A5G2QBD4;A0A287AKC0	F2Z5E6	Small ribosomal subunit protein uS7 (40S ribosomal protein S5)	RPS5	tr|F2Z5E6|F2Z5E6_PIG Small ribosomal subunit protein uS7 OS=Sus scrofa OX=9823 GN=RPS5 PE=1 SV=1;tr|A0A287AEM2|A0A287AEM2_PIG Small ribosomal subunit protein uS7 OS=Sus scrofa OX=9823 GN=RPS5 PE=1 SV=1;tr|A0A5G2QBD4|A0A5G2QBD4_PIG Ribosomal protein S5 OS=S	3	3	3	3	23.5	22.876	204	31.419	23.5	2885800
I3LHM3;A0A8W4F6H8;A0A8W4FPT3	I3LHM3	DNA topoisomerase I (EC 5.6.2.1) (DNA topoisomerase 1)	TOP1	tr|I3LHM3|I3LHM3_PIG DNA topoisomerase I OS=Sus scrofa OX=9823 GN=TOP1 PE=1 SV=2;tr|A0A8W4F6H8|A0A8W4F6H8_PIG DNA topoisomerase I OS=Sus scrofa OX=9823 GN=TOP1 PE=1 SV=1;tr|A0A8W4FPT3|A0A8W4FPT3_PIG DNA topoisomerase I OS=Sus scrofa OX=9823 GN=TOP1 PE=1 SV	8	8	8	8	13.7	91.17	769	35.324	13.7	2793800
A0A4X1W2B1	A0A4X1W2B1	Tropomyosin 3	TPM3	tr|A0A4X1W2B1|A0A4X1W2B1_PIG Tropomyosin 3 OS=Sus scrofa OX=9823 GN=TPM3 PE=1 SV=1	14	0	14	0	48.9	26.42	227	13.081	48.9	2783300
A0A287ABU5;A0A287BBQ0;A0A287A9X8;A0A287AVN6;A0A287AJQ1;A0A8W4FEU8;A0A8D0RPB0;A0A4X1URU7;A0A287AIK1;I3L9X2	A0A287ABU5	Insulin like growth factor 2 mRNA binding protein 3	IGF2BP3	tr|A0A287ABU5|A0A287ABU5_PIG Insulin like growth factor 2 mRNA binding protein 3 OS=Sus scrofa OX=9823 GN=IGF2BP3 PE=1 SV=2;tr|A0A287BBQ0|A0A287BBQ0_PIG Insulin like growth factor 2 mRNA binding protein 3 OS=Sus scrofa OX=9823 GN=IGF2BP3 PE=1 SV=3;tr|A0A28	9	7	9	7	23.9	55.26	498	58.881	23.9	2778900
P62802	P62802	Histone H4		sp|P62802|H4_PIG Histone H4 OS=Sus scrofa OX=9823 PE=1 SV=2	2	2	2	2	23.3	11.367	103	49.016	23.3	2773800
A0A4X1SLJ1;A0A8W4FRB4	A0A4X1SLJ1	40S ribosomal protein S25	RPS25	tr|A0A4X1SLJ1|A0A4X1SLJ1_PIG 40S ribosomal protein S25 OS=Sus scrofa OX=9823 GN=RPS25 PE=1 SV=1;tr|A0A8W4FRB4|A0A8W4FRB4_PIG 40S ribosomal protein S25 OS=Sus scrofa OX=9823 PE=3 SV=1	1	1	1	1	8.8	13.742	125	10.407	8.8	2740700
A0A287A608;A0A286ZP76;A0A286ZPY1;A0A8W4FPY6	A0A287A608	AHNAK nucleoprotein	AHNAK	tr|A0A287A608|A0A287A608_PIG AHNAK nucleoprotein OS=Sus scrofa OX=9823 GN=AHNAK PE=1 SV=2;tr|A0A286ZP76|A0A286ZP76_PIG AHNAK nucleoprotein OS=Sus scrofa OX=9823 GN=AHNAK PE=1 SV=2;tr|A0A286ZPY1|A0A286ZPY1_PIG AHNAK nucleoprotein OS=Sus scrofa OX=9823 GN=AH	3	3	3	3	3.4	235.79	2177	2.0972	3.4	2724300
F1RPT5;A0A286ZMB7;A0A287AIV8;A0A8D0Z4E8;A0A287A428;A0A8D0Z0D3	F1RPT5	Plakophilin 4	PKP4	tr|F1RPT5|F1RPT5_PIG Plakophilin 4 OS=Sus scrofa OX=9823 GN=PKP4 PE=1 SV=4;tr|A0A286ZMB7|A0A286ZMB7_PIG Plakophilin 4 OS=Sus scrofa OX=9823 GN=PKP4 PE=1 SV=2;tr|A0A287AIV8|A0A287AIV8_PIG Plakophilin 4 OS=Sus scrofa OX=9823 GN=PKP4 PE=3 SV=2;tr|A0A8D0Z4E8|A	16	16	16	16	20.3	131.85	1191	164.4	20.3	2679100
A0A287AEI4;A0A287A6Y9;A0A287AZ37	A0A287AEI4	Tubulin beta chain	TUBB2B	tr|A0A287AEI4|A0A287AEI4_PIG Tubulin beta chain OS=Sus scrofa OX=9823 GN=TUBB2B PE=1 SV=1;tr|A0A287A6Y9|A0A287A6Y9_PIG Tubulin beta chain OS=Sus scrofa OX=9823 GN=TUBB2B PE=1 SV=3;tr|A0A287AZ37|A0A287AZ37_PIG Tubulin, beta 2B class IIb OS=Sus scrofa OX=982	9	1	9	1	31.7	49.483	442	39.528	31.7	2648200
A0A4X1UAP0;A0A287APR1	A0A4X1UAP0	Large ribosomal subunit protein eL20 (60S ribosomal protein L18a)	RPL18A	tr|A0A4X1UAP0|A0A4X1UAP0_PIG Large ribosomal subunit protein eL20 OS=Sus scrofa OX=9823 GN=RPL18A PE=1 SV=1;tr|A0A287APR1|A0A287APR1_PIG Large ribosomal subunit protein eL20 OS=Sus scrofa OX=9823 GN=RPL18A PE=1 SV=1	2	2	2	2	10.9	16.177	137	24.58	10.9	2541800
A0A287AQW0;M3V857;A0A5G2R6A7	A0A287AQW0	Myosin phosphatase Rho interacting protein	MPRIP	tr|A0A287AQW0|A0A287AQW0_PIG Myosin phosphatase Rho interacting protein OS=Sus scrofa OX=9823 GN=MPRIP PE=4 SV=2;tr|M3V857|M3V857_PIG Myosin phosphatase Rho interacting protein OS=Sus scrofa OX=9823 GN=MPRIP PE=2 SV=1;tr|A0A5G2R6A7|A0A5G2R6A7_PIG Myosin ph	16	16	16	16	22.7	115.96	1022	145.38	22.7	2500900
A0A287BPW6;A0A4X1UIF0;A0A287AD71;A0A287ATL9;A0A287A2Q0;A0A287BRY4;A0A481C303;A0A4X1UMP0;A0A287A6A7	A0A287BPW6	Double-stranded RNA-binding protein Staufen homolog 2	STAU2	tr|A0A287BPW6|A0A287BPW6_PIG Double-stranded RNA-binding protein Staufen homolog 2 OS=Sus scrofa OX=9823 GN=STAU2 PE=1 SV=3;tr|A0A4X1UIF0|A0A4X1UIF0_PIG Double-stranded RNA-binding protein Staufen homolog 2 OS=Sus scrofa OX=9823 GN=STAU2 PE=1 SV=1;tr|A0A28	8	8	8	8	23.5	51.461	469	77.366	23.5	2500000
P49171;A0A8W4FIS8	P49171	Small ribosomal subunit protein eS26 (40S ribosomal protein S26)	RPS26	sp|P49171|RS26_PIG Small ribosomal subunit protein eS26 OS=Sus scrofa OX=9823 GN=RPS26 PE=1 SV=4;tr|A0A8W4FIS8|A0A8W4FIS8_PIG 40S ribosomal protein S26 OS=Sus scrofa OX=9823 GN=RPS26 PE=3 SV=1	2	2	2	2	23.5	13.015	115	3.8056	23.5	2492900
A0A8W4FG53;A0A287BCK9;A0A287BEB3;A0A287ALM9;A0A287BM58;F1SN63	A0A8W4FG53	Myelin expression factor 2	MYEF2	tr|A0A8W4FG53|A0A8W4FG53_PIG Myelin expression factor 2 OS=Sus scrofa OX=9823 GN=MYEF2 PE=1 SV=1;tr|A0A287BCK9|A0A287BCK9_PIG Myelin expression factor 2 OS=Sus scrofa OX=9823 GN=MYEF2 PE=1 SV=2;tr|A0A287BEB3|A0A287BEB3_PIG Myelin expression factor 2 OS=Sus	7	7	7	7	16.1	59.163	541	45.74	16.1	2486800
A0A287B2T9;A0A287B9X6;A0A287BM79	A0A287B2T9	Cold shock domain containing E1	CSDE1	tr|A0A287B2T9|A0A287B2T9_PIG Cold shock domain containing E1 OS=Sus scrofa OX=9823 GN=CSDE1 PE=1 SV=1;tr|A0A287B9X6|A0A287B9X6_PIG Cold shock domain containing E1 OS=Sus scrofa OX=9823 GN=CSDE1 PE=1 SV=2;tr|A0A287BM79|A0A287BM79_PIG Cold shock domain conta	13	13	13	13	17.9	93.708	844	151.05	17.9	2429800
A0A286ZZP8;F1RTV6;A0A5G2QBU7;A0A5G2R579	A0A286ZZP8	Signal recognition particle subunit SRP72	SRP72	tr|A0A286ZZP8|A0A286ZZP8_PIG Signal recognition particle subunit SRP72 OS=Sus scrofa OX=9823 GN=SRP72 PE=1 SV=1;tr|F1RTV6|F1RTV6_PIG Signal recognition particle subunit SRP72 OS=Sus scrofa OX=9823 GN=SRP72 PE=1 SV=3;tr|A0A5G2QBU7|A0A5G2QBU7_PIG Signal reco	9	9	9	9	19	72.001	648	139.01	19	2368500
A0A5G2QQY5;I3LL97;A0A287APN0	A0A5G2QQY5	Cysteine and glycine-rich protein 1 (Cysteine-rich protein 1)	CSRP1	tr|A0A5G2QQY5|A0A5G2QQY5_PIG Cysteine and glycine-rich protein 1 OS=Sus scrofa OX=9823 GN=CSRP1 PE=1 SV=1;tr|I3LL97|I3LL97_PIG Cysteine and glycine-rich protein 1 OS=Sus scrofa OX=9823 GN=CSRP1 PE=1 SV=2;tr|A0A287APN0|A0A287APN0_PIG Cysteine and glycine-ri	3	3	3	3	23	23.276	217	57.57	23	2368200
A0A287A8T0;A0A4X1UMZ5;A0A8W4FHN2	A0A287A8T0	Large ribosomal subunit protein uL30 (60S ribosomal protein L7)	RPL7	tr|A0A287A8T0|A0A287A8T0_PIG Large ribosomal subunit protein uL30 OS=Sus scrofa OX=9823 GN=RPL7 PE=1 SV=2;tr|A0A4X1UMZ5|A0A4X1UMZ5_PIG Large ribosomal subunit protein uL30 OS=Sus scrofa OX=9823 GN=RPL7 PE=1 SV=1;tr|A0A8W4FHN2|A0A8W4FHN2_PIG Large ribosomal	6	6	6	6	26.5	29.251	249	36.681	26.5	2360300
A0A8D0TNM4;K7GP99	A0A8D0TNM4	Interleukin enhancer binding factor 3	ILF3	tr|A0A8D0TNM4|A0A8D0TNM4_PIG Interleukin enhancer binding factor 3 OS=Sus scrofa OX=9823 GN=ILF3 PE=1 SV=1;tr|K7GP99|K7GP99_PIG Interleukin enhancer binding factor 3 OS=Sus scrofa OX=9823 GN=ILF3 PE=1 SV=2	16	0	16	0	34.8	76.366	699	30.688	34.8	2355100
A0A287B786;I3L5I1	A0A287B786	Ribosomal RNA processing 1B	RRP1B	tr|A0A287B786|A0A287B786_PIG Ribosomal RNA processing 1B OS=Sus scrofa OX=9823 GN=RRP1B PE=3 SV=1;tr|I3L5I1|I3L5I1_PIG Ribosomal RNA processing 1B OS=Sus scrofa OX=9823 GN=RRP1B PE=3 SV=4	10	10	10	10	21.9	75.457	693	93.447	21.9	2350500
F1SGG6;A0A287AZL3;A0A5G2QT86;A0A286ZY68;A0A5G2RB36;A0A8W4FQ17;I3LLY8;A0A287A2X0	F1SGG6	Keratin, type II cytoskeletal 5 (Cytokeratin-5) (Keratin-5) (Type-II keratin Kb5)	KRT5	tr|F1SGG6|F1SGG6_PIG Keratin, type II cytoskeletal 5 OS=Sus scrofa OX=9823 GN=KRT5 PE=1 SV=3;tr|A0A287AZL3|A0A287AZL3_PIG IF rod domain-containing protein OS=Sus scrofa OX=9823 GN=KRT6A PE=3 SV=2;tr|A0A5G2QT86|A0A5G2QT86_PIG IF rod domain-containing protei	4	2	4	2	6.8	63.165	602	26.996	6.8	2306900
F1SLI4;A0A287AX29	F1SLI4	ATP-dependent RNA helicase DHX30 (EC 3.6.4.13) (DEAH box protein 30)	DHX30	tr|F1SLI4|F1SLI4_PIG ATP-dependent RNA helicase DHX30 OS=Sus scrofa OX=9823 GN=DHX30 PE=1 SV=4;tr|A0A287AX29|A0A287AX29_PIG ATP-dependent RNA helicase DHX30 OS=Sus scrofa OX=9823 GN=DHX30 PE=1 SV=2	12	12	12	12	14.1	131.22	1173	70.592	14.1	2297700
A0A286ZVX4;A0A5G2QIM9;A0A287APV2;A0A5G2RIQ7;A0A8W4FBJ2;I3LHC4;F1RN91	A0A286ZVX4	Myosin XVIIIA	MYO18A	tr|A0A286ZVX4|A0A286ZVX4_PIG Myosin XVIIIA OS=Sus scrofa OX=9823 GN=MYO18A PE=1 SV=2;tr|A0A5G2QIM9|A0A5G2QIM9_PIG Myosin XVIIIA OS=Sus scrofa OX=9823 GN=MYO18A PE=1 SV=2;tr|A0A287APV2|A0A287APV2_PIG Myosin XVIIIA OS=Sus scrofa OX=9823 GN=MYO18A PE=1 SV=2;t	19	19	19	19	13.8	231.06	2037	145.64	13.8	2272400
I3LP78;A0A287AW71	I3LP78	Large ribosomal subunit protein uL6 (60S ribosomal protein L9)	RPL9	tr|I3LP78|I3LP78_PIG Large ribosomal subunit protein uL6 OS=Sus scrofa OX=9823 GN=RPL9 PE=1 SV=1;tr|A0A287AW71|A0A287AW71_PIG Large ribosomal subunit protein uL6 OS=Sus scrofa OX=9823 PE=3 SV=1	6	6	6	6	35.9	21.863	192	50.986	35.9	2269000
A0A5G2REF0;A0A5G2RME3	A0A5G2REF0	Family with sequence similarity 120 member C	FAM120C	tr|A0A5G2REF0|A0A5G2REF0_PIG Family with sequence similarity 120C OS=Sus scrofa OX=9823 GN=FAM120C PE=1 SV=1	9	3	9	3	11.3	98.89	894	106.61	11.3	2266900
A0A8W4FHB3;A0A5G2QRR7;A0A8W4FKP2;F1SP04	A0A8W4FHB3	Retinoic acid induced 14	RAI14	tr|A0A8W4FHB3|A0A8W4FHB3_PIG Retinoic acid induced 14 OS=Sus scrofa OX=9823 GN=RAI14 PE=1 SV=1;tr|A0A5G2QRR7|A0A5G2QRR7_PIG Retinoic acid induced 14 OS=Sus scrofa OX=9823 GN=RAI14 PE=1 SV=1;tr|A0A8W4FKP2|A0A8W4FKP2_PIG Retinoic acid induced 14 OS=Sus scrof	14	14	14	14	20.4	99.741	891	193.9	20.4	2252200
A0A5G2QPS5;A0A5G2R9Q6;A0A5G2RGJ1	A0A5G2QPS5	FERM, ARHGEF and pleckstrin domain-containing protein 1 (FERM, RhoGEF and pleckstrin domain-containing protein 1)	FARP1	tr|A0A5G2QPS5|A0A5G2QPS5_PIG FERM, ARHGEF and pleckstrin domain-containing protein 1 OS=Sus scrofa OX=9823 GN=FARP1 PE=1 SV=1;tr|A0A5G2R9Q6|A0A5G2R9Q6_PIG FERM, ARHGEF and pleckstrin domain-containing protein 1 OS=Sus scrofa OX=9823 GN=FARP1 PE=1 SV=1;tr|A	10	10	10	10	14.9	117.86	1042	102.83	14.9	2248300
A0A4X1WAQ9	A0A4X1WAQ9	Myosin light chain 6	MYL6	tr|A0A4X1WAQ9|A0A4X1WAQ9_PIG Myosin light chain 6 OS=Sus scrofa OX=9823 GN=MYL6 PE=1 SV=1	3	1	3	1	40.8	11.677	103	35.219	40.8	2231700
A0A5G2QQ66;I3LRS5;A0A5G2R4G6;A0A287BRG6;A0A5G2QF01;A0A8W4FM68;A0A4X1W3D8	A0A5G2QQ66	Aldehyde dehydrogenase 1 family member A1	ALDH1A1	tr|A0A5G2QQ66|A0A5G2QQ66_PIG aldehyde dehydrogenase (NAD(+)) OS=Sus scrofa OX=9823 GN=ALDH1A1 PE=1 SV=1;tr|I3LRS5|I3LRS5_PIG aldehyde dehydrogenase (NAD(+)) OS=Sus scrofa OX=9823 GN=ALDH1A1 PE=1 SV=2;tr|A0A5G2R4G6|A0A5G2R4G6_PIG aldehyde dehydrogenase (NAD	7	7	7	7	19.7	51.142	463	98.419	19.7	2194800
Q6QAT0	Q6QAT0	Large ribosomal subunit protein eL32 (60S ribosomal protein L32)	RPL32	sp|Q6QAT0|RL32_PIG Large ribosomal subunit protein eL32 OS=Sus scrofa OX=9823 GN=RPL32 PE=1 SV=3	3	3	3	3	27.4	15.86	135	35.681	27.4	2191300
A0A287AAH8;A0A287AJT7	A0A287AAH8	Large ribosomal subunit protein eL28 (60S ribosomal protein L28)	RPL28	tr|A0A287AAH8|A0A287AAH8_PIG Large ribosomal subunit protein eL28 OS=Sus scrofa OX=9823 GN=RPL28 PE=3 SV=1;tr|A0A287AJT7|A0A287AJT7_PIG Large ribosomal subunit protein eL28 OS=Sus scrofa OX=9823 GN=RPL28 PE=1 SV=1	1	1	1	1	15.7	7.9431	70	35.326	15.7	2169400
A0A286ZZA4;A0A287AXU6;A0A4X1TD52;A0A287BAQ0;A0A287BG78;I3LPP8	A0A286ZZA4	RNA binding motif protein 39	RBM39	tr|A0A286ZZA4|A0A286ZZA4_PIG RNA binding motif protein 39 OS=Sus scrofa OX=9823 GN=RBM39 PE=1 SV=1;tr|A0A287AXU6|A0A287AXU6_PIG RNA binding motif protein 39 OS=Sus scrofa OX=9823 GN=RBM39 PE=4 SV=2;tr|A0A4X1TD52|A0A4X1TD52_PIG RNA binding motif protein 39	5	5	5	5	14.1	55.777	497	38.704	14.1	2161300
A0A5G2RE71;A0A8D0NNP7;A0A4X1WAK2	A0A5G2RE71	Actin-related protein 2	ACTR2	tr|A0A5G2RE71|A0A5G2RE71_PIG Actin-related protein 2 OS=Sus scrofa OX=9823 GN=ACTR2 PE=3 SV=2;tr|A0A8D0NNP7|A0A8D0NNP7_PIG Actin-related protein 2 OS=Sus scrofa OX=9823 GN=ACTR2 PE=1 SV=1;tr|A0A4X1WAK2|A0A4X1WAK2_PIG Actin-related protein 2 OS=Sus scrofa O	5	1	5	1	16.1	46.19	404	40.439	16.1	2133500
A0A5G2QS80	A0A5G2QS80	CCN family member 1 (Cellular communication network factor 1) (Protein CYR61)	CCN1	tr|A0A5G2QS80|A0A5G2QS80_PIG CCN family member 1 OS=Sus scrofa OX=9823 GN=CCN1 PE=3 SV=1	7	7	7	7	29.8	41.748	382	55.123	29.8	2131600
A0A287AWZ0;I3LP11	A0A287AWZ0	KH RNA binding domain containing, signal transduction associated 1	KHDRBS1	tr|A0A287AWZ0|A0A287AWZ0_PIG KH RNA binding domain containing, signal transduction associated 1 OS=Sus scrofa OX=9823 GN=KHDRBS1 PE=1 SV=1;tr|I3LP11|I3LP11_PIG KH RNA binding domain containing, signal transduction associated 1 OS=Sus scrofa OX=9823 GN=KHDR	2	2	2	2	6.7	43.997	404	40.027	6.7	2129000
A0A4X1V4X4;A0A4X1V7G9;A0A5G2QD67;A0A5G2Q797;Q49I35	A0A4X1V4X4	Galectin 1	LGALS1	tr|A0A4X1V4X4|A0A4X1V4X4_PIG Galectin OS=Sus scrofa OX=9823 GN=LGALS1 PE=1 SV=1;tr|A0A4X1V7G9|A0A4X1V7G9_PIG Galectin OS=Sus scrofa OX=9823 GN=LGALS1 PE=1 SV=1;tr|A0A5G2QD67|A0A5G2QD67_PIG Galectin OS=Sus scrofa OX=9823 GN=LGALS1 PE=1 SV=1;tr|A0A5G2Q797|A0	4	4	4	4	40.7	14.72	135	21.33	40.7	2067800
F2Z5D2;A0A8W4FFL3;A0A287BS06;A0A8W4FPX4;A0A286ZIH7;A0A286ZQ99;A0A8W4F9Y0	F2Z5D2	Actin related protein 3	ACTR3	tr|F2Z5D2|F2Z5D2_PIG Actin-related protein 3 OS=Sus scrofa OX=9823 GN=ACTR3 PE=1 SV=3;tr|A0A8W4FFL3|A0A8W4FFL3_PIG Actin-related protein 3 OS=Sus scrofa OX=9823 GN=ACTR3 PE=1 SV=1;tr|A0A287BS06|A0A287BS06_PIG Actin-related protein 3 OS=Sus scrofa OX=9823 G	6	6	6	6	20.8	46.259	408	58.14	20.8	2047600
A0A5K1V8K4;A0A8D0YP13;A0A5G2QNL9	A0A5K1V8K4	ATP binding cassette subfamily E member 1 (ATP-binding cassette sub-family E member 1) (ATP-binding cassette, sub-family E (OABP), member 1)	ABCE1	tr|A0A5K1V8K4|A0A5K1V8K4_PIG ATP binding cassette subfamily E member 1 OS=Sus scrofa OX=9823 GN=ABCE1 PE=1 SV=1;tr|A0A8D0YP13|A0A8D0YP13_PIG ATP binding cassette subfamily E member 1 OS=Sus scrofa OX=9823 GN=ABCE1 PE=1 SV=1;tr|A0A5G2QNL9|A0A5G2QNL9_PIG ATP	8	8	8	8	19.5	67.328	599	37.544	19.5	2040500
A0A287BET5;A0A5G2R218	A0A287BET5	Aly/REF export factor	ALYREF	tr|A0A287BET5|A0A287BET5_PIG Aly/REF export factor OS=Sus scrofa OX=9823 GN=ALYREF PE=1 SV=2;tr|A0A5G2R218|A0A5G2R218_PIG Aly/REF export factor OS=Sus scrofa OX=9823 GN=ALYREF PE=1 SV=1	3	3	3	3	20.6	27.466	262	141.37	20.6	1997500
F1S5G4	F1S5G4	Ly1 antibody reactive	LYAR	tr|F1S5G4|F1S5G4_PIG Ly1 antibody reactive OS=Sus scrofa OX=9823 GN=LYAR PE=1 SV=1	5	5	5	5	18.1	43.895	386	125.81	18.1	1975100
P63246;A0A4X1TXG8;A0A4X1U2Z0	P63246	Small ribosomal subunit protein RACK1 (Guanine nucleotide-binding protein subunit beta-2-like 1) (Receptor for activated C kinase) (Receptor of activated protein C kinase 1) (Receptor of activated protein kinase C 1) [Cleaved into: Small ribosomal subunit protein RACK1, N-terminally processed (Receptor of activated protein C kinase 1, N-terminally processed)]	RACK1 GNB2L1	sp|P63246|RACK1_PIG Small ribosomal subunit protein RACK1 OS=Sus scrofa OX=9823 GN=RACK1 PE=1 SV=3;tr|A0A4X1TXG8|A0A4X1TXG8_PIG Small ribosomal subunit protein RACK1 OS=Sus scrofa OX=9823 GN=RACK1 PE=1 SV=1;tr|A0A4X1U2Z0|A0A4X1U2Z0_PIG Small ribosomal subu	5	5	5	5	26.8	35.076	317	69.798	26.8	1899400
A0A8D1I2R6;P67985	A0A8D1I2R6	Large ribosomal subunit protein eL22 (60S ribosomal protein L22)	RPL22	tr|A0A8D1I2R6|A0A8D1I2R6_PIG Large ribosomal subunit protein eL22 OS=Sus scrofa OX=9823 GN=RPL22 PE=1 SV=1;sp|P67985|RL22_PIG Large ribosomal subunit protein eL22 OS=Sus scrofa OX=9823 GN=RPL22 PE=1 SV=2	2	2	2	2	22.4	14.431	125	66.672	22.4	1889300
A0A8W4FPZ0;A0A287B7Z3	A0A8W4FPZ0	Nucleolar and spindle associated protein 1	NUSAP1	tr|A0A8W4FPZ0|A0A8W4FPZ0_PIG Nucleolar and spindle associated protein 1 OS=Sus scrofa OX=9823 GN=NUSAP1 PE=3 SV=1;tr|A0A287B7Z3|A0A287B7Z3_PIG Nucleolar and spindle associated protein 1 OS=Sus scrofa OX=9823 GN=NUSAP1 PE=3 SV=2	5	5	5	5	14.6	47.526	419	66.171	14.6	1865800
A0A8W4FDP4;F1SCS1;A0A8W4FQC1	A0A8W4FDP4	ATP-dependent RNA helicase (EC 3.6.4.13)	DDX1	tr|A0A8W4FDP4|A0A8W4FDP4_PIG ATP-dependent RNA helicase DDX1 OS=Sus scrofa OX=9823 GN=DDX1 PE=1 SV=1;tr|F1SCS1|F1SCS1_PIG ATP-dependent RNA helicase DDX1 OS=Sus scrofa OX=9823 GN=DDX1 PE=1 SV=4;tr|A0A8W4FQC1|A0A8W4FQC1_PIG ATP-dependent RNA helicase DDX1 O	11	11	11	11	20.7	82.157	736	39.618	20.7	1859100
I3LCW1;I3LC73	I3LCW1	Fatty acid synthase (EC 1.1.1.100) (EC 1.3.1.39) (EC 2.3.1.38) (EC 2.3.1.39) (EC 2.3.1.41) (EC 2.3.1.85) (EC 3.1.2.14) (EC 4.2.1.59)	FASN	tr|I3LCW1|I3LCW1_PIG Fatty acid synthase OS=Sus scrofa OX=9823 GN=FASN PE=1 SV=3	16	16	16	16	10.4	272.02	2510	73.487	10.4	1849600
A0A4X1VS57	A0A4X1VS57	Elongation factor 2	EEF2	tr|A0A4X1VS57|A0A4X1VS57_PIG Eukaryotic translation elongation factor 2 OS=Sus scrofa OX=9823 GN=EEF2 PE=1 SV=1	6	6	6	6	10.7	95.835	863	37.851	10.7	1847500
A0A5G2QGY5;F1RPR6;A0A8D0V675;A0A8W4F7Q8;A0A287BEV5;A0A287AS23;A0A287ALU4;A0A8W4F9E8;A0A286ZPB8;A0A287BGZ7;A0A4X1UHR1;F1RRG0;A0A5G2R977	A0A5G2QGY5	RNA binding motif single stranded interacting protein 1	RBMS1	tr|A0A5G2QGY5|A0A5G2QGY5_PIG RNA binding motif single stranded interacting protein 1 OS=Sus scrofa OX=9823 GN=RBMS1 PE=4 SV=1;tr|F1RPR6|F1RPR6_PIG RNA binding motif single stranded interacting protein 1 OS=Sus scrofa OX=9823 GN=RBMS1 PE=4 SV=3;tr|A0A8D0V67	5	5	5	5	18.9	40.693	375	15.025	18.9	1819400
A0A4X1TR04;A0A5G2R8T3;A0A5G2QRJ2;A0A8D1BUG4;A0A4X1VGA9;A0A5G2R1L5;A0A8D1D3H3	A0A4X1TR04	Myosin IE	MYO1E	tr|A0A4X1TR04|A0A4X1TR04_PIG Myosin IE OS=Sus scrofa OX=9823 GN=MYO1E PE=3 SV=1;tr|A0A5G2R8T3|A0A5G2R8T3_PIG Myosin IE OS=Sus scrofa OX=9823 GN=MYO1E PE=3 SV=1;tr|A0A5G2QRJ2|A0A5G2QRJ2_PIG Myosin IE OS=Sus scrofa OX=9823 GN=MYO1E PE=3 SV=1	11	11	11	11	12.3	122.21	1064	67.448	12.3	1808200
A0A5G2QTF6;A0A5G2QU20;B2CCY7;A0A8W4FPS6	A0A5G2QTF6	Pre-mRNA-processing factor 19 (EC 2.3.2.27)	PRPF19	tr|A0A5G2QTF6|A0A5G2QTF6_PIG Pre-mRNA-processing factor 19 OS=Sus scrofa OX=9823 GN=PRPF19 PE=1 SV=2;tr|A0A5G2QU20|A0A5G2QU20_PIG Pre-mRNA-processing factor 19 OS=Sus scrofa OX=9823 GN=PRPF19 PE=1 SV=1;tr|B2CCY7|B2CCY7_PIG Pre-mRNA-processing factor 19 OS=	6	6	6	6	22.8	53.174	482	27.191	22.8	1778000
A0A5G2R550;A0A287AC49;A0A286ZJI5;A0A286ZZP0;F1S7Z8;A0A287AA72;A0A287ADV7;A0A287BJG9;A0A287B6K8	A0A5G2R550	Dedicator of cytokinesis 7	DOCK7	tr|A0A5G2R550|A0A5G2R550_PIG Dedicator of cytokinesis 7 OS=Sus scrofa OX=9823 GN=DOCK7 PE=1 SV=2;tr|A0A287AC49|A0A287AC49_PIG Dedicator of cytokinesis 7 OS=Sus scrofa OX=9823 GN=DOCK7 PE=1 SV=2;tr|A0A286ZJI5|A0A286ZJI5_PIG Dedicator of cytokinesis 7 OS=Sus	12	10	12	10	7.7	241.59	2129	57.827	7.7	1777600
A0A8D0P6L0	A0A8D0P6L0	Tropomyosin 4	TPM4	tr|A0A8D0P6L0|A0A8D0P6L0_PIG Tropomyosin 4 OS=Sus scrofa OX=9823 GN=TPM4 PE=1 SV=1	16	0	16	0	45.4	32.737	284	103.85	45.4	1777400
A0A287BHC7;A0A5G2R8P7;A0A8W4FJC7;A0A8W4FME7	A0A287BHC7	DBIRD complex subunit ZNF326 (Zinc finger protein 326)	ZNF326	tr|A0A287BHC7|A0A287BHC7_PIG DBIRD complex subunit ZNF326 OS=Sus scrofa OX=9823 GN=ZNF326 PE=1 SV=2;tr|A0A5G2R8P7|A0A5G2R8P7_PIG DBIRD complex subunit ZNF326 OS=Sus scrofa OX=9823 GN=ZNF326 PE=1 SV=2;tr|A0A8W4FJC7|A0A8W4FJC7_PIG DBIRD complex subunit ZNF32	8	8	8	8	13.4	68.803	611	77.599	13.4	1764400
F8S321;A0A5G2RLT5	F8S321	Gag-Pol polyprotein (EC 2.7.7.49) (EC 3.1.26.4)		tr|F8S321|F8S321_PIG Pol protein OS=Sus scrofa OX=9823 PE=3 SV=1;tr|A0A5G2RLT5|A0A5G2RLT5_PIG Uncharacterized protein OS=Sus scrofa OX=9823 PE=3 SV=2	10	8	10	8	10.7	127.76	1144	91.617	10.7	1717600
F1S408	F1S408	Family with sequence similarity 98 member A	FAM98A	tr|F1S408|F1S408_PIG Family with sequence similarity 98 member A OS=Sus scrofa OX=9823 GN=FAM98A PE=1 SV=1	6	6	6	6	16.9	55.324	520	61.715	16.9	1713600
F1SMV6;A0A5G2QXD8;A0A8W4FC34;A0A8W4F767	F1SMV6	Nucleolin	NCL	tr|F1SMV6|F1SMV6_PIG Nucleolin OS=Sus scrofa OX=9823 GN=NCL PE=4 SV=3;tr|A0A5G2QXD8|A0A5G2QXD8_PIG Nucleolin OS=Sus scrofa OX=9823 GN=NCL PE=1 SV=1;tr|A0A8W4FC34|A0A8W4FC34_PIG Nucleolin OS=Sus scrofa OX=9823 GN=NCL PE=1 SV=1;tr|A0A8W4F767|A0A8W4F767_PIG N	7	7	7	7	11.8	75.246	697	81.326	11.8	1706800
F1RU38;A0A5G2QLQ9;A0A287BLY0	F1RU38	Splicing factor 3B subunit 2 (Splicing factor 3B subunit 2 isoform X2) (Splicing factor 3B subunit 2 isoform X5)	SF3B2	tr|F1RU38|F1RU38_PIG Splicing factor 3B subunit 2 OS=Sus scrofa OX=9823 GN=SF3B2 PE=1 SV=3;tr|A0A5G2QLQ9|A0A5G2QLQ9_PIG Splicing factor 3b subunit 2 OS=Sus scrofa OX=9823 GN=SF3B2 PE=1 SV=1;tr|A0A287BLY0|A0A287BLY0_PIG Splicing factor 3b subunit 2 OS=Sus s	9	9	9	9	15.5	100.13	895	110.1	15.5	1681300
A0A8D1E7E3;F8J1Q2;A0A287AV43;A0A5G2QXY4;A0A287AEJ5	A0A8D1E7E3	Chromatin target of PRMT1	CHTOP	tr|A0A8D1E7E3|A0A8D1E7E3_PIG Chromatin target of PRMT1 OS=Sus scrofa OX=9823 GN=CHTOP PE=1 SV=1;tr|F8J1Q2|F8J1Q2_PIG C1orf77 protein OS=Sus scrofa OX=9823 GN=CHTOP PE=1 SV=1;tr|A0A287AV43|A0A287AV43_PIG Chromatin target of PRMT1 OS=Sus scrofa OX=9823 GN=CH	3	3	3	3	20	24.744	230	77.826	20	1667400
A0A4X1TZH6;A0A8W4FDJ4;F2Z5J5;P80230	A0A4X1TZH6	Enhancer of rudimentary homolog	ERH	tr|A0A4X1TZH6|A0A4X1TZH6_PIG Enhancer of rudimentary homolog OS=Sus scrofa OX=9823 GN=ERH PE=1 SV=1;tr|A0A8W4FDJ4|A0A8W4FDJ4_PIG Enhancer of rudimentary homolog OS=Sus scrofa OX=9823 GN=ERH PE=1 SV=1;tr|F2Z5J5|F2Z5J5_PIG Enhancer of rudimentary homolog OS=	3	3	3	3	31.4	12.056	102	76.428	31.4	1661000
M3TYW5;A0A5G2RBG3	M3TYW5	glutamine--tRNA ligase (EC 6.1.1.18) (Glutaminyl-tRNA synthetase)	QARS1 QARS	tr|M3TYW5|M3TYW5_PIG glutamine--tRNA ligase OS=Sus scrofa OX=9823 GN=QARS1 PE=2 SV=1;tr|A0A5G2RBG3|A0A5G2RBG3_PIG glutamine--tRNA ligase OS=Sus scrofa OX=9823 GN=QARS1 PE=3 SV=1	7	7	7	7	11.7	87.563	775	40.124	11.7	1623100
I3L5B2;A0A287A9Y6	I3L5B2	40S ribosomal protein S7	RPS7	tr|I3L5B2|I3L5B2_PIG 40S ribosomal protein S7 OS=Sus scrofa OX=9823 GN=RPS7 PE=1 SV=3;tr|A0A287A9Y6|A0A287A9Y6_PIG 40S ribosomal protein S7 OS=Sus scrofa OX=9823 GN=RPS7 PE=1 SV=1	1	1	1	1	6	20.875	184	34.762	6	1619800
A0A5G2QWF3	A0A5G2QWF3	Ribosomal RNA processing 12 homolog	RRP12	tr|A0A5G2QWF3|A0A5G2QWF3_PIG Ribosomal RNA processing 12 homolog OS=Sus scrofa OX=9823 GN=RRP12 PE=3 SV=1	8	8	8	8	9.6	138.54	1256	173.72	9.6	1592500
F1SGS7	F1SGS7	RNA cytidine acetyltransferase (EC 2.3.1.-) (18S rRNA cytosine acetyltransferase) (N-acetyltransferase 10)	NAT10	tr|F1SGS7|F1SGS7_PIG RNA cytidine acetyltransferase OS=Sus scrofa OX=9823 GN=NAT10 PE=3 SV=2	10	10	10	10	12.6	115.92	1026	168.81	12.6	1589400
P67937;A0A5G2R6Y5;A0A5G2QY33	P67937	Tropomyosin alpha-4 chain (Tropomyosin-4)	TPM4	sp|P67937|TPM4_PIG Tropomyosin alpha-4 chain OS=Sus scrofa OX=9823 GN=TPM4 PE=2 SV=3;tr|A0A5G2R6Y5|A0A5G2R6Y5_PIG Tropomyosin 4 OS=Sus scrofa OX=9823 GN=TPM4 PE=1 SV=1;tr|A0A5G2QY33|A0A5G2QY33_PIG Tropomyosin alpha-4 chain OS=Sus scrofa OX=9823 GN=TPM4 PE=	13	0	13	0	42.7	28.521	248	82.253	42.7	1585800
A0A287A1D1;F1SS01	A0A287A1D1	Arp2/3 complex 34 kDa subunit	ARPC2	tr|A0A287A1D1|A0A287A1D1_PIG Arp2/3 complex 34 kDa subunit OS=Sus scrofa OX=9823 GN=ARPC2 PE=1 SV=1;tr|F1SS01|F1SS01_PIG Arp2/3 complex 34 kDa subunit OS=Sus scrofa OX=9823 GN=ARPC2 PE=1 SV=5	4	4	4	4	17.6	31.38	273	33.316	17.6	1580800
F1SSL4;A0A287BBT8	F1SSL4	ATP binding cassette subfamily F member 2 (ATP-binding cassette, sub-family F (GCN20), member 2)	ABCF2	tr|F1SSL4|F1SSL4_PIG ATP binding cassette subfamily F member 2 OS=Sus scrofa OX=9823 GN=ABCF2 PE=1 SV=3;tr|A0A287BBT8|A0A287BBT8_PIG ATP binding cassette subfamily F member 2 OS=Sus scrofa OX=9823 GN=ABCF2 PE=1 SV=1	6	6	6	6	14.6	71.435	625	13.289	14.6	1534800
A0A4X1VAU7	A0A4X1VAU7	Serine-threonine kinase receptor-associated protein	STRAP	tr|A0A4X1VAU7|A0A4X1VAU7_PIG Serine-threonine kinase receptor-associated protein OS=Sus scrofa OX=9823 GN=STRAP PE=1 SV=1	7	7	7	7	28	38.502	350	49.712	28	1521800
F1SAN1	F1SAN1	Caspase 14	CASP14	tr|F1SAN1|F1SAN1_PIG Caspase 14 OS=Sus scrofa OX=9823 GN=CASP14 PE=2 SV=2	1	1	1	1	4.5	27.718	242	1.0167	4.5	1482900
A0A287B770;A0A287AU64	A0A287B770	Serine and arginine rich splicing factor 10	SRSF10	tr|A0A287B770|A0A287B770_PIG Serine and arginine rich splicing factor 10 OS=Sus scrofa OX=9823 GN=SRSF10 PE=1 SV=2	4	4	4	4	13.4	31.213	261	18.401	13.4	1482000
I3LCC2;A0A286ZP57;I3LA63;A0A5G2RJZ6;A0A5G2QA21	I3LCC2	Methionine--tRNA ligase, cytoplasmic (EC 6.1.1.10) (Methionyl-tRNA synthetase)	MARS1	tr|I3LCC2|I3LCC2_PIG Methionine--tRNA ligase, cytoplasmic OS=Sus scrofa OX=9823 GN=MARS1 PE=1 SV=2;tr|A0A286ZP57|A0A286ZP57_PIG Methionine--tRNA ligase, cytoplasmic OS=Sus scrofa OX=9823 GN=MARS1 PE=1 SV=2;tr|I3LA63|I3LA63_PIG Methionine--tRNA ligase, cyto	9	9	9	9	13.9	107.67	957	83.262	13.9	1461400
A0A8D1L7C1;A0A287B8W3;A0A8W4FFJ8;F1SGD7;A0A8W4FG78;A0A287BN67;A0A8D0QPG4;A0A287AFP4;A0A481CQ30;A0A287AEQ6;F1RYA4;A0A287AZH1;A0A5G2QGC0	A0A8D1L7C1	Nucleosome assembly protein 1 like 1	NAP1L1	tr|A0A8D1L7C1|A0A8D1L7C1_PIG Nucleosome assembly protein 1 like 1 OS=Sus scrofa OX=9823 GN=NAP1L1 PE=1 SV=1;tr|A0A287B8W3|A0A287B8W3_PIG Nucleosome assembly protein 1 like 1 OS=Sus scrofa OX=9823 GN=NAP1L1 PE=1 SV=2;tr|A0A8W4FFJ8|A0A8W4FFJ8_PIG Nucleosome	5	5	5	5	23	41.885	361	20.367	23	1460000
A0A5G2R1F6;I3LPU4;A0A480M0G4;I3LCM4;A0A287BEG1;A0A5G2Q9Q8;A0A5G2QR51	A0A5G2R1F6	Ataxin-10	ATXN10	tr|A0A5G2R1F6|A0A5G2R1F6_PIG Ataxin-10 OS=Sus scrofa OX=9823 GN=ATXN10 PE=1 SV=2;tr|I3LPU4|I3LPU4_PIG Ataxin-10 OS=Sus scrofa OX=9823 GN=ATXN10 PE=1 SV=3;tr|A0A480M0G4|A0A480M0G4_PIG Ataxin-10 OS=Sus scrofa OX=9823 GN=ATXN10 PE=1 SV=1;tr|I3LCM4|I3LCM4_PIG	6	6	6	6	16.3	49.824	448	67.883	16.3	1452900
A0A287B804;A0A5G2QRU7;A0A5G2RDZ2;Q6QRN9	A0A287B804	ADP/ATP translocase (ADP,ATP carrier protein)	SLC25A6	tr|A0A287B804|A0A287B804_PIG ADP/ATP translocase OS=Sus scrofa OX=9823 GN=SLC25A6 PE=3 SV=2;tr|A0A5G2QRU7|A0A5G2QRU7_PIG ADP/ATP translocase OS=Sus scrofa OX=9823 GN=SLC25A6 PE=3 SV=1;tr|A0A5G2RDZ2|A0A5G2RDZ2_PIG ADP/ATP translocase OS=Sus scrofa OX=9823 G	2	1	2	1	9.6	27.699	249	2.0175	9.6	1438800
A0A8W4FCS5;A0A5G2R7V9;A0A5G2QNP7;A0A5K1VI30;A0A287AKA2	A0A8W4FCS5	Aminoacyl tRNA synthetase complex interacting multifunctional protein 1	AIMP1	tr|A0A8W4FCS5|A0A8W4FCS5_PIG Aminoacyl tRNA synthetase complex interacting multifunctional protein 1 OS=Sus scrofa OX=9823 GN=AIMP1 PE=1 SV=1;tr|A0A5G2R7V9|A0A5G2R7V9_PIG Aminoacyl tRNA synthetase complex interacting multifunctional protein 1 OS=Sus scrofa	6	6	6	6	33.2	28.256	256	70.418	33.2	1431800
A0A287A604;A0A5G2RLP2	A0A287A604	Galectin-3-binding protein (Lectin galactoside-binding soluble 3-binding protein)	LGALS3BP	tr|A0A287A604|A0A287A604_PIG Galectin-3-binding protein OS=Sus scrofa OX=9823 GN=LGALS3BP PE=4 SV=2;tr|A0A5G2RLP2|A0A5G2RLP2_PIG Galectin-3-binding protein OS=Sus scrofa OX=9823 GN=LGALS3BP PE=4 SV=1	3	3	3	3	7.7	56.098	508	33.101	7.7	1426500
A0A287A0G8	A0A287A0G8	Endogenous retrovirus group K member 25 Pol		tr|A0A287A0G8|A0A287A0G8_PIG Endogenous retrovirus group K member 25 Pol OS=Sus scrofa OX=9823 PE=3 SV=1	9	9	9	9	10.4	142.11	1267	26.089	10.4	1410400
A0A8W4F789;A0A287AG37;I3LPH5;A0A8W4FGX1	A0A8W4F789	G3BP stress granule assembly factor 2	G3BP2	tr|A0A8W4F789|A0A8W4F789_PIG G3BP stress granule assembly factor 2 OS=Sus scrofa OX=9823 GN=G3BP2 PE=1 SV=1;tr|A0A287AG37|A0A287AG37_PIG G3BP stress granule assembly factor 2 OS=Sus scrofa OX=9823 GN=G3BP2 PE=1 SV=1;tr|I3LPH5|I3LPH5_PIG G3BP stress granule	5	4	5	4	15.7	43.489	381	31.256	15.7	1408500
F1S420;A0A5G2QWN8;A0A287BMB6	F1S420	Heterogeneous nuclear ribonucleoprotein A/B isoform b (Heteroous nuclear ribonucleoprotein A/B)	HNRNPAB	tr|F1S420|F1S420_PIG Heterogeneous nuclear ribonucleoprotein A/B isoform b OS=Sus scrofa OX=9823 GN=HNRNPAB PE=1 SV=3;tr|A0A5G2QWN8|A0A5G2QWN8_PIG Heteroous nuclear ribonucleoprotein A/B OS=Sus scrofa OX=9823 GN=HNRNPAB PE=1 SV=1;tr|A0A287BMB6|A0A287BMB6_P	3	3	3	3	14.8	31.646	298	115.57	14.8	1407000
A0A287BHY5	A0A287BHY5	Keratin 2	KRT2	tr|A0A287BHY5|A0A287BHY5_PIG Keratin 2 OS=Sus scrofa OX=9823 GN=KRT2 PE=1 SV=1	2	1	2	1	3.3	65.663	639	59.795	3.3	1399900
A0A287BKR0;A0A287AUL3;A0A287B8E9;A0A5G2QWJ7;A0A5G2QYI6	A0A287BKR0	Cortactin	CTTN	tr|A0A287BKR0|A0A287BKR0_PIG Cortactin OS=Sus scrofa OX=9823 GN=CTTN PE=1 SV=1;tr|A0A287AUL3|A0A287AUL3_PIG Cortactin OS=Sus scrofa OX=9823 GN=CTTN PE=1 SV=2;tr|A0A287B8E9|A0A287B8E9_PIG Cortactin OS=Sus scrofa OX=9823 GN=CTTN PE=1 SV=2;tr|A0A5G2QWJ7|A0A5G	7	7	7	7	19.5	64.335	579	99.497	19.5	1387500
A0A287BQW3	A0A287BQW3	Histone H1.0 (Histone H1(0))	H1-0	tr|A0A287BQW3|A0A287BQW3_PIG Histone H1.0 OS=Sus scrofa OX=9823 GN=H1-0 PE=1 SV=1	2	2	2	2	13.4	20.891	194	16.002	13.4	1372900
A0A5G2RDZ7;A0A5G2REB0;Q29221;A0A5S8KXS2;A0A8D0MDT2;A0A4X1W4J6;A0A8W4FKG6	A0A5G2RDZ7	F-actin-capping protein subunit alpha	CAPZA2	tr|A0A5G2RDZ7|A0A5G2RDZ7_PIG F-actin-capping protein subunit alpha OS=Sus scrofa OX=9823 GN=CAPZA2 PE=1 SV=1;tr|A0A5G2REB0|A0A5G2REB0_PIG F-actin-capping protein subunit alpha OS=Sus scrofa OX=9823 GN=CAPZA2 PE=1 SV=1;sp|Q29221|CAZA2_PIG F-actin-capping pr	7	5	7	5	41.7	32.047	278	71.358	41.7	1370800
F1S0E4;A0A287AGV9;A0A287AJ32	F1S0E4	mRNA-capping enzyme [Includes: mRNA 5'-triphosphate monophosphatase (EC 3.6.1.74) (mRNA 5'-phosphatase); mRNA guanylyltransferase (EC 2.7.7.50) (GTP--RNA guanylyltransferase) (GTase)]	RNGTT	tr|F1S0E4|F1S0E4_PIG mRNA-capping enzyme OS=Sus scrofa OX=9823 GN=RNGTT PE=3 SV=4;tr|A0A287AGV9|A0A287AGV9_PIG mRNA-capping enzyme OS=Sus scrofa OX=9823 GN=RNGTT PE=3 SV=1;tr|A0A287AJ32|A0A287AJ32_PIG mRNA-capping enzyme OS=Sus scrofa OX=9823 GN=RNGTT PE=3	1	1	1	1	2.1	66.031	574	3.3905	2.1	1346900
A0A286ZIC1;A0A8W4F768;A0A286ZSM7;A0A287BJC6;P20305;A0A287A6P1	A0A286ZIC1	Gelsolin (ADF) (Actin-depolymerizing factor)	GSN	tr|A0A286ZIC1|A0A286ZIC1_PIG Gelsolin OS=Sus scrofa OX=9823 GN=GSN PE=3 SV=1;tr|A0A8W4F768|A0A8W4F768_PIG Gelsolin OS=Sus scrofa OX=9823 GN=GSN PE=3 SV=1;tr|A0A286ZSM7|A0A286ZSM7_PIG Gelsolin OS=Sus scrofa OX=9823 GN=GSN PE=3 SV=1;tr|A0A287BJC6|A0A287BJC6_	4	4	4	4	7.8	80.782	731	65.946	7.8	1334200
A0A287BG37	A0A287BG37	Contactin 2	CNTN2	tr|A0A287BG37|A0A287BG37_PIG Contactin 2 OS=Sus scrofa OX=9823 GN=CNTN2 PE=3 SV=2	1	1	1	1	1.1	112.95	1038	0.97423	1.1	1333500
A0A5G2RD86;A0A5G2R2C4;F1RW08	A0A5G2RD86	Signal recognition particle subunit SRP68 (SRP68)	SRP68	tr|A0A5G2RD86|A0A5G2RD86_PIG Signal recognition particle subunit SRP68 OS=Sus scrofa OX=9823 GN=SRP68 PE=1 SV=1;tr|A0A5G2R2C4|A0A5G2R2C4_PIG Signal recognition particle subunit SRP68 OS=Sus scrofa OX=9823 GN=SRP68 PE=1 SV=2;tr|F1RW08|F1RW08_PIG Signal reco	5	5	5	5	12.4	70.322	622	36.256	12.4	1331800
F1RFI1	F1RFI1	Elongation factor Tu	TUFM	tr|F1RFI1|F1RFI1_PIG Elongation factor Tu OS=Sus scrofa OX=9823 GN=TUFM PE=1 SV=2	6	6	6	6	14.7	61.398	566	26.684	14.7	1323000
A0A287AMM4;A0A286ZZW6	A0A287AMM4	RNA-binding protein 47 (RNA-binding motif protein 47)	RBM47	tr|A0A287AMM4|A0A287AMM4_PIG RNA-binding protein 47 OS=Sus scrofa OX=9823 GN=RBM47 PE=1 SV=1;tr|A0A286ZZW6|A0A286ZZW6_PIG RNA-binding protein 47 OS=Sus scrofa OX=9823 GN=RBM47 PE=1 SV=1	6	6	6	6	14.4	63.903	590	30.849	14.4	1316400
F1S458;A0A287A3Q5	F1S458	Lysine--tRNA ligase (EC 6.1.1.6) (Lysyl-tRNA synthetase)	KARS1	tr|F1S458|F1S458_PIG Lysine--tRNA ligase OS=Sus scrofa OX=9823 GN=KARS1 PE=1 SV=2;tr|A0A287A3Q5|A0A287A3Q5_PIG Lysine--tRNA ligase OS=Sus scrofa OX=9823 GN=KARS1 PE=1 SV=1	6	6	6	6	10.7	71.43	625	28.02	10.7	1294000
A0A8W4FDP9;F1SAU5;A0A286ZPU3	A0A8W4FDP9	5'-3' exoribonuclease (EC 3.1.13.-)	XRN2	tr|A0A8W4FDP9|A0A8W4FDP9_PIG 5-3 exoribonuclease OS=Sus scrofa OX=9823 GN=XRN2 PE=1 SV=1;tr|F1SAU5|F1SAU5_PIG 5-3 exoribonuclease OS=Sus scrofa OX=9823 GN=XRN2 PE=1 SV=3;tr|A0A286ZPU3|A0A286ZPU3_PIG 5-3 exoribonuclease OS=Sus scrofa OX=9823 GN=XRN2 P	8	8	8	8	10.8	99.986	879	50.614	10.8	1293700
A0A8W4FM51;A0A5G2RGJ0;F1RGM8;A0A5G2QXI1	A0A8W4FM51	Adenosine deaminase RNA specific	ADAR	tr|A0A8W4FM51|A0A8W4FM51_PIG Adenosine deaminase RNA specific OS=Sus scrofa OX=9823 GN=ADAR PE=1 SV=1;tr|A0A5G2RGJ0|A0A5G2RGJ0_PIG Adenosine deaminase RNA specific OS=Sus scrofa OX=9823 GN=ADAR PE=1 SV=2;tr|F1RGM8|F1RGM8_PIG Adenosine deaminase RNA specifi	9	9	9	9	11.4	123.06	1108	62.209	11.4	1287500
F1SUW3;F1SMT0	F1SUW3	EF-hand domain family member D2	EFHD2	tr|F1SUW3|F1SUW3_PIG EF-hand domain family member D2 OS=Sus scrofa OX=9823 GN=EFHD2 PE=1 SV=1	5	5	5	5	25.1	26.642	239	42.732	25.1	1284000
I3LF70	I3LF70	Marker of proliferation Ki-67	MKI67	tr|I3LF70|I3LF70_PIG Marker of proliferation Ki-67 OS=Sus scrofa OX=9823 GN=MKI67 PE=1 SV=2	16	16	16	16	9.8	345.37	3209	112.05	9.8	1252700
A0A5G2QUC7;A0A287B665;A0A286ZKD4;A0A5G2QU76;A0A286ZRZ5	A0A5G2QUC7	Solute carrier family 25 member 13	SLC25A13	tr|A0A5G2QUC7|A0A5G2QUC7_PIG Solute carrier family 25 member 13 OS=Sus scrofa OX=9823 GN=SLC25A13 PE=1 SV=1;tr|A0A287B665|A0A287B665_PIG Solute carrier family 25 member 13 OS=Sus scrofa OX=9823 GN=SLC25A13 PE=1 SV=2;tr|A0A286ZKD4|A0A286ZKD4_PIG Solute carr	8	7	8	7	15.4	75.784	684	38.926	15.4	1238100
Q8SQ23;F1SE20;A0A5G2RC12	Q8SQ23	Tissue-type plasminogen activator (t-PA) (t-plasminogen activator) (tPA) (EC 3.4.21.68) [Cleaved into: Tissue-type plasminogen activator chain A; Tissue-type plasminogen activator chain B]	PLAT	sp|Q8SQ23|TPA_PIG Tissue-type plasminogen activator OS=Sus scrofa OX=9823 GN=PLAT PE=2 SV=1;tr|F1SE20|F1SE20_PIG Plasminogen activator OS=Sus scrofa OX=9823 GN=PLAT PE=3 SV=2;tr|A0A5G2RC12|A0A5G2RC12_PIG Plasminogen activator OS=Sus scrofa OX=9823 GN=PLAT	5	5	5	5	12.3	63.668	562	39.809	12.3	1235900
A0A5G2QWG2;A0A8D0ZBU0;F1RK86;A0A8D1HGX8;A0A5G2RBS4;A0A287A4T8	A0A5G2QWG2	Cytokine-like nuclear factor N-PAC (Glyoxylate reductase 1 homolog) (Nuclear protein NP60) (Putative oxidoreductase GLYR1)	GLYR1	tr|A0A5G2QWG2|A0A5G2QWG2_PIG Cytokine-like nuclear factor N-PAC OS=Sus scrofa OX=9823 GN=GLYR1 PE=1 SV=1;tr|A0A8D0ZBU0|A0A8D0ZBU0_PIG Glyoxylate reductase 1 homolog OS=Sus scrofa OX=9823 GN=GLYR1 PE=1 SV=1;tr|F1RK86|F1RK86_PIG Glyoxylate reductase 1 homolo	6	1	6	1	20.8	51.525	472	89.808	20.8	1234200
A0A287B5X3;A0A287AGF9;A0A5G2R6I6;A0A286ZRL8;A0A5G2QPQ5	A0A287B5X3	NOP58 ribonucleoprotein (Nucleolar protein 58)	NOP58	tr|A0A287B5X3|A0A287B5X3_PIG NOP58 ribonucleoprotein OS=Sus scrofa OX=9823 GN=NOP58 PE=1 SV=1;tr|A0A287AGF9|A0A287AGF9_PIG NOP58 ribonucleoprotein OS=Sus scrofa OX=9823 GN=NOP58 PE=1 SV=2;tr|A0A5G2R6I6|A0A5G2R6I6_PIG NOP58 ribonucleoprotein OS=Sus scrofa O	9	9	9	9	25.1	60.46	537	47.545	25.1	1225100
F1ST39;A0A287BTE5;A0A287BD79	F1ST39	FMR1 autosomal homolog 2	FXR2	tr|F1ST39|F1ST39_PIG FMR1 autosomal homolog 2 OS=Sus scrofa OX=9823 GN=FXR2 PE=1 SV=2;tr|A0A287BTE5|A0A287BTE5_PIG FMR1 autosomal homolog 2 OS=Sus scrofa OX=9823 GN=FXR2 PE=1 SV=1;tr|A0A287BD79|A0A287BD79_PIG FMR1 autosomal homolog 2 OS=Sus scrofa OX=9823	7	6	7	6	13	73.706	667	58.759	13	1210000
F1RL26;A0A287B4P9	F1RL26	Zinc finger CCCH-type containing 7A	ZC3H7A	tr|F1RL26|F1RL26_PIG Zinc finger CCCH-type containing 7A OS=Sus scrofa OX=9823 GN=ZC3H7A PE=4 SV=3;tr|A0A287B4P9|A0A287B4P9_PIG Zinc finger CCCH domain-containing protein 7A OS=Sus scrofa OX=9823 GN=ZC3H7A PE=4 SV=2	11	10	11	10	15.2	108.85	958	27.592	15.2	1196800
F1RRT2	F1RRT2	Myosin light chain 4 (Myosin essential light chain, atrial isoform)	MYL4	sp|F1RRT2|MYL4_PIG Myosin light chain 4 OS=Sus scrofa OX=9823 GN=MYL4 PE=1 SV=3	4	2	4	2	26.9	21.606	197	15.576	26.9	1190500
A0A286ZVE5;A0A287A9Q0;A0A5G2R9N2;A0A5G2QWT0;A0A286ZWE9;F1RJ33;A0A287AMM9	A0A286ZVE5	Galectin	LGALS9	tr|A0A286ZVE5|A0A286ZVE5_PIG Galectin OS=Sus scrofa OX=9823 GN=LGALS9 PE=1 SV=2;tr|A0A287A9Q0|A0A287A9Q0_PIG Galectin OS=Sus scrofa OX=9823 GN=LGALS9 PE=1 SV=2;tr|A0A5G2R9N2|A0A5G2R9N2_PIG Galectin OS=Sus scrofa OX=9823 GN=LGALS9 PE=1 SV=2;tr|A0A5G2QWT0|A0	3	3	3	3	10.5	38.433	343	37.471	10.5	1189700
A0A287BHL0;A0A480Q0J7;A0A5G2REH8;A0A5G2QGE1;A0A5G2QVL8;A0A5G2R625;F1SFQ4;A0A5G2QDP8;A0A5G2QU32;A0A5G2R731;A0A287BBM1;A0A5G2Q7Y5;A0A286ZMU5;A0A8W4F8S3;I3LRF8	A0A287BHL0	Poly(rC) binding protein 2	PCBP2	tr|A0A287BHL0|A0A287BHL0_PIG Poly(rC) binding protein 2 OS=Sus scrofa OX=9823 GN=PCBP2 PE=1 SV=2;tr|A0A480Q0J7|A0A480Q0J7_PIG Poly(RC)-binding protein 2 isoform a OS=Sus scrofa OX=9823 GN=PCBP2 PE=1 SV=1;tr|A0A5G2REH8|A0A5G2REH8_PIG Poly(rC) binding protei	5	3	5	3	23.1	36.919	351	59.878	23.1	1189100
I3LB64;A0A4X1SJ12	I3LB64	Nucleolar protein 56 (Nucleolar protein 5A)	NOP56	tr|I3LB64|I3LB64_PIG Nucleolar protein 56 OS=Sus scrofa OX=9823 GN=NOP56 PE=1 SV=3;tr|A0A4X1SJ12|A0A4X1SJ12_PIG Nucleolar protein 56 OS=Sus scrofa OX=9823 GN=NOP56 PE=1 SV=1	8	8	8	8	19.5	63.243	570	54.168	19.5	1182900
F1SS26;A0A5G2QGP0;A0A5G2QGD2;F1SBZ9;A0A287B2H4	F1SS26	Thrombospondin 1	THBS1	tr|F1SS26|F1SS26_PIG Thrombospondin 1 OS=Sus scrofa OX=9823 GN=THBS1 PE=1 SV=2	10	10	10	10	12.6	129.54	1170	97.965	12.6	1160200
A0A5G2R5K3;F1RUA0	A0A5G2R5K3	NFKB repressing factor	NKRF	tr|A0A5G2R5K3|A0A5G2R5K3_PIG NFKB repressing factor OS=Sus scrofa OX=9823 GN=NKRF PE=4 SV=1;tr|F1RUA0|F1RUA0_PIG NFKB repressing factor OS=Sus scrofa OX=9823 GN=NKRF PE=3 SV=2	7	7	7	7	13	79.329	705	29.53	13	1142800
I3L5C4	I3L5C4	Keratin 74	KRT74	tr|I3L5C4|I3L5C4_PIG Keratin 74 OS=Sus scrofa OX=9823 GN=KRT74 PE=3 SV=1	4	0	4	0	6.2	57.813	531	10.7	6.2	1117200
A0A5G2QV44;A0A5K1U5Q1;A0A5G2R5W7	A0A5G2QV44	2,4-dienoyl-CoA reductase 1	DECR1	tr|A0A5G2QV44|A0A5G2QV44_PIG 2,4-dienoyl-CoA reductase [(3E)-enoyl-CoA-producing] OS=Sus scrofa OX=9823 GN=DECR1 PE=1 SV=1;tr|A0A5K1U5Q1|A0A5K1U5Q1_PIG 2,4-dienoyl-CoA reductase [(3E)-enoyl-CoA-producing] OS=Sus scrofa OX=9823 GN=DECR1 PE=1 SV=2;tr|A0A5G2R	3	3	3	3	16.1	33.377	304	58.15	16.1	1096600
A0A480M1B4;F1RVC9;A0A286ZIN0;A0A287AAI4	A0A480M1B4	Heterogeneous nuclear ribonucleoprotein D0 isoform c (Heteroous nuclear ribonucleoprotein D)	HNRNPD	tr|A0A480M1B4|A0A480M1B4_PIG Heterogeneous nuclear ribonucleoprotein D0 isoform c OS=Sus scrofa OX=9823 GN=HNRNPD PE=1 SV=1;tr|F1RVC9|F1RVC9_PIG Heterogeneous nuclear ribonucleoprotein D0 isoform a OS=Sus scrofa OX=9823 GN=HNRNPD PE=1 SV=2;tr|A0A286ZIN0|A0	5	5	5	5	24.5	32.785	306	62.343	24.5	1078100
A0A5G2R844	A0A5G2R844	Centromere protein V	CENPV	tr|A0A5G2R844|A0A5G2R844_PIG Centromere protein V OS=Sus scrofa OX=9823 GN=CENPV PE=1 SV=1	3	3	3	3	15.7	25.45	235	23.416	15.7	1072100
A0A8W4FGJ7;A0A8W4FN07;A0A287BK93	A0A8W4FGJ7	long-chain-fatty-acid--CoA ligase (EC 6.2.1.3)	ACSL4	tr|A0A8W4FGJ7|A0A8W4FGJ7_PIG long-chain-fatty-acid--CoA ligase OS=Sus scrofa OX=9823 GN=ACSL4 PE=1 SV=1;tr|A0A8W4FN07|A0A8W4FN07_PIG long-chain-fatty-acid--CoA ligase OS=Sus scrofa OX=9823 GN=ACSL4 PE=1 SV=1;tr|A0A287BK93|A0A287BK93_PIG long-chain-fatty-ac	4	4	4	4	8.8	66.937	605	80.667	8.8	1066000
F1RUL1	F1RUL1	Splicing factor 45 (RNA-binding motif protein 17)	RBM17	tr|F1RUL1|F1RUL1_PIG Splicing factor 45 OS=Sus scrofa OX=9823 GN=RBM17 PE=1 SV=3	7	7	7	7	23.2	44.931	401	25.635	23.2	1061200
A0A287BP05;A0A286ZWV2;A0A287A409;A0A8D1U1B3;A0A287AX92;F6PW60;A0A286ZTD5;A0A5G2RB70;A0A8D1C3Z8;A0A287AP93;A0A4X1V9D1;A0A4X1V8L2;I3L729;A0A287A5X3	A0A287BP05	non-specific serine/threonine protein kinase (EC 2.7.11.1)	SRPK1	tr|A0A287BP05|A0A287BP05_PIG non-specific serine/threonine protein kinase OS=Sus scrofa OX=9823 GN=SRPK1 PE=1 SV=3;tr|A0A286ZWV2|A0A286ZWV2_PIG non-specific serine/threonine protein kinase OS=Sus scrofa OX=9823 GN=SRPK1 PE=1 SV=2;tr|A0A287A409|A0A287A409_P	6	5	6	5	14.4	66.94	590	41.44	14.4	1054300
A0A5G2R0S1;F1RM15;I3LVK3;A0A8W4FFN3;A0A5G2R6F2;A0A8W4FBF5;A0A8W4FFC0;A0A5G2QKH4;A0A8W4FL12;A0A8W4FI46	A0A5G2R0S1	leucine--tRNA ligase (EC 6.1.1.4) (Leucyl-tRNA synthetase)	LARS1	tr|A0A5G2R0S1|A0A5G2R0S1_PIG leucine--tRNA ligase OS=Sus scrofa OX=9823 GN=LARS1 PE=1 SV=2;tr|F1RM15|F1RM15_PIG leucine--tRNA ligase OS=Sus scrofa OX=9823 GN=LARS1 PE=1 SV=5;tr|I3LVK3|I3LVK3_PIG leucine--tRNA ligase OS=Sus scrofa OX=9823 GN=LARS1 PE=1 SV=3	9	9	9	9	9.6	130.53	1140	25.914	9.6	1050700
P10668;A0A8W4FG37;K7GK75;A0A8W4FGV6;A0A8W4FAG3;A0A286ZVE7;Q5G6V9	P10668	Cofilin-1 (Cofilin, non-muscle isoform)	CFL1	sp|P10668|COF1_PIG Cofilin-1 OS=Sus scrofa OX=9823 GN=CFL1 PE=1 SV=3;tr|A0A8W4FG37|A0A8W4FG37_PIG Cofilin-1 OS=Sus scrofa OX=9823 GN=CFL1 PE=1 SV=1;tr|K7GK75|K7GK75_PIG Cofilin-1 OS=Sus scrofa OX=9823 GN=CFL1 PE=1 SV=3;tr|A0A8W4FGV6|A0A8W4FGV6_PIG Cofilin-	5	5	5	5	30.1	18.518	166	19.879	30.1	1046000
F1S2J4	F1S2J4	Enhancer of mRNA-decapping protein 4	EDC4	tr|F1S2J4|F1S2J4_PIG Enhancer of mRNA-decapping protein 4 OS=Sus scrofa OX=9823 GN=EDC4 PE=1 SV=3	10	10	10	10	10.3	151.66	1402	38.212	10.3	1034500
Q29361;A0A900R4J6	Q29361	Large ribosomal subunit protein uL29 (60S ribosomal protein L35)	RPL35	sp|Q29361|RL35_PIG Large ribosomal subunit protein uL29 OS=Sus scrofa OX=9823 GN=RPL35 PE=1 SV=3;tr|A0A900R4J6|A0A900R4J6_PIG Large ribosomal subunit protein uL29 OS=Sus scrofa OX=9823 GN=RPL35 PE=1 SV=1	3	3	3	3	22	14.549	123	72.777	22	1022800
A0A287BDA1;A0A5G2QB63;F1RN89	A0A287BDA1	Nuclear FMR1 interacting protein 2 (Nuclear fragile X mental retardation-interacting protein 2)	NUFIP2	tr|A0A287BDA1|A0A287BDA1_PIG Nuclear FMR1 interacting protein 2 OS=Sus scrofa OX=9823 GN=NUFIP2 PE=4 SV=1;tr|A0A5G2QB63|A0A5G2QB63_PIG Nuclear FMR1 interacting protein 2 OS=Sus scrofa OX=9823 GN=NUFIP2 PE=4 SV=1;tr|F1RN89|F1RN89_PIG Nuclear FMR1 interactin	8	8	8	8	19.4	76.632	701	68.786	19.4	1020200
F1RR91	F1RR91	Fibrillarin like 1 (rRNA/tRNA 2'-O-methyltransferase fibrillarin-like protein 1)	FBLL1	tr|F1RR91|F1RR91_PIG Fibrillarin like 1 OS=Sus scrofa OX=9823 GN=FBLL1 PE=1 SV=3	3	1	3	1	9.3	34.737	332	1.0097	9.3	1011500
A0A287B9W3;A0A8W4FNQ7;A0A8W4FDC2	A0A287B9W3	Dynein cytoplasmic 1 heavy chain 1	DYNC1H1	tr|A0A287B9W3|A0A287B9W3_PIG Dynein cytoplasmic 1 heavy chain 1 OS=Sus scrofa OX=9823 GN=DYNC1H1 PE=1 SV=3;tr|A0A8W4FNQ7|A0A8W4FNQ7_PIG Dynein cytoplasmic 1 heavy chain 1 OS=Sus scrofa OX=9823 GN=DYNC1H1 PE=1 SV=1;tr|A0A8W4FDC2|A0A8W4FDC2_PIG Dynein cytopl	14	14	14	14	4.3	531.96	4647	32.256	4.3	1009600
A0A286ZJ25	A0A286ZJ25	28S ribosomal protein S7, mitochondrial (Mitochondrial ribosomal protein S7)	MRPS7	tr|A0A286ZJ25|A0A286ZJ25_PIG Small ribosomal subunit protein uS7m OS=Sus scrofa OX=9823 GN=MRPS7 PE=1 SV=1	8	8	8	8	36.4	28.098	242	41.052	36.4	1003900
A0A5S6IIV1;P10775;A0A5S6HMU1	A0A5S6IIV1	Ribonuclease inhibitor (Ribonuclease/angiogenin inhibitor 1)	RNH1	tr|A0A5S6IIV1|A0A5S6IIV1_PIG Ribonuclease inhibitor OS=Sus scrofa OX=9823 GN=RNH1 PE=4 SV=2;sp|P10775|RINI_PIG Ribonuclease inhibitor OS=Sus scrofa OX=9823 GN=RNH1 PE=1 SV=1;tr|A0A5S6HMU1|A0A5S6HMU1_PIG Ribonuclease inhibitor OS=Sus scrofa OX=9823 GN=RNH1	7	7	7	7	21.7	49.08	457	27.81	21.7	998400
A0A287A5B1;A0A286ZTZ9;A0A287A841;A0A5G2QPA2;A0A287ANT4;A0A8W4F8M8;F1SI69;A0A287A8L3;A0A8W4FJZ8	A0A287A5B1	Spermatosis associated serine rich 2 like	SPATS2L	tr|A0A287A5B1|A0A287A5B1_PIG Spermatosis associated serine rich 2 like OS=Sus scrofa OX=9823 GN=SPATS2L PE=1 SV=1;tr|A0A286ZTZ9|A0A286ZTZ9_PIG Spermatosis associated serine rich 2 like OS=Sus scrofa OX=9823 GN=SPATS2L PE=1 SV=2;tr|A0A287A841|A0A287A841_PIG	9	9	9	9	22	60.971	554	69.327	22	996090
F1RL85	F1RL85	Glutamate-rich WD repeat-containing protein 1	GRWD1	tr|F1RL85|F1RL85_PIG Glutamate-rich WD repeat-containing protein 1 OS=Sus scrofa OX=9823 GN=GRWD1 PE=4 SV=1	4	4	4	4	17.1	49.25	445	24.982	17.1	995400
F1S827;A0A5G2QNW1	F1S827	Plasminogen activator inhibitor 1 RNA-binding protein isoform 1 (SERPINE1 mRNA binding protein 1)	SERBP1	tr|F1S827|F1S827_PIG Plasminogen activator inhibitor 1 RNA-binding protein isoform 1 OS=Sus scrofa OX=9823 GN=SERBP1 PE=1 SV=2;tr|A0A5G2QNW1|A0A5G2QNW1_PIG SERPINE1 mRNA binding protein 1 OS=Sus scrofa OX=9823 GN=SERBP1 PE=1 SV=2	4	4	4	4	17	44.835	407	98.939	17	990590
A0A8W4F692;A0A5G2QKS9;I3LUP6;A0A8W4FM92;F1RRY2	A0A8W4F692	Nucleophosmin	NPM1	tr|A0A8W4F692|A0A8W4F692_PIG Nucleophosmin OS=Sus scrofa OX=9823 GN=NPM1 PE=1 SV=1;tr|A0A5G2QKS9|A0A5G2QKS9_PIG Nucleophosmin OS=Sus scrofa OX=9823 GN=NPM1 PE=1 SV=1;tr|I3LUP6|I3LUP6_PIG Nucleophosmin OS=Sus scrofa OX=9823 GN=NPM1 PE=1 SV=2;tr|A0A8W4FM92|A	2	2	2	2	22	14.073	123	48.102	22	988220
A0A5G2R3N5;F2Z565	A0A5G2R3N5	ADP/ATP translocase (ADP,ATP carrier protein)	SLC25A5	tr|A0A5G2R3N5|A0A5G2R3N5_PIG ADP/ATP translocase OS=Sus scrofa OX=9823 GN=SLC25A5 PE=1 SV=1;tr|F2Z565|F2Z565_PIG ADP/ATP translocase OS=Sus scrofa OX=9823 GN=SLC25A5 PE=1 SV=1	3	2	3	2	14.8	28.531	257	10.789	14.8	985140
A0A8W4FLP9;I3L5T3	A0A8W4FLP9	Fibrillarin	FBL	tr|A0A8W4FLP9|A0A8W4FLP9_PIG Fibrillarin OS=Sus scrofa OX=9823 GN=FBL PE=1 SV=1;tr|I3L5T3|I3L5T3_PIG Fibrillarin OS=Sus scrofa OX=9823 GN=FBL PE=1 SV=3	4	2	4	2	16.4	33.553	318	23.108	16.4	977580
I3LDH3	I3LDH3	Poly [ADP-ribose] polymerase (PARP) (EC 2.4.2.-)	PARP1	tr|I3LDH3|I3LDH3_PIG Poly [ADP-ribose] polymerase OS=Sus scrofa OX=9823 GN=PARP1 PE=1 SV=3	7	7	7	7	9.9	113.21	1017	21.131	9.9	976080
F1S2H7;F1S2H8;A0A8W4FQ33;I3LV91;A0A8W4FNZ9;A0A8W4F7T1	F1S2H7	IQ motif containing GTPase activating protein 2	IQGAP2	tr|F1S2H7|F1S2H7_PIG IQ motif containing GTPase activating protein 2 OS=Sus scrofa OX=9823 GN=IQGAP2 PE=1 SV=5;tr|F1S2H8|F1S2H8_PIG IQ motif containing GTPase activating protein 2 OS=Sus scrofa OX=9823 GN=IQGAP2 PE=1 SV=5;tr|A0A8W4FQ33|A0A8W4FQ33_PIG IQ mo	14	14	14	14	14	169.9	1481	34.285	14	975050
A0A287BAK6;A0A287ASC9;A0A287A9F2;A0A287BBG5;A0A286ZP05;F1SES6	A0A287BAK6	Pericentriolar material 1	PCM1	tr|A0A287BAK6|A0A287BAK6_PIG Pericentriolar material 1 OS=Sus scrofa OX=9823 GN=PCM1 PE=1 SV=2;tr|A0A287ASC9|A0A287ASC9_PIG Pericentriolar material 1 OS=Sus scrofa OX=9823 GN=PCM1 PE=1 SV=1;tr|A0A287A9F2|A0A287A9F2_PIG Pericentriolar material 1 OS=Sus scro	13	13	13	13	9	231.39	2055	72.262	9	972520
A0A8W4FEI4;A0A287ASK1;A0A287BB68;A0A8W4FDM7	A0A8W4FEI4	Myosin heavy chain 11	MYH11	tr|A0A8W4FEI4|A0A8W4FEI4_PIG Myosin-11 OS=Sus scrofa OX=9823 GN=MYH11 PE=1 SV=1;tr|A0A287ASK1|A0A287ASK1_PIG Myosin-11 OS=Sus scrofa OX=9823 GN=MYH11 PE=1 SV=2;tr|A0A287BB68|A0A287BB68_PIG Myosin-11 OS=Sus scrofa OX=9823 GN=MYH11 PE=1 SV=2;tr|A0A8W4FDM7|A0	13	1	13	1	7.7	197.32	1706	1.8702	7.7	965280
A0A4X1VHH1	A0A4X1VHH1	SWI/SNF related, matrix associated, actin dependent regulator of chromatin, subfamily a, member 5	SMARCA5	tr|A0A4X1VHH1|A0A4X1VHH1_PIG SWI/SNF related, matrix associated, actin dependent regulator of chromatin, subfamily a, member 5 OS=Sus scrofa OX=9823 GN=SMARCA5 PE=1 SV=1	8	8	8	8	9.1	116.05	1003	76.434	9.1	962330
A0A4X1SI63;A0A287ACV7;A0A8W4FK04	A0A4X1SI63	Peroxiredoxin-like 2A (Peroxiredoxin-like 2 activated in M-CSF stimulated monocytes) (Redox-regulatory protein FAM213A)	PRXL2A	tr|A0A4X1SI63|A0A4X1SI63_PIG Peroxiredoxin-like 2A OS=Sus scrofa OX=9823 GN=PRXL2A PE=1 SV=1;tr|A0A287ACV7|A0A287ACV7_PIG Peroxiredoxin-like 2A OS=Sus scrofa OX=9823 GN=PRXL2A PE=1 SV=1;tr|A0A8W4FK04|A0A8W4FK04_PIG Peroxiredoxin-like 2A OS=Sus scrofa OX=98	3	3	3	3	16.2	25.615	229	43.938	16.2	959620
A0A4X1SYV7;A0A8W4FEH7	A0A4X1SYV7	Aspartate--tRNA ligase, cytoplasmic (EC 6.1.1.12) (Aspartyl-tRNA synthetase)	DARS1	tr|A0A4X1SYV7|A0A4X1SYV7_PIG Aspartate--tRNA ligase, cytoplasmic OS=Sus scrofa OX=9823 GN=DARS1 PE=1 SV=1;tr|A0A8W4FEH7|A0A8W4FEH7_PIG Aspartate--tRNA ligase, cytoplasmic OS=Sus scrofa OX=9823 GN=DARS1 PE=1 SV=1	8	8	8	8	21.2	53.499	468	27.369	21.2	957430
F1SE91;A0A4X1UR75	F1SE91	Nucleolar protein 6	NOL6	tr|F1SE91|F1SE91_PIG Nucleolar protein 6 OS=Sus scrofa OX=9823 GN=NOL6 PE=3 SV=1;tr|A0A4X1UR75|A0A4X1UR75_PIG Nucleolar protein 6 OS=Sus scrofa OX=9823 GN=NOL6 PE=3 SV=1	8	8	8	8	9.4	127.69	1145	27.218	9.4	949600
F1RQB6;A0A5G2QTF3;A0A287AAD3;A0A480DPE1;A0A5G2RH50;A0A8W4FA19;A0A286ZTN5	F1RQB6	G3BP stress granule assembly factor 1	G3BP1	tr|F1RQB6|F1RQB6_PIG G3BP stress granule assembly factor 1 OS=Sus scrofa OX=9823 GN=G3BP1 PE=1 SV=3;tr|A0A5G2QTF3|A0A5G2QTF3_PIG G3BP stress granule assembly factor 1 OS=Sus scrofa OX=9823 GN=G3BP1 PE=1 SV=1;tr|A0A287AAD3|A0A287AAD3_PIG G3BP stress granule	6	5	6	5	21.8	45.354	403	33.212	21.8	946160
K7GLE1;F1SJB5;P19619	K7GLE1	Annexin	ANXA1	tr|K7GLE1|K7GLE1_PIG Annexin OS=Sus scrofa OX=9823 GN=ANXA1 PE=1 SV=2;tr|F1SJB5|F1SJB5_PIG Annexin OS=Sus scrofa OX=9823 GN=ANXA1 PE=1 SV=3;sp|P19619|ANXA1_PIG Annexin A1 OS=Sus scrofa OX=9823 GN=ANXA1 PE=1 SV=3	3	3	3	3	17.2	33.264	297	10.828	17.2	943210
A0A287A7J8;A0A5G2R5G4	A0A287A7J8	TNF receptor-associated factor	TRAF4	tr|A0A287A7J8|A0A287A7J8_PIG TNF receptor-associated factor OS=Sus scrofa OX=9823 GN=TRAF4 PE=3 SV=1	7	7	7	7	19.1	53.479	470	21.446	19.1	941870
F1RQS5;A0A8W4FLS6	F1RQS5	Cell division cycle 5 like (Cell division cycle 5-like protein)	CDC5L	tr|F1RQS5|F1RQS5_PIG Cell division cycle 5 like OS=Sus scrofa OX=9823 GN=CDC5L PE=1 SV=3;tr|A0A8W4FLS6|A0A8W4FLS6_PIG Cell division cycle 5 like OS=Sus scrofa OX=9823 GN=CDC5L PE=1 SV=1	8	8	8	8	12.5	92.221	802	23.223	12.5	939580
A0A287AKF4;A0A287A4W5;F1SUF6;I3LAT6;I3LKK0;A0A287B3E7;A0A287AL72	A0A287AKF4	isoleucine--tRNA ligase (EC 6.1.1.5) (Isoleucyl-tRNA synthetase)	IARS1	tr|A0A287AKF4|A0A287AKF4_PIG isoleucine--tRNA ligase OS=Sus scrofa OX=9823 GN=IARS1 PE=1 SV=1;tr|A0A287A4W5|A0A287A4W5_PIG isoleucine--tRNA ligase OS=Sus scrofa OX=9823 GN=IARS1 PE=1 SV=2;tr|F1SUF6|F1SUF6_PIG isoleucine--tRNA ligase OS=Sus scrofa OX=9823 G	7	7	7	7	9	136.69	1195	18.879	9	926410
A0A287AW31;A0A8W4F6K7;A0A287A2Z5;I3LHZ2;A0A5G2Q7R4;A0A286ZYD4	A0A287AW31	Band 4.1-like protein 5 (Erythrocyte membrane protein band 4.1-like 5)	EPB41L5	tr|A0A287AW31|A0A287AW31_PIG Band 4.1-like protein 5 OS=Sus scrofa OX=9823 GN=EPB41L5 PE=1 SV=1;tr|A0A8W4F6K7|A0A8W4F6K7_PIG Erythrocyte membrane protein band 4.1 like 5 OS=Sus scrofa OX=9823 GN=EPB41L5 PE=1 SV=1;tr|A0A287A2Z5|A0A287A2Z5_PIG Band 4.1-like	3	3	3	3	7.9	53.302	469	35.788	7.9	921870
A0A8D0LSH0;A0A287B386;A0A287AZ41;A0A8W4FP38	A0A8D0LSH0	Large ribosomal subunit protein uL22 (60S ribosomal protein L17)	RPL17	tr|A0A8D0LSH0|A0A8D0LSH0_PIG Large ribosomal subunit protein uL22 OS=Sus scrofa OX=9823 GN=RPL17 PE=1 SV=1;tr|A0A287B386|A0A287B386_PIG Large ribosomal subunit protein uL22 OS=Sus scrofa OX=9823 GN=RPL17 PE=1 SV=1;tr|A0A287AZ41|A0A287AZ41_PIG Large ribosom	3	3	3	3	18.5	21.397	184	15.257	18.5	921310
A0A5G2QHD4;A0A8D1DH38;A0A5G2QMX3	A0A5G2QHD4	Replication protein A subunit	RPA1	tr|A0A5G2QHD4|A0A5G2QHD4_PIG Replication protein A subunit OS=Sus scrofa OX=9823 GN=RPA1 PE=1 SV=2;tr|A0A8D1DH38|A0A8D1DH38_PIG Replication protein A subunit OS=Sus scrofa OX=9823 GN=RPA1 PE=1 SV=1;tr|A0A5G2QMX3|A0A5G2QMX3_PIG Replication protein A subunit	5	5	5	5	11.8	63.993	574	32.19	11.8	921240
A0A287BMP1;A0A287BAU6	A0A287BMP1	LSM family member 14B	LSM14B	tr|A0A287BMP1|A0A287BMP1_PIG LSM family member 14B OS=Sus scrofa OX=9823 GN=LSM14B PE=3 SV=2;tr|A0A287BAU6|A0A287BAU6_PIG LSM family member 14B OS=Sus scrofa OX=9823 GN=LSM14B PE=3 SV=2	2	2	2	2	8.6	41.985	385	2.4347	8.6	918090
F1SS24;A0A5G2QFE3;A0A286ZY95	F1SS24	Fibronectin	FN1	tr|F1SS24|F1SS24_PIG Fibronectin OS=Sus scrofa OX=9823 GN=FN1 PE=1 SV=2;tr|A0A5G2QFE3|A0A5G2QFE3_PIG Fibronectin OS=Sus scrofa OX=9823 GN=FN1 PE=1 SV=1;tr|A0A286ZY95|A0A286ZY95_PIG Fibronectin OS=Sus scrofa OX=9823 GN=FN1 PE=1 SV=1	11	11	11	11	7.2	270.59	2462	78.1	7.2	916230
A0A287ACP7;F1RFD3	A0A287ACP7	Splicing factor 3a subunit 1	SF3A1	tr|A0A287ACP7|A0A287ACP7_PIG Splicing factor 3a subunit 1 OS=Sus scrofa OX=9823 GN=SF3A1 PE=1 SV=1;tr|F1RFD3|F1RFD3_PIG Splicing factor 3a subunit 1 OS=Sus scrofa OX=9823 GN=SF3A1 PE=1 SV=2	7	7	7	7	14.5	80.768	722	64.074	14.5	900180
P20460;A0A4X1U4D4	P20460	Eukaryotic translation initiation factor 2 subunit 1 (Eukaryotic translation initiation factor 2 subunit alpha) (eIF-2-alpha) (eIF-2A) (eIF-2alpha) (eIF2-alpha)	EIF2S1 EIF2A	sp|P20460|IF2A_PIG Eukaryotic translation initiation factor 2 subunit 1 OS=Sus scrofa OX=9823 GN=EIF2S1 PE=1 SV=3;tr|A0A4X1U4D4|A0A4X1U4D4_PIG Eukaryotic translation initiation factor 2 subunit 1 OS=Sus scrofa OX=9823 GN=EIF2S1 PE=1 SV=1	4	4	4	4	13.3	36.108	315	8.3133	13.3	896350
A0A4X1VR06	A0A4X1VR06	Nucleolar GTP-binding protein 2	GNL2	tr|A0A4X1VR06|A0A4X1VR06_PIG Nucleolar GTP-binding protein 2 OS=Sus scrofa OX=9823 GN=GNL2 PE=3 SV=1	5	5	5	5	9.6	83.155	730	48.274	9.6	893560
F1RF07	F1RF07	Zinc finger CCHC-type containing 9	ZCCHC9	tr|F1RF07|F1RF07_PIG Zinc finger CCHC-type containing 9 OS=Sus scrofa OX=9823 GN=ZCCHC9 PE=4 SV=3	5	5	5	5	33.1	30.38	269	62.033	33.1	887360
F1RWU4	F1RWU4	Calpain-6	CAPN6	tr|F1RWU4|F1RWU4_PIG Calpain-6 OS=Sus scrofa OX=9823 GN=CAPN6 PE=1 SV=3	3	3	3	3	7.3	74.618	641	26.929	7.3	886470
K7GNF4;A0A5G2R477;K7GM30;A0A5G2R7C3;K7GQ00;K7GSF4;A0A4X1SVU1	K7GNF4	Fragile X messenger ribonucleoprotein 1	FMR1	tr|K7GNF4|K7GNF4_PIG Fragile X messenger ribonucleoprotein 1 OS=Sus scrofa OX=9823 GN=FMR1 PE=1 SV=3;tr|A0A5G2R477|A0A5G2R477_PIG Fragile X messenger ribonucleoprotein 1 OS=Sus scrofa OX=9823 GN=FMR1 PE=1 SV=1;tr|K7GM30|K7GM30_PIG Fragile X messenger ribon	6	5	6	5	15.6	60.747	537	69.896	15.6	880130
A0A287B3T0;A0A287AI98;A0A8W4FL91;I3L9R9;A0A287AV57;A0A287AHN2	A0A287B3T0	Ataxin 2 like	ATXN2L	tr|A0A287B3T0|A0A287B3T0_PIG Ataxin 2 like OS=Sus scrofa OX=9823 GN=ATXN2L PE=1 SV=1;tr|A0A287AI98|A0A287AI98_PIG Ataxin 2 like OS=Sus scrofa OX=9823 GN=ATXN2L PE=1 SV=2;tr|A0A8W4FL91|A0A8W4FL91_PIG Ataxin 2 like OS=Sus scrofa OX=9823 GN=ATXN2L PE=1 SV=1;t	9	9	9	9	11.5	104.45	989	66.572	11.5	879900
A0A8W4FHD5;A0A8W4FJD8;F1RRJ4;A0A8W4F9D6;A0A8W4FH88	A0A8W4FHD5	Exportin 5	XPO5	tr|A0A8W4FHD5|A0A8W4FHD5_PIG Exportin 5 OS=Sus scrofa OX=9823 GN=XPO5 PE=1 SV=1;tr|A0A8W4FJD8|A0A8W4FJD8_PIG Exportin 5 OS=Sus scrofa OX=9823 GN=XPO5 PE=1 SV=1;tr|F1RRJ4|F1RRJ4_PIG Exportin 5 OS=Sus scrofa OX=9823 GN=XPO5 PE=1 SV=4;tr|A0A8W4F9D6|A0A8W4F9D6	7	7	7	7	8.4	126.44	1118	30.969	8.4	878870
F1SGI7;A0A287APM4	F1SGI7	Keratin 75	KRT75	tr|F1SGI7|F1SGI7_PIG Keratin 75 OS=Sus scrofa OX=9823 GN=KRT75 PE=1 SV=4;tr|A0A287APM4|A0A287APM4_PIG Keratin 75 OS=Sus scrofa OX=9823 GN=KRT75 PE=1 SV=3	2	1	2	1	3.8	59.525	550	7.8009	3.8	876200
A0A286ZSN6;A0A287B444;A0A8W4FA72;A0A286ZRK0;A0A5G2R1G6;A0A287BPY7;A0A286ZPG2	A0A286ZSN6	Thymopoietin	LOC100622780	tr|A0A286ZSN6|A0A286ZSN6_PIG Thymopoietin OS=Sus scrofa OX=9823 GN=LOC100622780 PE=1 SV=2;tr|A0A287B444|A0A287B444_PIG Thymopoietin OS=Sus scrofa OX=9823 GN=TMPO PE=3 SV=2;tr|A0A8W4FA72|A0A8W4FA72_PIG Thymopoietin OS=Sus scrofa OX=9823 GN=TMPO PE=3 SV=1;tr	7	7	7	7	16.4	75.042	691	13.665	16.4	876160
A0A287BM57;A0A287B5T6;A0A5G2RFW2;A0A4X1UH95;A0A286ZZ57;F6Q3P3;A0A8W4F8A7;A0A4X1WCQ9	A0A287BM57	ADP-ribosylation factor	ARF2	tr|A0A287BM57|A0A287BM57_PIG ADP-ribosylation factor OS=Sus scrofa OX=9823 GN=ARF2 PE=1 SV=1;tr|A0A287B5T6|A0A287B5T6_PIG ADP-ribosylation factor OS=Sus scrofa OX=9823 GN=ARF3 PE=3 SV=3;tr|A0A5G2RFW2|A0A5G2RFW2_PIG ADP-ribosylation factor 3 OS=Sus scrofa O	2	2	2	2	16	20.746	181	9.4333	16	861630
Q6S4N2;A0A287BQU9;P34930;P34934	Q6S4N2	Heat shock 70 kDa protein 1B (Heat shock 70 kDa protein 2) (HSP70.2)	HSPA1B	sp|Q6S4N2|HS71B_PIG Heat shock 70 kDa protein 1B OS=Sus scrofa OX=9823 GN=HSPA1B PE=2 SV=1;tr|A0A287BQU9|A0A287BQU9_PIG Uncharacterized protein OS=Sus scrofa OX=9823 PE=3 SV=3;sp|P34930|HS71A_PIG Heat shock 70 kDa protein 1A OS=Sus scrofa OX=9823 GN=HSPA1A	8	2	8	2	16.1	70.097	641	15.419	16.1	859120
F1RI89	F1RI89	Large ribosomal subunit protein uL16m (39S ribosomal protein L16, mitochondrial)	MRPL16	tr|F1RI89|F1RI89_PIG Large ribosomal subunit protein uL16m OS=Sus scrofa OX=9823 GN=MRPL16 PE=1 SV=2	3	3	3	3	17.1	28.658	251	31.281	17.1	856050
A0A4X1WAA1;A0A4X1W4E9;A0A4X1WA16;K7GLW1	A0A4X1WAA1	PHD finger protein 6	PHF6	tr|A0A4X1WAA1|A0A4X1WAA1_PIG PHD finger protein 6 OS=Sus scrofa OX=9823 GN=PHF6 PE=1 SV=1;tr|A0A4X1W4E9|A0A4X1W4E9_PIG PHD finger protein 6 OS=Sus scrofa OX=9823 GN=PHF6 PE=1 SV=1;tr|A0A4X1WA16|A0A4X1WA16_PIG PHD finger protein 6 OS=Sus scrofa OX=9823 GN=P	6	6	6	6	23.6	37.335	330	35.767	23.6	855470
F1RHH8	F1RHH8	Pre-mRNA processing factor 8	PRPF8	tr|F1RHH8|F1RHH8_PIG Pre-mRNA processing factor 8 OS=Sus scrofa OX=9823 GN=PRPF8 PE=1 SV=3	8	8	8	8	4.3	273.6	2335	70.881	4.3	855010
A0A286ZST2	A0A286ZST2	Programmed cell death 11	PDCD11	tr|A0A286ZST2|A0A286ZST2_PIG Programmed cell death 11 OS=Sus scrofa OX=9823 GN=PDCD11 PE=4 SV=1	9	9	9	9	8	209.46	1875	27.587	8	851980
F1SFF4;A0A287B7A0	F1SFF4	RNA transcription, translation and transport factor protein	RTRAF	tr|F1SFF4|F1SFF4_PIG RNA transcription, translation and transport factor protein OS=Sus scrofa OX=9823 GN=RTRAF PE=1 SV=1;tr|A0A287B7A0|A0A287B7A0_PIG RNA transcription, translation and transport factor protein OS=Sus scrofa OX=9823 GN=RTRAF PE=1 SV=1	3	3	3	3	16.4	28.065	244	27.344	16.4	850090
F1SU72;I3LRH1	F1SU72	DnaJ heat shock protein family (Hsp40) member C9 (DnaJ homolog subfamily C member 9)	DNAJC9	tr|F1SU72|F1SU72_PIG DnaJ heat shock protein family (Hsp40) member C9 OS=Sus scrofa OX=9823 GN=DNAJC9 PE=1 SV=1;tr|I3LRH1|I3LRH1_PIG DnaJ heat shock protein family (Hsp40) member C9 OS=Sus scrofa OX=9823 GN=DNAJC9 PE=1 SV=3	6	6	6	6	28.5	30.183	260	16.117	28.5	837670
A0A4X1VDN4;A0A286ZVF0	A0A4X1VDN4	Chloride intracellular channel protein	CLIC1	tr|A0A4X1VDN4|A0A4X1VDN4_PIG Chloride intracellular channel protein OS=Sus scrofa OX=9823 GN=CLIC1 PE=3 SV=1;tr|A0A286ZVF0|A0A286ZVF0_PIG Chloride intracellular channel protein OS=Sus scrofa OX=9823 PE=4 SV=3	4	4	4	4	30.7	26.977	241	12.519	30.7	837190
A0A286ZM52;A0A8W4F9G7;F1SIT8;A0A287BNQ9;A0A5G2R3W8	A0A286ZM52	Kinesin-like protein	KIF23	tr|A0A286ZM52|A0A286ZM52_PIG Kinesin-like protein OS=Sus scrofa OX=9823 GN=KIF23 PE=3 SV=2;tr|A0A8W4F9G7|A0A8W4F9G7_PIG Kinesin-like protein OS=Sus scrofa OX=9823 GN=KIF23 PE=3 SV=1;tr|F1SIT8|F1SIT8_PIG Kinesin-like protein OS=Sus scrofa OX=9823 GN=KIF23 P	6	6	6	6	9	100.59	876	25.579	9	835850
A0A287A6N5;C0SW08;A0A8W4FK46;A0A4X1TRI0;F6PRR7;A0A5G2QUR4;A0A287AXP1;A0A4X1W9B6;A0A8D0P3P0;F1SPH6	A0A287A6N5	Cyclin dependent kinase 1	CDK1	tr|A0A287A6N5|A0A287A6N5_PIG Cyclin dependent kinase 1 OS=Sus scrofa OX=9823 GN=CDK1 PE=1 SV=1;tr|C0SW08|C0SW08_PIG Cell division cycle 2 OS=Sus scrofa OX=9823 GN=CDK1 PE=1 SV=1;tr|A0A8W4FK46|A0A8W4FK46_PIG Cyclin dependent kinase 1 OS=Sus scrofa OX=9823 G	5	5	5	5	25	31.531	276	18.913	25	835110
A0A5G2QQJ0;A0A8D1IDY5;A0A5G2R1I0;I3LK09;A0A8W4FMK2;A0A5G2R5D6;A0A8W4FEP5;A0A5G2QLE7;A0A5G2RF50	A0A5G2QQJ0	Mitochondrial ribosomal protein S27	MRPS27	tr|A0A5G2QQJ0|A0A5G2QQJ0_PIG Mitochondrial ribosomal protein S27 OS=Sus scrofa OX=9823 GN=MRPS27 PE=1 SV=1;tr|A0A8D1IDY5|A0A8D1IDY5_PIG Mitochondrial ribosomal protein S27 OS=Sus scrofa OX=9823 GN=MRPS27 PE=1 SV=1;tr|A0A5G2R1I0|A0A5G2R1I0_PIG Mitochondrial	6	6	6	6	28.2	45.024	390	89.61	28.2	835030
P62936;A0A5G2QIR3;A0A5S6GHG5;A0A5G2QWG7	P62936	Peptidyl-prolyl cis-trans isomerase A (PPIase A) (EC 5.2.1.8) (Cyclophilin A) (Cyclosporin A-binding protein) (Rotamase A) [Cleaved into: Peptidyl-prolyl cis-trans isomerase A, N-terminally processed]	PPIA	sp|P62936|PPIA_PIG Peptidyl-prolyl cis-trans isomerase A OS=Sus scrofa OX=9823 GN=PPIA PE=1 SV=2;tr|A0A5G2QIR3|A0A5G2QIR3_PIG Peptidyl-prolyl cis-trans isomerase OS=Sus scrofa OX=9823 GN=PPIA PE=1 SV=1;tr|A0A5S6GHG5|A0A5S6GHG5_PIG Peptidyl-prolyl cis-trans	5	5	5	5	34.8	17.869	164	22.144	34.8	826260
A0A287AGL8	A0A287AGL8	Paternally expressed 10	PEG10	tr|A0A287AGL8|A0A287AGL8_PIG Paternally expressed 10 OS=Sus scrofa OX=9823 GN=PEG10 PE=4 SV=1	1	1	1	1	3.5	44.937	403	155.9	3.5	825350
A0A287B5L5;A0A287BBL5;A0A286ZXD9;A0A287AY86;A0A287A3X7;A0A287A4H3	A0A287B5L5	Microtubule-associated protein	MAP4	tr|A0A287B5L5|A0A287B5L5_PIG Microtubule-associated protein OS=Sus scrofa OX=9823 GN=MAP4 PE=1 SV=2;tr|A0A287BBL5|A0A287BBL5_PIG Microtubule-associated protein OS=Sus scrofa OX=9823 GN=MAP4 PE=1 SV=1;tr|A0A286ZXD9|A0A286ZXD9_PIG Microtubule-associated prot	5	5	5	5	3.4	228.62	2148	22.899	3.4	811670
P19620;K7GKR6;F1S073;A0A286ZJV6;A0A5G2QCF9;A0A287BI04;A0A287AC54	P19620	Annexin A2 (Annexin II) (Annexin-2) (Calpactin I heavy chain) (Calpactin-1 heavy chain) (Chromobindin-8) (Lipocortin II) (Placental anticoagulant protein IV) (PAP-IV) (Protein I) (p36)	ANXA2 ANX2	sp|P19620|ANXA2_PIG Annexin A2 OS=Sus scrofa OX=9823 GN=ANXA2 PE=1 SV=4;tr|K7GKR6|K7GKR6_PIG Annexin OS=Sus scrofa OX=9823 GN=ANXA2 PE=1 SV=1;tr|F1S073|F1S073_PIG Annexin OS=Sus scrofa OX=9823 GN=ANXA2 PE=1 SV=4;tr|A0A286ZJV6|A0A286ZJV6_PIG Annexin OS=Sus	6	6	6	6	23	38.422	339	18.822	23	808430
I3L5C7;F1RGK9;A0A286ZKU8;A0A287A0B3;A0A5G2QD79;I3LQ83;A0A287BRL3	I3L5C7	Ubiquitin associated protein 2 like	UBAP2L	tr|I3L5C7|I3L5C7_PIG Ubiquitin associated protein 2 like OS=Sus scrofa OX=9823 GN=UBAP2L PE=1 SV=3;tr|F1RGK9|F1RGK9_PIG Ubiquitin associated protein 2 like OS=Sus scrofa OX=9823 GN=UBAP2L PE=1 SV=4;tr|A0A286ZKU8|A0A286ZKU8_PIG Ubiquitin associated protein	6	6	6	6	8.2	106.02	998	11.983	8.2	799670
A0A287A1L1;A0A5G2R3T3;A0A5G2QQW3;A0A5G2QBJ0;A0A287A1M9;A0A4X1W1U8;B9V4F0;A0A8W4FKQ8;A0A5G2QS08	A0A287A1L1	ADP-ribosylation factor 4	ARF4	tr|A0A287A1L1|A0A287A1L1_PIG ADP-ribosylation factor 4 OS=Sus scrofa OX=9823 GN=ARF4 PE=1 SV=1;tr|A0A5G2R3T3|A0A5G2R3T3_PIG ADP-ribosylation factor OS=Sus scrofa OX=9823 GN=ARF4 PE=1 SV=1;tr|A0A5G2QQW3|A0A5G2QQW3_PIG ADP-ribosylation factor OS=Sus scrofa O	2	2	2	2	18.6	17.74	156	15.621	18.6	798100
A0A287AR29;A0A286ZXQ4;A0A287AMB8;A0A8W4FB20;A0A8W4FMV7	A0A287AR29	Dedicator of cytokinesis 8	DOCK8	tr|A0A287AR29|A0A287AR29_PIG Dedicator of cytokinesis 8 OS=Sus scrofa OX=9823 GN=DOCK8 PE=3 SV=1;tr|A0A286ZXQ4|A0A286ZXQ4_PIG Dedicator of cytokinesis 8 OS=Sus scrofa OX=9823 GN=DOCK8 PE=3 SV=2;tr|A0A287AMB8|A0A287AMB8_PIG Dedicator of cytokinesis 8 OS=Sus	10	8	10	8	5.9	221.12	1952	19.136	5.9	797980
F1SLL6	F1SLL6	Exosome RNA helicase MTR4 (Mtr4 exosome RNA helicase)	MTREX	tr|F1SLL6|F1SLL6_PIG Exosome RNA helicase MTR4 OS=Sus scrofa OX=9823 GN=MTREX PE=1 SV=3	7	7	7	7	8.3	117.86	1042	23.153	8.3	797950
A0A287B5S7;A0A287AY99;A0A5G2R5E3;A0A286ZQ43;F1RSJ1;A0A5G2QC41;A0A5G2RFI5;A0A8W4FKE0;A0A5G2RM57;A0A8W4F9U4;A0A5G2QWT8;A0A8W4FBB4;A0A8D0WMU5;A0A8D1SWK9;A0A5G2QL41	A0A287B5S7	Protein argonaute-2 (Argonaute2) (EC 3.1.26.n2) (Eukaryotic translation initiation factor 2C 2) (eIF-2C 2) (eIF2C 2) (Protein slicer)	AGO2 EIF2C2	tr|A0A287B5S7|A0A287B5S7_PIG Protein argonaute-2 OS=Sus scrofa OX=9823 GN=AGO2 PE=1 SV=3;tr|A0A287AY99|A0A287AY99_PIG Protein argonaute-2 OS=Sus scrofa OX=9823 GN=AGO2 PE=1 SV=1;tr|A0A5G2R5E3|A0A5G2R5E3_PIG Protein argonaute-2 OS=Sus scrofa OX=9823 GN=AGO2	8	7	8	7	11.5	94.954	836	16.288	11.5	796620
F1RUF5	F1RUF5	Doublecortin domain containing 2	DCDC2	tr|F1RUF5|F1RUF5_PIG Doublecortin domain containing 2 OS=Sus scrofa OX=9823 GN=DCDC2 PE=4 SV=3	7	1	7	1	18.8	52.251	474	30.755	18.8	789860
A0A5G2R2F7;A0A287A5P3;F1RQZ9	A0A5G2R2F7	116 kDa U5 small nuclear ribonucleoprotein component (U5 snRNP-specific protein, 116 kDa)	EFTUD2	tr|A0A5G2R2F7|A0A5G2R2F7_PIG 116 kDa U5 small nuclear ribonucleoprotein component OS=Sus scrofa OX=9823 GN=EFTUD2 PE=1 SV=2;tr|A0A287A5P3|A0A287A5P3_PIG 116 kDa U5 small nuclear ribonucleoprotein component OS=Sus scrofa OX=9823 GN=EFTUD2 PE=1 SV=2;tr|F1RQZ	7	7	7	7	11.8	103.99	924	28.141	11.8	789290
I3LLG4;A0A287AJ91	I3LLG4	DnaJ heat shock protein family (Hsp40) member A3	DNAJA3	tr|I3LLG4|I3LLG4_PIG DnaJ heat shock protein family (Hsp40) member A3 OS=Sus scrofa OX=9823 GN=DNAJA3 PE=1 SV=2;tr|A0A287AJ91|A0A287AJ91_PIG DnaJ heat shock protein family (Hsp40) member A3 OS=Sus scrofa OX=9823 GN=DNAJA3 PE=1 SV=1	3	3	3	3	8	53.967	503	15.103	8	786040
A0A287AHL8;F1RJ22;A0A8W4FP46	A0A287AHL8	PIN2 (TERF1) interacting telomerase inhibitor 1 (PIN2/TERF1-interacting telomerase inhibitor 1 isoform 1)	PINX1	tr|A0A287AHL8|A0A287AHL8_PIG PIN2 (TERF1) interacting telomerase inhibitor 1 OS=Sus scrofa OX=9823 GN=PINX1 PE=4 SV=1;tr|F1RJ22|F1RJ22_PIG PIN2 (TERF1) interacting telomerase inhibitor 1 OS=Sus scrofa OX=9823 GN=PINX1 PE=4 SV=2	4	4	4	4	17.9	35.268	313	54.334	17.9	785130
F2Z5F1	F2Z5F1	Splicing factor 3B subunit 6	SF3B6	tr|F2Z5F1|F2Z5F1_PIG Splicing factor 3B subunit 6 OS=Sus scrofa OX=9823 GN=SF3B6 PE=1 SV=1	2	2	2	2	20.8	14.585	125	19.62	20.8	774760
A0A287ACZ3;A0A8W4FQW5;A0A8D1FFJ9;A0A287BEQ9;A0A287BHK1;A0A8W4F6Y3;F1SJY6;A0A5G2QJC4	A0A287ACZ3	Catenin delta 1	CTNND1	tr|A0A287ACZ3|A0A287ACZ3_PIG Catenin delta 1 OS=Sus scrofa OX=9823 GN=CTNND1 PE=1 SV=2;tr|A0A8W4FQW5|A0A8W4FQW5_PIG Catenin delta 1 OS=Sus scrofa OX=9823 GN=CTNND1 PE=1 SV=1;tr|A0A8D1FFJ9|A0A8D1FFJ9_PIG Catenin delta 1 OS=Sus scrofa OX=9823 GN=CTNND1 PE=1	6	6	6	6	9.9	93.33	838	19.377	9.9	769060
A0A287B749;A0A5G2QJF0;A0A5G2Q9P9;A0A5G2R3Q4	A0A287B749	Tubulin beta chain	TUBB6	tr|A0A287B749|A0A287B749_PIG Tubulin beta chain OS=Sus scrofa OX=9823 GN=TUBB6 PE=1 SV=1;tr|A0A5G2QJF0|A0A5G2QJF0_PIG Tubulin beta chain OS=Sus scrofa OX=9823 GN=TUBB6 PE=1 SV=1	7	3	7	3	23.1	45.361	411	11.454	23.1	766040
A0A8W4FN01;A0A8W4FL55;A0A8W4FIU5;A0A287A985;A0A8W4F6E9;F1S640	A0A8W4FN01	Assembly factor for spindle microtubules	ASPM	tr|A0A8W4FN01|A0A8W4FN01_PIG Assembly factor for spindle microtubules OS=Sus scrofa OX=9823 GN=ASPM PE=4 SV=1;tr|A0A8W4FL55|A0A8W4FL55_PIG Assembly factor for spindle microtubules OS=Sus scrofa OX=9823 GN=ASPM PE=4 SV=1;tr|A0A8W4FIU5|A0A8W4FIU5_PIG Assembl	10	10	10	10	4.6	360	3085	80.429	4.6	764270
A0A286ZRE7	A0A286ZRE7	ubiquitinyl hydrolase 1 (EC 3.4.19.12)	OTUD4	tr|A0A286ZRE7|A0A286ZRE7_PIG ubiquitinyl hydrolase 1 OS=Sus scrofa OX=9823 GN=OTUD4 PE=4 SV=1	6	6	6	6	8.4	123.37	1110	24.642	8.4	760540
A0A5G2R387;A0A287B6W6;A0A286ZV42;F1RY52;A0A287A4D0;A0A286ZWK7;A0A8W4F668	A0A5G2R387	Epithelial splicing regulatory protein 1	ESRP1	tr|A0A5G2R387|A0A5G2R387_PIG Epithelial splicing regulatory protein 1 OS=Sus scrofa OX=9823 GN=ESRP1 PE=3 SV=1;tr|A0A287B6W6|A0A287B6W6_PIG Epithelial splicing regulatory protein 1 OS=Sus scrofa OX=9823 GN=ESRP1 PE=3 SV=2;tr|A0A286ZV42|A0A286ZV42_PIG Epith	4	4	4	4	9.4	67.514	608	26.255	9.4	760060
A0A8D0HMG9	A0A8D0HMG9	Large ribosomal subunit protein uL15m (39S ribosomal protein L15, mitochondrial)	MRPL15	tr|A0A8D0HMG9|A0A8D0HMG9_PIG Large ribosomal subunit protein uL15m OS=Sus scrofa OX=9823 GN=MRPL15 PE=1 SV=1	3	3	3	3	15.5	33.427	296	11.622	15.5	759550
A0A5G2R8I7;F1SHB6;A0A8D0V216	A0A5G2R8I7	Spermatosis associated serine rich 2	SPATS2	tr|A0A5G2R8I7|A0A5G2R8I7_PIG Spermatogenesis associated serine rich 2 OS=Sus scrofa OX=9823 GN=SPATS2 PE=3 SV=1;tr|F1SHB6|F1SHB6_PIG Spermatogenesis associated serine rich 2 OS=Sus scrofa OX=9823 GN=SPATS2 PE=3 SV=4	8	8	8	8	20.1	59.251	546	41.912	20.1	756240
A0A287BJZ1;A0A5G2RDQ2;A0A5G2QMU8;A0A287AU52;A0A5G2QR44;A0A5G2QQZ6	A0A287BJZ1	Nephronectin	NPNT	tr|A0A287BJZ1|A0A287BJZ1_PIG Nephronectin OS=Sus scrofa OX=9823 GN=NPNT PE=3 SV=1;tr|A0A5G2RDQ2|A0A5G2RDQ2_PIG Nephronectin OS=Sus scrofa OX=9823 GN=NPNT PE=3 SV=2;tr|A0A5G2QMU8|A0A5G2QMU8_PIG Nephronectin OS=Sus scrofa OX=9823 GN=NPNT PE=3 SV=2;tr|A0A287A	7	7	7	7	17.7	59.624	541	69.091	17.7	752890
I3LGU8;A0A5G2R1X6;A0A287B833;A0A286ZXE5;F1RMZ0;A0A286ZI01;A0A287BJD3	I3LGU8	Ataxin 2	ATXN2	tr|I3LGU8|I3LGU8_PIG Ataxin 2 OS=Sus scrofa OX=9823 GN=ATXN2 PE=1 SV=3;tr|A0A5G2R1X6|A0A5G2R1X6_PIG Ataxin 2 OS=Sus scrofa OX=9823 GN=ATXN2 PE=1 SV=1;tr|A0A287B833|A0A287B833_PIG Ataxin 2 OS=Sus scrofa OX=9823 GN=ATXN2 PE=1 SV=1;tr|A0A286ZXE5|A0A286ZXE5_PI	7	7	7	7	12.9	113.02	1051	28.61	12.9	752250
A0A287AJB4;A0A287AGI3;Q29350;A0A4X1TFK9;A0A480VX84	A0A287AJB4	Splicing factor U2AF 35 kDa subunit isoform X1 (U2 small nuclear RNA auxiliary factor 1)	U2AF1	tr|A0A287AJB4|A0A287AJB4_PIG Splicing factor U2AF 35 kDa subunit isoform X1 OS=Sus scrofa OX=9823 GN=U2AF1 PE=4 SV=1;tr|A0A287AGI3|A0A287AGI3_PIG U2 small nuclear RNA auxiliary factor 1 OS=Sus scrofa OX=9823 GN=U2AF1 PE=4 SV=1	3	3	3	3	19.7	27.815	239	43.509	19.7	751370
A0A4X1TP11;A0A5K1TZB6;F2Z5W4	A0A4X1TP11	Heteroous nuclear ribonucleoprotein H3	HNRNPH3	tr|A0A4X1TP11|A0A4X1TP11_PIG Heterogeneous nuclear ribonucleoprotein H3 OS=Sus scrofa OX=9823 GN=HNRNPH3 PE=1 SV=1;tr|A0A5K1TZB6|A0A5K1TZB6_PIG Heteroous nuclear ribonucleoprotein H3 OS=Sus scrofa OX=9823 GN=HNRNPH3 PE=1 SV=2;tr|F2Z5W4|F2Z5W4_PIG Heteroous	5	5	5	5	22.3	36.926	346	21.004	22.3	745130
A0A8X9AEM2;A0A900QQ39;F2Z5T5;A0A5G2QLU5;P02550;A0A8W4F953;A0A287B5H5;A0A287BMB7;A0A8D1RXR4	A0A8X9AEM2	Tubulin alpha chain	TUBA1A	tr|A0A8X9AEM2|A0A8X9AEM2_PIG Tubulin alpha chain OS=Sus scrofa OX=9823 GN=TUBA1A PE=3 SV=1;tr|A0A900QQ39|A0A900QQ39_PIG Tubulin alpha chain OS=Sus scrofa OX=9823 GN=TUBA1A PE=3 SV=1;tr|F2Z5T5|F2Z5T5_PIG Tubulin alpha chain OS=Sus scrofa OX=9823 GN=TUBA1A P	9	0	9	0	31.9	50.135	451	9.2926	31.9	745070
I3L598;I3LCI4	I3L598	Zinc finger RNA-binding protein	ZFR	tr|I3L598|I3L598_PIG Zinc finger RNA-binding protein OS=Sus scrofa OX=9823 GN=ZFR PE=1 SV=2;tr|I3LCI4|I3LCI4_PIG Zinc finger RNA-binding protein OS=Sus scrofa OX=9823 GN=ZFR PE=1 SV=2	7	7	7	7	8.8	116.91	1073	26.11	8.8	736820
A0A286ZYE7	A0A286ZYE7	Heterogeneous nuclear ribonucleoprotein D-like isoform a (Heteroous nuclear ribonucleoprotein D like)	HNRNPDL	tr|A0A286ZYE7|A0A286ZYE7_PIG Heterogeneous nuclear ribonucleoprotein D-like isoform a OS=Sus scrofa OX=9823 GN=HNRNPDL PE=1 SV=2	3	3	3	3	10	46.392	420	17.557	10	732110
A0A287AWT9;A0A286ZVG1	A0A287AWT9	Serine/threonine-protein phosphatase PGAM5, mitochondrial (EC 3.1.3.16) (Phosphoglycerate mutase family member 5) (Serine/threonine-protein phosphatase Pgam5, mitochondrial)	PGAM5	tr|A0A287AWT9|A0A287AWT9_PIG Serine/threonine-protein phosphatase PGAM5, mitochondrial OS=Sus scrofa OX=9823 GN=PGAM5 PE=3 SV=2;tr|A0A286ZVG1|A0A286ZVG1_PIG Serine/threonine-protein phosphatase PGAM5, mitochondrial OS=Sus scrofa OX=9823 GN=PGAM5 PE=3 SV=1	2	2	2	2	8.6	29.941	280	14.889	8.6	729180
A0A5G2R7D4;F1SJQ4;A0A5G2R0J8;A0A5G2QPM3;A0A4X1VY03;A0A8D0ZKF8;A0A287A4P3;A0A4X1W3I8	A0A5G2R7D4	DNA polymerase delta interacting protein 3	POLDIP3	tr|A0A5G2R7D4|A0A5G2R7D4_PIG DNA polymerase delta interacting protein 3 OS=Sus scrofa OX=9823 GN=POLDIP3 PE=1 SV=1;tr|F1SJQ4|F1SJQ4_PIG DNA polymerase delta interacting protein 3 OS=Sus scrofa OX=9823 GN=POLDIP3 PE=1 SV=5;tr|A0A5G2R0J8|A0A5G2R0J8_PIG DNA p	4	4	4	4	15.4	44.183	402	39.584	15.4	723010
A0A5S6HMS9;Q06AT9;F1RUT1;A0A8W4FCY8;A0A8W4FIS0;A0A4X1TGW5;A0A5G2Q937	A0A5S6HMS9	RNA binding motif protein 4B	RBM4B	tr|A0A5S6HMS9|A0A5S6HMS9_PIG RNA binding motif protein 4B OS=Sus scrofa OX=9823 GN=RBM4B PE=1 SV=2;sp|Q06AT9|RBM4B_PIG RNA-binding protein 4B OS=Sus scrofa OX=9823 GN=RBM4B PE=2 SV=1;tr|F1RUT1|F1RUT1_PIG RNA binding motif protein 4 OS=Sus scrofa OX=9823 GN	5	5	5	5	18.9	39.585	355	15.409	18.9	712050
A0A287AHI1;I3LS70	A0A287AHI1	Importin subunit alpha	KPNA2	tr|A0A287AHI1|A0A287AHI1_PIG Importin subunit alpha OS=Sus scrofa OX=9823 GN=KPNA2 PE=1 SV=2;tr|I3LS70|I3LS70_PIG Importin subunit alpha OS=Sus scrofa OX=9823 GN=KPNA2 PE=1 SV=2	4	4	4	4	12.4	57.591	525	62.411	12.4	711400
K9J4V0;A0A287B5W0;A0A5G2R8E9	K9J4V0	U5 small nuclear ribonucleoprotein 200 kDa helicase	SNRNP200	tr|K9J4V0|K9J4V0_PIG U5 small nuclear ribonucleoprotein 200 kDa helicase OS=Sus scrofa OX=9823 GN=SNRNP200 PE=1 SV=1;tr|A0A287B5W0|A0A287B5W0_PIG U5 small nuclear ribonucleoprotein 200 kDa helicase OS=Sus scrofa OX=9823 GN=SNRNP200 PE=1 SV=1;tr|A0A5G2R8E9|	8	8	8	8	4.8	244.52	2136	23.171	4.8	707890
A0A4X1U6S6	A0A4X1U6S6	Mitochondrial ribosomal protein L12	MRPL12	tr|A0A4X1U6S6|A0A4X1U6S6_PIG Mitochondrial ribosomal protein L12 OS=Sus scrofa OX=9823 GN=MRPL12 PE=1 SV=1	4	4	4	4	34.8	21.237	198	11.261	34.8	705590
F1RPY5;A0A287ACD4;A0A5G2QN22;F1S9J0;I3LBZ2	F1RPY5	non-specific serine/threonine protein kinase (EC 2.7.11.1)	MARK2	tr|F1RPY5|F1RPY5_PIG non-specific serine/threonine protein kinase OS=Sus scrofa OX=9823 GN=MARK2 PE=3 SV=4;tr|A0A287ACD4|A0A287ACD4_PIG non-specific serine/threonine protein kinase OS=Sus scrofa OX=9823 GN=MARK2 PE=3 SV=2	10	9	10	9	18.5	87.84	788	39.58	18.5	701410
P49666	P49666	Large ribosomal subunit protein eL21 (60S ribosomal protein L21)	RPL21	sp|P49666|RL21_PIG Large ribosomal subunit protein eL21 OS=Sus scrofa OX=9823 GN=RPL21 PE=1 SV=3	3	3	3	3	20.6	18.565	160	24.772	20.6	696860
A0A287A8V1;F6Q625;A6M928;A0A5G2QMP7;A0A5G2R7R3;A0A5G2QX96;A0A286ZUD0;A0A286ZJC3;A0A8W4FFD6;A0A4X1UGE4	A0A287A8V1	RNA helicase (EC 3.6.4.13)	EIF4A1	tr|A0A287A8V1|A0A287A8V1_PIG Eukaryotic initiation factor 4A-I OS=Sus scrofa OX=9823 GN=EIF4A1 PE=1 SV=1;tr|F6Q625|F6Q625_PIG Eukaryotic initiation factor 4A-I OS=Sus scrofa OX=9823 GN=EIF4A1 PE=1 SV=1;tr|A6M928|A6M928_PIG Eukaryotic initiation factor 4A-I	4	4	4	4	14.1	44.492	390	88.125	14.1	694440
A0A286ZX31;A0A4X1UPL7;A0A286ZQL1;A0A8W4FBV4;F1RJN4	A0A286ZX31	Transducin beta like 2	TBL2	tr|A0A286ZX31|A0A286ZX31_PIG Transducin beta like 2 OS=Sus scrofa OX=9823 GN=TBL2 PE=1 SV=3;tr|A0A4X1UPL7|A0A4X1UPL7_PIG Transducin beta like 2 OS=Sus scrofa OX=9823 GN=TBL2 PE=1 SV=1;tr|A0A286ZQL1|A0A286ZQL1_PIG Transducin beta like 2 OS=Sus scrofa OX=982	5	5	5	5	13	50.816	453	18.267	13	693830
A0A287AM32;A0A287AQJ2;F1SQ75;A0A5G2QPQ1;A0A287AH34;A0A287AT50;A0A287AMV9;A0A8W4FH52	A0A287AM32	Leucine rich repeats and calponin homology domain containing 3 (Leucine-rich repeat and calponin homology domain-containing protein 3 isoform X7)	LRCH3	tr|A0A287AM32|A0A287AM32_PIG Leucine rich repeats and calponin homology domain containing 3 OS=Sus scrofa OX=9823 GN=LRCH3 PE=4 SV=1;tr|A0A287AQJ2|A0A287AQJ2_PIG Leucine rich repeats and calponin homology domain containing 3 OS=Sus scrofa OX=9823 GN=LRCH3	6	6	6	6	10.2	81.585	732	21.105	10.2	692430
F1SH97;A0A8W4F9L9	F1SH97	Guanine nucleotide-binding protein-like 3	GNL3	tr|F1SH97|F1SH97_PIG Guanine nucleotide-binding protein-like 3 OS=Sus scrofa OX=9823 GN=GNL3 PE=4 SV=2;tr|A0A8W4F9L9|A0A8W4F9L9_PIG Guanine nucleotide-binding protein-like 3 OS=Sus scrofa OX=9823 GN=GNL3 PE=4 SV=1	6	6	6	6	13.1	62.042	551	21.042	13.1	692140
A0A8W4FN88;F1RYY8	A0A8W4FN88	Mitochondrial glutamate carrier 1 (Glutamate/H(+) symporter 1) (Solute carrier family 25 member 22)	SLC25A22	tr|A0A8W4FN88|A0A8W4FN88_PIG Mitochondrial glutamate carrier 1 OS=Sus scrofa OX=9823 GN=SLC25A22 PE=1 SV=1;tr|F1RYY8|F1RYY8_PIG Mitochondrial glutamate carrier 1 OS=Sus scrofa OX=9823 GN=SLC25A22 PE=1 SV=1	4	4	4	4	16.5	33.769	316	23.016	16.5	690930
A0A5G2QXA8;F1RJE4	A0A5G2QXA8	ATPase family AAA domain containing 3A	ATAD3A	tr|A0A5G2QXA8|A0A5G2QXA8_PIG ATPase family AAA domain containing 3A OS=Sus scrofa OX=9823 GN=ATAD3A PE=1 SV=1;tr|F1RJE4|F1RJE4_PIG ATPase family AAA domain containing 3A OS=Sus scrofa OX=9823 GN=ATAD3A PE=1 SV=3	2	2	2	2	4.7	56.345	493	22.11	4.7	685270
I3LGC2	I3LGC2	Ribosome binding protein 1	RRBP1	tr|I3LGC2|I3LGC2_PIG Ribosome binding protein 1 OS=Sus scrofa OX=9823 GN=RRBP1 PE=4 SV=3	10	10	10	10	9.4	157.37	1469	41.106	9.4	680170
A0A5G2QXJ5;A0A8W4FE84;A0A5G2QT53;I3LU51	A0A5G2QXJ5	Heteroous nuclear ribonucleoprotein U like 1	HNRNPUL1	tr|A0A5G2QXJ5|A0A5G2QXJ5_PIG Heteroous nuclear ribonucleoprotein U like 1 OS=Sus scrofa OX=9823 GN=HNRNPUL1 PE=1 SV=1;tr|A0A8W4FE84|A0A8W4FE84_PIG Heteroous nuclear ribonucleoprotein U like 1 OS=Sus scrofa OX=9823 GN=HNRNPUL1 PE=1 SV=1;tr|A0A5G2QT53|A0A5G2	6	6	6	6	12.2	83.964	748	35.72	12.2	676040
F1SPP8	F1SPP8	Cytoskeleton associated protein 4	CKAP4	tr|F1SPP8|F1SPP8_PIG Cytoskeleton associated protein 4 OS=Sus scrofa OX=9823 GN=CKAP4 PE=1 SV=3	4	4	4	4	10.8	64.537	591	29.233	10.8	675650
A0A287B474;A0A8W4FQ45;A0A8W4FEX4	A0A287B474	Helicase with zinc finger	HELZ	tr|A0A287B474|A0A287B474_PIG Helicase with zinc finger OS=Sus scrofa OX=9823 GN=HELZ PE=4 SV=2	5	5	5	5	3	219.28	1945	23.638	3	665340
A0A8W4FCA3;A0A8D1VQI7;A0A8W4F9U0;A0A480PLY3;A0A8D1VQU8;F2Z558	A0A8W4FCA3	Tyrosine 3-monooxygenase/tryptophan 5-monooxygenase activation protein zeta	YWHAZ	tr|A0A8W4FCA3|A0A8W4FCA3_PIG 14-3-3 protein zeta/delta OS=Sus scrofa OX=9823 GN=YWHAZ PE=1 SV=1;tr|A0A8D1VQI7|A0A8D1VQI7_PIG 14-3-3 protein zeta/delta OS=Sus scrofa OX=9823 GN=YWHAZ PE=1 SV=1;tr|A0A8W4F9U0|A0A8W4F9U0_PIG 14-3-3 protein zeta/delta OS=Sus sc	4	4	4	4	24.5	26.084	229	45.299	24.5	664620
A0A5G2QJX3;I3LJR5;F1REW6	A0A5G2QJX3	Zinc finger CCHC domain-containing protein 8 (TRAMP-like complex RNA-binding factor ZCCHC8)	ZCCHC8	tr|A0A5G2QJX3|A0A5G2QJX3_PIG Zinc finger CCHC domain-containing protein 8 OS=Sus scrofa OX=9823 GN=ZCCHC8 PE=1 SV=2;tr|I3LJR5|I3LJR5_PIG Zinc finger CCHC-type containing 8 OS=Sus scrofa OX=9823 GN=ZCCHC8 PE=1 SV=3;tr|F1REW6|F1REW6_PIG Zinc finger CCHC doma	4	4	4	4	9.3	71.597	646	167.23	9.3	661300
A0A481C216;A0A5G2RC74;F1RIP4;A0A287B8A9	A0A481C216	RuvB-like helicase (EC 3.6.4.12)	RUVBL2	tr|A0A481C216|A0A481C216_PIG RuvB-like helicase OS=Sus scrofa OX=9823 GN=RUVBL2 PE=1 SV=1;tr|A0A5G2RC74|A0A5G2RC74_PIG RuvB-like helicase OS=Sus scrofa OX=9823 GN=RUVBL2 PE=1 SV=1;tr|F1RIP4|F1RIP4_PIG RuvB-like helicase OS=Sus scrofa OX=9823 GN=RUVBL2 PE=1	9	9	9	9	25.3	51.172	463	38.388	25.3	652320
A0A8W4FEZ4;F1RTN1;A0A8W4FG52;A0A8W4FBV3;A0A8W4FGH6	A0A8W4FEZ4	LAS1 like ribosome biosis factor	LAS1L	tr|A0A8W4FEZ4|A0A8W4FEZ4_PIG LAS1 like ribosome biosis factor OS=Sus scrofa OX=9823 GN=LAS1L PE=4 SV=1;tr|F1RTN1|F1RTN1_PIG LAS1 like ribosome biosis factor OS=Sus scrofa OX=9823 GN=LAS1L PE=4 SV=4;tr|A0A8W4FG52|A0A8W4FG52_PIG LAS1 like ribosome biosis fac	3	3	3	3	6.1	78.364	677	50.365	6.1	652020
A0A8D1P9F6;A0A4X1SXL8;A0A4X1SUA0;F1S4R5;A0A287ASZ5	A0A8D1P9F6	Serine and arginine rich splicing factor 7	SRSF7	tr|A0A8D1P9F6|A0A8D1P9F6_PIG Serine and arginine rich splicing factor 7 OS=Sus scrofa OX=9823 GN=SRSF7 PE=1 SV=1;tr|A0A4X1SXL8|A0A4X1SXL8_PIG Serine and arginine rich splicing factor 7 OS=Sus scrofa OX=9823 GN=SRSF7 PE=1 SV=1;tr|A0A4X1SUA0|A0A4X1SUA0_PIG S	1	1	1	1	10.7	15.09	131	11.123	10.7	651040
A0A8D0X5N6;A0A287AD32	A0A8D0X5N6	YTH domain-containing family protein	YTHDF2	tr|A0A8D0X5N6|A0A8D0X5N6_PIG YTH domain-containing family protein OS=Sus scrofa OX=9823 GN=YTHDF2 PE=3 SV=1;tr|A0A287AD32|A0A287AD32_PIG YTH domain-containing family protein OS=Sus scrofa OX=9823 GN=YTHDF2 PE=3 SV=3	4	4	4	4	9.1	59.059	550	14.569	9.1	649480
A0A4X1T4S6	A0A4X1T4S6	Eukaryotic translation initiation factor 2 subunit 2 (Eukaryotic translation initiation factor 2 subunit beta)	EIF2S2	tr|A0A4X1T4S6|A0A4X1T4S6_PIG Eukaryotic translation initiation factor 2 subunit 2 OS=Sus scrofa OX=9823 GN=EIF2S2 PE=1 SV=1	5	5	5	5	20.4	38.273	333	61.36	20.4	649010
A0A5G2QUF9	A0A5G2QUF9	Unc-13 homolog B	UNC13B	tr|A0A5G2QUF9|A0A5G2QUF9_PIG Unc-13 homolog B OS=Sus scrofa OX=9823 GN=UNC13B PE=4 SV=1	1	1	1	1	0.3	475.89	4266	1.1484	0.3	645280
A0A287BCF1	A0A287BCF1	Kinesin family member 20B	KIF20B	tr|A0A287BCF1|A0A287BCF1_PIG Kinesin family member 20B OS=Sus scrofa OX=9823 GN=KIF20B PE=3 SV=2	2	2	2	2	1.4	202.23	1747	3.3552	1.4	642140
A0A481ARY0;I3LG73	A0A481ARY0	Ribosomal L1 domain containing 1 (Ribosomal L1 domain-containing protein 1)	RSL1D1	tr|A0A481ARY0|A0A481ARY0_PIG Ribosomal L1 domain containing 1 OS=Sus scrofa OX=9823 GN=RSL1D1 PE=1 SV=1;tr|I3LG73|I3LG73_PIG Ribosomal L1 domain containing 1 OS=Sus scrofa OX=9823 GN=RSL1D1 PE=1 SV=3	4	4	4	4	12.4	54.22	493	26.991	12.4	640910
A0A5S6HET4;P11607;A0A5S6HSJ6;F1RGR0;A0A8W4FGC7;A0A480R346;F1RFH9;O77696;A0A287APK5;A0A8W4FEV6;A0A5G2R940;A0A286ZQ54;A0A287AL21	A0A5S6HET4	Calcium-transporting ATPase (EC 7.2.2.10)	ATP2A2	tr|A0A5S6HET4|A0A5S6HET4_PIG Calcium-transporting ATPase OS=Sus scrofa OX=9823 GN=ATP2A2 PE=1 SV=1;sp|P11607|AT2A2_PIG Sarcoplasmic/endoplasmic reticulum calcium ATPase 2 OS=Sus scrofa OX=9823 GN=ATP2A2 PE=1 SV=1;tr|A0A5S6HSJ6|A0A5S6HSJ6_PIG Calcium-transp	8	8	8	8	10.8	110.89	1007	44.598	10.8	639120
A0A8W4FCQ5	A0A8W4FCQ5	Histone H2B	H1-2	tr|A0A8W4FCQ5|A0A8W4FCQ5_PIG Histone H2B OS=Sus scrofa OX=9823 GN=H1-2 PE=3 SV=1	6	1	6	1	26.3	31.364	300	8.5453	26.3	635660
A0A5G2QZU7;A0A4X1SUR0;F1SAX3;A0A8D0IS20;A0A5G2QLD6;A0A5G2QG93;A0A286ZRG2;A0A5K1U342;A0A5G2R1K3;A0A286ZRK2;A0A287AVW1;A0A5S6G1Z7;D2WKD8;A0A8W4FK37;A0A5G2QRQ1;A0A287BCY9;A0A5G2QW96;A0A8W4FRC9;A0A5G2R034;A0A8W4F8G6;I3LT88;P05024;I3LN55;A0A8W4FL81;A0A5G2QJY8;A0A8W4FHF1;A0A5G2Q9U8;A0A8D1W8Y6;F1RM59;P19156	A0A5G2QZU7	Sodium/potassium-transporting ATPase subunit alpha	ATP1A1	tr|A0A5G2QZU7|A0A5G2QZU7_PIG Sodium/potassium-transporting ATPase subunit alpha OS=Sus scrofa OX=9823 GN=ATP1A1 PE=1 SV=1;tr|A0A4X1SUR0|A0A4X1SUR0_PIG Sodium/potassium-transporting ATPase subunit alpha OS=Sus scrofa OX=9823 GN=ATP1A1 PE=1 SV=1;tr|F1SAX3|F1	5	5	5	5	7.3	112.86	1021	37.231	7.3	632640
A0A8W4F7T0;A0A4X1W1K2;A0A8D1XNL0;A0A5G2QZ25;A0A8D0ZZP8;F1RLM4	A0A8W4F7T0	Small ribosomal subunit protein mS29	DAP3	tr|A0A8W4F7T0|A0A8W4F7T0_PIG Small ribosomal subunit protein mS29 OS=Sus scrofa OX=9823 GN=DAP3 PE=1 SV=1;tr|A0A4X1W1K2|A0A4X1W1K2_PIG Small ribosomal subunit protein mS29 OS=Sus scrofa OX=9823 GN=DAP3 PE=1 SV=1;tr|A0A8D1XNL0|A0A8D1XNL0_PIG Small ribosomal	4	4	4	4	16	41.154	357	13.623	16	631600
F1S7J6;A0A5G2R206;A0A286ZLW6	F1S7J6	Scaffold attachment factor B	SAFB	tr|F1S7J6|F1S7J6_PIG Scaffold attachment factor B OS=Sus scrofa OX=9823 GN=SAFB PE=1 SV=3;tr|A0A5G2R206|A0A5G2R206_PIG Scaffold attachment factor B OS=Sus scrofa OX=9823 GN=SAFB PE=1 SV=1;tr|A0A286ZLW6|A0A286ZLW6_PIG Scaffold attachment factor B OS=Sus scr	9	5	9	5	16.1	110.14	985	35.763	16.1	631510
A0A5G2QI55;K7GKA5	A0A5G2QI55	Dolichyl-diphosphooligosaccharide--protein glycosyltransferase subunit MAGT1 (Magnesium transporter protein 1)	MAGT1	tr|A0A5G2QI55|A0A5G2QI55_PIG Magnesium transporter protein 1 OS=Sus scrofa OX=9823 GN=MAGT1 PE=1 SV=1;tr|K7GKA5|K7GKA5_PIG Magnesium transporter protein 1 OS=Sus scrofa OX=9823 GN=MAGT1 PE=3 SV=3	2	2	2	2	5.6	40.627	358	3.2191	5.6	627390
A0A5G2QSB2;A0A480PRD9	A0A5G2QSB2	Tudor domain-containing protein 3	TDRD3	tr|A0A5G2QSB2|A0A5G2QSB2_PIG Tudor domain-containing protein 3 OS=Sus scrofa OX=9823 GN=TDRD3 PE=4 SV=1;tr|A0A480PRD9|A0A480PRD9_PIG Tudor domain-containing protein 3 OS=Sus scrofa OX=9823 GN=TDRD3 PE=4 SV=1	7	7	7	7	11.8	77.81	695	30.982	11.8	623800
K9IVT8;A0A287AWY6	K9IVT8	RNA helicase (EC 3.6.4.13)	DDX41	tr|K9IVT8|K9IVT8_PIG RNA helicase OS=Sus scrofa OX=9823 GN=DDX41 PE=2 SV=1;tr|A0A287AWY6|A0A287AWY6_PIG RNA helicase OS=Sus scrofa OX=9823 GN=DDX41 PE=3 SV=1	6	6	6	6	12.9	69.857	622	17.934	12.9	622240
A0A8W4FNK1;A0A286ZL26;A0A8W4FIL7;F2Z546	A0A8W4FNK1	Ribosomal protein L19	RPL19	tr|A0A8W4FNK1|A0A8W4FNK1_PIG Ribosomal protein L19 OS=Sus scrofa OX=9823 GN=RPL19 PE=1 SV=1;tr|A0A286ZL26|A0A286ZL26_PIG Ribosomal protein L19 OS=Sus scrofa OX=9823 GN=RPL19 PE=1 SV=1;tr|A0A8W4FIL7|A0A8W4FIL7_PIG Ribosomal protein L19 OS=Sus scrofa OX=9823	1	1	1	1	10.8	18.919	158	36.055	10.8	619800
Q95307;A0A8D0MLF8	Q95307	Large ribosomal subunit protein uL13 (60S ribosomal protein L13a)	RPL13A	sp|Q95307|RL13A_PIG Large ribosomal subunit protein uL13 (Fragment) OS=Sus scrofa OX=9823 GN=RPL13A PE=2 SV=2;tr|A0A8D0MLF8|A0A8D0MLF8_PIG Large ribosomal subunit protein uL13 OS=Sus scrofa OX=9823 GN=RPL13A PE=1 SV=1	1	1	1	1	8.8	15.563	137	4.9829	8.8	618840
K7GMK7;F1SH87;I3LLE0;A0A5G2QLX2;A0A5G2QXS1;A0A5G2QTA6;A0A5K1URV9	K7GMK7	La ribonucleoprotein 4	LARP4	tr|K7GMK7|K7GMK7_PIG La ribonucleoprotein 4 OS=Sus scrofa OX=9823 GN=LARP4 PE=1 SV=3;tr|F1SH87|F1SH87_PIG La ribonucleoprotein 4 OS=Sus scrofa OX=9823 GN=LARP4 PE=1 SV=4;tr|I3LLE0|I3LLE0_PIG La ribonucleoprotein 4 OS=Sus scrofa OX=9823 GN=LARP4 PE=1 SV=5;t	7	7	7	7	17	74.758	671	29.377	17	618210
A0A286ZKQ3;A0A286ZPA4;A0A8D0LLE0;A0A287AU26;Q29099;A0A287B5K1;A0A5G2QVL1;A0A4X1VUA4	A0A286ZKQ3	Polypyrimidine tract-binding protein 1	PTBP1	tr|A0A286ZKQ3|A0A286ZKQ3_PIG Polypyrimidine tract-binding protein 1 OS=Sus scrofa OX=9823 GN=PTBP1 PE=1 SV=2;tr|A0A286ZPA4|A0A286ZPA4_PIG Polypyrimidine tract-binding protein 1 OS=Sus scrofa OX=9823 GN=PTBP1 PE=1 SV=2;tr|A0A8D0LLE0|A0A8D0LLE0_PIG Polypyrim	6	6	6	6	20.8	54.171	501	37.771	20.8	612610
Q29549;A0A5S8KLN1	Q29549	Clusterin (CP40) (Complement cytolysis inhibitor) (CLI) [Cleaved into: Clusterin beta chain; Clusterin alpha chain]	CLU	sp|Q29549|CLUS_PIG Clusterin OS=Sus scrofa OX=9823 GN=CLU PE=1 SV=1;tr|A0A5S8KLN1|A0A5S8KLN1_PIG Clusterin OS=Sus scrofa OX=9823 GN=CLU PE=3 SV=1	5	5	5	5	13.7	51.774	446	57.002	13.7	609940
F1SSN5;A0A287BSL5;A0A287AVK6;A0A480MFV9;A0A286ZTV9;A0A287AMQ1;A0A287A2J1;A0A286ZZV9;A0A5G2QWB8	F1SSN5	Kinectin 1 (Kinectin isoform a)	KTN1	tr|F1SSN5|F1SSN5_PIG Kinectin 1 OS=Sus scrofa OX=9823 GN=KTN1 PE=1 SV=2;tr|A0A287BSL5|A0A287BSL5_PIG Kinectin 1 OS=Sus scrofa OX=9823 GN=KTN1 PE=1 SV=2;tr|A0A287AVK6|A0A287AVK6_PIG Kinectin 1 OS=Sus scrofa OX=9823 GN=KTN1 PE=1 SV=1;tr|A0A480MFV9|A0A480MFV9	8	8	8	8	7.2	156.81	1357	60.333	7.2	604410
A0A8D1URL2;A0A287ATA8;A0A286ZLC8;A0A287AG72	A0A8D1URL2	Musashi RNA binding protein 2	MSI2	tr|A0A8D1URL2|A0A8D1URL2_PIG Musashi RNA binding protein 2 OS=Sus scrofa OX=9823 GN=MSI2 PE=3 SV=1;tr|A0A287ATA8|A0A287ATA8_PIG Musashi RNA binding protein 2 OS=Sus scrofa OX=9823 GN=MSI2 PE=3 SV=2;tr|A0A286ZLC8|A0A286ZLC8_PIG Musashi RNA binding protein 2	3	3	3	3	18.3	28.403	251	8.3862	18.3	603530
A0A286ZZG7;A0A287BR08;A0A287A2E1;I3LMH4;A0A287B9M9;A0A8W4FNJ0;A0A287AFR1;A0A287AXS8;A0A8W4FB87;A0A287B7X5;A0A287AP62;A0A287AF76	A0A286ZZG7	Eukaryotic translation initiation factor 4 gamma 1	EIF4G1	tr|A0A286ZZG7|A0A286ZZG7_PIG Eukaryotic translation initiation factor 4 gamma 1 OS=Sus scrofa OX=9823 GN=EIF4G1 PE=1 SV=3;tr|A0A287BR08|A0A287BR08_PIG Eukaryotic translation initiation factor 4 gamma 1 OS=Sus scrofa OX=9823 GN=EIF4G1 PE=1 SV=2;tr|A0A287A2E	6	6	6	6	5.5	159.29	1440	29.242	5.5	603260
A0A5G2R2I1;F1SGD2	A0A5G2R2I1	Plakophilin 2	PKP2	tr|A0A5G2R2I1|A0A5G2R2I1_PIG Plakophilin 2 OS=Sus scrofa OX=9823 GN=PKP2 PE=3 SV=1;tr|F1SGD2|F1SGD2_PIG Plakophilin 2 OS=Sus scrofa OX=9823 GN=PKP2 PE=3 SV=4	5	5	5	5	7.8	92.856	837	43.299	7.8	602070
I3LLT2	I3LLT2	Carbamoyl-phosphate synthetase 2, aspartate transcarbamylase, and dihydroorotase	CAD	tr|I3LLT2|I3LLT2_PIG Carbamoyl-phosphate synthetase 2, aspartate transcarbamylase, and dihydroorotase OS=Sus scrofa OX=9823 GN=CAD PE=1 SV=3	4	4	4	4	3	240.65	2205	21.9	3	599010
A0A5K1U8P1;I3LGD4;A0A5G2R4Y7;A0A8W4FAA6;A0A8W4FMX9	A0A5K1U8P1	Clathrin heavy chain	CLTC	tr|A0A5K1U8P1|A0A5K1U8P1_PIG Clathrin heavy chain OS=Sus scrofa OX=9823 GN=CLTC PE=1 SV=2;tr|I3LGD4|I3LGD4_PIG Clathrin heavy chain OS=Sus scrofa OX=9823 GN=CLTC PE=1 SV=4;tr|A0A5G2R4Y7|A0A5G2R4Y7_PIG Clathrin heavy chain OS=Sus scrofa OX=9823 GN=CLTC PE=1	7	7	7	7	5.9	187.89	1639	25.064	5.9	593880
A0A8W4F9Z6	A0A8W4F9Z6	Splicing factor 3B subunit 5 (SF3b5)	SF3B5	tr|A0A8W4F9Z6|A0A8W4F9Z6_PIG Splicing factor 3B subunit 5 OS=Sus scrofa OX=9823 GN=SF3B5 PE=1 SV=1	2	2	2	2	32.6	10.135	86	3.8912	32.6	586750
A0A8W4FI45;K7GSY7;A0A287BPC6;A0A5G2RGR9	A0A8W4FI45	FUS RNA binding protein	FUS	tr|A0A8W4FI45|A0A8W4FI45_PIG FUS RNA binding protein OS=Sus scrofa OX=9823 GN=FUS PE=1 SV=1;tr|K7GSY7|K7GSY7_PIG FUS RNA binding protein OS=Sus scrofa OX=9823 GN=FUS PE=1 SV=2	3	3	3	3	6.3	48.208	478	32.099	6.3	579880
A0A286ZTD7;F1RKQ8	A0A286ZTD7	Cleavage and polyadenylation specific factor 7	CPSF7	tr|A0A286ZTD7|A0A286ZTD7_PIG Cleavage and polyadenylation specific factor 7 OS=Sus scrofa OX=9823 GN=CPSF7 PE=1 SV=3;tr|F1RKQ8|F1RKQ8_PIG Cleavage and polyadenylation specific factor 7 OS=Sus scrofa OX=9823 GN=CPSF7 PE=1 SV=3	2	2	2	2	5.6	51.139	462	14.344	5.6	574110
F1SHI5;A0A286ZLB4	F1SHI5	Bromodomain adjacent to zinc finger domain 1A	BAZ1A	tr|F1SHI5|F1SHI5_PIG Bromodomain adjacent to zinc finger domain 1A OS=Sus scrofa OX=9823 GN=BAZ1A PE=4 SV=2;tr|A0A286ZLB4|A0A286ZLB4_PIG Bromodomain adjacent to zinc finger domain 1A OS=Sus scrofa OX=9823 GN=BAZ1A PE=4 SV=2	9	9	9	9	8.3	178.82	1557	52.267	8.3	571460
I3LB32	I3LB32	RNA helicase (EC 3.6.4.13)	DDX28	tr|I3LB32|I3LB32_PIG RNA helicase OS=Sus scrofa OX=9823 GN=DDX28 PE=4 SV=1	4	4	4	4	9.6	59.552	540	9.6583	9.6	568200
I3LN63	I3LN63	Large ribosomal subunit protein mL54	MRPL54	tr|I3LN63|I3LN63_PIG Large ribosomal subunit protein mL54 OS=Sus scrofa OX=9823 GN=MRPL54 PE=1 SV=3	1	1	1	1	6.2	18.313	160	3.0463	6.2	566400
P20461;A0A287APW7;A0A4X1T8G7;A0A287BBY0	P20461	Eukaryotic translation initiation factor 2 subunit 3 (EC 3.6.5.3) (Eukaryotic translation initiation factor 2 subunit gamma) (eIF2-gamma)	EIF2S3 EIF2G	sp|P20461|IF2G_PIG Eukaryotic translation initiation factor 2 subunit 3 OS=Sus scrofa OX=9823 GN=EIF2S3 PE=1 SV=2;tr|A0A287APW7|A0A287APW7_PIG protein-synthesizing GTPase OS=Sus scrofa OX=9823 GN=EIF2S3 PE=4 SV=2;tr|A0A4X1T8G7|A0A4X1T8G7_PIG protein-synthe	5	5	5	5	15.5	51.065	472	35.521	15.5	565800
A0A5G2R0B7;A0A5G2QJ51;A0A8D0P4U3;A0A5G2R5J9;A0A4X1U3W9;A0A287BJ11;A0A5G2QQ73	A0A5G2R0B7	Small nuclear ribonucleoprotein polypeptide A'	SNRPA1	tr|A0A5G2R0B7|A0A5G2R0B7_PIG Small nuclear ribonucleoprotein polypeptide A OS=Sus scrofa OX=9823 GN=SNRPA1 PE=1 SV=1;tr|A0A5G2QJ51|A0A5G2QJ51_PIG Small nuclear ribonucleoprotein polypeptide A OS=Sus scrofa OX=9823 GN=SNRPA1 PE=1 SV=1;tr|A0A8D0P4U3|A0A8D0	3	1	3	1	16.4	30.14	268	26.822	16.4	565720
F1S0M3	F1S0M3	POP1 homolog, ribonuclease P/MRP subunit (Ribonucleases P/MRP protein subunit POP1)	POP1	tr|F1S0M3|F1S0M3_PIG POP1 homolog, ribonuclease P/MRP subunit OS=Sus scrofa OX=9823 GN=POP1 PE=4 SV=3	6	6	6	6	9.5	111.76	1003	14.743	9.5	565680
A0A5G2QUV2;A0A287BRT6;A0A8W4FDV5;A0A286ZPG9;A0A287BSS1;I3LHX6;A0A5G2QA66;A0A8W4FII6	A0A5G2QUV2	Replication factor C subunit 2	RFC2	tr|A0A5G2QUV2|A0A5G2QUV2_PIG Replication factor C subunit 2 OS=Sus scrofa OX=9823 GN=RFC2 PE=1 SV=1;tr|A0A287BRT6|A0A287BRT6_PIG Replication factor C subunit 2 OS=Sus scrofa OX=9823 GN=RFC2 PE=1 SV=1;tr|A0A8W4FDV5|A0A8W4FDV5_PIG Replication factor C subuni	4	4	4	4	17.5	37.621	343	7.2025	17.5	563960
F1S8X0	F1S8X0	protein-lysine 6-oxidase (EC 1.4.3.13)	LOXL4	tr|F1S8X0|F1S8X0_PIG protein-lysine 6-oxidase OS=Sus scrofa OX=9823 GN=LOXL4 PE=3 SV=3	4	4	4	4	11.4	84.22	757	86.403	11.4	562720
A0A4X1VVT9;A0A287BRP6;A0A5G2QQ72;A0A287A8P3;A0A4X1VQ91	A0A4X1VVT9	Erlin (SPFH domain-containing protein) (Endoplasmic reticulum lipid raft-associated protein) (Stomatin-prohibitin-flotillin-HflC/K domain-containing protein)	ERLIN2	tr|A0A4X1VVT9|A0A4X1VVT9_PIG Erlin OS=Sus scrofa OX=9823 GN=ERLIN2 PE=1 SV=1;tr|A0A287BRP6|A0A287BRP6_PIG Erlin OS=Sus scrofa OX=9823 GN=ERLIN2 PE=1 SV=1;tr|A0A5G2QQ72|A0A5G2QQ72_PIG Erlin OS=Sus scrofa OX=9823 GN=ERLIN2 PE=1 SV=1;tr|A0A287A8P3|A0A287A8P3_	4	4	4	4	15	37.817	339	7.6718	15	561480
F1RFY6	F1RFY6	Kinesin family member 1C	KIF1C	tr|F1RFY6|F1RFY6_PIG Kinesin family member 1C OS=Sus scrofa OX=9823 GN=KIF1C PE=3 SV=3	6	4	6	4	8.2	122.26	1101	55.102	8.2	557630
A0A287BGU4;A0A4X1U3W0;F1RVK1;A0A8W4FHM7	A0A287BGU4	AAA+ ATPase domain-containing protein	LOC100516390	tr|A0A287BGU4|A0A287BGU4_PIG AAA+ ATPase domain-containing protein OS=Sus scrofa OX=9823 GN=LOC100516390 PE=1 SV=2;tr|A0A4X1U3W0|A0A4X1U3W0_PIG YME1 like 1 ATPase OS=Sus scrofa OX=9823 GN=YME1L1 PE=1 SV=1;tr|F1RVK1|F1RVK1_PIG AAA+ ATPase domain-containing	4	4	4	4	7.8	71.072	638	17.078	7.8	556670
A0A286ZMJ8;A0A287BRI9;A0A287B580	A0A286ZMJ8	Protein regulator of cytokinesis 1	PRC1	tr|A0A286ZMJ8|A0A286ZMJ8_PIG Protein regulator of cytokinesis 1 OS=Sus scrofa OX=9823 GN=PRC1 PE=4 SV=2;tr|A0A287BRI9|A0A287BRI9_PIG Protein regulator of cytokinesis 1 OS=Sus scrofa OX=9823 GN=PRC1 PE=4 SV=3;tr|A0A287B580|A0A287B580_PIG Protein regulator o	6	6	6	6	12.2	61.516	525	10.81	12.2	556040
A0A286ZV79;A0A4X1UPG4	A0A286ZV79	Zinc finger protein 385D	ZNF385D	tr|A0A286ZV79|A0A286ZV79_PIG Zinc finger protein 385D OS=Sus scrofa OX=9823 GN=ZNF385D PE=1 SV=2;tr|A0A4X1UPG4|A0A4X1UPG4_PIG Zinc finger protein 385D OS=Sus scrofa OX=9823 GN=ZNF385D PE=1 SV=1	3	3	3	3	13.3	34.408	323	20.512	13.3	552320
F1RYZ0;Q29315;F1RNZ2;F1RTU6;A0A8W4F7E4;A0A4X1T2P3	F1RYZ0	Large ribosomal subunit protein P2 (60S acidic ribosomal protein P2)	RPLP2	tr|F1RYZ0|F1RYZ0_PIG Large ribosomal subunit protein P2 OS=Sus scrofa OX=9823 GN=RPLP2 PE=1 SV=2;sp|Q29315|RLA2_PIG Large ribosomal subunit protein P2 OS=Sus scrofa OX=9823 GN=RPLP2 PE=3 SV=1;tr|F1RNZ2|F1RNZ2_PIG Large ribosomal subunit protein P2 OS=Sus s	4	3	4	3	40.4	11.622	114	14.651	40.4	551870
A0A8W4FQL0	A0A8W4FQL0	H1.10 linker histone	H1-10	tr|A0A8W4FQL0|A0A8W4FQL0_PIG H1.10 linker histone OS=Sus scrofa OX=9823 GN=H1-10 PE=1 SV=1	2	2	2	2	11.7	22.524	214	17.422	11.7	548900
F1SRT0	F1SRT0	Large ribosomal subunit protein mL46 (39S ribosomal protein L46, mitochondrial)	MRPL46	tr|F1SRT0|F1SRT0_PIG Large ribosomal subunit protein mL46 OS=Sus scrofa OX=9823 GN=MRPL46 PE=1 SV=1	2	2	2	2	9.3	32.168	279	11.129	9.3	544380
A0A5G2RD62;A0A286ZMS7;A0A5G2Q9G1;A0A8W4F9X3	A0A5G2RD62	Transcription elongation factor	TCEA3	tr|A0A5G2RD62|A0A5G2RD62_PIG Transcription elongation factor OS=Sus scrofa OX=9823 GN=TCEA3 PE=3 SV=1;tr|A0A286ZMS7|A0A286ZMS7_PIG Transcription elongation factor OS=Sus scrofa OX=9823 GN=TCEA3 PE=3 SV=2;tr|A0A5G2Q9G1|A0A5G2Q9G1_PIG Transcription elongatio	5	5	5	5	20.4	37.004	328	66.324	20.4	541310
A0A287BN62;I6L6E1;A0A8W4F8L5;V9GZ89;A0A5G2QH07;F1SDC4	A0A287BN62	Aldehyde dehydrogenase	ALDH3B1	tr|A0A287BN62|A0A287BN62_PIG Aldehyde dehydrogenase OS=Sus scrofa OX=9823 GN=ALDH3B1 PE=1 SV=1;tr|I6L6E1|I6L6E1_PIG Aldehyde dehydrogenase OS=Sus scrofa OX=9823 GN=ALDH3B1 PE=1 SV=3;tr|A0A8W4F8L5|A0A8W4F8L5_PIG Aldehyde dehydrogenase OS=Sus scrofa OX=9823	4	3	4	3	12.3	46.563	422	10.162	12.3	541170
A0A5G2QFH4;A0A8W4F8N1;Q06AA7;A0A5G2QSC7;A0A287B7C6	A0A5G2QFH4	Transformer 2 beta homolog	TRA2B	tr|A0A5G2QFH4|A0A5G2QFH4_PIG Transformer 2 beta homolog OS=Sus scrofa OX=9823 GN=TRA2B PE=1 SV=1;tr|A0A8W4F8N1|A0A8W4F8N1_PIG Transformer 2 beta homolog OS=Sus scrofa OX=9823 GN=TRA2B PE=1 SV=1;tr|Q06AA7|Q06AA7_PIG TRA2B OS=Sus scrofa OX=9823 GN=TRA2B PE=1	4	4	4	4	32.4	21.935	188	40.062	32.4	539960
I3L7Q4;A0A5G2QD12;A0A286ZT56;A0A287ATC4	I3L7Q4	Pre-mRNA-processing factor 6 (PRP6 homolog) (U5 snRNP-associated 102 kDa protein)	PRPF6	tr|I3L7Q4|I3L7Q4_PIG Pre-mRNA-processing factor 6 OS=Sus scrofa OX=9823 GN=PRPF6 PE=1 SV=3;tr|A0A5G2QD12|A0A5G2QD12_PIG Pre-mRNA-processing factor 6 OS=Sus scrofa OX=9823 GN=PRPF6 PE=1 SV=1;tr|A0A286ZT56|A0A286ZT56_PIG Pre-mRNA-processing factor 6 OS=Sus s	3	3	3	3	4.7	103.36	907	13.808	4.7	538950
A0A287B2Z6;I3LVD4	A0A287B2Z6	Zinc finger protein 22	ZNF22	tr|A0A287B2Z6|A0A287B2Z6_PIG Zinc finger protein 22 OS=Sus scrofa OX=9823 GN=ZNF22 PE=1 SV=1	4	4	4	4	23.6	26.002	225	34.887	23.6	538130
A0A5G2R3D6;A0A4X1TXR4;A0A5G2R263;A0A8D1XUH2;A0A5G2QLT3	A0A5G2R3D6	Large ribosomal subunit protein uL22m (39S ribosomal protein L22, mitochondrial)	MRPL22	tr|A0A5G2R3D6|A0A5G2R3D6_PIG Large ribosomal subunit protein uL22m OS=Sus scrofa OX=9823 GN=MRPL22 PE=1 SV=1;tr|A0A4X1TXR4|A0A4X1TXR4_PIG Large ribosomal subunit protein uL22m OS=Sus scrofa OX=9823 GN=MRPL22 PE=1 SV=1;tr|A0A5G2R263|A0A5G2R263_PIG Large rib	3	3	3	3	19.3	24.064	207	18.408	19.3	534820
F1SGS6;A0A287BDU1;A0A286ZSM6	F1SGS6	Caprin-1 isoform 1 (Cell cycle associated protein 1)	CAPRIN1	tr|F1SGS6|F1SGS6_PIG Caprin-1 isoform 1 OS=Sus scrofa OX=9823 GN=CAPRIN1 PE=1 SV=1;tr|A0A287BDU1|A0A287BDU1_PIG Cell cycle associated protein 1 OS=Sus scrofa OX=9823 GN=CAPRIN1 PE=1 SV=3	3	3	3	3	9.2	78.255	709	11.357	9.2	533800
F1SE73	F1SE73	DnaJ heat shock protein family (Hsp40) member A1 (DnaJ homolog subfamily A member 1 isoform 1)	DNAJA1	tr|F1SE73|F1SE73_PIG DnaJ homolog subfamily A member 1 OS=Sus scrofa OX=9823 GN=DNAJA1 PE=1 SV=1	3	3	3	3	9.8	44.868	397	15.803	9.8	532010
A0A8W4FFA0	A0A8W4FFA0	LSM12 homolog	LSM12	tr|A0A8W4FFA0|A0A8W4FFA0_PIG LSM12 homolog OS=Sus scrofa OX=9823 GN=LSM12 PE=1 SV=1	1	1	1	1	6.7	21.701	195	6.1319	6.7	529040
A0A4X1TEM7;A0A8D0YSZ7;A0A286ZI36	A0A4X1TEM7	Pyruvate kinase (EC 2.7.1.40)	PKM	tr|A0A4X1TEM7|A0A4X1TEM7_PIG Pyruvate kinase OS=Sus scrofa OX=9823 GN=PKM PE=1 SV=1;tr|A0A8D0YSZ7|A0A8D0YSZ7_PIG Pyruvate kinase OS=Sus scrofa OX=9823 GN=PKM PE=1 SV=1;tr|A0A286ZI36|A0A286ZI36_PIG Pyruvate kinase OS=Sus scrofa OX=9823 GN=PKM PE=1 SV=2	4	4	4	4	10.9	63.182	579	10.016	10.9	526090
F1RZQ6;A0A8D1EAJ3;A0A286ZIE8;A0A8W4FN21;A0A287AXS7;A0A287AVQ0	F1RZQ6	ADP/ATP translocase (ADP,ATP carrier protein)	SLC25A4	tr|F1RZQ6|F1RZQ6_PIG ADP/ATP translocase OS=Sus scrofa OX=9823 GN=SLC25A4 PE=1 SV=3;tr|A0A8D1EAJ3|A0A8D1EAJ3_PIG ADP/ATP translocase OS=Sus scrofa OX=9823 GN=SLC25A4 PE=1 SV=1;tr|A0A286ZIE8|A0A286ZIE8_PIG ADP/ATP translocase OS=Sus scrofa OX=9823 GN=SLC25A	3	1	3	1	13.8	28.178	254	3.0348	13.8	524810
F1SH88;A0A287AYU2	F1SH88	Rac GTPase activating protein 1	RACGAP1	tr|F1SH88|F1SH88_PIG Rac GTPase activating protein 1 OS=Sus scrofa OX=9823 GN=RACGAP1 PE=4 SV=4;tr|A0A287AYU2|A0A287AYU2_PIG Rac GTPase activating protein 1 OS=Sus scrofa OX=9823 GN=RACGAP1 PE=4 SV=2	4	4	4	4	10	70.907	632	21.259	10	522730
A0A287B1T2;A0A480REB3;A0A8W4FR38	A0A287B1T2	EH domain containing 3	EHD3	tr|A0A287B1T2|A0A287B1T2_PIG EH domain containing 3 OS=Sus scrofa OX=9823 GN=EHD3 PE=4 SV=2;tr|A0A480REB3|A0A480REB3_PIG EH domain containing 3 OS=Sus scrofa OX=9823 GN=EHD3 PE=1 SV=1;tr|A0A8W4FR38|A0A8W4FR38_PIG EH domain containing 3 OS=Sus scrofa OX=982	7	4	7	4	14.6	61.612	542	18.121	14.6	521340
A0A4X1V321	A0A4X1V321	Cytospin-A	SPECC1L	tr|A0A4X1V321|A0A4X1V321_PIG Cytospin-A OS=Sus scrofa OX=9823 GN=SPECC1L PE=3 SV=1	11	1	11	1	14.2	121.35	1091	18.95	14.2	517890
I3LBR7;I3L5Z9	I3LBR7	Zinc finger NFX1-type containing 1	ZNFX1	tr|I3LBR7|I3LBR7_PIG Zinc finger NFX1-type containing 1 OS=Sus scrofa OX=9823 GN=ZNFX1 PE=1 SV=2;tr|I3L5Z9|I3L5Z9_PIG Zinc finger NFX1-type containing 1 OS=Sus scrofa OX=9823 GN=ZNFX1 PE=1 SV=2	4	4	4	4	2.5	216.65	1889	6.2759	2.5	514660
Q6SA96;I3LMI4;F2Z512;A0A8D0MS13	Q6SA96	Small ribosomal subunit protein uS12 (40S ribosomal protein S23)	RPS23	sp|Q6SA96|RS23_PIG Small ribosomal subunit protein uS12 OS=Sus scrofa OX=9823 GN=RPS23 PE=1 SV=3;tr|I3LMI4|I3LMI4_PIG Small ribosomal subunit protein uS12 OS=Sus scrofa OX=9823 PE=3 SV=1;tr|F2Z512|F2Z512_PIG Small ribosomal subunit protein uS12 OS=Sus scro	1	1	1	1	7.7	15.816	143	2.6842	7.7	511370
I3LNW0;A0A287BN96;A0A5G2R5Q1;A0A287BQW2;A0A5G2QIK5;A0A286ZXY5;A0A5G2R2E1	I3LNW0	Nuclear VCP like	NVL	tr|I3LNW0|I3LNW0_PIG Nuclear VCP like OS=Sus scrofa OX=9823 GN=NVL PE=3 SV=4;tr|A0A287BN96|A0A287BN96_PIG Nuclear VCP like OS=Sus scrofa OX=9823 GN=NVL PE=3 SV=2;tr|A0A5G2R5Q1|A0A5G2R5Q1_PIG Nuclear VCP like OS=Sus scrofa OX=9823 GN=NVL PE=3 SV=2;tr|A0A287	5	5	5	5	9.6	82.169	740	14.546	9.6	511190
F1RS45;A0A5G2R5Z1	F1RS45	DNA topoisomerase 2 (EC 5.6.2.2)	TOP2B	tr|F1RS45|F1RS45_PIG DNA topoisomerase 2 OS=Sus scrofa OX=9823 GN=TOP2B PE=1 SV=4;tr|A0A5G2R5Z1|A0A5G2R5Z1_PIG DNA topoisomerase 2 OS=Sus scrofa OX=9823 GN=TOP2B PE=1 SV=2	9	6	9	6	7.6	181.98	1614	10.097	7.6	510040
A0A287A8V4;F1S0L8;A0A286ZU54;A0A5G2R0N5	A0A287A8V4	Metadherin	MTDH	tr|A0A287A8V4|A0A287A8V4_PIG Metadherin OS=Sus scrofa OX=9823 GN=MTDH PE=1 SV=1;tr|F1S0L8|F1S0L8_PIG Metadherin OS=Sus scrofa OX=9823 GN=MTDH PE=1 SV=2;tr|A0A286ZU54|A0A286ZU54_PIG Metadherin OS=Sus scrofa OX=9823 GN=MTDH PE=1 SV=1;tr|A0A5G2R0N5|A0A5G2R0N5	6	6	6	6	16.2	60.393	549	28.544	16.2	509630
I3L992;A0A5G2R161;A0A5G2R5C6;A0A5G2QFD5;A0A286ZJM7;A0A8W4FJB8;F1SV46	I3L992	MAP7 domain containing 1	MAP7D1	tr|I3L992|I3L992_PIG MAP7 domain containing 1 OS=Sus scrofa OX=9823 GN=MAP7D1 PE=1 SV=3;tr|A0A5G2R161|A0A5G2R161_PIG MAP7 domain containing 1 OS=Sus scrofa OX=9823 GN=MAP7D1 PE=1 SV=1;tr|A0A5G2R5C6|A0A5G2R5C6_PIG MAP7 domain containing 1 OS=Sus scrofa OX=9	3	3	3	3	5.8	90.246	814	5.864	5.8	509090
F1S089;A0A286ZIM8	F1S089	Lactamase beta	LACTB	tr|F1S089|F1S089_PIG Lactamase beta OS=Sus scrofa OX=9823 GN=LACTB PE=1 SV=1;tr|A0A286ZIM8|A0A286ZIM8_PIG Lactamase beta OS=Sus scrofa OX=9823 GN=LACTB PE=1 SV=1	4	4	4	4	6.3	61.826	556	29.672	6.3	508710
A0A287BAF7;F1S3M9;A0A287BFZ2;A0A287ACK8;A0A286ZXZ9;I3LUL5;A0A287BNA1;A0A287BIL4;A0A287ASJ1;A0A287BGM2;F1SM86;A0A287BL90;A0A286ZL32;A0A287A181;A0A287AV71;A0A287A9A8;A0A287APA5	A0A287BAF7	Erythrocyte membrane protein band 4.1 like 2	EPB41L2	tr|A0A287BAF7|A0A287BAF7_PIG Erythrocyte membrane protein band 4.1 like 2 OS=Sus scrofa OX=9823 GN=EPB41L2 PE=1 SV=2;tr|F1S3M9|F1S3M9_PIG Band 4.1-like protein 2 isoform a OS=Sus scrofa OX=9823 GN=EPB41L2 PE=1 SV=3;tr|A0A287BFZ2|A0A287BFZ2_PIG Erythrocyte	4	4	4	4	6.8	91.028	819	14.765	6.8	508580
A0A5G2QZA1;F1SA98;A0A5G2QM17	A0A5G2QZA1	14-3-3 protein theta	YWHAQ	tr|A0A5G2QZA1|A0A5G2QZA1_PIG 14-3-3 protein theta OS=Sus scrofa OX=9823 GN=YWHAQ PE=1 SV=1;tr|F1SA98|F1SA98_PIG Tyrosine 3-monooxygenase/tryptophan 5-monooxygenase activation protein theta OS=Sus scrofa OX=9823 GN=YWHAQ PE=1 SV=4;tr|A0A5G2QM17|A0A5G2QM17_P	3	3	3	3	18.4	27.764	245	67.655	18.4	507160
A0A287BDY5	A0A287BDY5	Hemicentin-1	HMCN1	tr|A0A287BDY5|A0A287BDY5_PIG Hemicentin-1 OS=Sus scrofa OX=9823 GN=HMCN1 PE=4 SV=1	1	1	1	1	0.2	613.32	5636	1.0522	0.2	503410
A0A8W4FFA9;I3LVN1;A0A8W4FHG1	A0A8W4FFA9	Ribosome biogenesis protein NOP53	NOP53	tr|A0A8W4FFA9|A0A8W4FFA9_PIG Ribosome biogenesis protein NOP53 OS=Sus scrofa OX=9823 GN=NOP53 PE=3 SV=1;tr|I3LVN1|I3LVN1_PIG Ribosome biogenesis protein NOP53 OS=Sus scrofa OX=9823 GN=NOP53 PE=3 SV=3;tr|A0A8W4FHG1|A0A8W4FHG1_PIG Ribosome biogenesis protein	3	3	3	3	9.6	53.688	469	31.953	9.6	502700
A0A8W4FAS8;A0A287AEW1	A0A8W4FAS8	IK cytokine	IK	tr|A0A8W4FAS8|A0A8W4FAS8_PIG IK cytokine OS=Sus scrofa OX=9823 GN=IK PE=1 SV=1;tr|A0A287AEW1|A0A287AEW1_PIG IK cytokine OS=Sus scrofa OX=9823 GN=IK PE=1 SV=3	7	7	7	7	19	65.063	553	27.523	19	502650
A0A8W4FPR2;F1S431;A0A8W4F9A0	A0A8W4FPR2	Alanine--tRNA ligase (EC 6.1.1.7) (Protein lactyltransferase AARS1)	AARS1 AARS	tr|A0A8W4FPR2|A0A8W4FPR2_PIG Alanine--tRNA ligase OS=Sus scrofa OX=9823 GN=AARS1 PE=1 SV=1;tr|F1S431|F1S431_PIG Alanine--tRNA ligase OS=Sus scrofa OX=9823 GN=AARS1 PE=1 SV=4;tr|A0A8W4F9A0|A0A8W4F9A0_PIG Alanine--tRNA ligase OS=Sus scrofa OX=9823 GN=AARS1 P	5	5	5	5	7.1	108.8	988	12.932	7.1	502060
A0A8W4FNV5;A0A8W4FGX0;I3L995;A0A8W4FEN3	A0A8W4FNV5	Leucine rich repeat containing 59	LRRC59	tr|A0A8W4FNV5|A0A8W4FNV5_PIG Leucine rich repeat containing 59 OS=Sus scrofa OX=9823 GN=LRRC59 PE=1 SV=1;tr|A0A8W4FGX0|A0A8W4FGX0_PIG Leucine rich repeat containing 59 OS=Sus scrofa OX=9823 GN=LRRC59 PE=1 SV=1;tr|I3L995|I3L995_PIG Leucine rich repeat conta	3	3	3	3	14.8	32.461	283	20.293	14.8	500200
A0A5G2R5A8;A0A286ZNN1;A0A5G2QZ45;I3LFN8	A0A5G2R5A8	Plakophilin 3	PKP3	tr|A0A5G2R5A8|A0A5G2R5A8_PIG Plakophilin 3 OS=Sus scrofa OX=9823 GN=PKP3 PE=1 SV=1;tr|A0A286ZNN1|A0A286ZNN1_PIG Plakophilin 3 OS=Sus scrofa OX=9823 GN=PKP3 PE=1 SV=3;tr|A0A5G2QZ45|A0A5G2QZ45_PIG Plakophilin 3 OS=Sus scrofa OX=9823 GN=PKP3 PE=1 SV=2;tr|I3LF	4	4	4	4	7	101.22	942	23.054	7	498440
A0A5G2QA01;A0A4X1VQR6;A0A5G2QSD6;A0A4X1VQS4	A0A5G2QA01	GLI pathosis related 2	GLIPR2	tr|A0A5G2QA01|A0A5G2QA01_PIG GLI pathosis related 2 OS=Sus scrofa OX=9823 GN=GLIPR2 PE=1 SV=1;tr|A0A4X1VQR6|A0A4X1VQR6_PIG GLI pathosis related 2 OS=Sus scrofa OX=9823 GN=GLIPR2 PE=1 SV=1;tr|A0A5G2QSD6|A0A5G2QSD6_PIG GLI pathosis related 2 OS=Sus scrofa OX	2	2	2	2	19.7	17.01	152	14.34	19.7	498420
A0A287A328	A0A287A328	Ras-related protein R-Ras2	RRAS2	tr|A0A287A328|A0A287A328_PIG Ras-related protein R-Ras2 OS=Sus scrofa OX=9823 GN=RRAS2 PE=4 SV=3	3	3	3	3	13.2	23.399	204	48.536	13.2	497780
A0A287ARU4	A0A287ARU4	S-phase kinase-associated protein 1	SKP1	tr|A0A287ARU4|A0A287ARU4_PIG S-phase kinase-associated protein 1 OS=Sus scrofa OX=9823 GN=SKP1 PE=3 SV=2	3	3	3	3	15.8	18.876	165	20.775	15.8	495240
A0A286ZYE8	A0A286ZYE8	Formin binding protein 4	FNBP4	tr|A0A286ZYE8|A0A286ZYE8_PIG Formin binding protein 4 OS=Sus scrofa OX=9823 GN=FNBP4 PE=4 SV=1	5	5	5	5	7.5	110.84	1019	38.032	7.5	493550
A0A286ZXA6	A0A286ZXA6	Large ribosomal subunit protein mL64 (39S ribosomal protein L59, mitochondrial) (Growth arrest and DNA damage-inducible proteins-interacting protein 1)	GADD45GIP1	tr|A0A286ZXA6|A0A286ZXA6_PIG Large ribosomal subunit protein mL64 OS=Sus scrofa OX=9823 GN=GADD45GIP1 PE=1 SV=1	3	3	3	3	19.8	25.771	222	9.948	19.8	490150
A0A5G2QN15;A0A8W4FKM4;A0A4X1T6K8	A0A5G2QN15	Ras homolog family member C	RHOC	tr|A0A5G2QN15|A0A5G2QN15_PIG Rho-related GTP-binding protein RhoC OS=Sus scrofa OX=9823 GN=RHOC PE=1 SV=1;tr|A0A8W4FKM4|A0A8W4FKM4_PIG Rho-related GTP-binding protein RhoC OS=Sus scrofa OX=9823 GN=RHOC PE=1 SV=1;tr|A0A4X1T6K8|A0A4X1T6K8_PIG Rho-related GTP	2	1	2	1	15	22.006	193	4.521	15	489440
I6L631	I6L631	Pre-mRNA-splicing factor SPF27	BCAS2	tr|I6L631|I6L631_PIG Pre-mRNA-splicing factor SPF27 OS=Sus scrofa OX=9823 GN=BCAS2 PE=1 SV=1	2	2	2	2	11.1	26.12	225	41.24	11.1	485370
A0A287BPJ2	A0A287BPJ2	Ribosomal RNA processing 7 homolog A	RRP7A	tr|A0A287BPJ2|A0A287BPJ2_PIG Ribosomal RNA processing 7 homolog A OS=Sus scrofa OX=9823 GN=RRP7A PE=3 SV=1	3	3	3	3	14.6	32.353	280	7.2215	14.6	481910
F1S8A5	F1S8A5	Small ribosomal subunit protein mS26 (28S ribosomal protein S26, mitochondrial)	MRPS26	tr|F1S8A5|F1S8A5_PIG Small ribosomal subunit protein mS26 OS=Sus scrofa OX=9823 GN=MRPS26 PE=1 SV=3	3	3	3	3	16.6	23.597	205	86.292	16.6	480490
A0A5G2RHH2;A0A5G2QIL8;F1RQR4;A0A287A229	A0A5G2RHH2	EH domain containing 1	EHD1	tr|A0A5G2RHH2|A0A5G2RHH2_PIG EH domain containing 1 OS=Sus scrofa OX=9823 GN=EHD1 PE=1 SV=1;tr|A0A5G2QIL8|A0A5G2QIL8_PIG EH domain containing 1 OS=Sus scrofa OX=9823 GN=EHD1 PE=1 SV=1;tr|F1RQR4|F1RQR4_PIG EH domain containing 1 OS=Sus scrofa OX=9823 GN=EHD	6	4	6	4	13.5	60.569	534	13.031	13.5	479750
A0A8D1MIP3;A0A4X1W4F3	A0A8D1MIP3	Large ribosomal subunit protein uL30m (39S ribosomal protein L30, mitochondrial)	MRPL30	tr|A0A8D1MIP3|A0A8D1MIP3_PIG Large ribosomal subunit protein uL30m OS=Sus scrofa OX=9823 GN=MRPL30 PE=1 SV=1;tr|A0A4X1W4F3|A0A4X1W4F3_PIG Large ribosomal subunit protein uL30m OS=Sus scrofa OX=9823 GN=MRPL30 PE=3 SV=1	3	3	3	3	24.2	18.88	161	4.7297	24.2	474890
A0A8W4FDI6	A0A8W4FDI6	L1 transposable element RRM domain-containing protein		tr|A0A8W4FDI6|A0A8W4FDI6_PIG L1 transposable element RRM domain-containing protein OS=Sus scrofa OX=9823 PE=4 SV=1	1	1	1	1	7	28.578	243	1.4575	7	474690
A0A4X1U4L2;B5APU8	A0A4X1U4L2	Actin-related protein 2/3 complex subunit 3	ARPC3	tr|A0A4X1U4L2|A0A4X1U4L2_PIG Actin-related protein 2/3 complex subunit 3 OS=Sus scrofa OX=9823 GN=ARPC3 PE=1 SV=1;tr|B5APU8|B5APU8_PIG Actin-related protein 2/3 complex subunit 3 OS=Sus scrofa OX=9823 GN=ARPC3 PE=1 SV=1	2	2	2	2	15.5	17.808	155	8.4948	15.5	470600
I3LFE2	I3LFE2	Chromosome 11 open reading frame 98	C11orf98	tr|I3LFE2|I3LFE2_PIG Chromosome 11 open reading frame 98 OS=Sus scrofa OX=9823 GN=C11orf98 PE=4 SV=2	1	1	1	1	11.5	13.059	113	5.7899	11.5	466990
I3LDA5	I3LDA5	EH domain containing 4 (EH domain-containing protein 4)	EHD4	tr|I3LDA5|I3LDA5_PIG EH domain containing 4 OS=Sus scrofa OX=9823 GN=EHD4 PE=1 SV=2	6	5	6	5	14.4	61.199	541	44.534	14.4	466700
F1S3U9;A0A286ZND5	F1S3U9	Peroxiredoxin-1 (EC 1.11.1.24)	PRDX1	tr|F1S3U9|F1S3U9_PIG Peroxiredoxin-1 OS=Sus scrofa OX=9823 GN=PRDX1 PE=1 SV=3;tr|A0A286ZND5|A0A286ZND5_PIG Peroxiredoxin-1 OS=Sus scrofa OX=9823 GN=PRDX1 PE=1 SV=1	1	1	1	1	8	22.248	199	8.05	8	465870
F1RK74;A0A5G2QHR5	F1RK74	Citrate transport protein	SLC25A1	tr|F1RK74|F1RK74_PIG Citrate transport protein OS=Sus scrofa OX=9823 GN=SLC25A1 PE=1 SV=4;tr|A0A5G2QHR5|A0A5G2QHR5_PIG Citrate transport protein OS=Sus scrofa OX=9823 GN=SLC25A1 PE=1 SV=1	1	1	1	1	3.3	36.605	334	4.0807	3.3	464770
A0A5G2QMB3;F1SQT3;A0A287AB71;A0A5G2Q9K8;A0A287BGP7	A0A5G2QMB3	Solute carrier family 25 member 3 (Phosphate carrier protein, mitochondrial) (Phosphate transport protein)	SLC25A3	tr|A0A5G2QMB3|A0A5G2QMB3_PIG Solute carrier family 25 member 3 OS=Sus scrofa OX=9823 GN=SLC25A3 PE=1 SV=2;tr|F1SQT3|F1SQT3_PIG Solute carrier family 25 member 3 OS=Sus scrofa OX=9823 GN=SLC25A3 PE=1 SV=2;tr|A0A287AB71|A0A287AB71_PIG Solute carrier family 2	2	2	2	2	7.7	37.549	337	4.2839	7.7	464500
A0A287B1Y5;A0A287A3I4	A0A287B1Y5	single-stranded DNA cytosine deaminase (EC 3.5.4.38)		tr|A0A287B1Y5|A0A287B1Y5_PIG single-stranded DNA cytosine deaminase OS=Sus scrofa OX=9823 PE=3 SV=1;tr|A0A287A3I4|A0A287A3I4_PIG single-stranded DNA cytosine deaminase OS=Sus scrofa OX=9823 PE=3 SV=1	2	2	2	2	12.6	24.583	207	14.117	12.6	463980
A0A287AE36	A0A287AE36	Large ribosomal subunit protein eL38 (60S ribosomal protein L38)	RPL38	tr|A0A287AE36|A0A287AE36_PIG Large ribosomal subunit protein eL38 OS=Sus scrofa OX=9823 GN=RPL38 PE=1 SV=1	3	3	3	3	29.6	9.5013	81	11.566	29.6	463250
A0A286ZJZ9	A0A286ZJZ9	Replication factor C subunit 1	RFC1	tr|A0A286ZJZ9|A0A286ZJZ9_PIG Replication factor C subunit 1 OS=Sus scrofa OX=9823 GN=RFC1 PE=3 SV=1	6	6	6	6	6.6	128.17	1141	12.926	6.6	462600
A0A287BEH6;A0A8W4FLI0	A0A287BEH6	PDZ and LIM domain 7	PDLIM7	tr|A0A287BEH6|A0A287BEH6_PIG PDZ and LIM domain 7 OS=Sus scrofa OX=9823 GN=PDLIM7 PE=1 SV=2;tr|A0A8W4FLI0|A0A8W4FLI0_PIG PDZ and LIM domain protein 7 OS=Sus scrofa OX=9823 GN=PDLIM7 PE=1 SV=1	4	4	4	4	13.3	45.064	415	8.0275	13.3	462520
A0A287A5B4;F1RRD6;A0A287AH24	A0A287A5B4	Programmed cell death 6 interacting protein	PDCD6IP	tr|A0A287A5B4|A0A287A5B4_PIG Programmed cell death 6 interacting protein OS=Sus scrofa OX=9823 GN=PDCD6IP PE=1 SV=2;tr|F1RRD6|F1RRD6_PIG Programmed cell death 6 interacting protein OS=Sus scrofa OX=9823 GN=PDCD6IP PE=1 SV=5;tr|A0A287AH24|A0A287AH24_PIG Pro	6	6	6	6	10.2	84.293	756	18.846	10.2	462350
A0A5G2QMG1;F6Q936;D0G0C8	A0A5G2QMG1	T-complex protein 1 subunit beta (CCT-beta)	CCT2	tr|A0A5G2QMG1|A0A5G2QMG1_PIG T-complex protein 1 subunit beta OS=Sus scrofa OX=9823 GN=CCT2 PE=1 SV=1;tr|F6Q936|F6Q936_PIG T-complex protein 1 subunit beta OS=Sus scrofa OX=9823 GN=CCT2 PE=1 SV=1;tr|D0G0C8|D0G0C8_PIG T-complex protein 1 subunit beta OS=Sus	3	3	3	3	8.5	55.682	518	3.8535	8.5	461890
A0A8W4F8J7;I3LIC2;A0A8W4FRA8;A0A8W4FDS5;F1S5J1	A0A8W4F8J7	Leucine rich pentatricopeptide repeat containing	LRPPRC	tr|A0A8W4F8J7|A0A8W4F8J7_PIG Leucine rich pentatricopeptide repeat containing OS=Sus scrofa OX=9823 GN=LRPPRC PE=1 SV=1;tr|I3LIC2|I3LIC2_PIG Leucine rich pentatricopeptide repeat containing OS=Sus scrofa OX=9823 GN=LRPPRC PE=1 SV=2;tr|A0A8W4FRA8|A0A8W4FRA8	6	6	6	6	4.9	146.22	1286	16.24	4.9	456580
A0A5G2QSK9;F1SV40	A0A5G2QSK9	Splicing factor 3a subunit 3	SF3A3	tr|A0A5G2QSK9|A0A5G2QSK9_PIG Splicing factor 3a subunit 3 OS=Sus scrofa OX=9823 GN=SF3A3 PE=1 SV=1;tr|F1SV40|F1SV40_PIG Splicing factor 3a subunit 3 OS=Sus scrofa OX=9823 GN=SF3A3 PE=1 SV=1	6	6	6	6	14.9	58.127	495	21.442	14.9	455160
I3LNX4;A0A5G2QBS5	I3LNX4	Nuclear RNA export factor 1	NXF1	tr|I3LNX4|I3LNX4_PIG Nuclear RNA export factor 1 OS=Sus scrofa OX=9823 GN=NXF1 PE=1 SV=2;tr|A0A5G2QBS5|A0A5G2QBS5_PIG Nuclear RNA export factor 1 OS=Sus scrofa OX=9823 GN=NXF1 PE=1 SV=1	4	4	4	4	6	80.664	716	21.352	6	449920
A0A4X1TA22;F1RZS7	A0A4X1TA22	Kinesin-like protein	KIFC1	tr|A0A4X1TA22|A0A4X1TA22_PIG Kinesin-like protein OS=Sus scrofa OX=9823 GN=KIFC1 PE=3 SV=1;tr|F1RZS7|F1RZS7_PIG Kinesin-like protein OS=Sus scrofa OX=9823 GN=KIFC1 PE=3 SV=4	6	6	6	6	13.1	68.596	626	40.35	13.1	449700
A0A287ASR3	A0A287ASR3	Poly(A)-binding protein nuclear 1 (Polyadenylate-binding protein 2 isoform 1)	PABPN1	tr|A0A287ASR3|A0A287ASR3_PIG Poly(A)-binding protein nuclear 1 OS=Sus scrofa OX=9823 GN=PABPN1 PE=1 SV=1	2	2	2	2	6.9	32.749	306	7.4707	6.9	446540
F1RWW4;A0A287A1G4;A0A8W4FI68;A0A287A3D2;A0A287BI36;A0A287A7G2	F1RWW4	PDZ and LIM domain 5	PDLIM5	tr|F1RWW4|F1RWW4_PIG PDZ and LIM domain 5 OS=Sus scrofa OX=9823 GN=PDLIM5 PE=1 SV=3;tr|A0A287A1G4|A0A287A1G4_PIG PDZ and LIM domain 5 OS=Sus scrofa OX=9823 GN=PDLIM5 PE=4 SV=2;tr|A0A8W4FI68|A0A8W4FI68_PIG PDZ and LIM domain 5 OS=Sus scrofa OX=9823 GN=PDLIM	5	5	5	5	14.1	53.844	497	27.895	14.1	443170
A0A4X1VV05;F1RJ93;A0A287AIA2;A0A8W4FE37	A0A4X1VV05	Transgelin	TAGLN2	tr|A0A4X1VV05|A0A4X1VV05_PIG Transgelin OS=Sus scrofa OX=9823 GN=TAGLN2 PE=1 SV=1;tr|F1RJ93|F1RJ93_PIG Transgelin OS=Sus scrofa OX=9823 GN=TAGLN2 PE=1 SV=3	3	3	3	3	18.6	22.377	199	38.656	18.6	442500
I3LUR1;A0A287APR9	I3LUR1	Heteroous nuclear ribonucleoprotein U like 2	HNRNPUL2	tr|I3LUR1|I3LUR1_PIG Heteroous nuclear ribonucleoprotein U like 2 OS=Sus scrofa OX=9823 GN=HNRNPUL2 PE=1 SV=2;tr|A0A287APR9|A0A287APR9_PIG Heteroous nuclear ribonucleoprotein U like 2 OS=Sus scrofa OX=9823 GN=HNRNPUL2 PE=1 SV=1	4	4	4	4	6.9	82.763	757	22.238	6.9	440860
I3LTQ6;A0A8D0VN38	I3LTQ6	Sidoreflexin	SFXN3	tr|I3LTQ6|I3LTQ6_PIG Sidoreflexin OS=Sus scrofa OX=9823 GN=SFXN3 PE=1 SV=3;tr|A0A8D0VN38|A0A8D0VN38_PIG Sidoreflexin OS=Sus scrofa OX=9823 GN=SFXN3 PE=1 SV=1	3	3	3	3	12.8	34.621	313	13.035	12.8	438430
I3LCA2	I3LCA2	T-complex protein 1 subunit theta (CCT-theta)	CCT8	tr|I3LCA2|I3LCA2_PIG T-complex protein 1 subunit theta OS=Sus scrofa OX=9823 GN=CCT8 PE=1 SV=2	5	5	5	5	11.3	59.975	549	8.081	11.3	435710
A0A287AGH0	A0A287AGH0	60S ribosomal protein L22-like 1	RPL22L1	tr|A0A287AGH0|A0A287AGH0_PIG 60S ribosomal protein L22-like 1 OS=Sus scrofa OX=9823 GN=RPL22L1 PE=1 SV=3	1	1	1	1	9.9	14.416	121	17.866	9.9	434380
A0A5G2Q8W1;A0A287ADH9	A0A5G2Q8W1	Chloride intracellular channel protein	CLIC4	tr|A0A5G2Q8W1|A0A5G2Q8W1_PIG Chloride intracellular channel protein OS=Sus scrofa OX=9823 GN=CLIC4 PE=1 SV=1;tr|A0A287ADH9|A0A287ADH9_PIG Chloride intracellular channel protein OS=Sus scrofa OX=9823 GN=CLIC4 PE=1 SV=1	3	3	3	3	20.3	27.198	237	5.131	20.3	432110
A0A287AYU6	A0A287AYU6	Pleckstrin homology domain containing S1	PLEKHS1	tr|A0A287AYU6|A0A287AYU6_PIG Pleckstrin homology domain containing S1 OS=Sus scrofa OX=9823 GN=PLEKHS1 PE=4 SV=1	3	3	3	3	7.5	52.795	468	6.0315	7.5	432000
A0A287AH53;A0A287AXG3;A0A4X1W019;A0A4X1W032;A0A5G2QC70	A0A287AH53	Four and a half LIM domains 2	FHL2	tr|A0A287AH53|A0A287AH53_PIG Four and a half LIM domains 2 OS=Sus scrofa OX=9823 GN=FHL2 PE=1 SV=2;tr|A0A287AXG3|A0A287AXG3_PIG Four and a half LIM domains 2 OS=Sus scrofa OX=9823 GN=FHL2 PE=1 SV=2;tr|A0A4X1W019|A0A4X1W019_PIG Four and a half LIM domains 2	5	5	5	5	28	32.032	279	22.584	28	430110
A0A5G2R8E1;A0A5G2QU87;A0A287ATW2;A0A287BG04	A0A5G2R8E1	Protein phosphatase 1 regulatory subunit	PPP1R12A	tr|A0A5G2R8E1|A0A5G2R8E1_PIG Protein phosphatase 1 regulatory subunit OS=Sus scrofa OX=9823 GN=PPP1R12A PE=1 SV=2;tr|A0A5G2QU87|A0A5G2QU87_PIG Protein phosphatase 1 regulatory subunit OS=Sus scrofa OX=9823 GN=PPP1R12A PE=1 SV=2;tr|A0A287ATW2|A0A287ATW2_PIG	6	6	6	6	8.6	112.21	1006	45.449	8.6	430040
I3LBD8	I3LBD8	Semaphorin-3C	SEMA3C	tr|I3LBD8|I3LBD8_PIG Semaphorin-3C OS=Sus scrofa OX=9823 GN=SEMA3C PE=2 SV=2	5	5	5	5	9.1	85.299	751	19.663	9.1	430020
F1RPE5;A0A5G2RBM8	F1RPE5	Pescadillo homolog	PES1	tr|F1RPE5|F1RPE5_PIG Pescadillo homolog OS=Sus scrofa OX=9823 GN=PES1 PE=3 SV=3;tr|A0A5G2RBM8|A0A5G2RBM8_PIG Pescadillo homolog OS=Sus scrofa OX=9823 GN=PES1 PE=3 SV=1	4	4	4	4	11.4	69.056	597	6.1558	11.4	427170
M3VH35;A0A287B4X3	M3VH35	Delta(14)-sterol reductase LBR (EC 1.3.1.70) (3-beta-hydroxysterol Delta (14)-reductase) (C-14 sterol reductase) (Integral nuclear envelope inner membrane protein) (Lamin-B receptor) (Sterol C14-reductase)	LBR	tr|M3VH35|M3VH35_PIG Delta(14)-sterol reductase LBR OS=Sus scrofa OX=9823 GN=LBR PE=2 SV=1	3	3	3	3	5.6	71.67	626	18.58	5.6	426250
F1RWJ5	F1RWJ5	Importin subunit beta-1 (Karyopherin subunit beta 1)	KPNB1	tr|F1RWJ5|F1RWJ5_PIG Importin subunit beta-1 OS=Sus scrofa OX=9823 GN=KPNB1 PE=1 SV=3	4	4	4	4	6.3	97.224	876	9.7756	6.3	424200
F1RXC7	F1RXC7	Protein CASC3	CASC3	tr|F1RXC7|F1RXC7_PIG Protein CASC3 OS=Sus scrofa OX=9823 GN=CASC3 PE=3 SV=4	5	5	5	5	10.5	76.389	702	68.34	10.5	422870
I3LQI1;A0A287A8M3	I3LQI1	Nitric oxide associated 1	NOA1	tr|I3LQI1|I3LQI1_PIG Nitric oxide associated 1 OS=Sus scrofa OX=9823 GN=NOA1 PE=4 SV=3;tr|A0A287A8M3|A0A287A8M3_PIG Nitric oxide associated 1 OS=Sus scrofa OX=9823 GN=NOA1 PE=4 SV=1	6	6	6	6	13.3	67.492	609	8.9508	13.3	422860
A0A5G2RAK4	A0A5G2RAK4	Small ribosomal subunit protein bS6m (28S ribosomal protein S6, mitochondrial)	MRPS6	tr|A0A5G2RAK4|A0A5G2RAK4_PIG Small ribosomal subunit protein bS6m OS=Sus scrofa OX=9823 GN=MRPS6 PE=3 SV=1	2	2	2	2	19.5	13.949	123	4.189	19.5	422050
Q767K8	Q767K8	Small ribosomal subunit protein mS40 (28S ribosomal protein S18-2, mitochondrial) (MRP-S18-2) (28S ribosomal protein S18b, mitochondrial) (MRP-S18-b) (Mrps18-b) (S18mt-b)	MRPS18B	sp|Q767K8|RT18B_PIG Small ribosomal subunit protein mS40 OS=Sus scrofa OX=9823 GN=MRPS18B PE=1 SV=1	2	2	2	2	17.4	29.178	258	9.2489	17.4	421300
A0A4X1VW25;A0A287AN33;A0A287AD38;A0A4X1VXD8;A0A8W4FFY3	A0A4X1VW25	Tropomyosin 2 (Tropomyosin beta chain isoform X3)	TPM2	tr|A0A4X1VW25|A0A4X1VW25_PIG Tropomyosin beta chain OS=Sus scrofa OX=9823 GN=TPM2 PE=1 SV=1;tr|A0A287AN33|A0A287AN33_PIG Tropomyosin beta chain OS=Sus scrofa OX=9823 GN=TPM2 PE=1 SV=2;tr|A0A287AD38|A0A287AD38_PIG Tropomyosin beta chain OS=Sus scrofa OX=982	25	1	25	1	58.8	32.836	284	35.196	58.8	419640
A0A5G2R8A8;F1RJK5;A0A287B2G4;A0A5G2QKM0;A0A5G2QXY5	A0A5G2R8A8	GCN1 activator of EIF2AK4	GCN1	tr|A0A5G2R8A8|A0A5G2R8A8_PIG GCN1 activator of EIF2AK4 OS=Sus scrofa OX=9823 GN=GCN1 PE=1 SV=1;tr|F1RJK5|F1RJK5_PIG GCN1 activator of EIF2AK4 OS=Sus scrofa OX=9823 GN=GCN1 PE=1 SV=5;tr|A0A287B2G4|A0A287B2G4_PIG GCN1 activator of EIF2AK4 OS=Sus scrofa OX=98	7	7	7	7	3.5	280.94	2563	13.816	3.5	419330
F1RP44;A0A5G2RIC0	F1RP44	Importin 5	IPO5	tr|F1RP44|F1RP44_PIG Importin 5 OS=Sus scrofa OX=9823 GN=IPO5 PE=1 SV=3;tr|A0A5G2RIC0|A0A5G2RIC0_PIG Importin 5 OS=Sus scrofa OX=9823 GN=IPO5 PE=1 SV=1	5	5	5	5	5.2	111.33	988	17.551	5.2	419290
K7GMD1;A5GFU6;A0A5G2QYC4;A5GFU5;A5GFU7;A0A8W4FAM9;K7GQR9;A5GFT9;P29797	K7GMD1	Guanine nucleotide-binding protein G(s) subunit alpha (Adenylate cyclase-stimulating G alpha protein)	GNAS	tr|K7GMD1|K7GMD1_PIG Guanine nucleotide-binding protein G(s) subunit alpha OS=Sus scrofa OX=9823 GN=GNAS PE=1 SV=1;tr|A5GFU6|A5GFU6_PIG Guanine nucleotide-binding protein G(s) subunit alpha OS=Sus scrofa OX=9823 GN=GNAS PE=1 SV=1;tr|A0A5G2QYC4|A0A5G2QYC4_P	2	2	2	2	8	41.858	362	12.356	8	415510
A0A4X1TPT1;A0A8W4FBF3;A0A287BLX7;A0A4X1VT12;A0A5G2QVN8	A0A4X1TPT1	Large ribosomal subunit protein eL33 (60S ribosomal protein L35a)	RPL35A	tr|A0A4X1TPT1|A0A4X1TPT1_PIG Large ribosomal subunit protein eL33 OS=Sus scrofa OX=9823 GN=LOC100519675 PE=1 SV=1;tr|A0A8W4FBF3|A0A8W4FBF3_PIG Large ribosomal subunit protein eL33 OS=Sus scrofa OX=9823 PE=3 SV=1;tr|A0A287BLX7|A0A287BLX7_PIG Large ribosomal	2	2	2	2	20	12.538	110	35.821	20	414830
A0A5G2QXM1;A0A5G2R641;A0A287BKT3;A0A5G2Q7W5;A0A5G2RD60;K7GKS8;F1SVC4;A0A5G2QDI2;A0A5G2R7X5	A0A5G2QXM1	Small ribosomal subunit protein mS39	PTCD3	tr|A0A5G2QXM1|A0A5G2QXM1_PIG Small ribosomal subunit protein mS39 OS=Sus scrofa OX=9823 GN=PTCD3 PE=1 SV=1;tr|A0A5G2R641|A0A5G2R641_PIG Small ribosomal subunit protein mS39 OS=Sus scrofa OX=9823 GN=PTCD3 PE=1 SV=2;tr|A0A287BKT3|A0A287BKT3_PIG Small ribosom	3	3	3	3	6.5	71.954	634	53.867	6.5	411830
A0A287AXR7;I3L7S4;A0A8W4F6D0;A0A8W4F947;F1SNH3;I3L650;A0A8W4FDU3;A0A286ZUH0	A0A287AXR7	Caldesmon 1	CALD1	tr|A0A287AXR7|A0A287AXR7_PIG Caldesmon 1 OS=Sus scrofa OX=9823 GN=CALD1 PE=1 SV=2;tr|I3L7S4|I3L7S4_PIG Caldesmon 1 OS=Sus scrofa OX=9823 GN=CALD1 PE=1 SV=3;tr|A0A8W4F6D0|A0A8W4F6D0_PIG Caldesmon 1 OS=Sus scrofa OX=9823 GN=CALD1 PE=1 SV=1;tr|A0A8W4F947|A0A8	4	4	4	4	10.4	56.559	490	9.467	10.4	410240
F1S1Q7;K7GNC6;A0A5G2R976;A0A5G2QZI2;K7GP05	F1S1Q7	MICOS complex subunit	APOOL	tr|F1S1Q7|F1S1Q7_PIG MICOS complex subunit OS=Sus scrofa OX=9823 GN=APOOL PE=1 SV=3;tr|K7GNC6|K7GNC6_PIG MICOS complex subunit OS=Sus scrofa OX=9823 GN=APOOL PE=1 SV=3;tr|A0A5G2R976|A0A5G2R976_PIG MICOS complex subunit OS=Sus scrofa OX=9823 GN=APOOL PE=1 S	2	2	2	2	11.6	25.487	233	4.4809	11.6	410130
A0A8D0UBE2;A0A287A6S5	A0A8D0UBE2	CCHC-type zinc finger nucleic acid binding protein	CNBP	tr|A0A8D0UBE2|A0A8D0UBE2_PIG CCHC-type zinc finger nucleic acid binding protein OS=Sus scrofa OX=9823 GN=CNBP PE=1 SV=1	3	3	3	3	23.4	18.412	167	52.647	23.4	408920
F1RZE1	F1RZE1	RNA binding motif protein 45 (RNA-binding protein 45)	RBM45	tr|F1RZE1|F1RZE1_PIG RNA binding motif protein 45 OS=Sus scrofa OX=9823 GN=RBM45 PE=4 SV=3	5	5	5	5	15.8	53.499	474	39.19	15.8	408230
A0A8W4F864;F1RFT3;A0A5G2R420	A0A8W4F864	Proline, glutamate and leucine rich protein 1	PELP1	tr|A0A8W4F864|A0A8W4F864_PIG Proline, glutamate and leucine rich protein 1 OS=Sus scrofa OX=9823 GN=PELP1 PE=1 SV=1;tr|F1RFT3|F1RFT3_PIG Proline, glutamate and leucine rich protein 1 OS=Sus scrofa OX=9823 GN=PELP1 PE=1 SV=4;tr|A0A5G2R420|A0A5G2R420_PIG Pro	4	4	4	4	6.1	104.49	982	11.644	6.1	406910
A0A8D1SPB0;I3L897	A0A8D1SPB0	SNW domain-containing protein 1	SNW1	tr|A0A8D1SPB0|A0A8D1SPB0_PIG SNW domain-containing protein 1 OS=Sus scrofa OX=9823 GN=SNW1 PE=1 SV=1;tr|I3L897|I3L897_PIG SNW domain-containing protein 1 OS=Sus scrofa OX=9823 GN=SNW1 PE=1 SV=1	4	4	4	4	10.5	61.114	532	12.516	10.5	405870
F1SBC8	F1SBC8	Elastin microfibril interfacer 2	EMILIN2	tr|F1SBC8|F1SBC8_PIG Elastin microfibril interfacer 2 OS=Sus scrofa OX=9823 GN=EMILIN2 PE=1 SV=3	6	6	6	6	10.8	117.78	1078	20.867	10.8	403980
F1RU54;A0A5G2R0I7;A0A286ZMR4	F1RU54	Large ribosomal subunit protein uL11m (39S ribosomal protein L11, mitochondrial)	MRPL11	tr|F1RU54|F1RU54_PIG Large ribosomal subunit protein uL11m OS=Sus scrofa OX=9823 GN=MRPL11 PE=1 SV=2;tr|A0A5G2R0I7|A0A5G2R0I7_PIG Large ribosomal subunit protein uL11m OS=Sus scrofa OX=9823 GN=MRPL11 PE=1 SV=2;tr|A0A286ZMR4|A0A286ZMR4_PIG Large ribosomal s	2	2	2	2	15	17.084	160	10.976	15	402160
F1RX64;A0A5G2RE42;A0A287BLU9;A0A5G2Q7V7;A0A5G2QJ34	F1RX64	RNA binding protein, mRNA processing factor (RNA-binding protein with multiple splicing isoform A)	RBPMS	tr|F1RX64|F1RX64_PIG RNA binding protein, mRNA processing factor OS=Sus scrofa OX=9823 GN=RBPMS PE=1 SV=3;tr|A0A5G2RE42|A0A5G2RE42_PIG RNA binding protein, mRNA processing factor OS=Sus scrofa OX=9823 GN=RBPMS PE=1 SV=1;tr|A0A287BLU9|A0A287BLU9_PIG RNA bin	2	2	2	2	13.3	21.829	196	43.008	13.3	400280
F1SCG7	F1SCG7	ATP-dependent RNA helicase (EC 3.6.4.13)	DDX24	tr|F1SCG7|F1SCG7_PIG ATP-dependent RNA helicase OS=Sus scrofa OX=9823 GN=DDX24 PE=3 SV=2	5	5	5	5	8.9	91.369	819	52.901	8.9	398370
A0A287BK34;M3TYR4;A0A286ZTK8;A0A5G2QCP8	A0A287BK34	mitogen-activated protein kinase kinase (EC 2.7.12.2)	MAP2K3	tr|A0A287BK34|A0A287BK34_PIG mitogen-activated protein kinase kinase OS=Sus scrofa OX=9823 GN=MAP2K3 PE=3 SV=2;tr|M3TYR4|M3TYR4_PIG mitogen-activated protein kinase kinase OS=Sus scrofa OX=9823 GN=MAP2K3 PE=2 SV=1;tr|A0A286ZTK8|A0A286ZTK8_PIG mitogen-activ	3	3	3	3	12.1	36.218	321	7.1588	12.1	394490
A0A8D0T0D9;A0A4X1VGA2;A0A4X1VHA5;A0A5G2R2R4;A0A4X1VG91;F1SH51;A0A286ZWL6	A0A8D0T0D9	Structural maintenance of chromosomes protein	SMC4	tr|A0A8D0T0D9|A0A8D0T0D9_PIG Structural maintenance of chromosomes protein OS=Sus scrofa OX=9823 GN=SMC4 PE=1 SV=1;tr|A0A4X1VGA2|A0A4X1VGA2_PIG Structural maintenance of chromosomes protein OS=Sus scrofa OX=9823 GN=SMC4 PE=1 SV=1;tr|A0A4X1VHA5|A0A4X1VHA5_P	5	5	5	5	5.3	141.38	1234	24.588	5.3	394100
A0A8D1PH50;A0A4X1SLD2;A0A4X1SL64	A0A8D1PH50	SECIS binding protein 2 like	SECISBP2L	tr|A0A8D1PH50|A0A8D1PH50_PIG SECIS binding protein 2 like OS=Sus scrofa OX=9823 GN=SECISBP2L PE=4 SV=1;tr|A0A4X1SLD2|A0A4X1SLD2_PIG SECIS binding protein 2 like OS=Sus scrofa OX=9823 GN=SECISBP2L PE=4 SV=1;tr|A0A4X1SL64|A0A4X1SL64_PIG SECIS binding protein	6	6	6	6	6.9	121.29	1097	17.21	6.9	391990
A0A5S8KR21;Q4GWZ2	A0A5S8KR21	Small ribosomal subunit protein uS2 (37 kDa laminin receptor precursor) (37LRP) (37/67 kDa laminin receptor) (LRP/LR) (67 kDa laminin receptor) (67LR) (Laminin receptor 1) (LamR) (Laminin-binding protein precursor p40) (LBP/p40)	RPSA	tr|A0A5S8KR21|A0A5S8KR21_PIG Small ribosomal subunit protein uS2 OS=Sus scrofa OX=9823 GN=RPSA PE=1 SV=1;sp|Q4GWZ2|RSSA_PIG Small ribosomal subunit protein uS2 OS=Sus scrofa OX=9823 GN=RPSA PE=1 SV=3	2	2	2	2	11.1	32.142	288	6.0352	11.1	391570
F1RUG1;A0A8W4FDK4;K7GPE3;A0A8W4FBT2	F1RUG1	G protein nucleolar 3 like	GNL3L	tr|F1RUG1|F1RUG1_PIG G protein nucleolar 3 like OS=Sus scrofa OX=9823 GN=GNL3L PE=4 SV=2;tr|A0A8W4FDK4|A0A8W4FDK4_PIG G protein nucleolar 3 like OS=Sus scrofa OX=9823 GN=GNL3L PE=4 SV=1;tr|K7GPE3|K7GPE3_PIG G protein nucleolar 3 like OS=Sus scrofa OX=9823	3	3	3	3	6.9	60.876	539	11.666	6.9	389190
F1S7T1;A0A287AZP9;A0A5G2QR40;A0A287B621;A0A286ZS85;A0A286ZXS8	F1S7T1	Proline rich coiled-coil 2C	PRRC2C	tr|F1S7T1|F1S7T1_PIG Proline rich coiled-coil 2C OS=Sus scrofa OX=9823 GN=PRRC2C PE=1 SV=4;tr|A0A287AZP9|A0A287AZP9_PIG Proline rich coiled-coil 2C OS=Sus scrofa OX=9823 GN=PRRC2C PE=1 SV=1;tr|A0A5G2QR40|A0A5G2QR40_PIG Proline rich coiled-coil 2C OS=Sus sc	4	4	4	4	2.1	304.14	2771	5.549	2.1	386800
A0A4X1U0R7;A0A4X1TVI4;A0A287B039;A0A286ZIN8	A0A4X1U0R7	Chromobox 3	CBX3	tr|A0A4X1U0R7|A0A4X1U0R7_PIG Chromobox protein homolog 3 OS=Sus scrofa OX=9823 GN=LOC110261685 PE=1 SV=1;tr|A0A4X1TVI4|A0A4X1TVI4_PIG Chromobox protein homolog 3 OS=Sus scrofa OX=9823 GN=LOC110261685 PE=1 SV=1	3	3	3	3	22.5	19.678	173	5.277	22.5	386160
A0A287A1X8;A0A5G2QXT7	A0A287A1X8	Tripartite motif containing 35	TRIM35	tr|A0A287A1X8|A0A287A1X8_PIG Tripartite motif containing 35 OS=Sus scrofa OX=9823 GN=TRIM35 PE=3 SV=2;tr|A0A5G2QXT7|A0A5G2QXT7_PIG Tripartite motif containing 35 OS=Sus scrofa OX=9823 GN=TRIM35 PE=4 SV=1	1	1	1	1	2.6	30.281	265	1.989	2.6	383170
A0A287BSM7;A0A287A4B2;A0A5G2QIA3;A0A8W4F8W2;F1SKE6	A0A287BSM7	U2 snRNP associated SURP domain containing (U2 snRNP-associated SURP motif-containing protein isoform X1) (U2 snRNP-associated SURP motif-containing protein isoform X2)	U2SURP	tr|A0A287BSM7|A0A287BSM7_PIG U2 snRNP associated SURP domain containing OS=Sus scrofa OX=9823 GN=U2SURP PE=1 SV=1;tr|A0A287A4B2|A0A287A4B2_PIG U2 snRNP associated SURP domain containing OS=Sus scrofa OX=9823 GN=U2SURP PE=1 SV=2;tr|A0A5G2QIA3|A0A5G2QIA3_PIG	4	4	4	4	5.3	111.55	970	9.2244	5.3	383030
A0A286ZWZ7	A0A286ZWZ7	Gem nuclear organelle associated protein 5	GEMIN5	tr|A0A286ZWZ7|A0A286ZWZ7_PIG Gem nuclear organelle associated protein 5 OS=Sus scrofa OX=9823 GN=GEMIN5 PE=4 SV=2	8	8	8	8	7.9	168.55	1507	20.711	7.9	382550
F1RRD4;A0A8W4F9F0;A0A5G2R628	F1RRD4	Tetratricopeptide repeat and ankyrin repeat containing 1	TRANK1	tr|F1RRD4|F1RRD4_PIG Tetratricopeptide repeat and ankyrin repeat containing 1 OS=Sus scrofa OX=9823 GN=TRANK1 PE=4 SV=4;tr|A0A8W4F9F0|A0A8W4F9F0_PIG Tetratricopeptide repeat and ankyrin repeat containing 1 OS=Sus scrofa OX=9823 GN=TRANK1 PE=4 SV=1;tr|A0A5G	8	8	8	8	4.4	335.67	2938	10.851	4.4	382370
A0A287A143;F1RRN2	A0A287A143	Mitochondrial ribosomal protein L2	MRPL2	tr|A0A287A143|A0A287A143_PIG Mitochondrial ribosomal protein L2 OS=Sus scrofa OX=9823 GN=MRPL2 PE=1 SV=1;tr|F1RRN2|F1RRN2_PIG Mitochondrial ribosomal protein L2 OS=Sus scrofa OX=9823 GN=MRPL2 PE=1 SV=2	3	3	3	3	17	33.216	306	18.945	17	380930
F1SFF5;A0A287BKJ7	F1SFF5	FERM domain containing 6	FRMD6	tr|F1SFF5|F1SFF5_PIG FERM domain containing 6 OS=Sus scrofa OX=9823 GN=FRMD6 PE=4 SV=3;tr|A0A287BKJ7|A0A287BKJ7_PIG FERM domain containing 6 OS=Sus scrofa OX=9823 GN=FRMD6 PE=4 SV=2	4	4	4	4	8.3	69.149	600	8.3236	8.3	379250
F1S8P8	F1S8P8	NOP14 nucleolar protein	NOP14	tr|F1S8P8|F1S8P8_PIG NOP14 nucleolar protein OS=Sus scrofa OX=9823 GN=NOP14 PE=3 SV=3	3	3	3	3	4.7	96.251	852	8.0815	4.7	378990
A0A287BFY5	A0A287BFY5	Proline rich 11	PRR11	tr|A0A287BFY5|A0A287BFY5_PIG Proline rich 11 OS=Sus scrofa OX=9823 GN=PRR11 PE=4 SV=2	3	3	3	3	12.7	38.894	346	53.612	12.7	376870
A0A287AC15	A0A287AC15	Calcium homeostasis endoplasmic reticulum protein	CHERP	tr|A0A287AC15|A0A287AC15_PIG Calcium homeostasis endoplasmic reticulum protein OS=Sus scrofa OX=9823 GN=CHERP PE=1 SV=1	4	4	4	4	5.2	105.09	927	19.351	5.2	374020
A0A8W4FD82;A0A8W4FFH5	A0A8W4FD82	Laminin subunit alpha 5	LAMA5	tr|A0A8W4FD82|A0A8W4FD82_PIG Laminin subunit alpha 5 OS=Sus scrofa OX=9823 GN=LAMA5 PE=4 SV=1;tr|A0A8W4FFH5|A0A8W4FFH5_PIG Laminin subunit alpha 5 OS=Sus scrofa OX=9823 GN=LAMA5 PE=4 SV=1	7	7	7	7	2.6	390.44	3632	15.671	2.6	373990
A0A4X1VF91	A0A4X1VF91	Uncharacterized protein		tr|A0A4X1VF91|A0A4X1VF91_PIG Splicing factor 3b subunit 1 OS=Sus scrofa OX=9823 GN=SF3B1 PE=1 SV=1	2	2	2	2	27.4	16.226	146	8.0628	27.4	373710
A0A286ZZJ3;A0A288CG04;A0A287B525	A0A286ZZJ3	Zinc finger CCCH-type antiviral protein 1 isoform 1 (Zinc finger CCCH-type containing, antiviral 1)	ZC3HAV1	tr|A0A286ZZJ3|A0A286ZZJ3_PIG Zinc finger CCCH-type antiviral protein 1 isoform 1 OS=Sus scrofa OX=9823 GN=ZC3HAV1 PE=1 SV=1;tr|A0A288CG04|A0A288CG04_PIG Zinc finger CCCH-type containing, antiviral 1 OS=Sus scrofa OX=9823 GN=ZC3HAV1 PE=1 SV=2;tr|A0A287B525|	6	6	6	6	11.5	99.458	894	16.2	11.5	373540
F1RVY7;A0A5G2QDU1	F1RVY7	Galactokinase	GALK1	tr|F1RVY7|F1RVY7_PIG galactokinase OS=Sus scrofa OX=9823 GN=GALK1 PE=1 SV=3;tr|A0A5G2QDU1|A0A5G2QDU1_PIG galactokinase OS=Sus scrofa OX=9823 GN=GALK1 PE=1 SV=1	2	2	2	2	7.9	42.091	392	9.7164	7.9	373210
A0A4X1UMQ6	A0A4X1UMQ6	Large ribosomal subunit protein eL43 (60S ribosomal protein L37a)	RPL37A	tr|A0A4X1UMQ6|A0A4X1UMQ6_PIG Ribosomal protein L37a OS=Sus scrofa OX=9823 GN=RPL37A PE=3 SV=1	1	1	1	1	13	10.275	92	3.2098	13	369490
A0A4X1TQQ5	A0A4X1TQQ5	ATP synthase membrane subunit K, mitochondrial	ATP5MK	tr|A0A4X1TQQ5|A0A4X1TQQ5_PIG ATP synthase membrane subunit K, mitochondrial OS=Sus scrofa OX=9823 GN=ATP5MK PE=1 SV=1	1	1	1	1	25.9	6.4255	58	3.5297	25.9	367690
Q5D144;A0A5G2RGV8;A0A8W4FP90	Q5D144	Transcription factor A, mitochondrial (mtTFA)	TFAM	sp|Q5D144|TFAM_PIG Transcription factor A, mitochondrial OS=Sus scrofa OX=9823 GN=TFAM PE=2 SV=1;tr|A0A5G2RGV8|A0A5G2RGV8_PIG Transcription factor A, mitochondrial OS=Sus scrofa OX=9823 GN=TFAM PE=1 SV=1;tr|A0A8W4FP90|A0A8W4FP90_PIG Transcription factor A,	3	3	3	3	16.3	28.726	246	5.8998	16.3	367150
A0A287BLE1	A0A287BLE1	Sequestosome 1	SQSTM1	tr|A0A287BLE1|A0A287BLE1_PIG Sequestosome 1 OS=Sus scrofa OX=9823 GN=SQSTM1 PE=4 SV=3	4	4	4	4	16.1	47.788	440	28.542	16.1	366750
A0A8W4FAT6	A0A8W4FAT6	Poly(rC) binding protein 1	PCBP1	tr|A0A8W4FAT6|A0A8W4FAT6_PIG Poly(rC) binding protein 1 OS=Sus scrofa OX=9823 GN=PCBP1 PE=1 SV=1	5	3	5	3	23	33.931	322	8.9107	23	366580
A0A5G2R4C4;A0A8W4F8A2;K7GKJ8;A0A5G2QJC3;Q7SIB7;F1RPH0	A0A5G2R4C4	Phosphoglycerate kinase (EC 2.7.2.3)	PGK1	tr|A0A5G2R4C4|A0A5G2R4C4_PIG Phosphoglycerate kinase OS=Sus scrofa OX=9823 GN=PGK1 PE=1 SV=1;tr|A0A8W4F8A2|A0A8W4F8A2_PIG Phosphoglycerate kinase OS=Sus scrofa OX=9823 GN=PGK1 PE=1 SV=1;tr|K7GKJ8|K7GKJ8_PIG Phosphoglycerate kinase OS=Sus scrofa OX=9823 GN=	2	2	2	2	8.8	42.385	398	3.4207	8.8	365710
A0A5G2QWA7;A0A5G2QZI5;I3LJI6;A0A8W4FC92;A0A5G2QEX2	A0A5G2QWA7	Nucleolar GTP-binding protein 1	GTPBP4	tr|A0A5G2QWA7|A0A5G2QWA7_PIG Nucleolar GTP-binding protein 1 OS=Sus scrofa OX=9823 GN=GTPBP4 PE=1 SV=1;tr|A0A5G2QZI5|A0A5G2QZI5_PIG Nucleolar GTP-binding protein 1 OS=Sus scrofa OX=9823 GN=GTPBP4 PE=3 SV=1;tr|I3LJI6|I3LJI6_PIG Nucleolar GTP-binding protein	5	5	5	5	8.8	71.184	612	20.11	8.8	365110
I3LV46;A0A5G2R154;A0A5G2RIG2;I3LKT8;A0A5K1VU58;A0A287AM30;A0A5G2QYY5;A0A5G2QAL9;A0A5G2RBI2	I3LV46	RB binding protein 7, chromatin remodeling factor	RBBP7	tr|I3LV46|I3LV46_PIG Histone-binding protein RBBP7 OS=Sus scrofa OX=9823 GN=RBBP7 PE=1 SV=3;tr|A0A5G2R154|A0A5G2R154_PIG RB binding protein 4, chromatin remodeling factor OS=Sus scrofa OX=9823 GN=RBBP4 PE=1 SV=2;tr|A0A5G2RIG2|A0A5G2RIG2_PIG Histone-binding	1	1	1	1	3.2	45.65	405	20.264	3.2	364640
A0A8D1IP51	A0A8D1IP51	Uncharacterized protein		tr|A0A8D1IP51|A0A8D1IP51_PIG CMP/dCMP-type deaminase domain-containing protein OS=Sus scrofa OX=9823 PE=3 SV=1	2	2	2	2	9	31.283	268	4.1978	9	364490
A0A286ZP98;A0A5G2R2V2	A0A286ZP98	Large ribosomal subunit protein mL40	MRPL40	tr|A0A286ZP98|A0A286ZP98_PIG Large ribosomal subunit protein mL40 OS=Sus scrofa OX=9823 GN=MRPL40 PE=1 SV=2;tr|A0A5G2R2V2|A0A5G2R2V2_PIG Large ribosomal subunit protein mL40 OS=Sus scrofa OX=9823 GN=MRPL40 PE=1 SV=1	2	2	2	2	19.8	19.368	162	17.034	19.8	363720
A0A8D0NPF0	A0A8D0NPF0	ATP-citrate synthase (EC 2.3.3.8) (ATP-citrate (pro-S-)-lyase) (Citrate cleavage enzyme)	ACLY	tr|A0A8D0NPF0|A0A8D0NPF0_PIG ATP-citrate synthase OS=Sus scrofa OX=9823 GN=ACLY PE=1 SV=1	3	3	3	3	3.6	123.71	1130	3.4828	3.6	362600
A0A8W4FBP2;F1SA04	A0A8W4FBP2	A-kinase anchoring protein 8	AKAP8	tr|A0A8W4FBP2|A0A8W4FBP2_PIG A-kinase anchoring protein 8 OS=Sus scrofa OX=9823 GN=AKAP8 PE=3 SV=1;tr|F1SA04|F1SA04_PIG A-kinase anchoring protein 8 OS=Sus scrofa OX=9823 GN=AKAP8 PE=3 SV=4	2	2	2	2	5.1	69.397	629	6.7208	5.1	361390
I3L8T8;A0A287AE82;A0A5G2RH23;A0A5G2QEY2;A0A287AHU4	I3L8T8	Crooked neck pre-mRNA splicing factor 1	CRNKL1	tr|I3L8T8|I3L8T8_PIG Crooked neck pre-mRNA splicing factor 1 OS=Sus scrofa OX=9823 GN=CRNKL1 PE=1 SV=4;tr|A0A287AE82|A0A287AE82_PIG Crooked neck pre-mRNA splicing factor 1 OS=Sus scrofa OX=9823 GN=CRNKL1 PE=1 SV=2;tr|A0A5G2RH23|A0A5G2RH23_PIG Crooked neck	2	2	2	2	3.7	75.97	627	3.4935	3.7	360020
A0A287AV13;A0A5G2QS03	A0A287AV13	Myosin IXA	MYO9A	tr|A0A287AV13|A0A287AV13_PIG Myosin IXA OS=Sus scrofa OX=9823 GN=MYO9A PE=3 SV=3	8	8	8	8	4.3	293.16	2548	10.116	4.3	359260
K7GNA5;A0A5G2QNM6;A5GFY8;A0A5G2QH33;A0A5G2R8P8;A0A5G2QBP3	K7GNA5	D-3-phosphoglycerate dehydrogenase (EC 1.1.1.95)	PHGDH	tr|K7GNA5|K7GNA5_PIG D-3-phosphoglycerate dehydrogenase OS=Sus scrofa OX=9823 GN=PHGDH PE=3 SV=4;tr|A0A5G2QNM6|A0A5G2QNM6_PIG D-3-phosphoglycerate dehydrogenase OS=Sus scrofa OX=9823 GN=PHGDH PE=1 SV=1;sp|A5GFY8|SERA_PIG D-3-phosphoglycerate dehydrogenase	3	3	3	3	8.1	52.225	493	15.061	8.1	358200
F1ST49;A0A5G2QD06	F1ST49	Nuclear cap binding protein subunit 1	NCBP1	tr|F1ST49|F1ST49_PIG Nuclear cap binding protein subunit 1 OS=Sus scrofa OX=9823 GN=NCBP1 PE=1 SV=4;tr|A0A5G2QD06|A0A5G2QD06_PIG Nuclear cap binding protein subunit 1 OS=Sus scrofa OX=9823 GN=NCBP1 PE=1 SV=1	4	4	4	4	6	87.748	753	11.639	6	357110
F2Z4Y8	F2Z4Y8	Small ribosomal subunit protein uS17 (40S ribosomal protein S11)	RPS11	tr|F2Z4Y8|F2Z4Y8_PIG Small ribosomal subunit protein uS17 OS=Sus scrofa OX=9823 GN=RPS11 PE=1 SV=1	3	3	3	3	23.4	18.431	158	4.6823	23.4	356830
A0A287B6U9;A0A8W4FAX6;A0A8W4FL04;A0A7H1RGN5;A0A480U8W8	A0A287B6U9	YTH domain-containing family protein	YTHDF3	tr|A0A287B6U9|A0A287B6U9_PIG YTH domain-containing family protein OS=Sus scrofa OX=9823 GN=YTHDF3 PE=1 SV=2;tr|A0A8W4FAX6|A0A8W4FAX6_PIG YTH domain-containing family protein OS=Sus scrofa OX=9823 GN=YTHDF3 PE=1 SV=1;tr|A0A8W4FL04|A0A8W4FL04_PIG YTH domain-	5	4	5	4	12.4	59.216	542	18.257	12.4	354860
A0A480K104;A0A5G2QVT8;A0A287AGA4	A0A480K104	ATP-dependent 6-phosphofructokinase (ATP-PFK) (Phosphofructokinase) (EC 2.7.1.11) (Phosphohexokinase)	PFKL	tr|A0A480K104|A0A480K104_PIG ATP-dependent 6-phosphofructokinase OS=Sus scrofa OX=9823 GN=PFKL PE=1 SV=1;tr|A0A5G2QVT8|A0A5G2QVT8_PIG 6-phosphofructokinase type B OS=Sus scrofa OX=9823 GN=PFKL PE=1 SV=1;tr|A0A287AGA4|A0A287AGA4_PIG 6-phosphofructokinase OS	4	3	4	3	8.2	85.226	780	13.616	8.2	354170
I3LT80;A0A287BMS4	I3LT80	SECIS binding protein 2 (Selenocysteine insertion sequence-binding protein 2 isoform X5)	SECISBP2	tr|I3LT80|I3LT80_PIG SECIS binding protein 2 OS=Sus scrofa OX=9823 GN=SECISBP2 PE=4 SV=2;tr|A0A287BMS4|A0A287BMS4_PIG SECIS binding protein 2 OS=Sus scrofa OX=9823 GN=SECISBP2 PE=4 SV=1	5	5	5	5	9.3	90.735	818	11.464	9.3	351840
A1XQU5	A1XQU5	Large ribosomal subunit protein eL27 (60S ribosomal protein L27)	RPL27	sp|A1XQU5|RL27_PIG Large ribosomal subunit protein eL27 OS=Sus scrofa OX=9823 GN=RPL27 PE=1 SV=1	1	1	1	1	8.1	15.798	136	2.6659	8.1	351510
A0A5G2REY5;A0A4X1VTH0;I3LR14;I3LS77;I3LQV1	A0A5G2REY5	Formin like 2	FMNL2	tr|A0A5G2REY5|A0A5G2REY5_PIG Formin like 2 OS=Sus scrofa OX=9823 GN=FMNL2 PE=3 SV=1;tr|A0A4X1VTH0|A0A4X1VTH0_PIG Formin like 2 OS=Sus scrofa OX=9823 GN=FMNL2 PE=3 SV=1	5	5	5	5	5.9	124	1092	15.104	5.9	350860
A0A288CFV7;F1RK98;I3LDR2;A0A8X9AEM1;A0A5G2R278	A0A288CFV7	Tubulin alpha chain	LOC100510930	tr|A0A288CFV7|A0A288CFV7_PIG Tubulin alpha chain OS=Sus scrofa OX=9823 GN=LOC100510930 PE=3 SV=2;tr|F1RK98|F1RK98_PIG Tubulin alpha chain OS=Sus scrofa OX=9823 GN=TUBA3C PE=3 SV=5;tr|I3LDR2|I3LDR2_PIG Tubulin alpha chain OS=Sus scrofa OX=9823 GN=LOC1005109	8	1	8	1	29.7	50.567	455	2.7551	29.7	347940
A0A5G2RH57;A0A5G2QX55;A0A5G2RGE6;A0A8W4F6Z5;K7GT64	A0A5G2RH57	SWI/SNF related, matrix associated, actin dependent regulator of chromatin, subfamily a, member 4	SMARCA4	tr|A0A5G2RH57|A0A5G2RH57_PIG SWI/SNF related, matrix associated, actin dependent regulator of chromatin, subfamily a, member 4 OS=Sus scrofa OX=9823 GN=SMARCA4 PE=1 SV=1;tr|A0A5G2QX55|A0A5G2QX55_PIG SWI/SNF related, matrix associated, actin dependent regul	5	5	5	5	4.1	177.47	1575	6.9562	4.1	345120
A0A4X1SV98;A0A4X1SUU5;A0A4X1SUV4	A0A4X1SV98	Pinin	PNN	tr|A0A4X1SV98|A0A4X1SV98_PIG Pinin OS=Sus scrofa OX=9823 GN=PNN PE=1 SV=1;tr|A0A4X1SUU5|A0A4X1SUU5_PIG Pinin OS=Sus scrofa OX=9823 GN=PNN PE=1 SV=1;tr|A0A4X1SUV4|A0A4X1SUV4_PIG Pinin OS=Sus scrofa OX=9823 GN=PNN PE=1 SV=1	2	2	2	2	3.1	81.737	718	28.31	3.1	344390
A0A8D0PS33;A0A480QIM3	A0A8D0PS33	Mitochondrial ribosomal protein S30	MRPS30	tr|A0A8D0PS33|A0A8D0PS33_PIG Mitochondrial ribosomal protein S30 OS=Sus scrofa OX=9823 GN=MRPS30 PE=1 SV=1;tr|A0A480QIM3|A0A480QIM3_PIG 39S ribosomal protein S30, mitochondrial OS=Sus scrofa OX=9823 GN=MRPS30 PE=1 SV=1	3	3	3	3	10.4	48.967	432	13.216	10.4	344170
A0A287AKS1;A0A287BMP0	A0A287AKS1	Small ribosomal subunit protein uS15m (28S ribosomal protein S15, mitochondrial)	MRPS15	tr|A0A287AKS1|A0A287AKS1_PIG Small ribosomal subunit protein uS15m OS=Sus scrofa OX=9823 GN=MRPS15 PE=1 SV=1;tr|A0A287BMP0|A0A287BMP0_PIG Small ribosomal subunit protein uS15m OS=Sus scrofa OX=9823 GN=MRPS15 PE=1 SV=2	1	1	1	1	5.4	29.539	259	2.3743	5.4	343190
A0A5G2QQP2;I3L614;A0A5G2QQF8;F1S086;A0A8D1JR85;I3L8T2;A0A5G2QY62;A0A5G2QBW2	A0A5G2QQP2	Solute carrier family 25 member 12	SLC25A12	tr|A0A5G2QQP2|A0A5G2QQP2_PIG Solute carrier family 25 member 12 OS=Sus scrofa OX=9823 GN=SLC25A12 PE=1 SV=2;tr|I3L614|I3L614_PIG Solute carrier family 25 member 12 OS=Sus scrofa OX=9823 GN=SLC25A12 PE=1 SV=3;tr|A0A5G2QQF8|A0A5G2QQF8_PIG Solute carrier fami	5	4	5	4	10.4	69.193	624	13.706	10.4	342870
P02554	P02554	Tubulin beta chain (Beta-tubulin)		sp|P02554|TBB_PIG Tubulin beta chain OS=Sus scrofa OX=9823 PE=1 SV=1	9	0	9	0	31.5	49.86	445	13.184	31.5	342540
B5APU6;A0A286ZP33	B5APU6	Actin-related protein 2/3 complex subunit	ARPC1B	tr|B5APU6|B5APU6_PIG Actin-related protein 2/3 complex subunit OS=Sus scrofa OX=9823 GN=ARPC1B PE=1 SV=1;tr|A0A286ZP33|A0A286ZP33_PIG Actin related protein 2/3 complex subunit 1B OS=Sus scrofa OX=9823 GN=ARPC1B PE=1 SV=1	2	2	2	2	9.4	40.974	372	30.61	9.4	342530
A0A287BKE6;A0A4X1TP46;A0A5G2QUB4	A0A287BKE6	UAP56-interacting factor (Forty-two-three domain-containing protein 1)	FYTTD1	tr|A0A287BKE6|A0A287BKE6_PIG UAP56-interacting factor OS=Sus scrofa OX=9823 GN=FYTTD1 PE=1 SV=2;tr|A0A4X1TP46|A0A4X1TP46_PIG UAP56-interacting factor OS=Sus scrofa OX=9823 GN=FYTTD1 PE=1 SV=1;tr|A0A5G2QUB4|A0A5G2QUB4_PIG UAP56-interacting factor OS=Sus scr	2	2	2	2	13.3	21.901	196	3.5063	13.3	341310
A0A287ANI8;F1RKB2;A0A287BH58	A0A287ANI8	RNA helicase (EC 3.6.4.13)	DDX54	tr|A0A287ANI8|A0A287ANI8_PIG RNA helicase OS=Sus scrofa OX=9823 GN=DDX54 PE=3 SV=2;tr|F1RKB2|F1RKB2_PIG RNA helicase OS=Sus scrofa OX=9823 GN=DDX54 PE=3 SV=5;tr|A0A287BH58|A0A287BH58_PIG RNA helicase OS=Sus scrofa OX=9823 GN=DDX54 PE=3 SV=2	2	2	2	2	3.9	90.278	811	13.576	3.9	340000
A0A8W4FAK9;A0A5G2R557;A0A287BDR2;A0A5G2QSI7;F1S733	A0A8W4FAK9	Utrophin	UTRN	tr|A0A8W4FAK9|A0A8W4FAK9_PIG Utrophin OS=Sus scrofa OX=9823 GN=UTRN PE=1 SV=1;tr|A0A5G2R557|A0A5G2R557_PIG Utrophin OS=Sus scrofa OX=9823 GN=UTRN PE=1 SV=2;tr|A0A287BDR2|A0A287BDR2_PIG Utrophin OS=Sus scrofa OX=9823 GN=UTRN PE=1 SV=1;tr|A0A5G2QSI7|A0A5G2QS	8	8	8	8	3	382.1	3330	12.347	3	337890
A0A287BNH6	A0A287BNH6	Villin like	VILL	tr|A0A287BNH6|A0A287BNH6_PIG Villin like OS=Sus scrofa OX=9823 GN=VILL PE=3 SV=2	7	7	7	7	11.4	95.131	854	19.784	11.4	337680
A0A5G2QC29;A0A287BKT5;Q06A95;A0A8W4FB57;A0A288CFU5;A0A8W4FPW0;A0A286ZSV8	A0A5G2QC29	Polypyrimidine tract binding protein 3	PTBP3	tr|A0A5G2QC29|A0A5G2QC29_PIG Polypyrimidine tract binding protein 3 OS=Sus scrofa OX=9823 GN=PTBP3 PE=1 SV=2;tr|A0A287BKT5|A0A287BKT5_PIG Polypyrimidine tract binding protein 3 OS=Sus scrofa OX=9823 GN=PTBP3 PE=1 SV=3;tr|Q06A95|Q06A95_PIG Polypyrimidine tr	2	2	2	2	5.6	54.443	500	27.372	5.6	334620
A0A287AHN0;A0A286ZSM8;F1SBF8;A0A287AUU2	A0A287AHN0	Phosphoinositide-3-kinase adaptor protein 1	PIK3AP1	tr|A0A287AHN0|A0A287AHN0_PIG Phosphoinositide-3-kinase adaptor protein 1 OS=Sus scrofa OX=9823 GN=PIK3AP1 PE=4 SV=1;tr|A0A286ZSM8|A0A286ZSM8_PIG Phosphoinositide-3-kinase adaptor protein 1 OS=Sus scrofa OX=9823 GN=PIK3AP1 PE=4 SV=2;tr|F1SBF8|F1SBF8_PIG Pho	4	4	4	4	7.3	91.555	812	10.168	7.3	333660
A0A5G2QBE4	A0A5G2QBE4	Cysteine-rich protein 2	CRIP2	tr|A0A5G2QBE4|A0A5G2QBE4_PIG Cysteine-rich protein 2 OS=Sus scrofa OX=9823 GN=CRIP2 PE=1 SV=2	1	1	1	1	8.2	21.181	196	5.7365	8.2	333530
F1RQB2	F1RQB2	FAT atypical cadherin 2	FAT2	tr|F1RQB2|F1RQB2_PIG FAT atypical cadherin 2 OS=Sus scrofa OX=9823 GN=FAT2 PE=4 SV=5	1	1	1	1	0.5	471.94	4285	1.1395	0.5	331680
A0A286ZJQ4;A0A287BL20	A0A286ZJQ4	Microtubule associated protein 1B	MAP1B	tr|A0A286ZJQ4|A0A286ZJQ4_PIG Microtubule associated protein 1B OS=Sus scrofa OX=9823 GN=MAP1B PE=1 SV=2;tr|A0A287BL20|A0A287BL20_PIG Microtubule associated protein 1B OS=Sus scrofa OX=9823 GN=MAP1B PE=1 SV=1	5	5	5	5	3.4	270.04	2469	20.277	3.4	329890
A0A287ADE6;A0A287A014;F1SB47	A0A287ADE6	Small ribosomal subunit protein uS8 (40S ribosomal protein S15a)	RPS15A	tr|A0A287ADE6|A0A287ADE6_PIG Small ribosomal subunit protein uS8 OS=Sus scrofa OX=9823 GN=RPS15A PE=1 SV=2;tr|A0A287A014|A0A287A014_PIG 40S ribosomal protein S15a OS=Sus scrofa OX=9823 GN=RPS15A PE=1 SV=1;tr|F1SB47|F1SB47_PIG Small ribosomal subunit protei	2	2	2	2	20.7	16.526	145	13.421	20.7	327110
G9BFT9;A0A287BKW1;Q764M5;A0A4X1T9F7;A0A5K1U1J3;A0A286ZN85;A0A287A5C9;A0A287AM56;A0A8D0SNQ5	G9BFT9	Signal transducer and activator of transcription	STAT1	tr|G9BFT9|G9BFT9_PIG Signal transducer and activator of transcription OS=Sus scrofa OX=9823 GN=STAT1 PE=1 SV=1;tr|A0A287BKW1|A0A287BKW1_PIG Signal transducer and activator of transcription OS=Sus scrofa OX=9823 GN=STAT1 PE=1 SV=1;sp|Q764M5|STAT1_PIG Signal	3	3	3	3	5.1	87.219	749	7.305	5.1	327040
A0A287BGR7	A0A287BGR7	ATP-dependent RNA helicase (EC 3.6.4.13)	DDX51	tr|A0A287BGR7|A0A287BGR7_PIG ATP-dependent RNA helicase OS=Sus scrofa OX=9823 GN=DDX51 PE=3 SV=1	3	3	3	3	6.9	71.302	648	22.958	6.9	325320
F1ST66	F1ST66	DDB1- and CUL4-associated factor 10 (WD repeat-containing protein 32)	DCAF10	tr|F1ST66|F1ST66_PIG DDB1- and CUL4-associated factor 10 OS=Sus scrofa OX=9823 GN=DCAF10 PE=3 SV=3	4	4	4	4	9.8	61.129	562	21.113	9.8	319350
A0A5G2QHU0;F1RJX8;A0A8W4F6G8	A0A5G2QHU0	Coatomer subunit alpha	COPA	tr|A0A5G2QHU0|A0A5G2QHU0_PIG Coatomer subunit alpha OS=Sus scrofa OX=9823 GN=COPA PE=1 SV=1;tr|F1RJX8|F1RJX8_PIG Coatomer subunit alpha OS=Sus scrofa OX=9823 GN=COPA PE=1 SV=1;tr|A0A8W4F6G8|A0A8W4F6G8_PIG Coatomer subunit alpha OS=Sus scrofa OX=9823 GN=COP	4	4	4	4	4.1	140.08	1241	10.906	4.1	316420
D9U8D1;A0A4X1SJK3;A0A5G2R8I6	D9U8D1	Dynein light chain	DYNLL1 LC8	tr|D9U8D1|D9U8D1_PIG Dynein light chain OS=Sus scrofa OX=9823 GN=DYNLL1 PE=1 SV=1;tr|A0A4X1SJK3|A0A4X1SJK3_PIG Dynein light chain OS=Sus scrofa OX=9823 GN=DYNLL2 PE=1 SV=1;tr|A0A5G2R8I6|A0A5G2R8I6_PIG Dynein light chain OS=Sus scrofa OX=9823 GN=DYNLL2 PE=1	1	1	1	1	12.4	10.366	89	25.804	12.4	314890
Q29116;A0A286ZR70;A0A287AVF2;I3LJU9;I3LDR6;A0A287AIY5;F1SMI5;A0A287BR78;A0A287BQB6;A0A287AKU7;I3LUI4	Q29116	Tenascin (TN) (Cytotactin) (GMEM) (GP 150-225) (Glioma-associated-extracellular matrix antigen) (Hexabrachion) (JI) (Myotendinous antigen) (Neuronectin) (P230) (Tenascin-C) (TN-C)	TNC HXB	sp|Q29116|TENA_PIG Tenascin OS=Sus scrofa OX=9823 GN=TNC PE=1 SV=1;tr|A0A286ZR70|A0A286ZR70_PIG Tenascin C OS=Sus scrofa OX=9823 GN=TNC PE=1 SV=2;tr|A0A287AVF2|A0A287AVF2_PIG Tenascin C OS=Sus scrofa OX=9823 GN=TNC PE=1 SV=2;tr|I3LJU9|I3LJU9_PIG Tenascin C	7	7	7	7	5.6	191.4	1746	53.976	5.6	312070
A0A8W4FCM1	A0A8W4FCM1	Plexin B2	PLXNB2	tr|A0A8W4FCM1|A0A8W4FCM1_PIG Plexin B2 OS=Sus scrofa OX=9823 GN=PLXNB2 PE=3 SV=1	3	3	3	3	2.1	207.03	1865	4.9343	2.1	309220
I3LQZ4;A0A8W4FMI1;A0A8W4F790;I3LRX2;A0A287BT13;A0A8W4FF49;A0A286ZRK5;A0A286ZWW3;A0A8W4FN09;A0A8W4F818	I3LQZ4	non-specific serine/threonine protein kinase (EC 2.7.11.1)	MARK3	tr|I3LQZ4|I3LQZ4_PIG non-specific serine/threonine protein kinase OS=Sus scrofa OX=9823 GN=MARK3 PE=3 SV=3;tr|A0A8W4FMI1|A0A8W4FMI1_PIG non-specific serine/threonine protein kinase OS=Sus scrofa OX=9823 GN=MARK3 PE=3 SV=1;tr|A0A8W4F790|A0A8W4F790_PIG non-s	5	4	5	4	11.3	73.689	656	14.777	11.3	308950
A0A286ZRE1;A0A5G2R733;A0A8W4FES9;F2Z5B6	A0A286ZRE1	Tropomyosin 1	TPM1	tr|A0A286ZRE1|A0A286ZRE1_PIG Tropomyosin 1 OS=Sus scrofa OX=9823 GN=TPM1 PE=1 SV=3;tr|A0A5G2R733|A0A5G2R733_PIG Tropomyosin 1 OS=Sus scrofa OX=9823 GN=TPM1 PE=1 SV=2;tr|A0A8W4FES9|A0A8W4FES9_PIG Tropomyosin 1 OS=Sus scrofa OX=9823 GN=TPM1 PE=1 SV=1;tr|F2Z5	21	0	21	0	55.6	32.862	284	6.4999	55.6	308590
I3L9E0;A0A287A4T7	I3L9E0	Lysine rich nucleolar protein 1	KNOP1	tr|I3L9E0|I3L9E0_PIG Lysine rich nucleolar protein 1 OS=Sus scrofa OX=9823 GN=KNOP1 PE=4 SV=4;tr|A0A287A4T7|A0A287A4T7_PIG Lysine rich nucleolar protein 1 OS=Sus scrofa OX=9823 GN=KNOP1 PE=4 SV=2	4	4	4	4	11.2	47.476	427	13.405	11.2	306540
D3K5N7;A0A4X1VNV6;A0A287AFC3	D3K5N7	ELAV-like protein	ELAVL1	tr|D3K5N7|D3K5N7_PIG ELAV-like protein OS=Sus scrofa OX=9823 GN=ELAVL1 PE=1 SV=1;tr|A0A4X1VNV6|A0A4X1VNV6_PIG ELAV like RNA binding protein 1 OS=Sus scrofa OX=9823 GN=ELAVL1 PE=1 SV=1;tr|A0A287AFC3|A0A287AFC3_PIG ELAV-like protein OS=Sus scrofa OX=9823 GN=	3	3	3	3	13.2	36.134	326	7.4316	13.2	304120
F1SRQ7;A0A287A6V6;A0A287ALS6	F1SRQ7	Single-stranded DNA-binding protein, mitochondrial	SSBP1	tr|F1SRQ7|F1SRQ7_PIG Single-stranded DNA-binding protein, mitochondrial OS=Sus scrofa OX=9823 GN=SSBP1 PE=1 SV=2;tr|A0A287A6V6|A0A287A6V6_PIG Single-stranded DNA-binding protein OS=Sus scrofa OX=9823 GN=SSBP1 PE=1 SV=1;tr|A0A287ALS6|A0A287ALS6_PIG Single-s	2	2	2	2	19.7	16.497	142	35.892	19.7	302780
A0A5G2R287;A0A8D1SY88;F1RN05	A0A5G2R287	Serine palmitoyltransferase 1 (EC 2.3.1.50) (Long chain base biosynthesis protein 1) (Serine-palmitoyl-CoA transferase 1)	SPTLC1	tr|A0A5G2R287|A0A5G2R287_PIG Serine palmitoyltransferase 1 OS=Sus scrofa OX=9823 GN=SPTLC1 PE=1 SV=1;tr|A0A8D1SY88|A0A8D1SY88_PIG Serine palmitoyltransferase 1 OS=Sus scrofa OX=9823 GN=SPTLC1 PE=1 SV=1;tr|F1RN05|F1RN05_PIG Serine palmitoyltransferase 1 OS=	3	3	3	3	8.4	49.218	441	3.3398	8.4	301060
Q8HZV3;A0A5S6GXI4	Q8HZV3	Transferrin receptor protein 1 (TR) (TfR) (TfR1) (Trfr) (CD antigen CD71)	TFRC	sp|Q8HZV3|TFR1_PIG Transferrin receptor protein 1 OS=Sus scrofa OX=9823 GN=TFRC PE=2 SV=1;tr|A0A5S6GXI4|A0A5S6GXI4_PIG Transferrin receptor protein 1 OS=Sus scrofa OX=9823 GN=TFRC PE=3 SV=1	3	3	3	3	5.1	86.121	768	27.432	5.1	297680
A0A8W4FEZ2;F1RN28;A0A5G2QYA0;A0A286ZKW2	A0A8W4FEZ2	Paraspeckle component 1	PSPC1	tr|A0A8W4FEZ2|A0A8W4FEZ2_PIG Paraspeckle component 1 OS=Sus scrofa OX=9823 GN=PSPC1 PE=1 SV=1;tr|F1RN28|F1RN28_PIG Paraspeckle component 1 OS=Sus scrofa OX=9823 GN=PSPC1 PE=1 SV=4;tr|A0A5G2QYA0|A0A5G2QYA0_PIG Paraspeckle component 1 OS=Sus scrofa OX=9823 G	1	1	1	1	3.6	45.236	391	1.8666	3.6	297290
A0A287A5D1;A0A287A511;A0A286ZNR6;A0A287BRC8;A0A287ACH9	A0A287A5D1	Pre-mRNA 3'-end-processing factor FIP1 (FIP1-like 1 protein)	FIP1L1	tr|A0A287A5D1|A0A287A5D1_PIG Pre-mRNA 3-end-processing factor FIP1 OS=Sus scrofa OX=9823 GN=FIP1L1 PE=1 SV=2;tr|A0A287A511|A0A287A511_PIG Pre-mRNA 3-end-processing factor FIP1 OS=Sus scrofa OX=9823 GN=FIP1L1 PE=1 SV=2;tr|A0A286ZNR6|A0A286ZNR6_PIG Pre-mRN	3	3	3	3	9.5	62.655	559	11.425	9.5	297150
A0A8D0NK12;A0A287A523	A0A8D0NK12	Nuclear transcription factor, X-box binding like 1	NFXL1	tr|A0A8D0NK12|A0A8D0NK12_PIG Nuclear transcription factor, X-box binding like 1 OS=Sus scrofa OX=9823 GN=NFXL1 PE=3 SV=1;tr|A0A287A523|A0A287A523_PIG Nuclear transcription factor, X-box binding like 1 OS=Sus scrofa OX=9823 GN=NFXL1 PE=3 SV=1	5	5	5	5	7.4	98.33	874	19.856	7.4	295240
A0A287AJR4;A0A4X1W4V1;F2Z5V3	A0A287AJR4	NHP2-like protein 1		tr|A0A287AJR4|A0A287AJR4_PIG NHP2-like protein 1 OS=Sus scrofa OX=9823 PE=3 SV=1;tr|A0A4X1W4V1|A0A4X1W4V1_PIG NHP2-like protein 1 OS=Sus scrofa OX=9823 GN=SNU13 PE=3 SV=1;tr|F2Z5V3|F2Z5V3_PIG NHP2-like protein 1 OS=Sus scrofa OX=9823 GN=SNU13 PE=3 SV=2	1	1	1	1	8.6	14.14	128	2.7264	8.6	294300
F1SA03;A0A5G2R7Y1;A0A5G2QU62;A0A480T358	F1SA03	A-kinase anchoring protein 8 like	AKAP8L	tr|F1SA03|F1SA03_PIG A-kinase anchoring protein 8 like OS=Sus scrofa OX=9823 GN=AKAP8L PE=1 SV=4;tr|A0A5G2R7Y1|A0A5G2R7Y1_PIG A-kinase anchoring protein 8 like OS=Sus scrofa OX=9823 GN=AKAP8L PE=1 SV=1;tr|A0A5G2QU62|A0A5G2QU62_PIG A-kinase anchoring protei	3	3	3	3	8.8	64.499	581	10.854	8.8	293990
A0A286ZS26;F1RY61;A0A287BLV9	A0A286ZS26	Mitochondrial transcription termination factor 3	MTERF3	tr|A0A286ZS26|A0A286ZS26_PIG Mitochondrial transcription termination factor 3 OS=Sus scrofa OX=9823 GN=MTERF3 PE=3 SV=1;tr|F1RY61|F1RY61_PIG Mitochondrial transcription termination factor 3 OS=Sus scrofa OX=9823 GN=MTERF3 PE=3 SV=3;tr|A0A287BLV9|A0A287BLV9	2	2	2	2	7.2	41.042	360	10.963	7.2	293230
A0A8W4FLM9;A0A287B858;A0A8W4FNG1	A0A8W4FLM9	Kinesin family member 14	KIF14	tr|A0A8W4FLM9|A0A8W4FLM9_PIG Kinesin family member 14 OS=Sus scrofa OX=9823 GN=KIF14 PE=3 SV=1;tr|A0A287B858|A0A287B858_PIG Kinesin family member 14 OS=Sus scrofa OX=9823 GN=KIF14 PE=3 SV=2;tr|A0A8W4FNG1|A0A8W4FNG1_PIG Kinesin family member 14 OS=Sus scrof	5	5	5	5	4	167.9	1510	34.465	4	292390
F1SJ93	F1SJ93	Reticulocalbin 2	RCN2	tr|F1SJ93|F1SJ93_PIG Reticulocalbin 2 OS=Sus scrofa OX=9823 GN=RCN2 PE=1 SV=4	2	2	2	2	10.8	36.669	316	5.7346	10.8	292010
A0A480ZVP3;A0A287A9L8	A0A480ZVP3	2',3'-cyclic-nucleotide 3'-phosphodiesterase (CNP) (CNPase) (EC 3.1.4.37)	CNP	tr|A0A480ZVP3|A0A480ZVP3_PIG 2,3-cyclic-nucleotide 3-phosphodiesterase OS=Sus scrofa OX=9823 GN=CNP PE=1 SV=1;tr|A0A287A9L8|A0A287A9L8_PIG 2,3-cyclic-nucleotide 3-phosphodiesterase OS=Sus scrofa OX=9823 GN=CNP PE=3 SV=3	3	3	3	3	6.2	47.199	420	9.9048	6.2	289760
A0A286ZVE6;A0A287BPH6	A0A286ZVE6	LIM domain 7	LMO7	tr|A0A286ZVE6|A0A286ZVE6_PIG LIM domain 7 OS=Sus scrofa OX=9823 GN=LMO7 PE=1 SV=3;tr|A0A287BPH6|A0A287BPH6_PIG LIM domain 7 OS=Sus scrofa OX=9823 GN=LMO7 PE=1 SV=3	11	1	11	1	10.9	156.46	1378	3.8542	10.9	289610
A0A481A732	A0A481A732	IQ motif containing GTPase activating protein 3 (Ras GTPase-activating-like protein IQGAP3)	IQGAP3	tr|A0A481A732|A0A481A732_PIG IQ motif containing GTPase activating protein 3 OS=Sus scrofa OX=9823 GN=IQGAP3 PE=4 SV=1	6	6	6	6	5.2	185.38	1635	10.161	5.2	288220
A0A5G2R3M6;A0A5G2RBW4;Q29554	A0A5G2R3M6	enoyl-CoA hydratase (EC 4.2.1.17)	HADHA	tr|A0A5G2R3M6|A0A5G2R3M6_PIG enoyl-CoA hydratase OS=Sus scrofa OX=9823 GN=HADHA PE=1 SV=1;tr|A0A5G2RBW4|A0A5G2RBW4_PIG enoyl-CoA hydratase OS=Sus scrofa OX=9823 GN=HADHA PE=1 SV=1;sp|Q29554|ECHA_PIG Trifunctional enzyme subunit alpha, mitochondrial OS=Sus	3	3	3	3	5.8	78.614	722	11.511	5.8	286080
A0A5G2R2C9;F1RTH3;A0A5G2QQE8;A0A4X1WAT5;A0A8W4FDS0;A0A5G2R2M9	A0A5G2R2C9	Apoptosis inducing factor mitochondria associated 1	AIFM1	tr|A0A5G2R2C9|A0A5G2R2C9_PIG Apoptosis inducing factor mitochondria associated 1 OS=Sus scrofa OX=9823 GN=AIFM1 PE=1 SV=1;tr|F1RTH3|F1RTH3_PIG Apoptosis inducing factor mitochondria associated 1 OS=Sus scrofa OX=9823 GN=AIFM1 PE=1 SV=1;tr|A0A5G2QQE8|A0A5G2	4	4	4	4	9	66.118	609	6.1575	9	283930
A0A5G2QJR9;A0A5G2RMU3;A0A5G2R9I3;A0A5G2QIY2;A0A5G2Q9I8;A0A5G2QTM0;A0A8W4FPZ9;A0A5G2RH22	A0A5G2QJR9	L1 transposable element RRM domain-containing protein		tr|A0A5G2QJR9|A0A5G2QJR9_PIG L1 transposable element RRM domain-containing protein OS=Sus scrofa OX=9823 PE=4 SV=1;tr|A0A5G2RMU3|A0A5G2RMU3_PIG L1 transposable element dsRBD-like domain-containing protein OS=Sus scrofa OX=9823 PE=4 SV=1;tr|A0A5G2R9I3|A0A5G	2	1	2	1	9.2	34.23	294	5.9654	9.2	283920
A0A286ZRZ8	A0A286ZRZ8	Cingulin like 1 (Cingulin-like protein 1 isoform X2)	CGNL1	tr|A0A286ZRZ8|A0A286ZRZ8_PIG Cingulin like 1 OS=Sus scrofa OX=9823 GN=CGNL1 PE=4 SV=3	7	7	7	7	7.3	148.1	1294	11.791	7.3	282950
I3LCE6	I3LCE6	Bromodomain adjacent to zinc finger domain 1B (Tyrosine-protein kinase BAZ1B isoform X1)	BAZ1B	tr|I3LCE6|I3LCE6_PIG Bromodomain adjacent to zinc finger domain 1B OS=Sus scrofa OX=9823 GN=BAZ1B PE=1 SV=1	5	5	5	5	4.5	170.66	1483	21.861	4.5	282890
A0A287A6T1;A0A4X1VB61;A0A4X1VF13;G8ENL5;A0A5G2RG83;A0A4X1VHR7;A0A5G2QY94;A0A4X1VB56	A0A287A6T1	EWS RNA binding protein 1	EWSR1	tr|A0A287A6T1|A0A287A6T1_PIG EWS RNA binding protein 1 OS=Sus scrofa OX=9823 GN=EWSR1 PE=1 SV=3;tr|A0A4X1VB61|A0A4X1VB61_PIG EWS RNA binding protein 1 OS=Sus scrofa OX=9823 GN=EWSR1 PE=1 SV=1;tr|A0A4X1VF13|A0A4X1VF13_PIG EWS RNA binding protein 1 OS=Sus sc	2	2	2	2	6.7	59.861	567	10.406	6.7	282520
F1S4B8;A0A5G2QDF8;A0A287A1J1;A0A8W4FHW8	F1S4B8	Exonuclease 3'-5' domain containing 2	EXD2	tr|F1S4B8|F1S4B8_PIG Exonuclease 3-5 domain containing 2 OS=Sus scrofa OX=9823 GN=EXD2 PE=1 SV=4;tr|A0A5G2QDF8|A0A5G2QDF8_PIG Exonuclease 3-5 domain containing 2 OS=Sus scrofa OX=9823 GN=EXD2 PE=1 SV=1;tr|A0A287A1J1|A0A287A1J1_PIG Exonuclease 3-5 dom	5	5	5	5	12	60.466	535	8.7182	12	282370
Q1G1K7;A0A287A487;A0A5G2Q9X2	Q1G1K7	Isocitrate dehydrogenase [NAD] subunit, mitochondrial	IDH3B	tr|Q1G1K7|Q1G1K7_PIG Isocitrate dehydrogenase [NAD] subunit, mitochondrial OS=Sus scrofa OX=9823 GN=IDH3B PE=1 SV=1;tr|A0A287A487|A0A287A487_PIG Isocitrate dehydrogenase [NAD] subunit, mitochondrial OS=Sus scrofa OX=9823 GN=IDH3B PE=1 SV=1;tr|A0A5G2Q9X2|A0	2	2	2	2	7.5	42.359	385	8.7753	7.5	281560
F1SLR6	F1SLR6	NOP2 nucleolar protein	NOP2	tr|F1SLR6|F1SLR6_PIG NOP2 nucleolar protein OS=Sus scrofa OX=9823 GN=NOP2 PE=3 SV=4	3	3	3	3	5	90.303	821	26.232	5	280000
A0A5G2QZJ1;F1RIT1;A0A8W4FMN3;A0A480JHA1	A0A5G2QZJ1	Transient receptor potential cation channel subfamily V member 4	TRPV4	tr|A0A5G2QZJ1|A0A5G2QZJ1_PIG Transient receptor potential cation channel subfamily V member 4 OS=Sus scrofa OX=9823 GN=TRPV4 PE=4 SV=2;tr|F1RIT1|F1RIT1_PIG Transient receptor potential cation channel subfamily V member 4 OS=Sus scrofa OX=9823 GN=TRPV4 PE=4	2	2	2	2	3.2	91.298	811	2.1766	3.2	278650
A0A8D1AUK5;A0A8D1Z0N6;I3LB03	A0A8D1AUK5	ATP binding cassette subfamily F member 3	ABCF3	tr|A0A8D1AUK5|A0A8D1AUK5_PIG ATP binding cassette subfamily F member 3 OS=Sus scrofa OX=9823 GN=ABCF3 PE=3 SV=1;tr|A0A8D1Z0N6|A0A8D1Z0N6_PIG ATP binding cassette subfamily F member 3 OS=Sus scrofa OX=9823 GN=ABCF3 PE=3 SV=1;tr|I3LB03|I3LB03_PIG ATP binding	4	4	4	4	8.1	78.424	695	14.757	8.1	277290
P79324;A0A8W4FNU7;A0A287A452;A0A286ZL65;A0A287BRW3	P79324	Large ribosomal subunit protein eL15 (60S ribosomal protein L15)	RPL15	sp|P79324|RL15_PIG Large ribosomal subunit protein eL15 (Fragment) OS=Sus scrofa OX=9823 GN=RPL15 PE=2 SV=1;tr|A0A8W4FNU7|A0A8W4FNU7_PIG Ribosomal protein L15 OS=Sus scrofa OX=9823 PE=3 SV=1;tr|A0A287A452|A0A287A452_PIG Ribosomal protein L15 OS=Sus scrofa	2	2	2	2	17.6	17.718	153	34.09	17.6	276120
A0A287AZ25;A0A287BC34	A0A287AZ25	Splicing factor 1	SF1	tr|A0A287AZ25|A0A287AZ25_PIG Splicing factor 1 OS=Sus scrofa OX=9823 GN=SF1 PE=1 SV=3;tr|A0A287BC34|A0A287BC34_PIG Splicing factor 1 OS=Sus scrofa OX=9823 GN=SF1 PE=1 SV=2	3	3	3	3	4.2	68.315	639	14.71	4.2	275980
A0A5G2QFC4;A0A8W4FJJ4;A0A5G2R750;A0A5G2QIE6;A0A5G2QK83;A0A5G2QLQ1;A0A5G2R3I6;F1SMB2	A0A5G2QFC4	Acetyltransferase component of pyruvate dehydrogenase complex (EC 2.3.1.12)	DLAT	tr|A0A5G2QFC4|A0A5G2QFC4_PIG Acetyltransferase component of pyruvate dehydrogenase complex OS=Sus scrofa OX=9823 GN=DLAT PE=1 SV=1;tr|A0A8W4FJJ4|A0A8W4FJJ4_PIG Acetyltransferase component of pyruvate dehydrogenase complex OS=Sus scrofa OX=9823 GN=DLAT PE=1	3	3	3	3	8.3	55.923	520	5.1329	8.3	275440
F1S3M3	F1S3M3	Protein KRI1 homolog	KRI1	tr|F1S3M3|F1S3M3_PIG Protein KRI1 homolog OS=Sus scrofa OX=9823 GN=KRI1 PE=3 SV=3	3	3	3	3	5.5	83.005	708	54.212	5.5	271640
A0A287B433	A0A287B433	Surfeit 6	SURF6	tr|A0A287B433|A0A287B433_PIG Surfeit 6 OS=Sus scrofa OX=9823 GN=SURF6 PE=3 SV=3	1	1	1	1	5.2	39.618	349	58.842	5.2	271040
B5APU9;A0A5G2REK8;A0A5G2QG21;A0A5K1VDV6;A0A5G2QAE1;A0A8W4FP97;A0A286ZXR9	B5APU9	Actin-related protein 2/3 complex subunit 4	TTLL3	tr|B5APU9|B5APU9_PIG Actin-related protein 2/3 complex subunit 4 OS=Sus scrofa OX=9823 GN=TTLL3 PE=1 SV=1;tr|A0A5G2REK8|A0A5G2REK8_PIG Actin related protein 2/3 complex subunit 4 OS=Sus scrofa OX=9823 GN=TTLL3 PE=1 SV=2;tr|A0A5G2QG21|A0A5G2QG21_PIG Actin r	2	2	2	2	13.1	19.667	168	4.9279	13.1	270940
A0A287AXE7;A0A287A071;A0A287BT51;A0A286ZU47;F1RWD6;F1RWD9	A0A287AXE7	Supervillin	SVIL	tr|A0A287AXE7|A0A287AXE7_PIG Supervillin OS=Sus scrofa OX=9823 GN=SVIL PE=3 SV=3;tr|A0A287A071|A0A287A071_PIG Supervillin OS=Sus scrofa OX=9823 GN=SVIL PE=1 SV=3;tr|A0A287BT51|A0A287BT51_PIG Supervillin OS=Sus scrofa OX=9823 GN=SVIL PE=1 SV=2;tr|A0A286ZU47	7	7	7	7	5.8	212.08	1892	12.241	5.8	268700
F1SA61;A0A287AFV8;A0A287BMJ4;I3L5H9;A0A287BRE7	F1SA61	Pleckstrin homology and RhoGEF domain containing G3	PLEKHG3	tr|F1SA61|F1SA61_PIG Pleckstrin homology and RhoGEF domain containing G3 OS=Sus scrofa OX=9823 GN=PLEKHG3 PE=4 SV=5;tr|A0A287AFV8|A0A287AFV8_PIG Pleckstrin homology and RhoGEF domain containing G3 OS=Sus scrofa OX=9823 GN=PLEKHG3 PE=4 SV=3;tr|A0A287BMJ4|A0	4	4	4	4	5	135.68	1231	16.542	5	268070
I3LRN0;F1SQ34	I3LRN0	E3 ubiquitin-protein ligase (EC 2.3.2.27)	DTX3L	tr|I3LRN0|I3LRN0_PIG E3 ubiquitin-protein ligase OS=Sus scrofa OX=9823 GN=DTX3L PE=3 SV=3	4	4	4	4	8.7	82.445	737	13.995	8.7	268020
F1ST04;A0A287AXZ5	F1ST04	Cingulin	CGN	tr|F1ST04|F1ST04_PIG Cingulin OS=Sus scrofa OX=9823 GN=CGN PE=1 SV=2;tr|A0A287AXZ5|A0A287AXZ5_PIG Cingulin OS=Sus scrofa OX=9823 GN=CGN PE=1 SV=1	2	2	2	2	1.9	132.63	1168	1.5114	1.9	267360
F1RHK0	F1RHK0	Mitochondrial rRNA methyltransferase 3	MRM3	tr|F1RHK0|F1RHK0_PIG Mitochondrial rRNA methyltransferase 3 OS=Sus scrofa OX=9823 GN=MRM3 PE=4 SV=2	3	3	3	3	13	46.503	422	32.759	13	265970
F1SEN2;A0A287ATW3;A0A8W4FHT0;A0A8W4FNG9;P42174;A0A5G2R3R8	F1SEN2	Glutamate dehydrogenase	GLUD1	tr|F1SEN2|F1SEN2_PIG Glutamate dehydrogenase OS=Sus scrofa OX=9823 GN=GLUD1 PE=3 SV=2;tr|A0A287ATW3|A0A287ATW3_PIG Glutamate dehydrogenase 1, mitochondrial OS=Sus scrofa OX=9823 GN=GLUD1 PE=3 SV=1;tr|A0A8W4FHT0|A0A8W4FHT0_PIG Glutamate dehydrogenase OS=Sus	2	2	2	2	4.9	51.342	466	7.4365	4.9	265540
A0A287AR35;A0A5G2R3S9;F1SSD0;A0A287AD36	A0A287AR35	Testis expressed 10	TEX10	tr|A0A287AR35|A0A287AR35_PIG Testis expressed 10 OS=Sus scrofa OX=9823 GN=TEX10 PE=1 SV=1;tr|A0A5G2R3S9|A0A5G2R3S9_PIG Testis expressed 10 OS=Sus scrofa OX=9823 GN=TEX10 PE=1 SV=1;tr|F1SSD0|F1SSD0_PIG Testis expressed 10 OS=Sus scrofa OX=9823 GN=TEX10 PE=1	2	2	2	2	2.8	105.56	929	8.7254	2.8	264740
A0A5G2R2Z1;A0A5S6GJG2;Q3YLA6;A0A287BMV2;A0A8W4FAE5	A0A5G2R2Z1	Serine and arginine rich splicing factor 1	SRSF1	tr|A0A5G2R2Z1|A0A5G2R2Z1_PIG Serine and arginine rich splicing factor 1 OS=Sus scrofa OX=9823 GN=SRSF1 PE=1 SV=1;tr|A0A5S6GJG2|A0A5S6GJG2_PIG Serine/arginine-rich splicing factor 1 OS=Sus scrofa OX=9823 GN=SRSF1 PE=1 SV=1;sp|Q3YLA6|SRSF1_PIG Serine/arginin	3	3	3	3	19.1	22.11	199	6.0325	19.1	264630
F1SFJ8	F1SFJ8	DnaJ homolog subfamily B member 11 (ER-associated DNAJ) (ER-associated Hsp40 co-chaperone) (Endoplasmic reticulum DNA J domain-containing protein 3)	DNAJB11	tr|F1SFJ8|F1SFJ8_PIG DnaJ homolog subfamily B member 11 OS=Sus scrofa OX=9823 GN=DNAJB11 PE=1 SV=1	2	2	2	2	7.8	40.497	358	27.885	7.8	263750
I3LG35;A0A5G2QKR8;A0A286ZQK8	I3LG35	TRMT1-like protein	TRMT1L	tr|I3LG35|I3LG35_PIG TRMT1-like protein OS=Sus scrofa OX=9823 GN=TRMT1L PE=1 SV=3;tr|A0A5G2QKR8|A0A5G2QKR8_PIG tRNA methyltransferase 1 like OS=Sus scrofa OX=9823 GN=TRMT1L PE=1 SV=2;tr|A0A286ZQK8|A0A286ZQK8_PIG TRMT1-like protein OS=Sus scrofa OX=9823 GN=	4	4	4	4	7.9	89.861	811	14.728	7.9	263640
A0A4X1VDY5;A0A8W4FMW6	A0A4X1VDY5	60 kDa heat shock protein, mitochondrial (EC 5.6.1.7) (60 kDa chaperonin) (Chaperonin 60) (Heat shock protein 60)	HSPD1	tr|A0A4X1VDY5|A0A4X1VDY5_PIG 60 kDa heat shock protein, mitochondrial OS=Sus scrofa OX=9823 GN=HSPD1 PE=1 SV=1;tr|A0A8W4FMW6|A0A8W4FMW6_PIG 60 kDa heat shock protein, mitochondrial OS=Sus scrofa OX=9823 GN=HSPD1 PE=1 SV=1	5	5	5	5	19.2	50.213	468	17.027	19.2	260510
A0A5G2R482;A0A287AM88	A0A5G2R482	Lysyl oxidase homolog (EC 1.4.3.13)	LOXL2	tr|A0A5G2R482|A0A5G2R482_PIG Lysyl oxidase homolog OS=Sus scrofa OX=9823 GN=LOXL2 PE=3 SV=1;tr|A0A287AM88|A0A287AM88_PIG Lysyl oxidase homolog OS=Sus scrofa OX=9823 GN=LOXL2 PE=3 SV=2	3	3	3	3	5.9	82.757	747	14.332	5.9	259630
A0A287AVR0	A0A287AVR0	Eukaryotic translation initiation factor 3 subunit C (eIF3c) (Eukaryotic translation initiation factor 3 subunit 8) (eIF3 p110)	EIF3C EIF3S8 LOC110260088	tr|A0A287AVR0|A0A287AVR0_PIG Eukaryotic translation initiation factor 3 subunit C OS=Sus scrofa OX=9823 GN=EIF3C PE=3 SV=2	4	4	4	4	7.3	95.547	827	16.534	7.3	259530
A0A5K1TXL4;A0A287BP29;A0A287BG67;I3L9T2;A0A8W4FGS9	A0A5K1TXL4	DNA ligase (EC 6.5.1.1)	LIG3	tr|A0A5K1TXL4|A0A5K1TXL4_PIG DNA ligase OS=Sus scrofa OX=9823 GN=LIG3 PE=1 SV=2;tr|A0A287BP29|A0A287BP29_PIG DNA ligase OS=Sus scrofa OX=9823 GN=LIG3 PE=1 SV=2;tr|A0A287BG67|A0A287BG67_PIG DNA ligase OS=Sus scrofa OX=9823 GN=LIG3 PE=1 SV=1;tr|I3L9T2|I3L9T2	4	4	4	4	7.8	98.643	889	5.9241	7.8	259130
A0A286ZK63;A0A286ZJP7;A0A286ZUV8;A0A287B356;A0A286ZPS5;A0A4X1V8W9	A0A286ZK63	Eukaryotic translation initiation factor 5A (eIF-5A)	EIF5A	tr|A0A286ZK63|A0A286ZK63_PIG Eukaryotic translation initiation factor 5A OS=Sus scrofa OX=9823 GN=EIF5A PE=1 SV=2;tr|A0A286ZJP7|A0A286ZJP7_PIG Eukaryotic translation initiation factor 5A-1 OS=Sus scrofa OX=9823 GN=EIF5A PE=1 SV=1;tr|A0A286ZUV8|A0A286ZUV8_P	3	3	3	3	19.7	19.498	178	7.5992	19.7	259090
F1S564;A0A5G2RLE0	F1S564	RNA 3'-terminal phosphate cyclase (EC 6.5.1.4) (RNA terminal phosphate cyclase domain-containing protein 1)	RTCA	tr|F1S564|F1S564_PIG RNA 3-terminal phosphate cyclase OS=Sus scrofa OX=9823 GN=RTCA PE=1 SV=3;tr|A0A5G2RLE0|A0A5G2RLE0_PIG RNA 3-terminal phosphate cyclase OS=Sus scrofa OX=9823 GN=RTCA PE=1 SV=1	2	2	2	2	11.7	39.205	366	9.6478	11.7	258130
F1SC81	F1SC81	Centrosomal protein 55 (Centrosomal protein of 55 kDa)	CEP55	tr|F1SC81|F1SC81_PIG Centrosomal protein 55 OS=Sus scrofa OX=9823 GN=CEP55 PE=4 SV=1	5	5	5	5	13.4	54.104	464	11.281	13.4	258050
A0A287B8J5;A0A287AQK7;O02705;A0A8I8C3K7	A0A287B8J5	Heat shock protein 90 alpha family class A member 1	HSP90AA1	tr|A0A287B8J5|A0A287B8J5_PIG Heat shock protein HSP 90-alpha OS=Sus scrofa OX=9823 GN=HSP90AA1 PE=3 SV=3;tr|A0A287AQK7|A0A287AQK7_PIG Heat shock protein HSP 90-alpha OS=Sus scrofa OX=9823 GN=HSP90AA1 PE=3 SV=2;sp|O02705|HS90A_PIG Heat shock protein HSP 90-	9	3	9	3	15.8	82.611	714	5.1483	15.8	255590
F1SUT0;A0A4X1TQ08;A0A5G2R1S2;A0A5G2QXM7;A0A287A5W5;I3LMP5;A0A5G2QQ57;A0A287BI63;A0A5G2QQB0	F1SUT0	RAB6A, member RAS onco family	RAB6A	tr|F1SUT0|F1SUT0_PIG RAB6A, member RAS onco family OS=Sus scrofa OX=9823 GN=RAB6A PE=1 SV=3;tr|A0A4X1TQ08|A0A4X1TQ08_PIG RAB6B, member RAS onco family OS=Sus scrofa OX=9823 GN=RAB6B PE=1 SV=1;tr|A0A5G2R1S2|A0A5G2R1S2_PIG RAB6B, member RAS onco family OS=Su	1	1	1	1	5.7	21.899	192	1.7712	5.7	254730
K7GN67;A0A287ADD4;F1RZ24	K7GN67	H/ACA ribonucleoprotein complex subunit DKC1 (Dyskerin)	DKC1	tr|K7GN67|K7GN67_PIG H/ACA ribonucleoprotein complex subunit DKC1 OS=Sus scrofa OX=9823 GN=DKC1 PE=1 SV=2;tr|A0A287ADD4|A0A287ADD4_PIG H/ACA ribonucleoprotein complex subunit DKC1 OS=Sus scrofa OX=9823 GN=DKC1 PE=1 SV=3;tr|F1RZ24|F1RZ24_PIG H/ACA ribonucle	2	2	2	2	5.4	56.514	504	3.7093	5.4	253270
A0A0M3KL55;A0A287A5Z7;A0A5G2RD33	A0A0M3KL55	Small ribosomal subunit protein mS25 (28S ribosomal protein S25, mitochondrial)	MRPS25	tr|A0A0M3KL55|A0A0M3KL55_PIG Small ribosomal subunit protein mS25 OS=Sus scrofa OX=9823 GN=MRPS25 PE=1 SV=1;tr|A0A287A5Z7|A0A287A5Z7_PIG Small ribosomal subunit protein mS25 OS=Sus scrofa OX=9823 GN=MRPS25 PE=1 SV=1;tr|A0A5G2RD33|A0A5G2RD33_PIG Small ribos	2	2	2	2	14.5	19.924	173	19.485	14.5	251960
A0A287AWZ8;A0A287BDL0;A0A287AT42;A0A287BMS1	A0A287AWZ8	E3 ubiquitin-protein ligase (EC 2.3.2.26)	TRIP12	tr|A0A287AWZ8|A0A287AWZ8_PIG E3 ubiquitin-protein ligase OS=Sus scrofa OX=9823 GN=TRIP12 PE=1 SV=1;tr|A0A287BDL0|A0A287BDL0_PIG E3 ubiquitin-protein ligase OS=Sus scrofa OX=9823 GN=TRIP12 PE=1 SV=2;tr|A0A287AT42|A0A287AT42_PIG E3 ubiquitin-protein ligase O	5	5	5	5	3.5	214.3	1932	10.004	3.5	248440
A0A286ZNB3	A0A286ZNB3	28S ribosomal protein S21, mitochondrial	MRPS21	tr|A0A286ZNB3|A0A286ZNB3_PIG 28S ribosomal protein S21, mitochondrial OS=Sus scrofa OX=9823 GN=MRPS21 PE=1 SV=1	1	1	1	1	16.1	10.661	87	6.8303	16.1	248430
A0A286ZLS5	A0A286ZLS5	Protein kinase C (EC 2.7.11.13)	PRKCI	tr|A0A286ZLS5|A0A286ZLS5_PIG Protein kinase C OS=Sus scrofa OX=9823 GN=PRKCI PE=3 SV=3	2	2	2	2	4.7	65.399	572	8.9898	4.7	247240
A0A8D0R017;A0A4X1VJL0;A0A4X1VEC8;A0A287AHQ3	A0A8D0R017	Filamin B	FLNB	tr|A0A8D0R017|A0A8D0R017_PIG Filamin B OS=Sus scrofa OX=9823 GN=FLNB PE=1 SV=1;tr|A0A4X1VJL0|A0A4X1VJL0_PIG Filamin B OS=Sus scrofa OX=9823 GN=FLNB PE=1 SV=1;tr|A0A4X1VEC8|A0A4X1VEC8_PIG Filamin B OS=Sus scrofa OX=9823 GN=FLNB PE=1 SV=1;tr|A0A287AHQ3|A0A28	7	6	7	6	3.7	272.07	2549	12.807	3.7	246990
A0A8W4FGK4;A0A4X1UMT8	A0A8W4FGK4	WD40 repeat-containing protein SMU1 (Smu-1 suppressor of mec-8 and unc-52 protein homolog)	SMU1	tr|A0A8W4FGK4|A0A8W4FGK4_PIG WD40 repeat-containing protein SMU1 OS=Sus scrofa OX=9823 GN=SMU1 PE=1 SV=1;tr|A0A4X1UMT8|A0A4X1UMT8_PIG WD40 repeat-containing protein SMU1 OS=Sus scrofa OX=9823 GN=SMU1 PE=1 SV=1	3	3	3	3	7.5	53.473	477	6.4527	7.5	246500
A0A8W4FMI4;A0A5G2R6T7;I3LLY3	A0A8W4FMI4	Actinin alpha 1	ACTN1	tr|A0A8W4FMI4|A0A8W4FMI4_PIG Alpha-actinin-1 OS=Sus scrofa OX=9823 GN=ACTN1 PE=1 SV=1;tr|A0A5G2R6T7|A0A5G2R6T7_PIG Alpha-actinin-1 OS=Sus scrofa OX=9823 GN=ACTN1 PE=1 SV=2;tr|I3LLY3|I3LLY3_PIG Alpha-actinin-1 OS=Sus scrofa OX=9823 GN=ACTN1 PE=1 SV=2	4	4	4	4	6.8	92.639	806	13.687	6.8	244400
A0A8W4F7I6;Q2EHH8;A0A8W4FMF1;A0A8W4FNW5;A0A5G2Q7T5;A0A8W4FH57;A0A5G2RCE9;P61292;A0A5G2QI00;Q2EHH7;A0A8W4FDU7;A0A5G2Q9X3;A0A8W4FN73;A0A5G2QYQ0;A0A8D1HYX4;A0A5S8KL32;A0A5G2R6F8;A0A8W4FR99;A0A4X1TKA1	A0A8W4F7I6	Serine/threonine-protein phosphatase (EC 3.1.3.16)	PPP1CA	tr|A0A8W4F7I6|A0A8W4F7I6_PIG Serine/threonine-protein phosphatase OS=Sus scrofa OX=9823 GN=PPP1CA PE=1 SV=1;tr|Q2EHH8|Q2EHH8_PIG Serine/threonine-protein phosphatase OS=Sus scrofa OX=9823 GN=PPP1CA PE=1 SV=1;tr|A0A8W4FMF1|A0A8W4FMF1_PIG Serine/threonine-pr	2	2	2	2	8.5	33.425	295	14.128	8.5	244290
A0A287BQU7;A0A8W4FE06;A0A8D1FPW3	A0A287BQU7	Small nuclear ribonucleoprotein Sm D2 (Sm-D2) (snRNP core protein D2)	SNRPD2	tr|A0A287BQU7|A0A287BQU7_PIG Small nuclear ribonucleoprotein Sm D2 OS=Sus scrofa OX=9823 GN=SNRPD2 PE=1 SV=1;tr|A0A8W4FE06|A0A8W4FE06_PIG Small nuclear ribonucleoprotein Sm D2 OS=Sus scrofa OX=9823 GN=SNRPD2 PE=1 SV=1;tr|A0A8D1FPW3|A0A8D1FPW3_PIG Small nuc	1	1	1	1	8.5	13.527	118	3.2934	8.5	243260
A0A286ZQK2;I3L834	A0A286ZQK2	G-patch domain containing 2	GPATCH2	tr|A0A286ZQK2|A0A286ZQK2_PIG G-patch domain containing 2 OS=Sus scrofa OX=9823 GN=GPATCH2 PE=4 SV=2	3	3	3	3	9.3	58.695	529	25.54	9.3	242950
I3LIT1;A0A286ZW74	I3LIT1	Round spermatid basic protein 1	RSBN1	tr|I3LIT1|I3LIT1_PIG Round spermatid basic protein 1 OS=Sus scrofa OX=9823 GN=RSBN1 PE=1 SV=2;tr|A0A286ZW74|A0A286ZW74_PIG Round spermatid basic protein 1 OS=Sus scrofa OX=9823 GN=RSBN1 PE=1 SV=1	4	4	4	4	7.3	89.397	796	19.171	7.3	242330
A0A286ZWI2;A0A8D1WK50	A0A286ZWI2	Cleavage and polyadenylation specificity factor subunit 5	NUDT21	tr|A0A286ZWI2|A0A286ZWI2_PIG Cleavage and polyadenylation specificity factor subunit 5 OS=Sus scrofa OX=9823 GN=NUDT21 PE=1 SV=1;tr|A0A8D1WK50|A0A8D1WK50_PIG Cleavage and polyadenylation specificity factor subunit 5 OS=Sus scrofa OX=9823 GN=NUDT21 PE=1 SV=	2	2	2	2	12.8	26.256	227	5.9063	12.8	242320
I3LED2;K7GSC4;A0A5G2RBP4	I3LED2	Hyaluronan mediated motility receptor	HMMR	tr|I3LED2|I3LED2_PIG Hyaluronan mediated motility receptor OS=Sus scrofa OX=9823 GN=HMMR PE=4 SV=2;tr|K7GSC4|K7GSC4_PIG Hyaluronan mediated motility receptor OS=Sus scrofa OX=9823 GN=HMMR PE=4 SV=3;tr|A0A5G2RBP4|A0A5G2RBP4_PIG Hyaluronan mediated motility	2	2	2	2	5	75.568	654	9.1329	5	240260
A0A480WPU1;I3LK59;A0A8W4FAC8;A0A287A8S8;A0A8W4F8Y9;A0A287B6S5;A0A8W4FE43;A0A8D0Y6K5;A0A287AVF3;A0A287ANH6;A0A5G2R7R6;A0A5G2RCS9;A0A8W4FGH1;A0A287AZR0;A0A5G2R1M2;Q1KYT0;A0A8W4FPR9;F1RFY2;I3LCN1	A0A480WPU1	phosphopyruvate hydratase (EC 4.2.1.11) (2-phospho-D-glycerate hydro-lyase)	ENO1	tr|A0A480WPU1|A0A480WPU1_PIG phosphopyruvate hydratase OS=Sus scrofa OX=9823 GN=ENO1 PE=1 SV=1;tr|I3LK59|I3LK59_PIG phosphopyruvate hydratase OS=Sus scrofa OX=9823 GN=ENO1 PE=1 SV=4;tr|A0A8W4FAC8|A0A8W4FAC8_PIG phosphopyruvate hydratase OS=Sus scrofa OX=98	3	3	3	3	12	47.287	434	5.6302	12	240120
A0A287BSF2;I3LI59	A0A287BSF2	RNA-binding protein 8A	RBM8A	tr|A0A287BSF2|A0A287BSF2_PIG RNA-binding protein 8A OS=Sus scrofa OX=9823 GN=RBM8A PE=1 SV=1;tr|I3LI59|I3LI59_PIG RNA-binding protein 8A OS=Sus scrofa OX=9823 GN=RBM8A PE=1 SV=2	2	2	2	2	16.8	19.125	167	9.9174	16.8	240110
F1RP05	F1RP05	DnaJ heat shock protein family (Hsp40) member A2	DNAJA2	tr|F1RP05|F1RP05_PIG DnaJ heat shock protein family (Hsp40) member A2 OS=Sus scrofa OX=9823 GN=DNAJA2 PE=1 SV=1	1	1	1	1	3.2	45.703	412	5.9969	3.2	238830
F1SR98	F1SR98	Active regulator of SIRT1 (40S ribosomal protein S19-binding protein 1)	RPS19BP1	tr|F1SR98|F1SR98_PIG Active regulator of SIRT1 OS=Sus scrofa OX=9823 GN=RPS19BP1 PE=3 SV=3	3	3	3	3	28.5	15.347	137	5.2436	28.5	238750
P02067;A0A5G2QRW3;P04246;F1RII5;P02101;F1RII6	P02067	Hemoglobin subunit beta (Beta-globin) (Hemoglobin beta chain)	HBB	sp|P02067|HBB_PIG Hemoglobin subunit beta OS=Sus scrofa OX=9823 GN=HBB PE=1 SV=3;tr|A0A5G2QRW3|A0A5G2QRW3_PIG Hemoglobin, beta OS=Sus scrofa OX=9823 GN=HBB PE=1 SV=1;sp|P04246|HBT_PIG Hemoglobin subunit theta OS=Sus scrofa OX=9823 PE=1 SV=1;tr|F1RII5|F1RII	2	2	2	2	15	16.165	147	4.6525	15	237270
A0A8D0SV67;A0A287BA60;A0A5G2QF65;A0A8D0SVT2	A0A8D0SV67	RAN binding protein 1	RANBP1	tr|A0A8D0SV67|A0A8D0SV67_PIG RAN binding protein 1 OS=Sus scrofa OX=9823 GN=RANBP1 PE=1 SV=1;tr|A0A287BA60|A0A287BA60_PIG RAN binding protein 1 OS=Sus scrofa OX=9823 GN=RANBP1 PE=1 SV=2;tr|A0A5G2QF65|A0A5G2QF65_PIG RAN binding protein 1 OS=Sus scrofa OX=98	3	3	3	3	18.9	23.817	206	5.1091	18.9	235460
A0A5G2RNN3	A0A5G2RNN3	TNF alpha induced protein 2	TNFAIP2	tr|A0A5G2RNN3|A0A5G2RNN3_PIG TNF alpha induced protein 2 OS=Sus scrofa OX=9823 GN=TNFAIP2 PE=3 SV=2	3	3	3	3	5.9	77.418	696	4.6485	5.9	234800
F1SLZ3;A0A4X1W943	F1SLZ3	Myosin light chain 6B	MYL6B	tr|F1SLZ3|F1SLZ3_PIG Myosin light chain 6B OS=Sus scrofa OX=9823 GN=MYL6B PE=1 SV=3;tr|A0A4X1W943|A0A4X1W943_PIG Myosin light chain 6B OS=Sus scrofa OX=9823 GN=MYL6B PE=1 SV=1	2	1	2	1	12.8	23.378	219	40.789	12.8	234730
A0A286ZK61;F1S5K6;A0A287AEY1;A0A8W4FI09	A0A286ZK61	S1 RNA binding domain 1	SRBD1	tr|A0A286ZK61|A0A286ZK61_PIG S1 RNA binding domain 1 OS=Sus scrofa OX=9823 GN=SRBD1 PE=1 SV=1;tr|F1S5K6|F1S5K6_PIG S1 RNA binding domain 1 OS=Sus scrofa OX=9823 GN=SRBD1 PE=1 SV=3;tr|A0A287AEY1|A0A287AEY1_PIG S1 RNA binding domain 1 OS=Sus scrofa OX=9823 G	3	3	3	3	2.5	106.28	953	11.732	2.5	234050
A0A287AYY5;A0A8W4FEJ2	A0A287AYY5	Zinc finger C3H1-type containing	ZFC3H1	tr|A0A287AYY5|A0A287AYY5_PIG Zinc finger C3H1-type containing OS=Sus scrofa OX=9823 GN=ZFC3H1 PE=4 SV=2;tr|A0A8W4FEJ2|A0A8W4FEJ2_PIG Zinc finger C3H1-type containing OS=Sus scrofa OX=9823 GN=ZFC3H1 PE=4 SV=1	3	3	3	3	1.9	224.75	1976	6.9672	1.9	232780
A0A286ZJR2	A0A286ZJR2	Large ribosomal subunit protein mL62 (EC 3.1.1.29) (Peptidyl-tRNA hydrolase ICT1, mitochondrial)	MRPL58	tr|A0A286ZJR2|A0A286ZJR2_PIG Large ribosomal subunit protein mL62 OS=Sus scrofa OX=9823 GN=MRPL58 PE=1 SV=1	1	1	1	1	7.3	23.502	205	16.847	7.3	232420
A0A8D0PN97;A0A287AGI4;F1SRP0	A0A8D0PN97	Structural maintenance of chromosomes 2	SMC2	tr|A0A8D0PN97|A0A8D0PN97_PIG Structural maintenance of chromosomes 2 OS=Sus scrofa OX=9823 GN=SMC2 PE=4 SV=1;tr|A0A287AGI4|A0A287AGI4_PIG Structural maintenance of chromosomes 2 OS=Sus scrofa OX=9823 GN=SMC2 PE=3 SV=1;tr|F1SRP0|F1SRP0_PIG Structural mainte	4	4	4	4	4.3	125.04	1100	11.605	4.3	232160
A0A5G2RD38;A0A5G2QIC9;I3LR86;A0A5G2QHF3;A0A8W4F9P3	A0A5G2RD38	DNA replication licensing factor MCM5 (EC 3.6.4.12)	MCM5	tr|A0A5G2RD38|A0A5G2RD38_PIG DNA replication licensing factor MCM5 OS=Sus scrofa OX=9823 GN=MCM5 PE=1 SV=1;tr|A0A5G2QIC9|A0A5G2QIC9_PIG DNA replication licensing factor MCM5 OS=Sus scrofa OX=9823 GN=MCM5 PE=1 SV=1;tr|I3LR86|I3LR86_PIG DNA replication licen	3	3	3	3	5.5	77.402	690	2.0067	5.5	230870
I3LNY6;I3L8F7	I3LNY6	Nestin	NES	tr|I3LNY6|I3LNY6_PIG Nestin OS=Sus scrofa OX=9823 GN=NES PE=1 SV=3;tr|I3L8F7|I3L8F7_PIG Nestin OS=Sus scrofa OX=9823 GN=NES PE=1 SV=3	4	4	4	4	3.2	191.48	1764	4.897	3.2	229770
A0A5G2R1B5;A0A8W4FCN7;A0A5G2REL3;A0A5G2RB99;F1RYA3;A0A8W4FG00;A0A5G2QAK4	A0A5G2R1B5	Cysteine--tRNA ligase, cytoplasmic (EC 6.1.1.16) (Cysteinyl-tRNA synthetase)	CARS1	tr|A0A5G2R1B5|A0A5G2R1B5_PIG Cysteine--tRNA ligase, cytoplasmic OS=Sus scrofa OX=9823 GN=CARS1 PE=1 SV=1;tr|A0A8W4FCN7|A0A8W4FCN7_PIG Cysteine--tRNA ligase, cytoplasmic OS=Sus scrofa OX=9823 GN=CARS1 PE=1 SV=1;tr|A0A5G2REL3|A0A5G2REL3_PIG Cysteine--tRNA li	2	2	2	2	4.9	96.46	859	1.1815	4.9	229640
A0A8D0TGT3;I3L918;I3LPP4	A0A8D0TGT3	Chromosome segregation 1 like	CSE1L	tr|A0A8D0TGT3|A0A8D0TGT3_PIG Chromosome segregation 1 like OS=Sus scrofa OX=9823 GN=CSE1L PE=1 SV=1;tr|I3L918|I3L918_PIG Exportin-2 OS=Sus scrofa OX=9823 GN=CSE1L PE=1 SV=3;tr|I3LPP4|I3LPP4_PIG Exportin-2 OS=Sus scrofa OX=9823 GN=CSE1L PE=1 SV=2	2	2	2	2	5	64.318	560	15.082	5	229380
F1RXX7;A0A8W4FF29	F1RXX7	Nucleolar protein interacting with the FHA domain of MKI67	NIFK	tr|F1RXX7|F1RXX7_PIG Nucleolar protein interacting with the FHA domain of MKI67 OS=Sus scrofa OX=9823 GN=NIFK PE=4 SV=2;tr|A0A8W4FF29|A0A8W4FF29_PIG Nucleolar protein interacting with the FHA domain of MKI67 OS=Sus scrofa OX=9823 GN=NIFK PE=4 SV=1	3	3	3	3	15.6	34.057	294	2.576	15.6	228930
A0A287BAH8	A0A287BAH8	Methylcytosine dioxygenase TET (EC 1.14.11.80)	TET2	tr|A0A287BAH8|A0A287BAH8_PIG Methylcytosine dioxygenase TET OS=Sus scrofa OX=9823 GN=TET2 PE=3 SV=2	4	2	4	2	7.2	91.076	807	37.46	7.2	228160
A0A287B798	A0A287B798	non-specific serine/threonine protein kinase (EC 2.7.11.1)		tr|A0A287B798|A0A287B798_PIG non-specific serine/threonine protein kinase OS=Sus scrofa OX=9823 PE=3 SV=1	3	3	3	3	23.2	22.058	190	16.456	23.2	227870
A0A287B1C7;Q3ZD69;A0A287AE06;A0A480NRZ3;A0A8W4FEY9;A0A287BCB7;F1RLQ2	A0A287B1C7	Lamin A/C (Lamin isoform C)	LMNA	tr|A0A287B1C7|A0A287B1C7_PIG Lamin A/C OS=Sus scrofa OX=9823 GN=LMNA PE=1 SV=3;sp|Q3ZD69|LMNA_PIG Prelamin-A/C OS=Sus scrofa OX=9823 GN=LMNA PE=3 SV=1;tr|A0A287AE06|A0A287AE06_PIG Lamin A/C OS=Sus scrofa OX=9823 GN=LMNA PE=1 SV=1;tr|A0A480NRZ3|A0A480NRZ3_P	4	4	4	4	9.4	65.184	572	14.07	9.4	227340
A0A480UUW0	A0A480UUW0	Replication factor C subunit 3	RFC3	tr|A0A480UUW0|A0A480UUW0_PIG Replication factor C subunit 3 OS=Sus scrofa OX=9823 GN=RFC3 PE=4 SV=1	3	3	3	3	10.7	40.474	356	2.8794	10.7	227250
A0A4X1U3I4;K7N7E9	A0A4X1U3I4	Protein BUD31 homolog	BUD31	tr|A0A4X1U3I4|A0A4X1U3I4_PIG Protein BUD31 homolog OS=Sus scrofa OX=9823 GN=BUD31 PE=1 SV=1;tr|K7N7E9|K7N7E9_PIG Protein BUD31 homolog OS=Sus scrofa OX=9823 GN=BUD31 PE=1 SV=2	2	2	2	2	20.4	11.905	103	8.1219	20.4	226010
Q9MZ15;F1S2F6	Q9MZ15	Non-selective voltage-gated ion channel VDAC2 (VDAC-2)	VDAC2	sp|Q9MZ15|VDAC2_PIG Voltage-dependent anion-selective channel protein 2 OS=Sus scrofa OX=9823 GN=VDAC2 PE=2 SV=1;tr|F1S2F6|F1S2F6_PIG Voltage-dependent anion-selective channel protein 2 OS=Sus scrofa OX=9823 GN=VDAC2 PE=1 SV=3	3	3	3	3	15	31.592	294	36.025	15	225430
F1SRI4	F1SRI4	UTP20 small subunit processome component	UTP20	tr|F1SRI4|F1SRI4_PIG UTP20 small subunit processome component OS=Sus scrofa OX=9823 GN=UTP20 PE=4 SV=3	4	4	4	4	1.8	317.91	2779	10.21	1.8	225200
A0A4X1T568;A0A8W4FCJ8;A0A5G2QST0;A0A8W4FLJ0;A0A8W4F8X4	A0A4X1T568	Large ribosomal subunit protein P1 (60S acidic ribosomal protein P1)	RPLP1	tr|A0A4X1T568|A0A4X1T568_PIG Large ribosomal subunit protein P1 OS=Sus scrofa OX=9823 GN=RPLP1 PE=1 SV=1	3	2	3	2	66.7	11.528	114	11.146	66.7	224800
A0A287B1U2	A0A287B1U2	HECT-type E3 ubiquitin transferase (EC 2.3.2.26)	HERC2	tr|A0A287B1U2|A0A287B1U2_PIG HECT-type E3 ubiquitin transferase OS=Sus scrofa OX=9823 GN=HERC2 PE=4 SV=2	5	5	5	5	1.4	519.06	4759	6.3432	1.4	224480
A0A8W4FNW4;A0A8W4FNP7;A0A287B697;Q06AS6;F1SB90;A0A5G2QM73;A0A8W4FRC4;A0A8W4FC82;A0A480UI36	A0A8W4FNW4	Guanine nucleotide-binding protein G(i) subunit alpha-2 (Adenylate cyclase-inhibiting G alpha protein)	GNAI2	tr|A0A8W4FNW4|A0A8W4FNW4_PIG Guanine nucleotide-binding protein G(i) subunit alpha-2 OS=Sus scrofa OX=9823 GN=GNAI2 PE=1 SV=1;tr|A0A8W4FNP7|A0A8W4FNP7_PIG Guanine nucleotide-binding protein G(i) subunit alpha-2 OS=Sus scrofa OX=9823 GN=GNAI2 PE=1 SV=1;tr|A	3	2	3	2	12.8	36.763	321	15.96	12.8	223740
K7GLQ8;A0A4X1SFB6;K7GSI9;A0A5K1U1D3;A0A287AAL6;K7GS06	K7GLQ8	Four and a half LIM domains 1	FHL1	tr|K7GLQ8|K7GLQ8_PIG Four and a half LIM domains 1 OS=Sus scrofa OX=9823 GN=FHL1 PE=1 SV=4;tr|A0A4X1SFB6|A0A4X1SFB6_PIG Four and a half LIM domains 1 OS=Sus scrofa OX=9823 GN=FHL1 PE=1 SV=1;tr|K7GSI9|K7GSI9_PIG Four and a half LIM domains 1 OS=Sus scrofa O	3	3	3	3	12.3	35.009	309	6.8925	12.3	223280
A0A287APE0	A0A287APE0	Ribosomal RNA processing 1 (Ribosomal RNA processing protein 1 homolog A)	RRP1	tr|A0A287APE0|A0A287APE0_PIG Ribosomal RNA processing 1 OS=Sus scrofa OX=9823 GN=RRP1 PE=3 SV=1	3	3	3	3	9.4	51.541	447	8.3977	9.4	222950
F1SUG8	F1SUG8	RNA helicase (EC 3.6.4.13)	DDX50	tr|F1SUG8|F1SUG8_PIG RNA helicase OS=Sus scrofa OX=9823 GN=DDX50 PE=3 SV=4	5	4	5	4	9.3	80.742	723	20.966	9.3	222390
A0A287AZ70;O19004;A0A4X1UCF1;I3LAS8;A0A5S6GYA9;A0A286ZJW4;F1SRQ1;A0A286ZVY2	A0A287AZ70	RAF proto-oncogene serine/threonine-protein kinase (EC 2.7.11.1) (Proto-oncogene c-RAF) (Raf-1)	RAF1	tr|A0A287AZ70|A0A287AZ70_PIG RAF proto-oncogene serine/threonine-protein kinase OS=Sus scrofa OX=9823 GN=RAF1 PE=4 SV=1;sp|O19004|ARAF_PIG Serine/threonine-protein kinase A-Raf OS=Sus scrofa OX=9823 GN=ARAF PE=2 SV=1;tr|A0A4X1UCF1|A0A4X1UCF1_PIG RAF proto-	2	2	2	2	4.4	64.03	567	1.8103	4.4	221490
A0A287AUX8;A0A5G2R2Z6;A0A8D1KEF5;A0A5G2Q9C7	A0A287AUX8	T-complex protein 1 subunit gamma (CCT-gamma)	CCT3	tr|A0A287AUX8|A0A287AUX8_PIG T-complex protein 1 subunit gamma OS=Sus scrofa OX=9823 GN=CCT3 PE=1 SV=1;tr|A0A5G2R2Z6|A0A5G2R2Z6_PIG T-complex protein 1 subunit gamma OS=Sus scrofa OX=9823 GN=CCT3 PE=1 SV=2;tr|A0A8D1KEF5|A0A8D1KEF5_PIG T-complex protein 1 s	4	4	4	4	8.9	54.945	495	6.634	8.9	221340
A0A287BF77;A0A4X1UJI5;A0A8W4FDB1;A0A4X1UKY7	A0A287BF77	CCCTC-binding factor	CTCF	tr|A0A287BF77|A0A287BF77_PIG CCCTC-binding factor OS=Sus scrofa OX=9823 GN=CTCF PE=1 SV=1;tr|A0A4X1UJI5|A0A4X1UJI5_PIG CCCTC-binding factor OS=Sus scrofa OX=9823 GN=CTCF PE=1 SV=1;tr|A0A8W4FDB1|A0A8W4FDB1_PIG CCCTC-binding factor OS=Sus scrofa OX=9823 GN=C	3	3	3	3	7.3	82.643	725	8.634	7.3	221030
F1SJ73	F1SJ73	IMP U3 small nucleolar ribonucleoprotein 3	IMP3	tr|F1SJ73|F1SJ73_PIG IMP U3 small nucleolar ribonucleoprotein 3 OS=Sus scrofa OX=9823 GN=IMP3 PE=3 SV=3	2	2	2	2	15.2	21.849	184	7.908	15.2	220970
A0A4X1W7W2;A0A5G2QBU2;A0A8D1YC89;F1SL99	A0A4X1W7W2	Prostaglandin E synthase 3 (cPGES) (EC 5.3.99.3) (Cytosolic prostaglandin E2 synthase)	PTGES3	tr|A0A4X1W7W2|A0A4X1W7W2_PIG Prostaglandin E synthase 3 OS=Sus scrofa OX=9823 GN=PTGES3 PE=1 SV=1;tr|A0A5G2QBU2|A0A5G2QBU2_PIG Prostaglandin E synthase 3 OS=Sus scrofa OX=9823 GN=PTGES3 PE=1 SV=2;tr|A0A8D1YC89|A0A8D1YC89_PIG Prostaglandin E synthase 3 OS=S	2	2	2	2	22	14.844	127	6.2096	22	219970
F1S1J8	F1S1J8	UTP23 small subunit processome component	UTP23	tr|F1S1J8|F1S1J8_PIG UTP23 small subunit processome component OS=Sus scrofa OX=9823 GN=UTP23 PE=3 SV=2	2	2	2	2	10	28.688	251	9.7189	10	219740
F1SHV6;A0A8W4FJ30	F1SHV6	Nucleolar protein with MIF4G domain 1	NOM1	tr|F1SHV6|F1SHV6_PIG Nucleolar protein with MIF4G domain 1 OS=Sus scrofa OX=9823 GN=NOM1 PE=3 SV=5;tr|A0A8W4FJ30|A0A8W4FJ30_PIG Nucleolar protein with MIF4G domain 1 OS=Sus scrofa OX=9823 GN=NOM1 PE=3 SV=1	4	4	4	4	6.7	93.2	839	18.66	6.7	219160
A0A4X1UND6;F1SS16	A0A4X1UND6	Family with sequence similarity 98 member B	FAM98B	tr|A0A4X1UND6|A0A4X1UND6_PIG Family with sequence similarity 98 member B OS=Sus scrofa OX=9823 GN=FAM98B PE=1 SV=1;tr|F1SS16|F1SS16_PIG Family with sequence similarity 98 member B OS=Sus scrofa OX=9823 GN=FAM98B PE=1 SV=2	3	3	3	3	12.6	36.541	326	5.0722	12.6	218350
A0A5G2RDB0;A0A287ALT9;A0A5G2QNV5;A0A287A111;A0A5G2QBK1	A0A5G2RDB0	RNA exonuclease 5	REXO5	tr|A0A5G2RDB0|A0A5G2RDB0_PIG RNA exonuclease 5 OS=Sus scrofa OX=9823 GN=REXO5 PE=4 SV=1;tr|A0A287ALT9|A0A287ALT9_PIG RNA exonuclease 5 OS=Sus scrofa OX=9823 GN=REXO5 PE=4 SV=1;tr|A0A5G2QNV5|A0A5G2QNV5_PIG RNA exonuclease 5 OS=Sus scrofa OX=9823 GN=REXO5 PE	3	3	3	3	5.2	84.263	745	5.7908	5.2	217850
A0A287B5N7;A0A287BCP0;A0A5G2QG60	A0A287B5N7	Tropomyosin 1	TPM1	tr|A0A287B5N7|A0A287B5N7_PIG Tropomyosin 1 OS=Sus scrofa OX=9823 GN=TPM1 PE=1 SV=3;tr|A0A287BCP0|A0A287BCP0_PIG Tropomyosin 1 OS=Sus scrofa OX=9823 GN=TPM1 PE=1 SV=3;tr|A0A5G2QG60|A0A5G2QG60_PIG Tropomyosin 1 OS=Sus scrofa OX=9823 GN=TPM1 PE=1 SV=1	19	2	19	2	44.6	39.091	343	4.6901	44.6	217270
F1SUG4;A0A5G2R2Y3	F1SUG4	Elongin B	ELOB	tr|F1SUG4|F1SUG4_PIG Elongin B OS=Sus scrofa OX=9823 GN=ELOB PE=1 SV=1;tr|A0A5G2R2Y3|A0A5G2R2Y3_PIG Elongin B OS=Sus scrofa OX=9823 GN=ELOB PE=1 SV=1	2	2	2	2	21.2	13.17	118	14.413	21.2	216540
Q58D68;F1RSZ8	Q58D68	Glycerophosphocholine cholinephosphodiesterase ENPP6 (GPC-Cpde) (EC 3.1.4.-) (EC 3.1.4.38) (Choline-specific glycerophosphodiester phosphodiesterase) (Ectonucleotide pyrophosphatase/phosphodiesterase family member 6) (E-NPP 6) (NPP-6)	ENPP6	sp|Q58D68|ENPP6_PIG Glycerophosphocholine cholinephosphodiesterase ENPP6 OS=Sus scrofa OX=9823 GN=ENPP6 PE=2 SV=2;tr|F1RSZ8|F1RSZ8_PIG glycerophosphocholine cholinephosphodiesterase OS=Sus scrofa OX=9823 GN=ENPP6 PE=1 SV=3	3	3	3	3	9.1	50.355	440	6.8766	9.1	214810
A0A5G2QG94;A0A8W4FPD1;F1RY67;A0A286ZZX4;F1RY68	A0A5G2QG94	Carnitine palmitoyltransferase 1A	CPT1A	tr|A0A5G2QG94|A0A5G2QG94_PIG Carnitine palmitoyltransferase 1A OS=Sus scrofa OX=9823 GN=CPT1A PE=1 SV=1;tr|A0A8W4FPD1|A0A8W4FPD1_PIG Carnitine palmitoyltransferase 1A OS=Sus scrofa OX=9823 GN=CPT1A PE=1 SV=1;tr|F1RY67|F1RY67_PIG Carnitine palmitoyltransfer	1	1	1	1	2.2	72.406	630	2.172	2.2	214750
A0A287AK91;A0A286ZSB7	A0A287AK91	PDS5 cohesin associated factor B (Sister chromatid cohesion protein PDS5 homolog B isoform X6)	PDS5B	tr|A0A287AK91|A0A287AK91_PIG PDS5 cohesin associated factor B OS=Sus scrofa OX=9823 GN=PDS5B PE=1 SV=2;tr|A0A286ZSB7|A0A286ZSB7_PIG PDS5 cohesin associated factor B OS=Sus scrofa OX=9823 GN=PDS5B PE=1 SV=2	5	5	5	5	4.9	160.64	1410	21.464	4.9	212640
A0A287B6J3	A0A287B6J3	RNA-binding protein PNO1 (RNA-binding protein pno1)	PNO1	tr|A0A287B6J3|A0A287B6J3_PIG RNA-binding protein PNO1 OS=Sus scrofa OX=9823 GN=PNO1 PE=3 SV=1	2	2	2	2	15.9	27.977	252	9.3273	15.9	212370
A0A286ZLK7;A0A8D0RMH7	A0A286ZLK7	RNA-binding protein with serine-rich domain 1	RNPS1	tr|A0A286ZLK7|A0A286ZLK7_PIG RNA-binding protein with serine-rich domain 1 OS=Sus scrofa OX=9823 GN=RNPS1 PE=1 SV=2;tr|A0A8D0RMH7|A0A8D0RMH7_PIG RNA-binding protein with serine-rich domain 1 OS=Sus scrofa OX=9823 GN=RNPS1 PE=1 SV=1	1	1	1	1	7.1	24.561	211	2.4306	7.1	212180
A0A287AG39;A0A4X1USC1;I3LBT8	A0A287AG39	Small nuclear ribonucleoprotein-associated protein	SNRPB	tr|A0A287AG39|A0A287AG39_PIG Small nuclear ribonucleoprotein-associated protein OS=Sus scrofa OX=9823 GN=SNRPB PE=3 SV=1;tr|A0A4X1USC1|A0A4X1USC1_PIG Small nuclear ribonucleoprotein-associated protein OS=Sus scrofa OX=9823 GN=SNRPN PE=3 SV=1;tr|I3LBT8|I3LB	1	1	1	1	6.5	23.67	231	4.1118	6.5	212090
A0A4X1SJX5	A0A4X1SJX5	Sm protein F	SNRPF	tr|A0A4X1SJX5|A0A4X1SJX5_PIG Sm protein F OS=Sus scrofa OX=9823 GN=SNRPF PE=1 SV=1	1	1	1	1	15.1	9.7251	86	13.06	15.1	211400
A0A4X1VY40	A0A4X1VY40	Tropomyosin 2	TPM2	tr|A0A4X1VY40|A0A4X1VY40_PIG Tropomyosin beta chain OS=Sus scrofa OX=9823 GN=TPM2 PE=1 SV=1	26	2	26	2	60.2	32.975	284	23.458	60.2	210590
A0A287A3H9;F1S8P4;A0A287A0A3;A0A5G2R3A1	A0A287A3H9	AT-hook containing transcription factor 1	AHCTF1	tr|A0A287A3H9|A0A287A3H9_PIG AT-hook containing transcription factor 1 OS=Sus scrofa OX=9823 GN=AHCTF1 PE=1 SV=1;tr|F1S8P4|F1S8P4_PIG AT-hook containing transcription factor 1 OS=Sus scrofa OX=9823 GN=AHCTF1 PE=1 SV=4;tr|A0A287A0A3|A0A287A0A3_PIG AT-hook c	5	5	5	5	2.9	245.08	2199	3.474	2.9	210340
I3L5Y0;I3L769	I3L5Y0	procollagen-proline 4-dioxygenase (EC 1.14.11.2)	P4HA2	tr|I3L5Y0|I3L5Y0_PIG procollagen-proline 4-dioxygenase OS=Sus scrofa OX=9823 GN=P4HA2 PE=3 SV=2;tr|I3L769|I3L769_PIG procollagen-proline 4-dioxygenase OS=Sus scrofa OX=9823 GN=P4HA2 PE=3 SV=2	3	3	3	3	6.8	60.527	533	4.8955	6.8	210310
A0A5K1U589	A0A5K1U589	E1 ubiquitin-activating enzyme (EC 6.2.1.45) (Ubiquitin-activating enzyme E1)	UBA1	tr|A0A5K1U589|A0A5K1U589_PIG Ubiquitin-like modifier-activating enzyme 1 OS=Sus scrofa OX=9823 GN=UBA1 PE=1 SV=2	4	4	4	4	5.2	120.2	1081	4.329	5.2	209460
A0A5G2R7M4;A0A5G2QE07;F6Q8W1;A0A8D1I2F1	A0A5G2R7M4	Galectin	LGALS3	tr|A0A5G2R7M4|A0A5G2R7M4_PIG Galectin OS=Sus scrofa OX=9823 GN=LGALS3 PE=1 SV=2;tr|A0A5G2QE07|A0A5G2QE07_PIG Galectin OS=Sus scrofa OX=9823 GN=LGALS3 PE=1 SV=1;tr|F6Q8W1|F6Q8W1_PIG Galectin OS=Sus scrofa OX=9823 GN=LGALS3 PE=1 SV=1;tr|A0A8D1I2F1|A0A8D1I2F1	1	1	1	1	4.3	26.893	256	6.8961	4.3	209170
A0A5G2R383;A0A287A7H6	A0A5G2R383	RNA helicase (EC 3.6.4.13)	DDX47	tr|A0A5G2R383|A0A5G2R383_PIG RNA helicase OS=Sus scrofa OX=9823 GN=DDX47 PE=3 SV=1;tr|A0A287A7H6|A0A287A7H6_PIG RNA helicase OS=Sus scrofa OX=9823 GN=DDX47 PE=3 SV=2	2	2	2	2	6.2	45.195	406	2.2586	6.2	208610
A0A5G2QJU0;A0A8W4F8A0;A0A5G2QYH9;A0A8W4FPV9;A0A287ABT2;A0A287BKF1	A0A5G2QJU0	Eukaryotic translation initiation factor 2 alpha kinase 2	EIF2AK2	tr|A0A5G2QJU0|A0A5G2QJU0_PIG Eukaryotic translation initiation factor 2 alpha kinase 2 OS=Sus scrofa OX=9823 GN=EIF2AK2 PE=1 SV=2;tr|A0A8W4F8A0|A0A8W4F8A0_PIG Eukaryotic translation initiation factor 2 alpha kinase 2 OS=Sus scrofa OX=9823 GN=EIF2AK2 PE=1 S	2	2	2	2	4.7	54.075	471	3.8284	4.7	208430
F1RJU0	F1RJU0	Cell division cycle associated 2	CDCA2	tr|F1RJU0|F1RJU0_PIG Cell division cycle associated 2 OS=Sus scrofa OX=9823 GN=CDCA2 PE=4 SV=5	5	5	5	5	8	108.91	993	7.3603	8	207970
A0A5G2R7E9;F1SHP1	A0A5G2R7E9	ADAM metallopeptidase with thrombospondin type 1 motif 1	ADAMTS1	tr|A0A5G2R7E9|A0A5G2R7E9_PIG ADAM metallopeptidase with thrombospondin type 1 motif 1 OS=Sus scrofa OX=9823 GN=ADAMTS1 PE=4 SV=2;tr|F1SHP1|F1SHP1_PIG ADAM metallopeptidase with thrombospondin type 1 motif 1 OS=Sus scrofa OX=9823 GN=ADAMTS1 PE=4 SV=5	4	4	4	4	6.4	98.573	907	15.964	6.4	207590
A0A2C9F3E9;Q8WNW3	A0A2C9F3E9	Junction plakoglobin	JUP	tr|A0A2C9F3E9|A0A2C9F3E9_PIG Junction plakoglobin OS=Sus scrofa OX=9823 GN=JUP PE=3 SV=1;sp|Q8WNW3|PLAK_PIG Junction plakoglobin OS=Sus scrofa OX=9823 GN=Jup PE=2 SV=1	4	4	4	4	7.1	81.736	744	3.577	7.1	207190
F1RSJ8	F1RSJ8	pre-rRNA processing protein FTSJ3 (EC 2.1.1.-) (2'-O-ribose RNA methyltransferase SPB1 homolog) (Protein ftsJ homolog 3) (Putative rRNA methyltransferase 3)	FTSJ3	tr|F1RSJ8|F1RSJ8_PIG pre-rRNA processing protein FTSJ3 OS=Sus scrofa OX=9823 GN=FTSJ3 PE=1 SV=2	3	3	3	3	5.4	94.761	836	6.8571	5.4	207070
A0A8W4FAX8;P08835;A0A287AMK0;F1RUN2;A0A286ZT13;A0A8W4FBS3;A0A287BAY9;A0A8W4FBE9;A0A8W4F9M4;A0A287AFS2	A0A8W4FAX8	Albumin	ALB	tr|A0A8W4FAX8|A0A8W4FAX8_PIG Albumin OS=Sus scrofa OX=9823 GN=ALB PE=1 SV=1;sp|P08835|ALBU_PIG Albumin OS=Sus scrofa OX=9823 GN=ALB PE=1 SV=2;tr|A0A287AMK0|A0A287AMK0_PIG Albumin OS=Sus scrofa OX=9823 GN=ALB PE=1 SV=2;tr|F1RUN2|F1RUN2_PIG Albumin OS=Sus sc	3	3	3	3	6.6	69.425	603	16.656	6.6	205880
A0A287AE80;A0A287BA90;A0A287BL83;A0A8W4F9Q7;A0A287BJQ5;A0A5G2R336;I3L7L5;Q28960;A0A287AAY9;A0A8W4FG82;A0A286ZM29;A0A287AK53;A0A8W4FQ44;A0A8W4FR11	A0A287AE80	Carbonyl reductase (NADPH) (EC 1.1.1.184)	LOC100622246	tr|A0A287AE80|A0A287AE80_PIG Carbonyl reductase (NADPH) OS=Sus scrofa OX=9823 GN=LOC100622246 PE=1 SV=1;tr|A0A287BA90|A0A287BA90_PIG Carbonyl reductase (NADPH) OS=Sus scrofa OX=9823 GN=LOC100622246 PE=1 SV=2;tr|A0A287BL83|A0A287BL83_PIG Carbonyl reductase	3	3	3	3	17.6	26.562	245	8.6115	17.6	204810
A0A287BNK8;A0A480IRX4	A0A287BNK8	Capping protein regulator and myosin 1 linker 1	CARMIL1	tr|A0A287BNK8|A0A287BNK8_PIG Capping protein regulator and myosin 1 linker 1 OS=Sus scrofa OX=9823 GN=CARMIL1 PE=3 SV=2;tr|A0A480IRX4|A0A480IRX4_PIG Capping protein regulator and myosin 1 linker 1 OS=Sus scrofa OX=9823 GN=CARMIL1 PE=3 SV=1	4	4	4	4	4.3	148.06	1341	6.4134	4.3	204300
F1S1R9	F1S1R9	Zinc finger and SCAN domain containing 26 (Zinc finger and SCAN domain-containing protein 26 isoform X1)	ZSCAN26	tr|F1S1R9|F1S1R9_PIG Zinc finger and SCAN domain containing 26 OS=Sus scrofa OX=9823 GN=ZSCAN26 PE=4 SV=2	2	2	2	2	5.9	54.366	478	30.229	5.9	204220
A0A8W4FR40;F1S2L2	A0A8W4FR40	Telomeric repeat-binding factor	TERF2	tr|A0A8W4FR40|A0A8W4FR40_PIG Telomeric repeat-binding factor OS=Sus scrofa OX=9823 GN=TERF2 PE=1 SV=1;tr|F1S2L2|F1S2L2_PIG Telomeric repeat-binding factor 2 OS=Sus scrofa OX=9823 GN=TERF2 PE=1 SV=3	4	4	4	4	11.7	59.749	540	5.1076	11.7	203950
A0A5G2R9D0;A0A5G2QEN0;A0A287B150;A0A5G2QVY7	A0A5G2R9D0	LLGL scribble cell polarity complex component 2	LLGL2	tr|A0A5G2R9D0|A0A5G2R9D0_PIG LLGL scribble cell polarity complex component 2 OS=Sus scrofa OX=9823 GN=LLGL2 PE=3 SV=1;tr|A0A5G2QEN0|A0A5G2QEN0_PIG LLGL scribble cell polarity complex component 2 OS=Sus scrofa OX=9823 GN=LLGL2 PE=3 SV=2;tr|A0A287B150|A0A287	3	3	3	3	4.7	111.92	1006	4.4514	4.7	203650
A0A8W4F8J4;A0A8W4FL84;A0A286ZLI2	A0A8W4F8J4	Tyrosine-protein kinase (EC 2.7.10.2)	JAK1	tr|A0A8W4F8J4|A0A8W4F8J4_PIG Tyrosine-protein kinase OS=Sus scrofa OX=9823 GN=JAK1 PE=1 SV=1;tr|A0A8W4FL84|A0A8W4FL84_PIG Tyrosine-protein kinase OS=Sus scrofa OX=9823 GN=JAK1 PE=1 SV=1;tr|A0A286ZLI2|A0A286ZLI2_PIG Tyrosine-protein kinase OS=Sus scrofa OX=	4	4	4	4	4.8	127.67	1110	5.3028	4.8	202820
K7N7E7	K7N7E7	Mannosyl-oligosaccharide glucosidase (EC 3.2.1.106) (Glucosidase I)	MOGS	tr|K7N7E7|K7N7E7_PIG Mannosyl-oligosaccharide glucosidase OS=Sus scrofa OX=9823 GN=MOGS PE=1 SV=1	2	2	2	2	3.2	92.541	839	3.0119	3.2	202480
I3LVN4;A0A8W4FPI4	I3LVN4	rRNA adenine N(6)-methyltransferase (EC 2.1.1.-)	TFB1M	tr|I3LVN4|I3LVN4_PIG rRNA adenine N(6)-methyltransferase OS=Sus scrofa OX=9823 GN=TFB1M PE=3 SV=2;tr|A0A8W4FPI4|A0A8W4FPI4_PIG rRNA adenine N(6)-methyltransferase OS=Sus scrofa OX=9823 GN=TFB1M PE=3 SV=1	3	3	3	3	13.8	38.623	340	6.2083	13.8	199750
A0A287B0Y8;A0A287B217;A0A287BN04;A0A287AA88;A0A287B9H1;A0A287A8C7	A0A287B0Y8	Plectin	PLEC	tr|A0A287B0Y8|A0A287B0Y8_PIG Plectin OS=Sus scrofa OX=9823 GN=PLEC PE=1 SV=2;tr|A0A287B217|A0A287B217_PIG Plectin OS=Sus scrofa OX=9823 GN=PLEC PE=1 SV=3;tr|A0A287BN04|A0A287BN04_PIG Plectin OS=Sus scrofa OX=9823 GN=PLEC PE=1 SV=2;tr|A0A287AA88|A0A287AA88_	83	1	83	1	24.2	530.52	4673	1.9771	24.2	199390
F1S619;A0A287BND7;F1S620	F1S619	Putative RNA-binding protein 15 isoform 2 (RNA binding motif protein 15)	RBM15	tr|F1S619|F1S619_PIG Putative RNA-binding protein 15 isoform 2 OS=Sus scrofa OX=9823 GN=RBM15 PE=1 SV=4;tr|A0A287BND7|A0A287BND7_PIG RNA binding motif protein 15 OS=Sus scrofa OX=9823 GN=RBM15 PE=3 SV=2;tr|F1S620|F1S620_PIG RNA binding motif protein 15 OS=	3	3	3	3	4	105.46	963	6.2333	4	199140
A0A4X1SH59	A0A4X1SH59	Protein transport protein Sec61 subunit beta	SEC61B	tr|A0A4X1SH59|A0A4X1SH59_PIG Protein transport protein Sec61 subunit beta OS=Sus scrofa OX=9823 GN=SEC61B PE=1 SV=1	1	1	1	1	15.6	9.9743	96	1.6468	15.6	199100
F1SG95;A0A287AJK6	F1SG95	28S ribosomal protein S35, mitochondrial isoform 1 (Mitochondrial ribosomal protein S35)	MRPS35	tr|F1SG95|F1SG95_PIG 28S ribosomal protein S35, mitochondrial isoform 1 OS=Sus scrofa OX=9823 GN=MRPS35 PE=1 SV=2;tr|A0A287AJK6|A0A287AJK6_PIG Mitochondrial ribosomal protein S35 OS=Sus scrofa OX=9823 GN=MRPS35 PE=1 SV=2	2	2	2	2	7.1	41.29	366	7.0821	7.1	198940
A0A5G2RGK0	A0A5G2RGK0	Purine rich element binding protein A	PURA	tr|A0A5G2RGK0|A0A5G2RGK0_PIG Purine rich element binding protein A OS=Sus scrofa OX=9823 GN=PURA PE=1 SV=1	1	1	1	1	5.4	50.574	482	1.1443	5.4	198590
I3LBV6	I3LBV6	Nucleolar protein 9 (Polynucleotide 5'-hydroxyl-kinase NOL9)	NOL9	tr|I3LBV6|I3LBV6_PIG Nucleolar protein 9 OS=Sus scrofa OX=9823 GN=NOL9 PE=3 SV=1	2	2	2	2	3.7	78.124	694	6.8926	3.7	198150
F1SLR5;A0A287AAA4;A0A286ZJ13;F1SSZ2	F1SLR5	DNA helicase (EC 3.6.4.12)	CHD4	tr|F1SLR5|F1SLR5_PIG DNA helicase OS=Sus scrofa OX=9823 GN=CHD4 PE=1 SV=2;tr|A0A287AAA4|A0A287AAA4_PIG DNA helicase OS=Sus scrofa OX=9823 GN=CHD4 PE=1 SV=1	4	4	4	4	2.6	217.8	1912	3.2108	2.6	196860
A0A5G2R2I9;F1SML4;A0A4X1W1S1;A0A4X1W1R6	A0A5G2R2I9	Staphylococcal nuclease domain-containing protein (EC 3.1.31.1)	SND1	tr|A0A5G2R2I9|A0A5G2R2I9_PIG Staphylococcal nuclease domain-containing protein OS=Sus scrofa OX=9823 GN=SND1 PE=1 SV=1;tr|F1SML4|F1SML4_PIG Staphylococcal nuclease domain-containing protein OS=Sus scrofa OX=9823 GN=SND1 PE=1 SV=3;tr|A0A4X1W1S1|A0A4X1W1S1_P	3	3	3	3	4.7	98.176	880	4.947	4.7	196440
A0A5G2RN29;F1SPY2;A0A8D0Z6H6;K7GP45;A0A287AHT1	A0A5G2RN29	Protein-serine/threonine kinase (EC 2.7.11.-)	PDK3	tr|A0A5G2RN29|A0A5G2RN29_PIG Protein-serine/threonine kinase OS=Sus scrofa OX=9823 GN=PDK3 PE=1 SV=1;tr|F1SPY2|F1SPY2_PIG Protein-serine/threonine kinase OS=Sus scrofa OX=9823 GN=PDK3 PE=1 SV=4;tr|A0A8D0Z6H6|A0A8D0Z6H6_PIG Protein-serine/threonine kinase O	2	2	2	2	8.7	42.405	369	4.2224	8.7	195390
A0A287AHH7	A0A287AHH7	Uridine-cytidine kinase (EC 2.7.1.48)	UCK2	tr|A0A287AHH7|A0A287AHH7_PIG Uridine-cytidine kinase OS=Sus scrofa OX=9823 GN=UCK2 PE=3 SV=1	2	2	2	2	9.6	29.409	261	6.9953	9.6	193790
A0A287AF88;F1RYR3;F1RYR4	A0A287AF88	Activating signal cointegrator 1 complex subunit 3	ASCC3	tr|A0A287AF88|A0A287AF88_PIG Activating signal cointegrator 1 complex subunit 3 OS=Sus scrofa OX=9823 GN=ASCC3 PE=1 SV=1;tr|F1RYR3|F1RYR3_PIG Activating signal cointegrator 1 complex subunit 3 OS=Sus scrofa OX=9823 GN=ASCC3 PE=1 SV=3;tr|F1RYR4|F1RYR4_PIG A	5	5	5	5	3.4	250.9	2203	4.5473	3.4	193110
F1S6R5;A0A287A7U5	F1S6R5	WD repeat-containing protein 18	WDR18	tr|F1S6R5|F1S6R5_PIG WD repeat-containing protein 18 OS=Sus scrofa OX=9823 GN=WDR18 PE=3 SV=1	3	3	3	3	12.5	47.476	432	5.8301	12.5	191530
A0A5G2QTS1;A0A287BN59;F1REX9	A0A5G2QTS1	Actin-related protein 2/3 complex subunit	ARPC1A	tr|A0A5G2QTS1|A0A5G2QTS1_PIG Actin-related protein 2/3 complex subunit OS=Sus scrofa OX=9823 GN=ARPC1A PE=1 SV=1;tr|A0A287BN59|A0A287BN59_PIG Actin-related protein 2/3 complex subunit OS=Sus scrofa OX=9823 GN=ARPC1A PE=1 SV=1;tr|F1REX9|F1REX9_PIG Actin-rel	1	1	1	1	3.8	40.544	364	5.7658	3.8	191080
A0A5G2R8G3;A0A480MJI3;P26042;A0A287BED9;A0A8W4FGG7;F1RTN3;A0A287AK19;A0A287BHA1;A0A8D1KAS5;A0A287AN48;A0A8D1GK87;A0A8D0ZD84;P26044;A0A4X1TKC5;A0A287AB04;A0A286ZNJ8;A0A286ZYV1;A0A8W4FAZ5	A0A5G2R8G3	Moesin	MSN	tr|A0A5G2R8G3|A0A5G2R8G3_PIG Moesin OS=Sus scrofa OX=9823 GN=MSN PE=1 SV=2;tr|A0A480MJI3|A0A480MJI3_PIG Moesin OS=Sus scrofa OX=9823 GN=MSN PE=1 SV=1;sp|P26042|MOES_PIG Moesin OS=Sus scrofa OX=9823 GN=MSN PE=2 SV=3;tr|A0A287BED9|A0A287BED9_PIG Moesin OS=Su	2	1	2	1	3.8	65.812	559	1.0116	3.8	189850
A0A287A480;I3LBY0;A0A287AL76	A0A287A480	Coatomer subunit delta	ARCN1	tr|A0A287A480|A0A287A480_PIG Coatomer subunit delta OS=Sus scrofa OX=9823 GN=ARCN1 PE=1 SV=3;tr|I3LBY0|I3LBY0_PIG Coatomer subunit delta OS=Sus scrofa OX=9823 GN=ARCN1 PE=1 SV=4;tr|A0A287AL76|A0A287AL76_PIG Coatomer subunit delta OS=Sus scrofa OX=9823 GN=A	3	3	3	3	7	56.076	499	6.777	7	189770
Q2QLE3	Q2QLE3	Testin	TES	sp|Q2QLE3|TES_PIG Testin OS=Sus scrofa OX=9823 GN=TES PE=3 SV=1	3	3	3	3	10.2	47.947	421	3.3105	10.2	189420
F1SE89	F1SE89	Nuclear transcription factor, X-box binding 1	NFX1	tr|F1SE89|F1SE89_PIG Nuclear transcription factor, X-box binding 1 OS=Sus scrofa OX=9823 GN=NFX1 PE=3 SV=4	3	3	3	3	3.4	123.79	1117	9.2881	3.4	189360
A0A5G2R518;A0A286ZY98;A0A5G2QQ22;A0A286ZT79;A0A5G2R496	A0A5G2R518	DNA-directed RNA polymerases I and III subunit RPAC1	POLR1C	tr|A0A5G2R518|A0A5G2R518_PIG DNA-directed RNA polymerases I and III subunit RPAC1 OS=Sus scrofa OX=9823 GN=POLR1C PE=1 SV=2;tr|A0A286ZY98|A0A286ZY98_PIG DNA-directed RNA polymerases I and III subunit RPAC1 OS=Sus scrofa OX=9823 GN=POLR1C PE=1 SV=1;tr|A0A5G	2	2	2	2	8.6	34.311	301	28.917	8.6	189290
F2Z545;A0A8D0P6A0;A0A8W4FIM7	F2Z545	Elongin-C	ELOC	tr|F2Z545|F2Z545_PIG Elongin-C OS=Sus scrofa OX=9823 GN=ELOC PE=1 SV=2;tr|A0A8D0P6A0|A0A8D0P6A0_PIG Elongin-C OS=Sus scrofa OX=9823 GN=ELOC PE=1 SV=1;tr|A0A8W4FIM7|A0A8W4FIM7_PIG Elongin-C OS=Sus scrofa OX=9823 PE=3 SV=1	2	2	2	2	20.2	14.445	129	2.2698	20.2	188740
A0A8W4F8A3;A0A8W4FPY8;A0A286ZZ30;A0A8W4FGQ2;A0A287BJA3;A0A287BDH3;A0A287A148;F1S9U2;F1S959;A0A8W4FG77	A0A8W4F8A3	Myosin IXB	MYO9B	tr|A0A8W4F8A3|A0A8W4F8A3_PIG Myosin IXB OS=Sus scrofa OX=9823 GN=MYO9B PE=3 SV=1;tr|A0A8W4FPY8|A0A8W4FPY8_PIG Myosin IXB OS=Sus scrofa OX=9823 GN=MYO9B PE=3 SV=1;tr|A0A286ZZ30|A0A286ZZ30_PIG Myosin IXB OS=Sus scrofa OX=9823 GN=MYO9B PE=3 SV=3;tr|A0A8W4FGQ2	3	3	3	3	2.4	224.27	1979	6.2626	2.4	188670
A0A287B914;A0A287A527	A0A287B914	Replication initiator 1	REPIN1	tr|A0A287B914|A0A287B914_PIG Replication initiator 1 OS=Sus scrofa OX=9823 GN=REPIN1 PE=4 SV=2;tr|A0A287A527|A0A287A527_PIG Replication initiator 1 OS=Sus scrofa OX=9823 GN=REPIN1 PE=4 SV=3	3	3	3	3	10.3	69.904	622	6.7139	10.3	188660
A0A287AVR2;A0A8D0XQE7;A0A287A174	A0A287AVR2	BicC family RNA binding protein 1	BICC1	tr|A0A287AVR2|A0A287AVR2_PIG BicC family RNA binding protein 1 OS=Sus scrofa OX=9823 GN=BICC1 PE=4 SV=2;tr|A0A8D0XQE7|A0A8D0XQE7_PIG BicC family RNA binding protein 1 OS=Sus scrofa OX=9823 GN=BICC1 PE=3 SV=1;tr|A0A287A174|A0A287A174_PIG BicC family RNA bin	2	2	2	2	4.2	85.786	800	6.2092	4.2	188480
A0A5G2REQ7;F1S663	A0A5G2REQ7	Laminin subunit gamma 1	LAMC1	tr|A0A5G2REQ7|A0A5G2REQ7_PIG Laminin subunit gamma 1 OS=Sus scrofa OX=9823 GN=LAMC1 PE=1 SV=2;tr|F1S663|F1S663_PIG Laminin subunit gamma 1 OS=Sus scrofa OX=9823 GN=LAMC1 PE=1 SV=4	3	3	3	3	3	167.29	1506	21.812	3	188190
A0A8W4FEB4;F1S4Q6	A0A8W4FEB4	CCAAT enhancer binding protein zeta	CEBPZ	tr|A0A8W4FEB4|A0A8W4FEB4_PIG CCAAT enhancer binding protein zeta OS=Sus scrofa OX=9823 GN=CEBPZ PE=3 SV=1;tr|F1S4Q6|F1S4Q6_PIG CCAAT enhancer binding protein zeta OS=Sus scrofa OX=9823 GN=CEBPZ PE=3 SV=2	4	4	4	4	5.1	115.27	997	9.7377	5.1	188100
F1S3I3;A0A5G2QGD0	F1S3I3	Eukaryotic translation initiation factor 3 subunit G (eIF3g) (Eukaryotic translation initiation factor 3 RNA-binding subunit) (eIF-3 RNA-binding subunit) (Eukaryotic translation initiation factor 3 subunit 4) (eIF-3-delta) (eIF3 p42) (eIF3 p44)	EIF3G EIF3S4	tr|F1S3I3|F1S3I3_PIG Eukaryotic translation initiation factor 3 subunit G OS=Sus scrofa OX=9823 GN=EIF3G PE=1 SV=5;tr|A0A5G2QGD0|A0A5G2QGD0_PIG Eukaryotic translation initiation factor 3 subunit G OS=Sus scrofa OX=9823 GN=EIF3G PE=1 SV=2	3	3	3	3	9.1	35.611	320	26.078	9.1	187770
P33198;A0A286ZYE6;F1SK00;A0A287BL23	P33198	Isocitrate dehydrogenase [NADP], mitochondrial (IDH) (EC 1.1.1.42) (ICD-M) (IDP) (NADP(+)-specific ICDH) (Oxalosuccinate decarboxylase)	IDH2	sp|P33198|IDHP_PIG Isocitrate dehydrogenase [NADP], mitochondrial (Fragment) OS=Sus scrofa OX=9823 GN=IDH2 PE=1 SV=1;tr|A0A286ZYE6|A0A286ZYE6_PIG Isocitrate dehydrogenase [NADP] OS=Sus scrofa OX=9823 GN=IDH2 PE=3 SV=2;tr|F1SK00|F1SK00_PIG isocitrate dehydr	2	2	2	2	6.2	47.526	421	7.7165	6.2	187060
A0A287AQB9;A0A8W4FE02;A0A287B450;A0A286ZJ43;A0A286ZQD3;A0A8W4FCG7;F1RYY0;A0A8W4FIF2	A0A287AQB9	peptidylprolyl isomerase (EC 5.2.1.8)	FKBP5	tr|A0A287AQB9|A0A287AQB9_PIG peptidylprolyl isomerase OS=Sus scrofa OX=9823 GN=FKBP5 PE=1 SV=3;tr|A0A8W4FE02|A0A8W4FE02_PIG peptidylprolyl isomerase OS=Sus scrofa OX=9823 GN=FKBP5 PE=1 SV=1;tr|A0A287B450|A0A287B450_PIG peptidylprolyl isomerase OS=Sus scrof	4	4	4	4	11.2	52.376	466	3.0014	11.2	184940
F1SFV3	F1SFV3	Protein S100-A14 isoform X1 (S100 calcium binding protein A14)	S100A14	tr|F1SFV3|F1SFV3_PIG Protein S100-A14 isoform X1 OS=Sus scrofa OX=9823 GN=S100A14 PE=1 SV=1	2	2	2	2	33.7	11.444	104	5.4627	33.7	184610
F1SPF6;I3L742	F1SPF6	RuvB-like helicase (EC 3.6.4.12)	RUVBL1	tr|F1SPF6|F1SPF6_PIG RuvB-like helicase OS=Sus scrofa OX=9823 GN=RUVBL1 PE=1 SV=3;tr|I3L742|I3L742_PIG RuvB-like helicase OS=Sus scrofa OX=9823 GN=RUVBL1 PE=1 SV=3	1	1	1	1	2.9	50.196	456	6.528	2.9	183370
Q767L0;K7GL02;A0A8W4FHN9;A0A480K1E2	Q767L0	ATP-binding cassette sub-family F member 1	ABCF1	sp|Q767L0|ABCF1_PIG ATP-binding cassette sub-family F member 1 OS=Sus scrofa OX=9823 GN=ABCF1 PE=3 SV=1;tr|K7GL02|K7GL02_PIG ATP binding cassette subfamily F member 1 OS=Sus scrofa OX=9823 GN=ABCF1 PE=1 SV=2;tr|A0A8W4FHN9|A0A8W4FHN9_PIG ATP binding cassett	2	2	2	2	4	91.636	807	5.4455	4	182770
A0A5G2QWN4;A0A4X1TDU6;A0A4X1TBD7	A0A5G2QWN4	Centrin 3	CETN3	tr|A0A5G2QWN4|A0A5G2QWN4_PIG Centrin 3 OS=Sus scrofa OX=9823 GN=CETN3 PE=4 SV=1;tr|A0A4X1TDU6|A0A4X1TDU6_PIG Centrin 3 OS=Sus scrofa OX=9823 GN=CETN3 PE=4 SV=1;tr|A0A4X1TBD7|A0A4X1TBD7_PIG Centrin 3 OS=Sus scrofa OX=9823 GN=CETN3 PE=4 SV=1	2	2	2	2	13.5	20.225	171	47.159	13.5	182120
A0A4X1U6X7	A0A4X1U6X7	U3 small nucleolar ribonucleoprotein protein MPP10	MPHOSPH10	tr|A0A4X1U6X7|A0A4X1U6X7_PIG U3 small nucleolar ribonucleoprotein protein MPP10 OS=Sus scrofa OX=9823 GN=MPHOSPH10 PE=3 SV=1	2	2	2	2	4	78.983	680	3.2122	4	181390
A0A5G2QY64;A0A8W4FK76;A0A286ZRX8;A0A5G2R269;A0A5G2QRW9;A0A287A8C2;F1SMN5	A0A5G2QY64	Filamin C	FLNC	tr|A0A5G2QY64|A0A5G2QY64_PIG Filamin C OS=Sus scrofa OX=9823 GN=FLNC PE=1 SV=1;tr|A0A8W4FK76|A0A8W4FK76_PIG Filamin C OS=Sus scrofa OX=9823 GN=FLNC PE=1 SV=1;tr|A0A286ZRX8|A0A286ZRX8_PIG Filamin C OS=Sus scrofa OX=9823 GN=FLNC PE=1 SV=2;tr|A0A5G2R269|A0A5G	5	3	5	3	2.8	280.04	2626	8.3392	2.8	181340
A0A4X1VEG1;A0A5G2R9J4;I3LGC1	A0A4X1VEG1	Myoneurin	MYNN	tr|A0A4X1VEG1|A0A4X1VEG1_PIG Myoneurin OS=Sus scrofa OX=9823 GN=MYNN PE=3 SV=1;tr|A0A5G2R9J4|A0A5G2R9J4_PIG Myoneurin OS=Sus scrofa OX=9823 GN=MYNN PE=2 SV=1;tr|I3LGC1|I3LGC1_PIG Myoneurin OS=Sus scrofa OX=9823 GN=MYNN PE=2 SV=1	3	3	3	3	7.1	65.542	580	4.0542	7.1	181280
F1SEX2	F1SEX2	Zinc finger HIT-type containing 6	ZNHIT6	tr|F1SEX2|F1SEX2_PIG Zinc finger HIT-type containing 6 OS=Sus scrofa OX=9823 GN=ZNHIT6 PE=4 SV=4	3	3	3	3	10.4	48.882	431	5.5681	10.4	181020
A0A287A645	A0A287A645	Zinc finger MYM-type containing 1 (Zinc finger MYM-type protein 1 isoform X3)	ZMYM1	tr|A0A287A645|A0A287A645_PIG Zinc finger MYM-type containing 1 OS=Sus scrofa OX=9823 GN=ZMYM1 PE=4 SV=1	5	5	5	5	6.3	130.09	1151	8.3007	6.3	178690
A0A287B8G6;A0A5G2QIW7	A0A287B8G6	RNA helicase (EC 3.6.4.13)	DHX33	tr|A0A287B8G6|A0A287B8G6_PIG RNA helicase OS=Sus scrofa OX=9823 GN=DHX33 PE=4 SV=2	3	3	3	3	5.6	78.526	702	7.3407	5.6	178230
A0A5G2QFL9;F1S396	A0A5G2QFL9	RNA-binding protein NOB1	NOB1	tr|A0A5G2QFL9|A0A5G2QFL9_PIG RNA-binding protein NOB1 OS=Sus scrofa OX=9823 GN=NOB1 PE=3 SV=2;tr|F1S396|F1S396_PIG RNA-binding protein NOB1 OS=Sus scrofa OX=9823 GN=NOB1 PE=3 SV=3	1	1	1	1	3.2	41.178	372	3.9315	3.2	178100
A0A5G2QLH8;A0A286ZNK9;A0A287AXH6;A0A286ZQV5	A0A5G2QLH8	DnaJ heat shock protein family (Hsp40) member C13	DNAJC13	tr|A0A5G2QLH8|A0A5G2QLH8_PIG DnaJ heat shock protein family (Hsp40) member C13 OS=Sus scrofa OX=9823 GN=DNAJC13 PE=1 SV=1;tr|A0A286ZNK9|A0A286ZNK9_PIG DnaJ heat shock protein family (Hsp40) member C13 OS=Sus scrofa OX=9823 GN=DNAJC13 PE=1 SV=1;tr|A0A287AXH	4	4	4	4	2.6	252.98	2227	16.164	2.6	177710
I3L7N1;F1SPV5	I3L7N1	MAGE domain-containing protein		tr|I3L7N1|I3L7N1_PIG MAGE domain-containing protein OS=Sus scrofa OX=9823 PE=4 SV=3;tr|F1SPV5|F1SPV5_PIG MAGE domain-containing protein OS=Sus scrofa OX=9823 GN=LOC102159844 PE=4 SV=3	2	2	2	2	7.3	38.318	343	8.9844	7.3	177540
A0A287B3A8;A0A287A3W3	A0A287B3A8	Pyrroline-5-carboxylate reductase (EC 1.5.1.2)	PYCR3	tr|A0A287B3A8|A0A287B3A8_PIG Pyrroline-5-carboxylate reductase OS=Sus scrofa OX=9823 GN=PYCR3 PE=1 SV=1;tr|A0A287A3W3|A0A287A3W3_PIG Pyrroline-5-carboxylate reductase OS=Sus scrofa OX=9823 GN=PYCR3 PE=1 SV=1	1	1	1	1	5.1	28.545	274	4.7569	5.1	177530
A0A287B465;A0A287A8M1;A0A8W4FFR8;I3LDC7	A0A287B465	Isocitrate dehydrogenase [NADP] (EC 1.1.1.42)	IDH1	tr|A0A287B465|A0A287B465_PIG Isocitrate dehydrogenase [NADP] OS=Sus scrofa OX=9823 GN=IDH1 PE=1 SV=2;tr|A0A287A8M1|A0A287A8M1_PIG Isocitrate dehydrogenase [NADP] OS=Sus scrofa OX=9823 GN=IDH1 PE=1 SV=2;tr|A0A8W4FFR8|A0A8W4FFR8_PIG Isocitrate dehydrogenase	2	2	2	2	5.8	47.355	416	2.4899	5.8	177490
A0A8W4FDW0;A0A5G2QSE8;I3LDM6	A0A8W4FDW0	Keratin 3	KRT3	tr|A0A8W4FDW0|A0A8W4FDW0_PIG Keratin 3 OS=Sus scrofa OX=9823 GN=KRT3 PE=1 SV=1;tr|A0A5G2QSE8|A0A5G2QSE8_PIG Keratin 3 OS=Sus scrofa OX=9823 GN=KRT3 PE=1 SV=1;tr|I3LDM6|I3LDM6_PIG Keratin 3 OS=Sus scrofa OX=9823 GN=KRT3 PE=1 SV=2	2	1	2	1	3.6	61.206	579	17.927	3.6	177430
I3LTC4	I3LTC4	Large ribosomal subunit protein bL32m (39S ribosomal protein L32, mitochondrial)	MRPL32	tr|I3LTC4|I3LTC4_PIG Large ribosomal subunit protein bL32m OS=Sus scrofa OX=9823 GN=MRPL32 PE=1 SV=2	2	2	2	2	11.1	23.53	207	4.665	11.1	176420
A0A8W4FE85;A0A5G2QZ13;A0A8W4F7S8;A0A5G2QZ99;A0A287A6Z8	A0A8W4FE85	LLGL scribble cell polarity complex component 1	LLGL1	tr|A0A8W4FE85|A0A8W4FE85_PIG LLGL scribble cell polarity complex component 1 OS=Sus scrofa OX=9823 GN=LLGL1 PE=3 SV=1;tr|A0A5G2QZ13|A0A5G2QZ13_PIG LLGL scribble cell polarity complex component 1 OS=Sus scrofa OX=9823 GN=LLGL1 PE=3 SV=2;tr|A0A8W4F7S8|A0A8W4	3	3	3	3	4.6	113.22	1048	5.4687	4.6	176360
A0A5G2RI25;A0A5G2QAL2;A0A287AUX6;F1S543	A0A5G2RI25	Calponin	CNN3	tr|A0A5G2RI25|A0A5G2RI25_PIG Calponin OS=Sus scrofa OX=9823 GN=CNN3 PE=1 SV=1;tr|A0A5G2QAL2|A0A5G2QAL2_PIG Calponin OS=Sus scrofa OX=9823 GN=CNN3 PE=1 SV=1;tr|A0A287AUX6|A0A287AUX6_PIG Calponin OS=Sus scrofa OX=9823 GN=CNN3 PE=1 SV=1;tr|F1S543|F1S543_PIG C	3	3	3	3	12.4	31.166	282	5.7288	12.4	175550
F2Z5V2	F2Z5V2	Small nuclear ribonucleoprotein G (snRNP-G)	SNRPG	tr|F2Z5V2|F2Z5V2_PIG Small nuclear ribonucleoprotein G OS=Sus scrofa OX=9823 GN=SNRPG PE=1 SV=1	1	1	1	1	15.8	8.496	76	8.12	15.8	174550
F1S5D4	F1S5D4	Zinc finger protein 281	ZNF281	tr|F1S5D4|F1S5D4_PIG Zinc finger protein 281 OS=Sus scrofa OX=9823 GN=ZNF281 PE=3 SV=4	3	3	3	3	4.4	93.097	870	7.8851	4.4	174070
I3LSP2;A0A287ABU0	I3LSP2	Coiled-coil domain containing 9	CCDC9	tr|I3LSP2|I3LSP2_PIG Coiled-coil domain containing 9 OS=Sus scrofa OX=9823 GN=CCDC9 PE=4 SV=2;tr|A0A287ABU0|A0A287ABU0_PIG Coiled-coil domain containing 9 OS=Sus scrofa OX=9823 GN=CCDC9 PE=4 SV=1	2	2	2	2	4.9	59.785	531	5.9202	4.9	173890
F1SV47;A0A4X1VYM7	F1SV47	Thyroid hormone receptor associated protein 3	THRAP3	tr|F1SV47|F1SV47_PIG Thyroid hormone receptor associated protein 3 OS=Sus scrofa OX=9823 GN=THRAP3 PE=1 SV=4;tr|A0A4X1VYM7|A0A4X1VYM7_PIG Thyroid hormone receptor-associated protein 3 OS=Sus scrofa OX=9823 GN=THRAP3 PE=1 SV=1	3	3	3	3	2.8	104.03	914	6.746	2.8	173080
F1RTW4	F1RTW4	Translation machinery-associated protein 16	TMA16	tr|F1RTW4|F1RTW4_PIG Translation machinery-associated protein 16 OS=Sus scrofa OX=9823 GN=TMA16 PE=1 SV=1	1	1	1	1	7.3	24.154	205	6.9618	7.3	172440
A0A5G2RD59;A0A4X1U2B1;A0A4X1TX11	A0A5G2RD59	Zinc finger protein 385B	ZNF385B	tr|A0A5G2RD59|A0A5G2RD59_PIG Zinc finger protein 385B OS=Sus scrofa OX=9823 GN=ZNF385B PE=4 SV=1;tr|A0A4X1U2B1|A0A4X1U2B1_PIG Zinc finger protein 385B OS=Sus scrofa OX=9823 GN=ZNF385B PE=4 SV=1;tr|A0A4X1TX11|A0A4X1TX11_PIG Zinc finger protein 385B OS=Sus s	1	1	1	1	3.3	39.293	369	1.8924	3.3	172400
A0A5G2R7S1;A0A0U2ETD0	A0A5G2R7S1	Emerin	EMD	tr|A0A5G2R7S1|A0A5G2R7S1_PIG Emerin OS=Sus scrofa OX=9823 GN=EMD PE=4 SV=1;tr|A0A0U2ETD0|A0A0U2ETD0_PIG Emerin OS=Sus scrofa OX=9823 GN=EMD PE=4 SV=1	3	3	3	3	18.3	24.95	224	3.453	18.3	172250
F1SU06;A0A8D1BKL8;A0A4X1VZ89	F1SU06	Heterochromatin protein 1-binding protein 3	HP1BP3	tr|F1SU06|F1SU06_PIG Heterochromatin protein 1-binding protein 3 OS=Sus scrofa OX=9823 GN=HP1BP3 PE=1 SV=3;tr|A0A8D1BKL8|A0A8D1BKL8_PIG Heterochromatin protein 1-binding protein 3 OS=Sus scrofa OX=9823 GN=HP1BP3 PE=1 SV=1;tr|A0A4X1VZ89|A0A4X1VZ89_PIG Heter	1	1	1	1	2.1	58.887	531	4.0051	2.1	171480
A0A5G2R863;A0A5G2R7B7;A0A287AYN4;I3LPL7	A0A5G2R863	Golgi apparatus protein 1	GLG1	tr|A0A5G2R863|A0A5G2R863_PIG Golgi apparatus protein 1 OS=Sus scrofa OX=9823 GN=GLG1 PE=1 SV=1;tr|A0A5G2R7B7|A0A5G2R7B7_PIG Golgi apparatus protein 1 OS=Sus scrofa OX=9823 GN=GLG1 PE=1 SV=2;tr|A0A287AYN4|A0A287AYN4_PIG Golgi apparatus protein 1 OS=Sus scro	2	2	2	2	2.4	135.09	1186	4.0139	2.4	170510
A0A5G2R9N0;A0A287A1G6;F1SUF2;A0A5G2R0B1;Q1W674;F1SNW8	A0A5G2R9N0	hexokinase (EC 2.7.1.1)	HK1	tr|A0A5G2R9N0|A0A5G2R9N0_PIG Hexokinase-1 OS=Sus scrofa OX=9823 GN=HK1 PE=1 SV=2;tr|A0A287A1G6|A0A287A1G6_PIG Hexokinase-1 OS=Sus scrofa OX=9823 GN=HK1 PE=1 SV=3;tr|F1SUF2|F1SUF2_PIG Hexokinase-1 OS=Sus scrofa OX=9823 GN=HK1 PE=1 SV=4;tr|A0A5G2R0B1|A0A5G2R	2	2	2	2	2.8	101.95	913	4.7136	2.8	169720
A0A287BHB8;I3L5G3	A0A287BHB8	rRNA adenine N(6)-methyltransferase (EC 2.1.1.-)	TFB2M	tr|A0A287BHB8|A0A287BHB8_PIG rRNA adenine N(6)-methyltransferase OS=Sus scrofa OX=9823 GN=TFB2M PE=3 SV=1;tr|I3L5G3|I3L5G3_PIG rRNA adenine N(6)-methyltransferase OS=Sus scrofa OX=9823 GN=TFB2M PE=3 SV=2	2	2	2	2	7.8	41.604	361	3.9754	7.8	168340
A0A286ZZ97	A0A286ZZ97	Caveolae associated protein 1	CAVIN1	tr|A0A286ZZ97|A0A286ZZ97_PIG Caveolae associated protein 1 OS=Sus scrofa OX=9823 GN=CAVIN1 PE=3 SV=1	1	1	1	1	2.4	50.365	458	1.4335	2.4	167940
F1S0Q3	F1S0Q3	Sperm associated antigen 1	SPAG1	tr|F1S0Q3|F1S0Q3_PIG Sperm associated antigen 1 OS=Sus scrofa OX=9823 GN=SPAG1 PE=4 SV=4	4	4	4	4	6.4	104.32	927	11.334	6.4	167790
A0A8W4FR86;I3LI86;I3L9F2;A0A287A6S6	A0A8W4FR86	NOC2 like nucleolar associated transcriptional repressor	NOC2L	tr|A0A8W4FR86|A0A8W4FR86_PIG NOC2 like nucleolar associated transcriptional repressor OS=Sus scrofa OX=9823 GN=NOC2L PE=3 SV=1;tr|I3LI86|I3LI86_PIG NOC2 like nucleolar associated transcriptional repressor OS=Sus scrofa OX=9823 GN=NOC2L PE=3 SV=3;tr|I3L9F2|	2	2	2	2	4.1	80.493	712	19.676	4.1	167460
F1S2K2	F1S2K2	U3 small nucleolar RNA-associated protein 15 homolog	UTP15	tr|F1S2K2|F1S2K2_PIG U3 small nucleolar RNA-associated protein 15 homolog OS=Sus scrofa OX=9823 GN=UTP15 PE=4 SV=4	2	2	2	2	4.8	58.385	518	2.8305	4.8	166900
A0A287AVS9	A0A287AVS9	Mitochondrial ribosomal protein S34	MRPS34	tr|A0A287AVS9|A0A287AVS9_PIG Mitochondrial ribosomal protein S34 OS=Sus scrofa OX=9823 GN=MRPS34 PE=1 SV=1	3	3	3	3	7.1	55.618	505	10.443	7.1	166590
A0A287AVK7;A0A5G2QJH3	A0A287AVK7	Family with sequence similarity 120 member C	FAM120C	tr|A0A287AVK7|A0A287AVK7_PIG Family with sequence similarity 120C OS=Sus scrofa OX=9823 GN=FAM120C PE=1 SV=1;tr|A0A5G2QJH3|A0A5G2QJH3_PIG Family with sequence similarity 120C OS=Sus scrofa OX=9823 GN=FAM120C PE=1 SV=1	9	3	9	3	11.8	104.99	952	3.8744	11.8	165720
I3LQ10;I3LIB1	I3LQ10	RNA helicase (EC 3.6.4.13)	DDX27	tr|I3LQ10|I3LQ10_PIG RNA helicase OS=Sus scrofa OX=9823 GN=DDX27 PE=3 SV=3;tr|I3LIB1|I3LIB1_PIG RNA helicase OS=Sus scrofa OX=9823 GN=DDX27 PE=3 SV=2	3	3	3	3	5.1	80.237	705	5.0185	5.1	165500
F1S0X8;A0A286ZXF7;A0A5G2QHD9;A0A287B9P6;A0A287AVF4	F1S0X8	Far upstream element binding protein 3	FUBP3	tr|F1S0X8|F1S0X8_PIG Far upstream element binding protein 3 OS=Sus scrofa OX=9823 GN=FUBP3 PE=1 SV=5;tr|A0A286ZXF7|A0A286ZXF7_PIG Far upstream element binding protein 3 OS=Sus scrofa OX=9823 GN=FUBP3 PE=1 SV=2;tr|A0A5G2QHD9|A0A5G2QHD9_PIG Far upstream elem	2	2	2	2	4.7	58.383	548	26.531	4.7	165110
A0A5G2QPF0;A0A287BMH8	A0A5G2QPF0	H/ACA ribonucleoprotein complex subunit 2	NHP2	tr|A0A5G2QPF0|A0A5G2QPF0_PIG H/ACA ribonucleoprotein complex subunit 2 OS=Sus scrofa OX=9823 GN=NHP2 PE=1 SV=1;tr|A0A287BMH8|A0A287BMH8_PIG H/ACA ribonucleoprotein complex subunit 2 OS=Sus scrofa OX=9823 GN=NHP2 PE=1 SV=1	2	2	2	2	21.1	10.038	90	10.624	21.1	164590
A0A286ZYT0;A0A287BLC1;A0A286ZLQ8;F1S4Y9	A0A286ZYT0	RALY heteroous nuclear ribonucleoprotein	RALY	tr|A0A286ZYT0|A0A286ZYT0_PIG RALY heteroous nuclear ribonucleoprotein OS=Sus scrofa OX=9823 GN=RALY PE=1 SV=2;tr|A0A287BLC1|A0A287BLC1_PIG RALY heteroous nuclear ribonucleoprotein OS=Sus scrofa OX=9823 GN=RALY PE=1 SV=2;tr|A0A286ZLQ8|A0A286ZLQ8_PIG RALY he	2	2	2	2	9.4	29.696	278	8.4729	9.4	164490
A0A4X1VA90;A0A5G2QTF5;P82460	A0A4X1VA90	Thioredoxin	TXN	tr|A0A4X1VA90|A0A4X1VA90_PIG Thioredoxin OS=Sus scrofa OX=9823 GN=TXN PE=3 SV=1;tr|A0A5G2QTF5|A0A5G2QTF5_PIG Thioredoxin OS=Sus scrofa OX=9823 GN=TXN PE=3 SV=1;sp|P82460|THIO_PIG Thioredoxin OS=Sus scrofa OX=9823 GN=TXN PE=1 SV=3	1	1	1	1	15.3	9.557	85	6.412	15.3	163660
A0A5G2Q7A9;I3LJ79;A0A5G2RFY2;A0A5G2R2V9;A0A287BHJ6;I3LI20	A0A5G2Q7A9	ATP binding cassette subfamily D member 3	ABCD3	tr|A0A5G2Q7A9|A0A5G2Q7A9_PIG ATP binding cassette subfamily D member 3 OS=Sus scrofa OX=9823 GN=ABCD3 PE=1 SV=1;tr|I3LJ79|I3LJ79_PIG ATP binding cassette subfamily D member 3 OS=Sus scrofa OX=9823 GN=ABCD3 PE=1 SV=3;tr|A0A5G2RFY2|A0A5G2RFY2_PIG ATP binding	1	1	1	1	2.4	66.671	581	1.5196	2.4	163650
F1SVA6;A0A480U2S8;A0A4X1VZU3;A0A8W4FAN3	F1SVA6	Small nuclear ribonucleoprotein U5 subunit 40	SNRNP40	tr|F1SVA6|F1SVA6_PIG Small nuclear ribonucleoprotein U5 subunit 40 OS=Sus scrofa OX=9823 GN=SNRNP40 PE=1 SV=4;tr|A0A480U2S8|A0A480U2S8_PIG Small nuclear ribonucleoprotein U5 subunit 40 OS=Sus scrofa OX=9823 GN=SNRNP40 PE=1 SV=1;tr|A0A4X1VZU3|A0A4X1VZU3_PIG	2	2	2	2	7.7	37.69	339	6.4796	7.7	163190
A0A287BNN8;A0A287A5K6;A0A287BPD8;A0A287A3N8;A0A287A444;A0A287BMX7;A0A287AMS3;A0A8W4FCG5	A0A287BNN8	LIM and calponin homology domains 1	LIMCH1	tr|A0A287BNN8|A0A287BNN8_PIG LIM and calponin homology domains 1 OS=Sus scrofa OX=9823 GN=LIMCH1 PE=1 SV=2;tr|A0A287A5K6|A0A287A5K6_PIG LIM and calponin homology domains 1 OS=Sus scrofa OX=9823 GN=LIMCH1 PE=1 SV=2;tr|A0A287BPD8|A0A287BPD8_PIG LIM and calpo	5	5	5	5	6.4	120.58	1070	7.5093	6.4	162060
A0A287BAK1	A0A287BAK1	Talin 1	TLN1	tr|A0A287BAK1|A0A287BAK1_PIG Talin 1 OS=Sus scrofa OX=9823 GN=TLN1 PE=1 SV=2	5	4	5	4	2.6	270.29	2548	15.055	2.6	162050
I3LQQ6;P79335	I3LQQ6	Plasminogen activator inhibitor 1 (Endothelial plasminogen activator inhibitor) (Serpin E1)	SERPINE1	tr|I3LQQ6|I3LQQ6_PIG Plasminogen activator inhibitor 1 OS=Sus scrofa OX=9823 GN=SERPINE1 PE=3 SV=4;sp|P79335|PAI1_PIG Plasminogen activator inhibitor 1 OS=Sus scrofa OX=9823 GN=SERPINE1 PE=2 SV=1	2	2	2	2	8.2	45.375	401	6.6451	8.2	162020
F1SHC9	F1SHC9	FAST kinase domain-containing protein 2, mitochondrial (FAST kinase domains 2)	FASTKD2	tr|F1SHC9|F1SHC9_PIG FAST kinase domain-containing protein 2, mitochondrial OS=Sus scrofa OX=9823 GN=FASTKD2 PE=4 SV=2	2	2	2	2	3.5	78.209	689	2.7628	3.5	161550
A0A287AWK4	A0A287AWK4	peptidylprolyl isomerase (EC 5.2.1.8)	FKBP8	tr|A0A287AWK4|A0A287AWK4_PIG peptidylprolyl isomerase OS=Sus scrofa OX=9823 GN=FKBP8 PE=1 SV=1	2	2	2	2	6.7	47.704	445	5.7633	6.7	160290
Q5H7C0;A0A5S6HC63	Q5H7C0	Cell division cycle protein 20 homolog (p55CDC)	CDC20	sp|Q5H7C0|CDC20_PIG Cell division cycle protein 20 homolog OS=Sus scrofa OX=9823 GN=CDC20 PE=2 SV=1;tr|A0A5S6HC63|A0A5S6HC63_PIG Cell division cycle 20 OS=Sus scrofa OX=9823 GN=CDC20 PE=3 SV=2	1	1	1	1	2.8	54.783	499	6.7818	2.8	159700
A0A287BSR7;F1RQV7;A0A287BMZ6	A0A287BSR7	Large ribosomal subunit protein uL14m (39S ribosomal protein L14, mitochondrial)	MRPL14	tr|A0A287BSR7|A0A287BSR7_PIG Large ribosomal subunit protein uL14m OS=Sus scrofa OX=9823 GN=MRPL14 PE=3 SV=1;tr|F1RQV7|F1RQV7_PIG Large ribosomal subunit protein uL14m OS=Sus scrofa OX=9823 GN=MRPL14 PE=1 SV=2;tr|A0A287BMZ6|A0A287BMZ6_PIG Large ribosomal s	1	1	1	1	10.9	19.294	175	5.4388	10.9	159630
A0A287A4H2	A0A287A4H2	Purine rich element binding protein B (Transcriptional activator protein Pur-beta)	PURB	tr|A0A287A4H2|A0A287A4H2_PIG Purine rich element binding protein B OS=Sus scrofa OX=9823 GN=PURB PE=1 SV=1	2	2	2	2	8.1	32.908	308	10.19	8.1	159380
A0A287AID0	A0A287AID0	Exoribonuclease 1	ERI1	tr|A0A287AID0|A0A287AID0_PIG Exoribonuclease 1 OS=Sus scrofa OX=9823 GN=ERI1 PE=4 SV=1	1	1	1	1	4.3	40.05	349	1.2373	4.3	159230
A0A287A2U9;A0A287AGB6	A0A287A2U9	LIM domain and actin binding 1	LIMA1	tr|A0A287A2U9|A0A287A2U9_PIG LIM domain and actin binding 1 OS=Sus scrofa OX=9823 GN=LIMA1 PE=1 SV=2;tr|A0A287AGB6|A0A287AGB6_PIG LIM domain and actin binding 1 OS=Sus scrofa OX=9823 GN=LIMA1 PE=1 SV=1	11	0	11	0	23.5	84.077	756	5.6637	23.5	159150
A0A5G2R3A4;A0A8D0WFJ4;A0A287BBW3	A0A5G2R3A4	Iron-binding zinc finger CDGSH type domain-containing protein	CISD1	tr|A0A5G2R3A4|A0A5G2R3A4_PIG Iron-binding zinc finger CDGSH type domain-containing protein OS=Sus scrofa OX=9823 GN=CISD1 PE=4 SV=2;tr|A0A8D0WFJ4|A0A8D0WFJ4_PIG Iron-binding zinc finger CDGSH type domain-containing protein OS=Sus scrofa OX=9823 GN=CISD1 PE	2	2	2	2	26.2	11.985	107	4.4677	26.2	158140
F1SP27;A0A287BQJ9;A0A287AKW7;A0A480JST9	F1SP27	Elongator complex protein 1	ELP1	tr|F1SP27|F1SP27_PIG Elongator complex protein 1 OS=Sus scrofa OX=9823 GN=ELP1 PE=1 SV=4;tr|A0A287BQJ9|A0A287BQJ9_PIG Elongator complex protein 1 OS=Sus scrofa OX=9823 GN=ELP1 PE=1 SV=1;tr|A0A287AKW7|A0A287AKW7_PIG Elongator complex protein 1 OS=Sus scrofa	2	2	2	2	1.9	147.3	1311	8.8828	1.9	157520
A0A287AAK8;A0A287BQ29;A0A5G2QKN1;F1RYL3;A0A287AJY4	A0A287AAK8	Nck-associated protein 1	NCKAP1	tr|A0A287AAK8|A0A287AAK8_PIG Nck-associated protein 1 OS=Sus scrofa OX=9823 GN=NCKAP1 PE=1 SV=3;tr|A0A287BQ29|A0A287BQ29_PIG Nck-associated protein 1 OS=Sus scrofa OX=9823 GN=NCKAP1 PE=1 SV=3;tr|A0A5G2QKN1|A0A5G2QKN1_PIG Nck-associated protein 1 OS=Sus scr	3	3	3	3	3.8	124.72	1090	26.597	3.8	157390
I3LGD6	I3LGD6	Translocon-associated protein subunit gamma (Signal sequence receptor subunit gamma)	SSR3	tr|I3LGD6|I3LGD6_PIG Translocon-associated protein subunit gamma OS=Sus scrofa OX=9823 GN=SSR3 PE=1 SV=1	1	1	1	1	7.6	21.064	185	2.4154	7.6	157320
A0A287A8C3;A0A480Q0Y5;I3L9C8;A0A8W4F681;A0A287B6J1	A0A287A8C3	Scaffold protein ILK (ILK-1) (ILK-2) (Inactive integrin-linked kinase) (p59ILK)	ILK	tr|A0A287A8C3|A0A287A8C3_PIG Integrin-linked protein kinase OS=Sus scrofa OX=9823 GN=ILK PE=1 SV=1;tr|A0A480Q0Y5|A0A480Q0Y5_PIG Integrin-linked protein kinase OS=Sus scrofa OX=9823 GN=ILK PE=1 SV=1;tr|I3L9C8|I3L9C8_PIG Integrin-linked protein kinase OS=Sus	2	2	2	2	5.8	51.281	451	2.2726	5.8	157070
I3LSW6;A0A286ZVS9;F1RFM7	I3LSW6	Aminoacyl tRNA synthetase complex interacting multifunctional protein 2	AIMP2	tr|I3LSW6|I3LSW6_PIG Aminoacyl tRNA synthetase complex interacting multifunctional protein 2 OS=Sus scrofa OX=9823 GN=AIMP2 PE=1 SV=3;tr|A0A286ZVS9|A0A286ZVS9_PIG Aminoacyl tRNA synthase complex-interacting multifunctional protein 2 OS=Sus scrofa OX=9823 G	2	2	2	2	12.4	26.48	241	9.1993	12.4	156930
Q2EN77	Q2EN77	Microsomal glutathione S-transferase 3	MGST3	tr|Q2EN77|Q2EN77_PIG Microsomal glutathione S-transferase 3 OS=Sus scrofa OX=9823 GN=MGST3 PE=1 SV=1	2	2	2	2	23.8	16.686	151	2.0716	23.8	156730
I3LLX5	I3LLX5	ditrans,polycis-polyprenyl diphosphate synthase [(2E,6E)-farnesyldiphosphate specific] (EC 2.5.1.87)	NUS1	tr|I3LLX5|I3LLX5_PIG ditrans,polycis-polyprenyl diphosphate synthase [(2E,6E)-farnesyldiphosphate specific] OS=Sus scrofa OX=9823 GN=NUS1 PE=3 SV=2	2	2	2	2	8.9	33.245	293	4.7066	8.9	156310
A0A5G2REY8;F1RPD2	A0A5G2REY8	Ubiquinol-cytochrome c reductase core protein 2	UQCRC2	tr|A0A5G2REY8|A0A5G2REY8_PIG Ubiquinol-cytochrome c reductase core protein 2 OS=Sus scrofa OX=9823 GN=UQCRC2 PE=1 SV=1;tr|F1RPD2|F1RPD2_PIG Cytochrome b-c1 complex subunit 2, mitochondrial OS=Sus scrofa OX=9823 GN=UQCRC2 PE=1 SV=3	2	2	2	2	6.5	47.346	445	2.4095	6.5	153800
F1RR07;A0A5G2QAQ4	F1RR07	Phosphoinositide phospholipase C (EC 3.1.4.11)	PLCD3	tr|F1RR07|F1RR07_PIG Phosphoinositide phospholipase C OS=Sus scrofa OX=9823 GN=PLCD3 PE=1 SV=2;tr|A0A5G2QAQ4|A0A5G2QAQ4_PIG Phosphoinositide phospholipase C OS=Sus scrofa OX=9823 GN=PLCD3 PE=1 SV=2	3	3	3	3	5.2	88.665	784	4.1685	5.2	152530
A0A5G2QAG4;A0A287BIC6;A0A5G2QJ82;A0A4X1VYH0	A0A5G2QAG4	NHS like 3	NHSL3	tr|A0A5G2QAG4|A0A5G2QAG4_PIG KIAA1522 OS=Sus scrofa OX=9823 GN=NHSL3 PE=4 SV=1;tr|A0A287BIC6|A0A287BIC6_PIG KIAA1522 OS=Sus scrofa OX=9823 GN=NHSL3 PE=4 SV=2;tr|A0A5G2QJ82|A0A5G2QJ82_PIG KIAA1522 OS=Sus scrofa OX=9823 GN=NHSL3 PE=4 SV=1	3	3	3	3	4.2	112.14	1088	4.4554	4.2	151270
A0A287AYU1;A0A8W4FG05;A0A8W4FBE7;F1RPX1	A0A287AYU1	Metastasis associated 1 family member 2	MTA2	tr|A0A287AYU1|A0A287AYU1_PIG Metastasis associated 1 family member 2 OS=Sus scrofa OX=9823 GN=MTA2 PE=1 SV=2;tr|A0A8W4FG05|A0A8W4FG05_PIG Metastasis associated 1 family member 2 OS=Sus scrofa OX=9823 GN=MTA2 PE=1 SV=1;tr|A0A8W4FBE7|A0A8W4FBE7_PIG Metastasi	3	3	3	3	6.2	68.52	611	8.3476	6.2	151120
F1SUG1	F1SUG1	ATP-dependent RNA helicase SUPV3L1, mitochondrial (EC 3.6.4.13) (Suppressor of var1 3-like protein 1)	SUPV3L1	tr|F1SUG1|F1SUG1_PIG ATP-dependent RNA helicase SUPV3L1, mitochondrial OS=Sus scrofa OX=9823 GN=SUPV3L1 PE=1 SV=4	3	3	3	3	5.4	83.133	740	6.2677	5.4	150930
A0A286ZJW8	A0A286ZJW8	PHD finger protein 5A	PHF5A	tr|A0A286ZJW8|A0A286ZJW8_PIG PHD finger protein 5A OS=Sus scrofa OX=9823 GN=PHF5A PE=3 SV=3	1	1	1	1	14.5	12.405	110	13.284	14.5	150880
A0A4X1TH67;A0A5G2Q7B1;F1SJK6	A0A4X1TH67	Very-long-chain (3R)-3-hydroxyacyl-CoA dehydratase (EC 4.2.1.134)	HACD3	tr|A0A4X1TH67|A0A4X1TH67_PIG Very-long-chain (3R)-3-hydroxyacyl-CoA dehydratase OS=Sus scrofa OX=9823 GN=HACD3 PE=1 SV=1;tr|A0A5G2Q7B1|A0A5G2Q7B1_PIG Very-long-chain (3R)-3-hydroxyacyl-CoA dehydratase OS=Sus scrofa OX=9823 GN=HACD3 PE=1 SV=1;tr|F1SJK6|F1SJ	2	2	2	2	4.9	36.467	307	4.4815	4.9	150490
F1S6H1	F1S6H1	Pseudouridylate synthase RPUSD4, mitochondrial (RNA pseudouridylate synthase domain-containing protein 4)	RPUSD4	tr|F1S6H1|F1S6H1_PIG Pseudouridylate synthase RPUSD4, mitochondrial OS=Sus scrofa OX=9823 GN=RPUSD4 PE=4 SV=1	1	1	1	1	4.3	42.117	376	2.035	4.3	150300
A0A4X1VC88	A0A4X1VC88	Microfibril associated protein 1	MFAP1	tr|A0A4X1VC88|A0A4X1VC88_PIG Microfibril associated protein 1 OS=Sus scrofa OX=9823 GN=MFAP1 PE=3 SV=1	2	2	2	2	7.1	51.972	439	6.6446	7.1	150280
K7GKQ6;Q27HV0;K7GSL3	K7GKQ6	UDP-N-acetylglucosamine--peptide N-acetylglucosaminyltransferase 110 kDa subunit (EC 2.4.1.255) (O-GlcNAc transferase subunit p110) (O-linked N-acetylglucosamine transferase 110 kDa subunit)	OGT	tr|K7GKQ6|K7GKQ6_PIG UDP-N-acetylglucosamine--peptide N-acetylglucosaminyltransferase 110 kDa subunit OS=Sus scrofa OX=9823 GN=OGT PE=3 SV=3;sp|Q27HV0|OGT1_PIG UDP-N-acetylglucosamine--peptide N-acetylglucosaminyltransferase 110 kDa subunit OS=Sus scrofa O	2	2	2	2	2.8	113.57	1016	5.6547	2.8	150260
A0A286ZTB7;A0A287BKG3	A0A286ZTB7	Gem nuclear organelle associated protein 4	GEMIN4	tr|A0A286ZTB7|A0A286ZTB7_PIG Gem nuclear organelle associated protein 4 OS=Sus scrofa OX=9823 GN=GEMIN4 PE=4 SV=1;tr|A0A287BKG3|A0A287BKG3_PIG Gem nuclear organelle associated protein 4 OS=Sus scrofa OX=9823 GN=GEMIN4 PE=4 SV=1	2	2	2	2	2.6	117.99	1048	3.6051	2.6	149690
A0A8W4F9V8;P63221	A0A8W4F9V8	40S ribosomal protein S21	RPS21 LOC100518848	tr|A0A8W4F9V8|A0A8W4F9V8_PIG 40S ribosomal protein S21 OS=Sus scrofa OX=9823 GN=RPS21 PE=1 SV=1;sp|P63221|RS21_PIG Small ribosomal subunit protein eS21 OS=Sus scrofa OX=9823 GN=RPS21 PE=1 SV=1	1	1	1	1	17.3	8.85	81	6.765	17.3	148430
F1SIZ2;A0A5G2QC89	F1SIZ2	POC1 centriolar protein homolog A	POC1A	tr|F1SIZ2|F1SIZ2_PIG POC1 centriolar protein homolog A OS=Sus scrofa OX=9823 GN=POC1A PE=3 SV=4;tr|A0A5G2QC89|A0A5G2QC89_PIG POC1 centriolar protein homolog A OS=Sus scrofa OX=9823 GN=POC1A PE=3 SV=1	2	2	2	2	7	40.127	359	4.1687	7	147310
A0A8W4FKL8;A0A8W4FJJ0;Q06AS8;A0A5G2R5X2	A0A8W4FKL8	G protein subunit alpha i3	GNAI3	tr|A0A8W4FKL8|A0A8W4FKL8_PIG Guanine nucleotide-binding protein G(i) subunit alpha-3 OS=Sus scrofa OX=9823 GN=GNAI3 PE=1 SV=1;tr|A0A8W4FJJ0|A0A8W4FJJ0_PIG Guanine nucleotide-binding protein G(i) subunit alpha-3 OS=Sus scrofa OX=9823 GN=GNAI3 PE=1 SV=1;tr|Q	3	2	3	2	12.9	36.669	319	2.8766	12.9	146870
A0A5G2R440;M3VK01	A0A5G2R440	RNA helicase (EC 3.6.4.13)	DHX36	tr|A0A5G2R440|A0A5G2R440_PIG RNA helicase OS=Sus scrofa OX=9823 GN=DHX36 PE=1 SV=1;tr|M3VK01|M3VK01_PIG RNA helicase OS=Sus scrofa OX=9823 GN=DHX36 PE=1 SV=1	3	3	3	3	4.7	100.59	873	2.5225	4.7	145560
Q29090;A0A287BPB7;A0A4X1VD60;F1S8K9	Q29090	Serine/threonine-protein phosphatase 2A 55 kDa regulatory subunit B alpha isoform (PP2A subunit B isoform B55-alpha) (B55) (PP2A subunit B isoform PR55-alpha) (PP2A subunit B isoform R2-alpha) (PP2A subunit B isoform alpha)	PPP2R2A	sp|Q29090|2ABA_PIG Serine/threonine-protein phosphatase 2A 55 kDa regulatory subunit B alpha isoform (Fragment) OS=Sus scrofa OX=9823 GN=PPP2R2A PE=2 SV=1;tr|A0A287BPB7|A0A287BPB7_PIG Serine/threonine-protein phosphatase 2A 55 kDa regulatory subunit B OS=S	2	2	2	2	5.4	49.613	426	3.4978	5.4	145540
A0A5G2QTJ2;A0A286ZKL2	A0A5G2QTJ2	Sideroflexin 4	SFXN4	tr|A0A5G2QTJ2|A0A5G2QTJ2_PIG Sideroflexin 4 OS=Sus scrofa OX=9823 GN=SFXN4 PE=3 SV=1;tr|A0A286ZKL2|A0A286ZKL2_PIG Sideroflexin 4 OS=Sus scrofa OX=9823 GN=SFXN4 PE=3 SV=1	2	2	2	2	8.6	34.288	304	4.1867	8.6	145490
A0A4X1VUV5;A0A287AJY2;A0A8D1DJI5;A0A4X1VQF5	A0A4X1VUV5	T-complex 1	TCP1	tr|A0A4X1VUV5|A0A4X1VUV5_PIG T-complex protein 1 subunit alpha OS=Sus scrofa OX=9823 GN=TCP1 PE=1 SV=1;tr|A0A287AJY2|A0A287AJY2_PIG T-complex protein 1 subunit alpha OS=Sus scrofa OX=9823 GN=TCP1 PE=1 SV=2;tr|A0A8D1DJI5|A0A8D1DJI5_PIG T-complex protein 1 s	2	2	2	2	5.1	51.355	468	4.1255	5.1	145400
A0A8W4FCS4;A0A5G2QN54;A0A4X1WBL9	A0A8W4FCS4	T-complex protein 1 subunit delta	CCT4	tr|A0A8W4FCS4|A0A8W4FCS4_PIG T-complex protein 1 subunit delta OS=Sus scrofa OX=9823 GN=CCT4 PE=1 SV=1;tr|A0A5G2QN54|A0A5G2QN54_PIG T-complex protein 1 subunit delta OS=Sus scrofa OX=9823 GN=CCT4 PE=1 SV=1;tr|A0A4X1WBL9|A0A4X1WBL9_PIG T-complex protein 1 s	3	3	3	3	9.1	52.525	492	4.1938	9.1	145210
A0A4X1VMY1	A0A4X1VMY1	Small nuclear ribonucleoprotein Sm D1 (snRNP core protein D1)	SNRPD1	tr|A0A4X1VMY1|A0A4X1VMY1_PIG Small nuclear ribonucleoprotein Sm D1 OS=Sus scrofa OX=9823 GN=SNRPD1 PE=1 SV=1	1	1	1	1	9.2	13.281	119	3.0376	9.2	144310
P67776;P11493;F1RX68	P67776	Serine/threonine-protein phosphatase 2A catalytic subunit alpha isoform (PP2A-alpha) (EC 3.1.3.16)	PPP2CA	sp|P67776|PP2AA_PIG Serine/threonine-protein phosphatase 2A catalytic subunit alpha isoform OS=Sus scrofa OX=9823 GN=PPP2CA PE=2 SV=1;sp|P11493|PP2AB_PIG Serine/threonine-protein phosphatase 2A catalytic subunit beta isoform (Fragment) OS=Sus scrofa OX=982	1	1	1	1	4.9	35.594	309	4.574	4.9	144230
F1RUP2	F1RUP2	G-rich RNA sequence binding factor 1	GRSF1	tr|F1RUP2|F1RUP2_PIG G-rich RNA sequence binding factor 1 OS=Sus scrofa OX=9823 GN=GRSF1 PE=1 SV=3	1	1	1	1	1.9	67.081	621	2.2144	1.9	144110
A0A8W4FAL6	A0A8W4FAL6	Zinc finger CCHC-type containing 3	ZCCHC3	tr|A0A8W4FAL6|A0A8W4FAL6_PIG Zinc finger CCHC-type containing 3 OS=Sus scrofa OX=9823 GN=ZCCHC3 PE=4 SV=1	3	3	3	3	15.2	43.394	402	5.0514	15.2	143700
F1RPS8;A0A287AGU2;P80021;A0A287BBS4	F1RPS8	ATP synthase subunit alpha	ATP5F1A	tr|F1RPS8|F1RPS8_PIG ATP synthase subunit alpha OS=Sus scrofa OX=9823 GN=ATP5F1A PE=1 SV=3;tr|A0A287AGU2|A0A287AGU2_PIG ATP synthase subunit alpha OS=Sus scrofa OX=9823 GN=ATP5F1A PE=1 SV=1;sp|P80021|ATPA_PIG ATP synthase subunit alpha, mitochondrial OS=Su	2	2	2	2	5.4	58.254	539	28.159	5.4	143200
F1RFW5	F1RFW5	RAB13, member RAS onco family	RAB13	tr|F1RFW5|F1RFW5_PIG Ras-related protein Rab-13 OS=Sus scrofa OX=9823 GN=RAB13 PE=3 SV=1	2	2	2	2	11.8	22.87	203	7.7806	11.8	142260
A0A8D0UJM7;A0A287A7Z8;A0A287B172;A0A286ZYW1;A0A287BJ09;A0A287APN6;A0A287B3H8	A0A8D0UJM7	Polybromo 1	PBRM1	tr|A0A8D0UJM7|A0A8D0UJM7_PIG Polybromo 1 OS=Sus scrofa OX=9823 GN=PBRM1 PE=1 SV=1;tr|A0A287A7Z8|A0A287A7Z8_PIG Polybromo 1 OS=Sus scrofa OX=9823 GN=PBRM1 PE=1 SV=1;tr|A0A287B172|A0A287B172_PIG Polybromo 1 OS=Sus scrofa OX=9823 GN=PBRM1 PE=1 SV=2;tr|A0A286Z	4	4	4	4	3	176.17	1522	7.8148	3	142010
A0A5K1VDW0	A0A5K1VDW0	Actin-related protein 2/3 complex subunit 5	ARPC5L	tr|A0A5K1VDW0|A0A5K1VDW0_PIG Actin-related protein 2/3 complex subunit 5 OS=Sus scrofa OX=9823 GN=ARPC5L PE=1 SV=1	1	1	1	1	6.3	33.014	303	10.28	6.3	141830
F1S982;D2SW95	F1S982	Coatomer subunit beta (Beta-coat protein)	COPB1	tr|F1S982|F1S982_PIG Coatomer subunit beta OS=Sus scrofa OX=9823 GN=COPB1 PE=1 SV=3;sp|D2SW95|COPB_PIG Coatomer subunit beta OS=Sus scrofa OX=9823 GN=COPB1 PE=2 SV=1	3	3	3	3	4.4	107.14	953	4.4528	4.4	141460
I3LU08	I3LU08	28S ribosomal protein S9, mitochondrial (Mitochondrial ribosomal protein S9)	MRPS9	tr|I3LU08|I3LU08_PIG 28S ribosomal protein S9, mitochondrial OS=Sus scrofa OX=9823 GN=MRPS9 PE=1 SV=2	3	3	3	3	9.3	45.53	397	6.619	9.3	140290
A0A5G2QTJ4;A0A5G2RBK5;A0A5G2RGJ8;A0A8W4FQ16;A0A287BLP6	A0A5G2QTJ4	very-long-chain enoyl-CoA reductase (EC 1.3.1.93)	TECR	tr|A0A5G2QTJ4|A0A5G2QTJ4_PIG very-long-chain enoyl-CoA reductase OS=Sus scrofa OX=9823 GN=TECR PE=1 SV=1;tr|A0A5G2RBK5|A0A5G2RBK5_PIG Trans-2,3-enoyl-CoA reductase OS=Sus scrofa OX=9823 GN=TECR PE=1 SV=2;tr|A0A5G2RGJ8|A0A5G2RGJ8_PIG Trans-2,3-enoyl-CoA red	1	1	1	1	3	37.945	332	1.907	3	140170
P60982;A0A900P1Z5;A0A5G2RAG2	P60982	Destrin (Actin-depolymerizing factor) (ADF)	DSTN DSN	sp|P60982|DEST_PIG Destrin OS=Sus scrofa OX=9823 GN=DSTN PE=1 SV=3;tr|A0A900P1Z5|A0A900P1Z5_PIG Destrin OS=Sus scrofa OX=9823 GN=DSTN PE=3 SV=1;tr|A0A5G2RAG2|A0A5G2RAG2_PIG Destrin OS=Sus scrofa OX=9823 GN=DSTN PE=3 SV=2	2	2	2	2	14.5	18.506	165	2.9448	14.5	139880
M3VH47;A0A287B274;F1SKP7;A0A287ATT3;A0A8W4FKC8;A0A287A0K4	M3VH47	non-specific serine/threonine protein kinase (EC 2.7.11.1)	CSNK1D	tr|M3VH47|M3VH47_PIG Casein kinase I isoform delta OS=Sus scrofa OX=9823 GN=CSNK1D PE=2 SV=1;tr|A0A287B274|A0A287B274_PIG Casein kinase I isoform delta OS=Sus scrofa OX=9823 GN=CSNK1D PE=3 SV=2;tr|F1SKP7|F1SKP7_PIG non-specific serine/threonine protein kin	2	2	2	2	6	47.231	415	4.8225	6	139600
A0A8X9AEQ6	A0A8X9AEQ6	Actin-related protein 2/3 complex subunit 5	ARPC5	tr|A0A8X9AEQ6|A0A8X9AEQ6_PIG Actin-related protein 2/3 complex subunit 5 OS=Sus scrofa OX=9823 GN=ARPC5 PE=1 SV=1	1	1	1	1	12.3	16.665	154	1.7495	12.3	139330
A0A8W4FFH6	A0A8W4FFH6	Epiplakin	EPPK1	tr|A0A8W4FFH6|A0A8W4FFH6_PIG Epiplakin OS=Sus scrofa OX=9823 GN=EPPK1 PE=4 SV=1	2	2	2	2	2.4	429.99	3970	10.517	2.4	139120
P00377;A0A287ABU6	P00377	Dihydrofolate reductase (EC 1.5.1.3)	DHFR	sp|P00377|DYR_PIG Dihydrofolate reductase OS=Sus scrofa OX=9823 GN=DHFR PE=1 SV=1;tr|A0A287ABU6|A0A287ABU6_PIG Dihydrofolate reductase OS=Sus scrofa OX=9823 GN=DHFR PE=3 SV=1	1	1	1	1	8.6	21.455	186	8.8012	8.6	139050
A0A287AZJ4;A0A287ARZ3;F1SAJ5	A0A287AZJ4	RNA helicase (EC 3.6.4.13) (DEAD box protein 6)	DDX6	tr|A0A287AZJ4|A0A287AZJ4_PIG RNA helicase OS=Sus scrofa OX=9823 GN=DDX6 PE=1 SV=1;tr|A0A287ARZ3|A0A287ARZ3_PIG RNA helicase OS=Sus scrofa OX=9823 GN=DDX6 PE=1 SV=1;tr|F1SAJ5|F1SAJ5_PIG RNA helicase OS=Sus scrofa OX=9823 GN=DDX6 PE=1 SV=1	1	1	1	1	2.8	49.104	434	2.5164	2.8	138980
A0A287A3X4;A0A287AB29	A0A287A3X4	YTH domain-containing family protein	YTHDC1	tr|A0A287A3X4|A0A287A3X4_PIG YTH domain-containing family protein OS=Sus scrofa OX=9823 GN=YTHDC1 PE=3 SV=2;tr|A0A287AB29|A0A287AB29_PIG YTH domain-containing family protein OS=Sus scrofa OX=9823 GN=YTHDC1 PE=3 SV=3	2	2	2	2	3.2	82.662	708	12.673	3.2	138770
A0A8W4F6W1;A0A5G2Q8S9;A0A5G2QIB9;A0A480MDM3	A0A8W4F6W1	Apoptosis antagonizing transcription factor	AATF	tr|A0A8W4F6W1|A0A8W4F6W1_PIG Apoptosis antagonizing transcription factor OS=Sus scrofa OX=9823 GN=AATF PE=3 SV=1;tr|A0A5G2Q8S9|A0A5G2Q8S9_PIG Apoptosis antagonizing transcription factor OS=Sus scrofa OX=9823 GN=AATF PE=3 SV=2;tr|A0A5G2QIB9|A0A5G2QIB9_PIG A	2	2	2	2	5.6	57.791	516	5.404	5.6	138570
A0A8D1E677;A0A8D0PXW0;A0A8D0VZ59	A0A8D1E677	Collagen type VIII alpha 1 chain	COL8A1	tr|A0A8D1E677|A0A8D1E677_PIG Collagen type VIII alpha 1 chain OS=Sus scrofa OX=9823 GN=COL8A1 PE=4 SV=1;tr|A0A8D0PXW0|A0A8D0PXW0_PIG Collagen type VIII alpha 1 chain OS=Sus scrofa OX=9823 GN=COL8A1 PE=4 SV=1;tr|A0A8D0VZ59|A0A8D0VZ59_PIG Collagen type VIII	2	2	2	2	1.9	71.822	730	3.3679	1.9	137950
I3LFJ5;A0A287ANM5;A0A287AIE8;A0A287APM1;A0A287AX25;A0A287A9I4	I3LFJ5	SURP and G-patch domain containing 2	SUGP2	tr|I3LFJ5|I3LFJ5_PIG SURP and G-patch domain containing 2 OS=Sus scrofa OX=9823 GN=SUGP2 PE=1 SV=3;tr|A0A287ANM5|A0A287ANM5_PIG SURP and G-patch domain containing 2 OS=Sus scrofa OX=9823 GN=SUGP2 PE=1 SV=2;tr|A0A287AIE8|A0A287AIE8_PIG SURP and G-patch doma	3	3	3	3	4.1	103.56	938	7.7399	4.1	137700
P46405	P46405	Small ribosomal subunit protein eS12 (40S ribosomal protein S12)	RPS12	sp|P46405|RS12_PIG Small ribosomal subunit protein eS12 OS=Sus scrofa OX=9823 GN=RPS12 PE=1 SV=2	1	1	1	1	13.6	14.515	132	9.8569	13.6	137650
F1RR64	F1RR64	Endonuclease (EC 3.1.30.-)	ENDOG	tr|F1RR64|F1RR64_PIG Endonuclease OS=Sus scrofa OX=9823 GN=ENDOG PE=1 SV=1	1	1	1	1	5.7	32.665	299	8.8431	5.7	137540
A0A287BLW4;A0A5G2R3T6;A0A287AGD7;A0A287BLR4;A0A287BQ98;I3LC31;A0A8W4FBU5;A0A4X1VN04;A0A8D0Y4E2	A0A287BLW4	Nucleoporin 205	NUP205	tr|A0A287BLW4|A0A287BLW4_PIG Nucleoporin 205 OS=Sus scrofa OX=9823 GN=NUP205 PE=1 SV=1;tr|A0A5G2R3T6|A0A5G2R3T6_PIG Nucleoporin 205 OS=Sus scrofa OX=9823 GN=NUP205 PE=1 SV=1;tr|A0A287AGD7|A0A287AGD7_PIG Nucleoporin 205 OS=Sus scrofa OX=9823 GN=NUP205 PE=1	3	3	3	3	2.1	217.85	1930	11.538	2.1	136960
F1RLV7	F1RLV7	Tripartite motif-containing protein 5-like	LOC733579	tr|F1RLV7|F1RLV7_PIG Tripartite motif-containing protein 5-like OS=Sus scrofa OX=9823 GN=LOC733579 PE=3 SV=3	1	1	1	1	5.9	31.195	272	1.9684	5.9	136790
A0A287B9Q1	A0A287B9Q1	Terminal nucleotidyltransferase 4B	TENT4B HEATR3	tr|A0A287B9Q1|A0A287B9Q1_PIG Terminal nucleotidyltransferase 4B OS=Sus scrofa OX=9823 GN=TENT4B PE=4 SV=3	3	3	3	3	6.1	72.172	657	3.8562	6.1	136530
A0A4X1TCI2;A0A8D0MZ33	A0A4X1TCI2	Protein yippee-like	YPEL5 YPEL	tr|A0A4X1TCI2|A0A4X1TCI2_PIG Protein yippee-like OS=Sus scrofa OX=9823 GN=YPEL5 PE=3 SV=1;tr|A0A8D0MZ33|A0A8D0MZ33_PIG Protein yippee-like OS=Sus scrofa OX=9823 GN=YPEL5 PE=3 SV=1	2	2	2	2	21.5	13.841	121	8.1694	21.5	135830
A0A287A384	A0A287A384	Ribosome assembly factor mrt4	MRTO4	tr|A0A287A384|A0A287A384_PIG Ribosome assembly factor mrt4 OS=Sus scrofa OX=9823 GN=MRTO4 PE=3 SV=1	3	3	3	3	14.1	27.885	241	5.6176	14.1	135700
I3L9H6	I3L9H6	Large ribosomal subunit protein mL50 (39S ribosomal protein L50, mitochondrial)	MRPL50	tr|I3L9H6|I3L9H6_PIG Large ribosomal subunit protein mL50 OS=Sus scrofa OX=9823 GN=MRPL50 PE=1 SV=2	2	2	2	2	12.6	22.749	198	2.9098	12.6	135670
A0A288CFV0;Q06AA0;F6QB00;A0A287BSU8	A0A288CFV0	Serine and arginine rich splicing factor 6	SRSF6	tr|A0A288CFV0|A0A288CFV0_PIG Serine and arginine rich splicing factor 6 OS=Sus scrofa OX=9823 GN=SRSF6 PE=1 SV=2;tr|Q06AA0|Q06AA0_PIG SFRS6 OS=Sus scrofa OX=9823 GN=SRSF6 PE=1 SV=1;tr|F6QB00|F6QB00_PIG Serine and arginine rich splicing factor 4 OS=Sus scro	1	1	1	1	3.9	35.464	305	7.5166	3.9	134990
A0A5G2RJU1;A0A4X1TSZ3;A0A5G2QAT3	A0A5G2RJU1	RAB10, member RAS oncogene family	RAB10	tr|A0A5G2RJU1|A0A5G2RJU1_PIG Ras-related protein Rab-10 OS=Sus scrofa OX=9823 GN=RAB10 PE=1 SV=1;tr|A0A4X1TSZ3|A0A4X1TSZ3_PIG Ras-related protein Rab-10 OS=Sus scrofa OX=9823 GN=RAB10 PE=1 SV=1;tr|A0A5G2QAT3|A0A5G2QAT3_PIG Ras-related protein Rab-10 OS=Sus	1	1	1	1	6.2	22.102	192	3.3458	6.2	134760
A0A4X1W813;A0A4X1W8B8;A0A287AY57	A0A4X1W813	RNA binding motif single stranded interacting protein 2	RBMS2	tr|A0A4X1W813|A0A4X1W813_PIG RNA binding motif single stranded interacting protein 2 OS=Sus scrofa OX=9823 GN=RBMS2 PE=4 SV=1;tr|A0A4X1W8B8|A0A4X1W8B8_PIG RNA binding motif single stranded interacting protein 2 OS=Sus scrofa OX=9823 GN=RBMS2 PE=4 SV=1;tr|A	2	2	2	2	7.3	40.827	381	1.3441	7.3	134530
A0A287A1V7;F1RWC5	A0A287A1V7	Kinesin-like protein	KIF5B	tr|A0A287A1V7|A0A287A1V7_PIG Kinesin-like protein OS=Sus scrofa OX=9823 GN=KIF5B PE=1 SV=2;tr|F1RWC5|F1RWC5_PIG Kinesin-like protein OS=Sus scrofa OX=9823 GN=KIF5B PE=1 SV=2	3	3	3	3	5.1	109.47	961	13.971	5.1	134290
A0A5G2RFP5;A0A8W4FJM7;A0A8W4F858;A0A8W4FKK0;A0A4X1TAH5	A0A5G2RFP5	RAP1A, member of RAS onco family	RAP1A	tr|A0A5G2RFP5|A0A5G2RFP5_PIG RAP1A, member of RAS onco family OS=Sus scrofa OX=9823 GN=RAP1A PE=1 SV=2;tr|A0A8W4FJM7|A0A8W4FJM7_PIG RAP1A, member of RAS onco family OS=Sus scrofa OX=9823 GN=RAP1A PE=1 SV=1;tr|A0A8W4F858|A0A8W4F858_PIG small monomeric GTPas	1	1	1	1	9.4	15.504	138	1.4929	9.4	134020
A0A286ZJM4;A0A287BDU2	A0A286ZJM4	DNA replication licensing factor MCM7 (EC 3.6.4.12)	MCM7	tr|A0A286ZJM4|A0A286ZJM4_PIG DNA replication licensing factor MCM7 OS=Sus scrofa OX=9823 GN=MCM7 PE=3 SV=1;tr|A0A287BDU2|A0A287BDU2_PIG DNA replication licensing factor MCM7 OS=Sus scrofa OX=9823 GN=MCM7 PE=3 SV=2	4	4	4	4	8.2	81.325	719	6.7156	8.2	133720
I3LN00;A0A5G2RBS0	I3LN00	F-box protein 11	FBXO11	tr|I3LN00|I3LN00_PIG F-box protein 11 OS=Sus scrofa OX=9823 GN=FBXO11 PE=4 SV=3;tr|A0A5G2RBS0|A0A5G2RBS0_PIG F-box protein 11 OS=Sus scrofa OX=9823 GN=FBXO11 PE=4 SV=1	1	1	1	1	1.3	102.69	919	4.2799	1.3	133240
A0A8W4FNN8;F1SV90;A0A8W4FBA1;A0A8W4FIK9;A0A8W4FGP4;A0A8W4FLJ9;A0A8W4FEQ5;A0A8W4FDZ3	A0A8W4FNN8	Serine-threonine kinase receptor-associated protein	EIF3I	tr|A0A8W4FNN8|A0A8W4FNN8_PIG Serine-threonine kinase receptor-associated protein OS=Sus scrofa OX=9823 GN=EIF3I PE=1 SV=1;tr|F1SV90|F1SV90_PIG Serine-threonine kinase receptor-associated protein OS=Sus scrofa OX=9823 GN=EIF3I PE=1 SV=5;tr|A0A8W4FBA1|A0A8W4	2	2	2	2	12.8	20.431	180	4.2184	12.8	132480
A0A287A4N0	A0A287A4N0	EEIG family member 2	EEIG2	tr|A0A287A4N0|A0A287A4N0_PIG EEIG family member 2 OS=Sus scrofa OX=9823 GN=EEIG2 PE=3 SV=2	3	3	3	3	13.6	39.229	360	2.7424	13.6	132450
A0A8D1TFE5	A0A8D1TFE5	GIPC PDZ domain containing family member 1	GIPC1	tr|A0A8D1TFE5|A0A8D1TFE5_PIG GIPC PDZ domain containing family member 1 OS=Sus scrofa OX=9823 GN=GIPC1 PE=3 SV=1	2	2	2	2	8.1	36.041	333	2.0792	8.1	132250
A0A5G2QY31;F1RU31	A0A5G2QY31	Spliceosome associated factor 1, recruiter of U4/U6.U5 tri-snRNP	SART1	tr|A0A5G2QY31|A0A5G2QY31_PIG Spliceosome associated factor 1, recruiter of U4/U6.U5 tri-snRNP OS=Sus scrofa OX=9823 GN=SART1 PE=1 SV=1;tr|F1RU31|F1RU31_PIG Spliceosome associated factor 1, recruiter of U4/U6.U5 tri-snRNP OS=Sus scrofa OX=9823 GN=SART1 PE=1	2	2	2	2	4.3	89.726	792	17.726	4.3	132200
A0A8W4FQ09;A0A4X1VR52;A0A286ZW77;A0A287A4M6;A0A287B4N3	A0A8W4FQ09	CUGBP Elav-like family member 1	CELF1	tr|A0A8W4FQ09|A0A8W4FQ09_PIG CUGBP Elav-like family member 1 OS=Sus scrofa OX=9823 GN=CELF1 PE=1 SV=1;tr|A0A4X1VR52|A0A4X1VR52_PIG CUGBP Elav-like family member 1 OS=Sus scrofa OX=9823 GN=CELF1 PE=1 SV=1;tr|A0A286ZW77|A0A286ZW77_PIG CUGBP Elav-like family	1	1	1	1	2.7	51.745	476	2.0189	2.7	131740
A0A8W4FM31;A0A287AK75;F1S6R1;A0A287A085;A0A286ZNG8	A0A8W4FM31	Cold inducible RNA binding protein	CIRBP	tr|A0A8W4FM31|A0A8W4FM31_PIG Cold inducible RNA binding protein OS=Sus scrofa OX=9823 GN=CIRBP PE=1 SV=1;tr|A0A287AK75|A0A287AK75_PIG Cold-inducible RNA-binding protein OS=Sus scrofa OX=9823 GN=CIRBP PE=1 SV=1;tr|F1S6R1|F1S6R1_PIG Cold-inducible RNA-bindin	2	2	2	2	16.2	16.202	154	3.0059	16.2	131190
A0A287AII2;A0A287BFT5;A0A287AT87;A0A287AZ22;A0A5G2RAV4	A0A287AII2	Target of myb1 membrane trafficking protein	TOM1	tr|A0A287AII2|A0A287AII2_PIG Target of myb1 membrane trafficking protein OS=Sus scrofa OX=9823 GN=TOM1 PE=1 SV=1;tr|A0A287BFT5|A0A287BFT5_PIG Target of Myb protein 1 isoform 1 OS=Sus scrofa OX=9823 GN=TOM1 PE=1 SV=3;tr|A0A287AT87|A0A287AT87_PIG Target of m	3	3	3	3	12.2	52.784	482	3.8689	12.2	130190
F1SCH5;A0A5G2R0G6	F1SCH5	XPA binding protein 2	XAB2	tr|F1SCH5|F1SCH5_PIG XPA binding protein 2 OS=Sus scrofa OX=9823 GN=XAB2 PE=1 SV=2;tr|A0A5G2R0G6|A0A5G2R0G6_PIG XPA binding protein 2 OS=Sus scrofa OX=9823 GN=XAB2 PE=1 SV=1	3	3	3	3	4	100	855	6.9562	4	128630
A0A286ZJU2;A0A286ZMT9	A0A286ZJU2	BCL2 associated transcription factor 1	BCLAF1	tr|A0A286ZJU2|A0A286ZJU2_PIG BCL2 associated transcription factor 1 OS=Sus scrofa OX=9823 GN=BCLAF1 PE=1 SV=1;tr|A0A286ZMT9|A0A286ZMT9_PIG BCL2 associated transcription factor 1 OS=Sus scrofa OX=9823 GN=BCLAF1 PE=1 SV=1	2	2	2	2	3.6	86.505	752	1.3115	3.6	128520
F1S398	F1S398	Nucleolar protein 16	CLTB NOP16	tr|F1S398|F1S398_PIG Nucleolar protein 16 OS=Sus scrofa OX=9823 GN=CLTB PE=1 SV=5	2	2	2	2	14	21.167	178	5.1245	14	127600
F1S5Z3;A0A287BJI6	F1S5Z3	serine--tRNA ligase (EC 6.1.1.11) (Seryl-tRNA synthetase) (Seryl-tRNA(Ser/Sec) synthetase)	SARS1	tr|F1S5Z3|F1S5Z3_PIG serine--tRNA ligase OS=Sus scrofa OX=9823 GN=SARS1 PE=1 SV=3;tr|A0A287BJI6|A0A287BJI6_PIG serine--tRNA ligase OS=Sus scrofa OX=9823 GN=SARS1 PE=1 SV=2	1	1	1	1	2.7	58.571	514	2.4619	2.7	127070
A0A287AKZ0;A0A480S8B4	A0A287AKZ0	Trinucleotide repeat containing adaptor 6A	TNRC6A	tr|A0A287AKZ0|A0A287AKZ0_PIG Trinucleotide repeat containing adaptor 6A OS=Sus scrofa OX=9823 GN=TNRC6A PE=3 SV=3;tr|A0A480S8B4|A0A480S8B4_PIG Trinucleotide repeat containing adaptor 6A OS=Sus scrofa OX=9823 GN=TNRC6A PE=3 SV=1	2	2	2	2	1.3	205.64	1915	4.6354	1.3	126850
A0A0R4J8D5	A0A0R4J8D5	39S ribosomal protein L18, mitochondrial isoform 1 (ICT1) (Mitochondrial ribosomal protein L18)	MRPL18	tr|A0A0R4J8D5|A0A0R4J8D5_PIG 39S ribosomal protein L18, mitochondrial isoform 1 OS=Sus scrofa OX=9823 GN=MRPL18 PE=1 SV=5	1	1	1	1	7.2	20.549	180	1.2143	7.2	126530
F1SED0;A0A287B1V1	F1SED0	Short/branched chain specific acyl-CoA dehydrogenase, mitochondrial (EC 1.3.8.5) (2-methyl branched chain acyl-CoA dehydrogenase) (2-methylbutyryl-coenzyme A dehydrogenase)	ACADSB	tr|F1SED0|F1SED0_PIG Short/branched chain specific acyl-CoA dehydrogenase, mitochondrial OS=Sus scrofa OX=9823 GN=ACADSB PE=1 SV=4;tr|A0A287B1V1|A0A287B1V1_PIG Short/branched chain specific acyl-CoA dehydrogenase, mitochondrial OS=Sus scrofa OX=9823 GN=ACA	2	2	2	2	5.8	47.26	431	4.2703	5.8	126500
A0A4X1VUI2;A0A287BR50;A0A4X1VZP3;A0A287BIZ1	A0A4X1VUI2	Transportin 3	TNPO3	tr|A0A4X1VUI2|A0A4X1VUI2_PIG Transportin 3 OS=Sus scrofa OX=9823 GN=TNPO3 PE=1 SV=1;tr|A0A287BR50|A0A287BR50_PIG Transportin 3 OS=Sus scrofa OX=9823 GN=TNPO3 PE=1 SV=1;tr|A0A4X1VZP3|A0A4X1VZP3_PIG Transportin 3 OS=Sus scrofa OX=9823 GN=TNPO3 PE=1 SV=1	3	3	3	3	4.4	96.687	857	3.9809	4.4	125650
Q29419;P80944;A0A286ZLI3;A0A287AHG0;A0A287BL82;A0A287BQ77;F1SPY3;I3LL30	Q29419	Zinc finger Y-chromosomal protein	ZFY	sp|Q29419|ZFY_PIG Zinc finger Y-chromosomal protein (Fragment) OS=Sus scrofa OX=9823 GN=ZFY PE=3 SV=1;sp|P80944|ZFX_PIG Zinc finger X-chromosomal protein (Fragment) OS=Sus scrofa OX=9823 GN=ZFX PE=3 SV=1;tr|A0A286ZLI3|A0A286ZLI3_PIG Zinc finger protein Y-l	1	1	1	1	9.5	17.101	148	3.8892	9.5	125440
F1SF37	F1SF37	Anti-silencing function 1A histone chaperone	ASF1A	tr|F1SF37|F1SF37_PIG Anti-silencing function 1A histone chaperone OS=Sus scrofa OX=9823 GN=ASF1A PE=3 SV=1	1	1	1	1	7.4	22.994	204	4.0671	7.4	123940
A0A287B8N2	A0A287B8N2	Spectrin beta chain	SPTBN1	tr|A0A287B8N2|A0A287B8N2_PIG Spectrin beta chain OS=Sus scrofa OX=9823 GN=SPTBN1 PE=1 SV=2	48	0	48	0	28.2	256.66	2215	2.9807	28.2	123750
A0A287AT18;A0A287BRR7;F1SBA5	A0A287AT18	Proteasome subunit alpha type	PSMA7	tr|A0A287AT18|A0A287AT18_PIG Proteasome subunit alpha type OS=Sus scrofa OX=9823 GN=PSMA7 PE=1 SV=1;tr|A0A287BRR7|A0A287BRR7_PIG Proteasome subunit alpha type OS=Sus scrofa OX=9823 GN=PSMA7 PE=1 SV=2;tr|F1SBA5|F1SBA5_PIG Proteasome subunit alpha type OS=Su	2	2	2	2	11.7	27.867	248	4.2385	11.7	123230
F1RR54	F1RR54	Pre-mRNA-splicing factor SLU7	SLU7	tr|F1RR54|F1RR54_PIG Pre-mRNA-splicing factor SLU7 OS=Sus scrofa OX=9823 GN=SLU7 PE=3 SV=1	3	3	3	3	6.3	68.331	586	6.3005	6.3	122970
A0A287BKK7	A0A287BKK7	Coiled-coil domain containing 137	CCDC137	tr|A0A287BKK7|A0A287BKK7_PIG Coiled-coil domain containing 137 OS=Sus scrofa OX=9823 GN=CCDC137 PE=4 SV=1	1	1	1	1	6.2	33.11	291	14.651	6.2	122770
A0A8D1FAP2;A0A287AY28;F1S087;A0A287B6Q8	A0A8D1FAP2	Cytoplasmic dynein 1 intermediate chain 2 (Cytoplasmic dynein intermediate chain 2) (Dynein intermediate chain 2, cytosolic)	DYNC1I2	tr|A0A8D1FAP2|A0A8D1FAP2_PIG Cytoplasmic dynein 1 intermediate chain 2 OS=Sus scrofa OX=9823 GN=DYNC1I2 PE=1 SV=1;tr|A0A287AY28|A0A287AY28_PIG Cytoplasmic dynein 1 intermediate chain 2 OS=Sus scrofa OX=9823 GN=DYNC1I2 PE=1 SV=3;tr|F1S087|F1S087_PIG Cytopla	2	2	2	2	6	64.672	581	9.666	6	122640
A0A287AAA1;A0A287BIQ1;A0A8W4FFS6;F1RP77;A0A287B464;A0A287AXI4	A0A287AAA1	RCR-type E3 ubiquitin transferase (EC 2.3.2.33)	MYCBP2	tr|A0A287AAA1|A0A287AAA1_PIG RCR-type E3 ubiquitin transferase OS=Sus scrofa OX=9823 GN=MYCBP2 PE=1 SV=1;tr|A0A287BIQ1|A0A287BIQ1_PIG RCR-type E3 ubiquitin transferase OS=Sus scrofa OX=9823 GN=MYCBP2 PE=1 SV=1;tr|A0A8W4FFS6|A0A8W4FFS6_PIG RCR-type E3 ubiqu	4	4	4	4	1.2	504.85	4587	4.1524	1.2	121720
A0A287BHU5;F1STL2	A0A287BHU5	Pumilio homolog 1	PUM1	tr|A0A287BHU5|A0A287BHU5_PIG Pumilio homolog 1 OS=Sus scrofa OX=9823 GN=PUM1 PE=4 SV=1;tr|F1STL2|F1STL2_PIG Pumilio homolog 1 OS=Sus scrofa OX=9823 GN=PUM1 PE=4 SV=4	4	4	4	4	4.7	126.72	1189	9.1647	4.7	119790
A0A287B186;A5GFS8;A0A5G2QSD0	A0A287B186	VAMP associated protein B and C	VAPB	tr|A0A287B186|A0A287B186_PIG VAMP associated protein B and C OS=Sus scrofa OX=9823 GN=VAPB PE=3 SV=1;sp|A5GFS8|VAPB_PIG Vesicle-associated membrane protein-associated protein B OS=Sus scrofa OX=9823 GN=VAPB PE=3 SV=1;tr|A0A5G2QSD0|A0A5G2QSD0_PIG VAMP assoc	2	2	2	2	11.1	27.037	243	3.2576	11.1	119670
A0A287AP86;A0A287AY24;A0A287APY7;A0A287A8Z2;I3LEP9;A0A287BH37;A0A287B891;I3LNE1;A0A286ZZZ5;A0A287BC27	A0A287AP86	Leucine-rich repeat flightless-interacting protein 2	LRRFIP2	tr|A0A287AP86|A0A287AP86_PIG Leucine-rich repeat flightless-interacting protein 2 OS=Sus scrofa OX=9823 GN=LRRFIP2 PE=3 SV=3;tr|A0A287AY24|A0A287AY24_PIG Leucine-rich repeat flightless-interacting protein 2 OS=Sus scrofa OX=9823 GN=LRRFIP2 PE=3 SV=3;tr|A0A	1	1	1	1	3.5	45.359	400	2.3833	3.5	119510
I3LCB2;A0A5G2R6C5	I3LCB2	DNA-directed RNA polymerases I, II, and III subunit RPABC3	POLR2H	tr|I3LCB2|I3LCB2_PIG DNA-directed RNA polymerases I, II, and III subunit RPABC3 OS=Sus scrofa OX=9823 GN=POLR2H PE=1 SV=1;tr|A0A5G2R6C5|A0A5G2R6C5_PIG DNA-directed RNA polymerases I, II, and III subunit RPABC3 OS=Sus scrofa OX=9823 GN=POLR2H PE=1 SV=1	1	1	1	1	8.7	17.143	150	8.8187	8.7	119410
A0A287AP37	A0A287AP37	ADP-ribosylation factor-related protein 1	ARFRP1	tr|A0A287AP37|A0A287AP37_PIG ADP-ribosylation factor-related protein 1 OS=Sus scrofa OX=9823 GN=ARFRP1 PE=1 SV=1	1	1	1	1	6.5	22.705	201	1.2876	6.5	118880
A0A8W4FNA3;A0A287BET8;A0A5G2R367;F1RKM0	A0A8W4FNA3	Lamin B1	LMNB1	tr|A0A8W4FNA3|A0A8W4FNA3_PIG Lamin B1 OS=Sus scrofa OX=9823 GN=LMNB1 PE=1 SV=1;tr|A0A287BET8|A0A287BET8_PIG Lamin B1 OS=Sus scrofa OX=9823 GN=LMNB1 PE=1 SV=1;tr|A0A5G2R367|A0A5G2R367_PIG Lamin B1 OS=Sus scrofa OX=9823 GN=LMNB1 PE=1 SV=2;tr|F1RKM0|F1RKM0_PI	3	3	3	3	7.2	61.859	545	11.107	7.2	118830
A0A8D1MPF0;A0A286ZJ19;F1RHN0	A0A8D1MPF0	DGCR8 microprocessor complex subunit	DGCR8	tr|A0A8D1MPF0|A0A8D1MPF0_PIG DGCR8 microprocessor complex subunit OS=Sus scrofa OX=9823 GN=DGCR8 PE=4 SV=1;tr|A0A286ZJ19|A0A286ZJ19_PIG DGCR8 microprocessor complex subunit OS=Sus scrofa OX=9823 GN=DGCR8 PE=4 SV=1;tr|F1RHN0|F1RHN0_PIG DGCR8 microprocessor	2	2	2	2	3.5	82.613	740	2.165	3.5	118670
A0A5G2R681;A0A5G2R4D1;I3LQP2	A0A5G2R681	Pleckstrin homology like domain family B member 2	PHLDB2	tr|A0A5G2R681|A0A5G2R681_PIG Pleckstrin homology like domain family B member 2 OS=Sus scrofa OX=9823 GN=PHLDB2 PE=4 SV=1;tr|A0A5G2R4D1|A0A5G2R4D1_PIG Pleckstrin homology like domain family B member 2 OS=Sus scrofa OX=9823 GN=PHLDB2 PE=4 SV=1;tr|I3LQP2|I3LQ	3	3	3	3	4.4	104.71	911	5.9669	4.4	118630
A0A287AI07;A0A287A0M0;A0A286ZUF4	A0A287AI07	Cytoplasmic polyadenylation element binding protein 2	CPEB2	tr|A0A287AI07|A0A287AI07_PIG Cytoplasmic polyadenylation element binding protein 2 OS=Sus scrofa OX=9823 GN=CPEB2 PE=3 SV=3;tr|A0A287A0M0|A0A287A0M0_PIG Cytoplasmic polyadenylation element binding protein 2 OS=Sus scrofa OX=9823 GN=CPEB2 PE=3 SV=1;tr|A0A28	1	1	1	1	1.4	107.2	1016	6.7609	1.4	118530
A0A287AIZ5	A0A287AIZ5	Death inducer-obliterator 1	DIDO1	tr|A0A287AIZ5|A0A287AIZ5_PIG Death inducer-obliterator 1 OS=Sus scrofa OX=9823 GN=DIDO1 PE=4 SV=2	1	1	1	1	1.2	140.58	1325	2.829	1.2	117330
F1S9B6;A0A5G2RH08	F1S9B6	Mitochondrial inner membrane protein OXA1L (OXA1L mitochondrial inner membrane protein)	OXA1L	tr|F1S9B6|F1S9B6_PIG Mitochondrial inner membrane protein OXA1L OS=Sus scrofa OX=9823 GN=OXA1L PE=3 SV=5;tr|A0A5G2RH08|A0A5G2RH08_PIG OXA1L mitochondrial inner membrane protein OS=Sus scrofa OX=9823 GN=OXA1L PE=3 SV=1	2	2	2	2	6	48.924	436	5.8729	6	116690
A0A5G2QX49;A0A8W4FLF1;I3LC38;B8Y466;A0A5G2QRM9	A0A5G2QX49	non-specific serine/threonine protein kinase (EC 2.7.11.1)	SRPK3	tr|A0A5G2QX49|A0A5G2QX49_PIG non-specific serine/threonine protein kinase OS=Sus scrofa OX=9823 GN=SRPK3 PE=4 SV=2;tr|A0A8W4FLF1|A0A8W4FLF1_PIG non-specific serine/threonine protein kinase OS=Sus scrofa OX=9823 PE=3 SV=1;tr|I3LC38|I3LC38_PIG non-specific s	3	2	3	2	7.6	62.05	567	3.0164	7.6	115910
A0A287A8W1;F1S8S0	A0A287A8W1	Nuclear receptor binding SET domain protein 2	NSD2	tr|A0A287A8W1|A0A287A8W1_PIG Nuclear receptor binding SET domain protein 2 OS=Sus scrofa OX=9823 GN=NSD2 PE=4 SV=1;tr|F1S8S0|F1S8S0_PIG Nuclear receptor binding SET domain protein 2 OS=Sus scrofa OX=9823 GN=NSD2 PE=4 SV=4	2	2	2	2	5.8	65.48	608	6.3287	5.8	115790
I3LBE6;A0A287BGY5;A0A287AKG0;A0A287ACN4;A0A480PGC6	I3LBE6	Nuclear pore complex protein Nup93	NUP93	tr|I3LBE6|I3LBE6_PIG Nuclear pore complex protein Nup93 OS=Sus scrofa OX=9823 GN=NUP93 PE=1 SV=4;tr|A0A287BGY5|A0A287BGY5_PIG Nuclear pore complex protein Nup93 OS=Sus scrofa OX=9823 GN=NUP93 PE=1 SV=3;tr|A0A287AKG0|A0A287AKG0_PIG Nuclear pore complex prot	2	2	2	2	4.5	79.084	688	6.433	4.5	115210
P48819	P48819	Vitronectin (VN) (S-protein) (Serum-spreading factor)	VTN	sp|P48819|VTNC_PIG Vitronectin OS=Sus scrofa OX=9823 GN=VTN PE=1 SV=1	1	1	1	1	2.2	52.571	459	1.8807	2.2	115090
A0A4X1WA58;A0A8W4FEC9;A0A8W4FDT1	A0A4X1WA58	Actin-related protein 2	ACTR2	tr|A0A4X1WA58|A0A4X1WA58_PIG Actin-related protein 2 OS=Sus scrofa OX=9823 GN=ACTR2 PE=1 SV=1;tr|A0A8W4FEC9|A0A8W4FEC9_PIG Actin-related protein 2 OS=Sus scrofa OX=9823 GN=ACTR2 PE=1 SV=1	5	1	5	1	16.5	45.376	399	1.3099	16.5	115020
A0A8D0WFR1;A0A287BCS3;A0A287AE23;F1SP38	A0A8D0WFR1	ribonuclease III (EC 3.1.26.3)	DROSHA	tr|A0A8D0WFR1|A0A8D0WFR1_PIG ribonuclease III OS=Sus scrofa OX=9823 GN=DROSHA PE=3 SV=1;tr|A0A287BCS3|A0A287BCS3_PIG ribonuclease III OS=Sus scrofa OX=9823 GN=DROSHA PE=3 SV=2;tr|A0A287AE23|A0A287AE23_PIG ribonuclease III OS=Sus scrofa OX=9823 GN=DROSHA PE	3	3	3	3	3	145.96	1264	6.8191	3	114140
A0A5G2R6A0;A0A5S6HQF1	A0A5G2R6A0	RAB34, member RAS onco family	RAB34	tr|A0A5G2R6A0|A0A5G2R6A0_PIG RAB34, member RAS onco family OS=Sus scrofa OX=9823 GN=RAB34 PE=4 SV=1;tr|A0A5S6HQF1|A0A5S6HQF1_PIG RAB34, member RAS onco family OS=Sus scrofa OX=9823 GN=RAB34 PE=4 SV=1	1	1	1	1	8.2	23.125	219	5.7417	8.2	113710
A0A286ZXX8	A0A286ZXX8	RING-type E3 ubiquitin transferase (EC 2.3.2.27)	MIB1	tr|A0A286ZXX8|A0A286ZXX8_PIG RING-type E3 ubiquitin transferase OS=Sus scrofa OX=9823 GN=MIB1 PE=2 SV=1	2	2	2	2	2.8	110.08	1006	20.277	2.8	112260
A0A286ZSL1	A0A286ZSL1	Ral transcription factor IIIC subunit 2	GTF3C2	tr|A0A286ZSL1|A0A286ZSL1_PIG Ral transcription factor IIIC subunit 2 OS=Sus scrofa OX=9823 GN=GTF3C2 PE=4 SV=2	1	1	1	1	1.6	98.699	892	4.6661	1.6	112110
A0A5G2R831;F1RWM0;A0A5G2RF65;A0A5G2QDB4	A0A5G2R831	Zinc finger C2HC domain-containing protein 1A	ZC2HC1A	tr|A0A5G2R831|A0A5G2R831_PIG Zinc finger C2HC-type containing 1A OS=Sus scrofa OX=9823 GN=ZC2HC1A PE=1 SV=2;tr|F1RWM0|F1RWM0_PIG Zinc finger C2HC domain-containing protein 1A isoform X3 OS=Sus scrofa OX=9823 GN=ZC2HC1A PE=1 SV=1;tr|A0A5G2RF65|A0A5G2RF65_PI	1	1	1	1	4	32.412	298	1.8694	4	111510
F1RKD1	F1RKD1	RNA binding motif protein 19	RBM19	tr|F1RKD1|F1RKD1_PIG RNA binding motif protein 19 OS=Sus scrofa OX=9823 GN=RBM19 PE=4 SV=4	2	2	2	2	3.6	98.79	885	1.5163	3.6	111370
A0A8W4FPQ3;A0A8W4FCC7	A0A8W4FPQ3	Envelope glycoprotein		tr|A0A8W4FPQ3|A0A8W4FPQ3_PIG Envelope glycoprotein OS=Sus scrofa OX=9823 PE=4 SV=1;tr|A0A8W4FCC7|A0A8W4FCC7_PIG Envelope glycoprotein OS=Sus scrofa OX=9823 PE=4 SV=1	2	2	2	2	3.9	72.201	642	9.1759	3.9	110910
F1SQ46	F1SQ46	Y-box binding protein 3	YBX3	tr|F1SQ46|F1SQ46_PIG Y-box binding protein 3 OS=Sus scrofa OX=9823 GN=YBX3 PE=1 SV=2	10	1	10	1	55.8	32.694	312	2.8062	55.8	110730
A0A287AA47;A0A5G2RBY0	A0A287AA47	GCS light chain (Gamma-ECS regulatory subunit) (Gamma-glutamylcysteine synthetase regulatory subunit) (Glutamate--cysteine ligase modifier subunit)	GCLM	tr|A0A287AA47|A0A287AA47_PIG GCS light chain OS=Sus scrofa OX=9823 GN=GCLM PE=1 SV=1;tr|A0A5G2RBY0|A0A5G2RBY0_PIG GCS light chain OS=Sus scrofa OX=9823 GN=GCLM PE=3 SV=1	2	2	2	2	8.4	30.49	274	7.0835	8.4	109820
I3LCF4;A0A8W4F970;A0A8W4F7Y4	I3LCF4	Minichromosome maintenance complex component 3 associated protein	MCM3AP	tr|I3LCF4|I3LCF4_PIG Minichromosome maintenance complex component 3 associated protein OS=Sus scrofa OX=9823 GN=MCM3AP PE=3 SV=4;tr|A0A8W4F970|A0A8W4F970_PIG Minichromosome maintenance complex component 3 associated protein OS=Sus scrofa OX=9823 GN=MCM3AP	2	2	2	2	1.5	205.54	1868	4.6557	1.5	109740
F1SV16	F1SV16	ATP-dependent RNA helicase (EC 3.6.4.13)	DDX10	tr|F1SV16|F1SV16_PIG ATP-dependent RNA helicase OS=Sus scrofa OX=9823 GN=DDX10 PE=3 SV=3	2	2	2	2	2.6	101.05	877	1.9599	2.6	109670
A0A8W4FBD1	A0A8W4FBD1	60S ribosomal protein L36	RPL36	tr|A0A8W4FBD1|A0A8W4FBD1_PIG 60S ribosomal protein L36 OS=Sus scrofa OX=9823 GN=RPL36 PE=1 SV=1	1	1	1	1	10.5	12.254	105	0.96383	10.5	108990
A0A287A0D0	A0A287A0D0	TPX2 microtubule nucleation factor (Targeting protein for Xklp2)	TPX2	tr|A0A287A0D0|A0A287A0D0_PIG TPX2 microtubule nucleation factor OS=Sus scrofa OX=9823 GN=TPX2 PE=4 SV=1	2	2	2	2	2.9	84.23	736	3.8427	2.9	108370
F1RSB8;A0A4X1SKI4;A0A8W4F9F4;A0A4X1SJB0	F1RSB8	Vascular endothelial zinc finger 1	VEZF1	tr|F1RSB8|F1RSB8_PIG Vascular endothelial zinc finger 1 OS=Sus scrofa OX=9823 GN=VEZF1 PE=1 SV=4;tr|A0A4X1SKI4|A0A4X1SKI4_PIG Vascular endothelial zinc finger 1 OS=Sus scrofa OX=9823 GN=VEZF1 PE=1 SV=1;tr|A0A8W4F9F4|A0A8W4F9F4_PIG Vascular endothelial zinc	3	3	3	3	8.9	55.388	508	3.6254	8.9	108090
A0A5G2RB61;A0A287BN26;A0A5G2R4E1;A0A8W4FKM5;A0A287B9U0;A0A287AAD2;A0A8W4FK61;A0A287B6B6	A0A5G2RB61	Microtubule associated protein 7	MAP7	tr|A0A5G2RB61|A0A5G2RB61_PIG Microtubule associated protein 7 OS=Sus scrofa OX=9823 GN=MAP7 PE=1 SV=1;tr|A0A287BN26|A0A287BN26_PIG Microtubule associated protein 7 OS=Sus scrofa OX=9823 GN=MAP7 PE=1 SV=2;tr|A0A5G2R4E1|A0A5G2R4E1_PIG Microtubule associated	1	1	1	1	2	71.27	647	3.2936	2	108090
A0A4X1TAU9	A0A4X1TAU9	UTP3 small subunit processome component	UTP3	tr|A0A4X1TAU9|A0A4X1TAU9_PIG UTP3 small subunit processome component OS=Sus scrofa OX=9823 GN=UTP3 PE=3 SV=1	2	2	2	2	6.8	54.27	474	13.362	6.8	107220
A0A287A0K2	A0A287A0K2	Large ribosomal subunit protein mL49 (39S ribosomal protein L49, mitochondrial)	MRPL49	tr|A0A287A0K2|A0A287A0K2_PIG Large ribosomal subunit protein mL49 OS=Sus scrofa OX=9823 GN=MRPL49 PE=1 SV=1	1	1	1	1	8.4	18.904	166	7.2363	8.4	107110
I3LJA0	I3LJA0	Probable ATP-dependent RNA helicase DDX52 (EC 3.6.4.13)	DDX52	tr|I3LJA0|I3LJA0_PIG Probable ATP-dependent RNA helicase DDX52 OS=Sus scrofa OX=9823 GN=DDX52 PE=3 SV=2	1	1	1	1	3	67.819	599	5.8499	3	106410
A0A5G2QV90;A0A5G2QYL8;F1S0N6;K7GR63;A0A287AUI9	A0A5G2QV90	non-specific serine/threonine protein kinase (EC 2.7.11.1)	STK3	tr|A0A5G2QV90|A0A5G2QV90_PIG Serine/threonine kinase 3 OS=Sus scrofa OX=9823 GN=STK3 PE=4 SV=1;tr|A0A5G2QYL8|A0A5G2QYL8_PIG Serine/threonine-protein kinase 4 OS=Sus scrofa OX=9823 GN=STK4 PE=4 SV=2;tr|F1S0N6|F1S0N6_PIG Serine/threonine-protein kinase 3 OS=	2	2	2	2	7.7	42.787	375	7.5705	7.7	105860
A0A8D1RI66;M3UZ42	A0A8D1RI66	Ubiquitin-fold modifier 1	UFM1	tr|A0A8D1RI66|A0A8D1RI66_PIG Ubiquitin-fold modifier 1 OS=Sus scrofa OX=9823 GN=UFM1 PE=1 SV=1;tr|M3UZ42|M3UZ42_PIG Ubiquitin-fold modifier 1 OS=Sus scrofa OX=9823 GN=UFM1 PE=1 SV=1	1	1	1	1	18.5	8.9041	81	1.7789	18.5	105500
F2Z5K2	F2Z5K2	Proteasome subunit alpha type	PSMA5	tr|F2Z5K2|F2Z5K2_PIG Proteasome subunit alpha type OS=Sus scrofa OX=9823 GN=PSMA5 PE=1 SV=3	1	1	1	1	7.9	26.411	241	16.053	7.9	105140
F1RGC4;A0A5G2QWL4;A0A5G2QA15;I3LUQ7;A0A286ZYJ2;A0A287B7V6;F1RGC5;K7GSV9;A0A5G2QKE0;A0A287A9E2	F1RGC4	Interferon-induced transmembrane protein 1	LOC100519082	tr|F1RGC4|F1RGC4_PIG Interferon-induced transmembrane protein 1 OS=Sus scrofa OX=9823 GN=LOC100519082 PE=1 SV=5;tr|A0A5G2QWL4|A0A5G2QWL4_PIG Uncharacterized protein OS=Sus scrofa OX=9823 GN=LOC100626247 PE=3 SV=2;tr|A0A5G2QA15|A0A5G2QA15_PIG Interferon-ind	2	2	2	2	33.1	13.644	124	2.6533	33.1	104870
A0A4X1STN7	A0A4X1STN7	Peptidyl-prolyl cis-trans isomerase (PPIase) (EC 5.2.1.8)	PPIL1	tr|A0A4X1STN7|A0A4X1STN7_PIG Peptidyl-prolyl cis-trans isomerase OS=Sus scrofa OX=9823 GN=PPIL1 PE=1 SV=1	2	2	2	2	15.1	18.237	166	2.368	15.1	104690
A0A8X9AEX6;A0A5G2QN84;A0A480J9Z6	A0A8X9AEX6	Mitochondrial ribosomal protein L48	MRPL48	tr|A0A8X9AEX6|A0A8X9AEX6_PIG Mitochondrial ribosomal protein L48 OS=Sus scrofa OX=9823 GN=MRPL48 PE=1 SV=1;tr|A0A5G2QN84|A0A5G2QN84_PIG Mitochondrial ribosomal protein L48 OS=Sus scrofa OX=9823 GN=MRPL48 PE=1 SV=2;tr|A0A480J9Z6|A0A480J9Z6_PIG 39S ribosomal	1	1	1	1	5.4	27.058	241	4.4742	5.4	103870
A0A287A2G7;F1RK06	A0A287A2G7	Leucine rich repeats and calponin homology domain containing 1	LRCH1	tr|A0A287A2G7|A0A287A2G7_PIG Leucine rich repeats and calponin homology domain containing 1 OS=Sus scrofa OX=9823 GN=LRCH1 PE=4 SV=3;tr|F1RK06|F1RK06_PIG Leucine rich repeats and calponin homology domain containing 1 OS=Sus scrofa OX=9823 GN=LRCH1 PE=4 SV=	2	2	2	2	4.3	78.399	702	2.1328	4.3	103380
A0A8W4FPX9;A0A5G2R7C0;A0A8W4FNX7;F1RFN6	A0A8W4FPX9	DEAH-box helicase 37	DHX37	tr|A0A8W4FPX9|A0A8W4FPX9_PIG RNA helicase OS=Sus scrofa OX=9823 GN=DHX37 PE=3 SV=1;tr|A0A5G2R7C0|A0A5G2R7C0_PIG RNA helicase OS=Sus scrofa OX=9823 GN=DHX37 PE=3 SV=2;tr|A0A8W4FNX7|A0A8W4FNX7_PIG RNA helicase OS=Sus scrofa OX=9823 GN=DHX37 PE=3 SV=1;tr|F1RF	3	3	3	3	3	123.33	1111	2.5733	3	103220
A0A5G2R0K8;A0A8W4FL64;A0A5G2QWY5;A0A8W4F9C3;A0A8D1G1G9;A0A5G2QP27;A0A5G2QLP3;A0A287AJ96;F1RGJ2;A0A287BS93	A0A5G2R0K8	Catenin alpha 1	CTNNA1	tr|A0A5G2R0K8|A0A5G2R0K8_PIG Catenin alpha 1 OS=Sus scrofa OX=9823 GN=CTNNA1 PE=1 SV=1;tr|A0A8W4FL64|A0A8W4FL64_PIG Catenin alpha 1 OS=Sus scrofa OX=9823 GN=CTNNA1 PE=1 SV=1;tr|A0A5G2QWY5|A0A5G2QWY5_PIG Catenin alpha 1 OS=Sus scrofa OX=9823 GN=CTNNA1 PE=1	3	3	3	3	9.1	57.338	519	11.734	9.1	103110
A0A287AQT0;F1SFI3	A0A287AQT0	Replication factor C subunit 4	RFC4	tr|A0A287AQT0|A0A287AQT0_PIG Replication factor C subunit 4 OS=Sus scrofa OX=9823 GN=RFC4 PE=1 SV=1;tr|F1SFI3|F1SFI3_PIG Replication factor C subunit 4 OS=Sus scrofa OX=9823 GN=RFC4 PE=1 SV=3	2	2	2	2	7.7	32.792	299	1.1394	7.7	102880
A0A8W4F7N0;A0A5G2QS33;A0A5G2RDH2;A0A287BPY3;F1SC82;A0A287B6F4;A0A5G2Q8T2;A0A287AHC3;A0A5G2R9Y7	A0A8W4F7N0	Myoferlin	MYOF	tr|A0A8W4F7N0|A0A8W4F7N0_PIG Myoferlin OS=Sus scrofa OX=9823 GN=MYOF PE=1 SV=1;tr|A0A5G2QS33|A0A5G2QS33_PIG Myoferlin OS=Sus scrofa OX=9823 GN=MYOF PE=1 SV=1;tr|A0A5G2RDH2|A0A5G2RDH2_PIG Myoferlin OS=Sus scrofa OX=9823 GN=MYOF PE=1 SV=2;tr|A0A287BPY3|A0A28	2	2	2	2	1.1	223.5	1958	1.6364	1.1	102640
A0A287AD99;A0A5G2QDD9;A0A5G2QNX8;A0A287AQT5	A0A287AD99	Mitochondrial ribosomal protein S22	MRPS22	tr|A0A287AD99|A0A287AD99_PIG Mitochondrial ribosomal protein S22 OS=Sus scrofa OX=9823 GN=MRPS22 PE=1 SV=1;tr|A0A5G2QDD9|A0A5G2QDD9_PIG Mitochondrial ribosomal protein S22 OS=Sus scrofa OX=9823 GN=MRPS22 PE=1 SV=1;tr|A0A5G2QNX8|A0A5G2QNX8_PIG Mitochondrial	1	1	1	1	5.6	39.946	354	2.8023	5.6	102350
A0A287AG18;I3L9C9;A0A287BK71;A0A5G2RFH3	A0A287AG18	SON DNA and RNA binding protein	SON	tr|A0A287AG18|A0A287AG18_PIG SON DNA and RNA binding protein OS=Sus scrofa OX=9823 GN=SON PE=1 SV=2;tr|I3L9C9|I3L9C9_PIG SON DNA and RNA binding protein OS=Sus scrofa OX=9823 GN=SON PE=1 SV=4;tr|A0A287BK71|A0A287BK71_PIG SON DNA and RNA binding protein OS=	2	2	2	2	1.7	225.8	2088	3.7825	1.7	102090
A0A287AR75	A0A287AR75	Kinesin-like protein	KIF12	tr|A0A287AR75|A0A287AR75_PIG Kinesin-like protein OS=Sus scrofa OX=9823 GN=KIF12 PE=3 SV=2	4	4	4	4	8.1	70.973	651	5.6102	8.1	101430
A0A5G2RCD6	A0A5G2RCD6	Transcription factor 25	TCF25	tr|A0A5G2RCD6|A0A5G2RCD6_PIG Transcription factor 25 OS=Sus scrofa OX=9823 GN=TCF25 PE=1 SV=2	3	3	3	3	10.1	54.247	477	5.2298	10.1	101300
Q29387;F1RPW9;A0A8W4FMF6	Q29387	Elongation factor 1-gamma (EF-1-gamma) (eEF-1B gamma)	EEF1G	sp|Q29387|EF1G_PIG Elongation factor 1-gamma (Fragment) OS=Sus scrofa OX=9823 GN=EEF1G PE=2 SV=2;tr|F1RPW9|F1RPW9_PIG Elongation factor 1-gamma OS=Sus scrofa OX=9823 GN=EEF1G PE=4 SV=3	3	3	3	3	7.9	49.624	432	3.6767	7.9	100320
A0A8D0YET4;A0A5G2QQW0	A0A8D0YET4	Calcium uniporter protein	MCU	tr|A0A8D0YET4|A0A8D0YET4_PIG Calcium uniporter protein OS=Sus scrofa OX=9823 GN=MCU PE=1 SV=1;tr|A0A5G2QQW0|A0A5G2QQW0_PIG Calcium uniporter protein OS=Sus scrofa OX=9823 GN=MCU PE=1 SV=1	2	2	2	2	9.1	34.425	296	18.634	9.1	100270
F1RKJ9;A0A5G2QNV7	F1RKJ9	Isochorismatase domain-containing protein 1	ISOC1	tr|F1RKJ9|F1RKJ9_PIG Isochorismatase domain-containing protein 1 OS=Sus scrofa OX=9823 GN=ISOC1 PE=1 SV=3;tr|A0A5G2QNV7|A0A5G2QNV7_PIG Isochorismatase domain-containing protein 1 OS=Sus scrofa OX=9823 GN=ISOC1 PE=1 SV=1	1	1	1	1	5.1	32.104	297	11.568	5.1	100230
F1SFV7	F1SFV7	Protein S100 (S100 calcium-binding protein)	S100A4	tr|F1SFV7|F1SFV7_PIG Protein S100 OS=Sus scrofa OX=9823 GN=S100A4 PE=1 SV=1	1	1	1	1	10.9	11.788	101	3.1905	10.9	100070
A0A8W4F9M5;F6PVT0;A0A8W4F8V7;A0A5G2R1E4;A5GFQ9;A0A287BGB1;A0A8W4FP03;A0A8W4FB82;F1S9Y5;A0A480SUS1;A0A5G2RCB5;A0A287A9Z8;A0A5G2RF70;A0A287A9P4	A0A8W4F9M5	Serine/threonine-protein phosphatase 2A 56 kDa regulatory subunit	PPP2R5D	tr|A0A8W4F9M5|A0A8W4F9M5_PIG Serine/threonine-protein phosphatase 2A 56 kDa regulatory subunit OS=Sus scrofa OX=9823 GN=PPP2R5D PE=1 SV=1;tr|F6PVT0|F6PVT0_PIG Serine/threonine-protein phosphatase 2A 56 kDa regulatory subunit OS=Sus scrofa OX=9823 GN=PPP2R5	2	2	2	2	5.5	58.16	495	2.1413	5.5	99647
A0A5G2QB21	A0A5G2QB21	Nuclear FMR1 interacting protein 1	NUFIP1	tr|A0A5G2QB21|A0A5G2QB21_PIG Nuclear FMR1 interacting protein 1 OS=Sus scrofa OX=9823 GN=NUFIP1 PE=4 SV=1	1	1	1	1	2.6	55.962	493	6.1114	2.6	99641
A0A8D1G804;A0A4X1U7H8;A0A287BP50;F1S1X9	A0A8D1G804	Thioredoxin like 1	TXNL1	tr|A0A8D1G804|A0A8D1G804_PIG Thioredoxin like 1 OS=Sus scrofa OX=9823 GN=TXNL1 PE=1 SV=1;tr|A0A4X1U7H8|A0A4X1U7H8_PIG Thioredoxin like 1 OS=Sus scrofa OX=9823 GN=TXNL1 PE=1 SV=1;tr|A0A287BP50|A0A287BP50_PIG Thioredoxin like 1 OS=Sus scrofa OX=9823 GN=TXNL1	1	1	1	1	5.9	28.233	254	2.4751	5.9	99480
A0A5G2RBD2;A0A5G2RFI7;A0A287AIG2	A0A5G2RBD2	GDT1 family protein	TMEM165	tr|A0A5G2RBD2|A0A5G2RBD2_PIG GDT1 family protein OS=Sus scrofa OX=9823 GN=TMEM165 PE=3 SV=1;tr|A0A5G2RFI7|A0A5G2RFI7_PIG GDT1 family protein OS=Sus scrofa OX=9823 GN=TMEM165 PE=3 SV=2;tr|A0A287AIG2|A0A287AIG2_PIG GDT1 family protein OS=Sus scrofa OX=9823 G	1	1	1	1	19.1	13.413	131	0.969	19.1	99436
A0A8D0LGX4;A0A8D0IHY9;A0A287ATU4;A0A5G2QHC0;A0A8W4FQ71;F1SEX5	A0A8D0LGX4	Transportin 1	TNPO1	tr|A0A8D0LGX4|A0A8D0LGX4_PIG Transportin 1 OS=Sus scrofa OX=9823 GN=TNPO1 PE=1 SV=1;tr|A0A8D0IHY9|A0A8D0IHY9_PIG Transportin 1 OS=Sus scrofa OX=9823 GN=TNPO1 PE=1 SV=1;tr|A0A287ATU4|A0A287ATU4_PIG Transportin 1 OS=Sus scrofa OX=9823 GN=TNPO1 PE=1 SV=1;tr|A	2	2	2	2	3.1	99.48	875	2.7133	3.1	99377
Q6ITT4;A0A5S6GAV2	Q6ITT4	Melanoma-associated antigen D1 (MAGE-D1 antigen)	MAGED1	sp|Q6ITT4|MAGD1_PIG Melanoma-associated antigen D1 OS=Sus scrofa OX=9823 GN=MAGED1 PE=2 SV=1;tr|A0A5S6GAV2|A0A5S6GAV2_PIG Melanoma-associated antigen D1 OS=Sus scrofa OX=9823 GN=MAGED1 PE=4 SV=1	2	2	2	2	3.4	86.531	784	2.2506	3.4	99295
A0A8W4FG88;A0A8D0JU39;A0A287B2E5;F2Z5I8	A0A8W4FG88	RAB8A, member RAS oncogene family	RAB8A	tr|A0A8W4FG88|A0A8W4FG88_PIG Ras-related protein Rab-8A OS=Sus scrofa OX=9823 GN=RAB8A PE=1 SV=1;tr|A0A8D0JU39|A0A8D0JU39_PIG Ras-related protein Rab-8A OS=Sus scrofa OX=9823 GN=RAB8A PE=1 SV=1;tr|A0A287B2E5|A0A287B2E5_PIG Ras-related protein Rab-8A OS=Sus	2	2	2	2	11.1	25.564	234	4.2453	11.1	98795
A0A5G2R7X3;A0A8D1BFA5;F1SKN5;A0A287BK74;A0A287AL05	A0A5G2R7X3	Eukaryotic translation initiation factor 3 subunit L (eIF3l) (Eukaryotic translation initiation factor 3 subunit 6-interacting protein) (Eukaryotic translation initiation factor 3 subunit E-interacting protein)	EIF3L EIF3EIP EIF3S6IP	tr|A0A5G2R7X3|A0A5G2R7X3_PIG Eukaryotic translation initiation factor 3 subunit L OS=Sus scrofa OX=9823 GN=EIF3L PE=1 SV=1;tr|A0A8D1BFA5|A0A8D1BFA5_PIG Eukaryotic translation initiation factor 3 subunit L OS=Sus scrofa OX=9823 GN=EIF3L PE=1 SV=1;tr|F1SKN5|	2	2	2	2	5.6	55.12	466	3.4395	5.6	98477
I3LNV7;A0A5G2RA22;A0A8W4FGL2;A0A5G2R6F1	I3LNV7	Meiosis regulator and mRNA stability factor 1 (Limkain-b1)	MARF1	tr|I3LNV7|I3LNV7_PIG Meiosis regulator and mRNA stability factor 1 OS=Sus scrofa OX=9823 GN=MARF1 PE=4 SV=3;tr|A0A5G2RA22|A0A5G2RA22_PIG Meiosis regulator and mRNA stability factor 1 OS=Sus scrofa OX=9823 GN=MARF1 PE=4 SV=1;tr|A0A8W4FGL2|A0A8W4FGL2_PIG Mei	2	2	2	2	2.6	108.02	992	2.7491	2.6	98470
A0A287BFQ7;A0A287ANL7;A0A287B184;A0A287A0X7;A0A287BDW2;A0A287AVR1;F1STL6;A0A287A1W8;A0A287A0Y0;A0A287BAZ3	A0A287BFQ7	Protein 4.1 (Band 4.1) (Erythrocyte membrane protein band 4.1)	EPB41	tr|A0A287BFQ7|A0A287BFQ7_PIG Protein 4.1 OS=Sus scrofa OX=9823 GN=EPB41 PE=1 SV=3;tr|A0A287ANL7|A0A287ANL7_PIG Protein 4.1 OS=Sus scrofa OX=9823 GN=EPB41 PE=1 SV=2;tr|A0A287B184|A0A287B184_PIG Protein 4.1 OS=Sus scrofa OX=9823 GN=EPB41 PE=1 SV=1;tr|A0A287A	1	1	1	1	2	89.47	793	1.2431	2	98310
K7GK90;A0A5G2R7N1	K7GK90	Translocon-associated protein subunit delta (Signal sequence receptor subunit delta)	SSR4	tr|K7GK90|K7GK90_PIG Translocon-associated protein subunit delta OS=Sus scrofa OX=9823 GN=SSR4 PE=1 SV=1;tr|A0A5G2R7N1|A0A5G2R7N1_PIG Translocon-associated protein subunit delta OS=Sus scrofa OX=9823 GN=SSR4 PE=1 SV=1	1	1	1	1	7.5	18.871	173	3.3914	7.5	98262
A0A287B767;A0A287B2Z9;A0A287AA60;A0A287AQA3;A0A287B248;A0A286ZYD7;F1S8P5;A0A287B202	A0A287B767	non-specific serine/threonine protein kinase (EC 2.7.11.1)	CDC42BPA	tr|A0A287B767|A0A287B767_PIG non-specific serine/threonine protein kinase OS=Sus scrofa OX=9823 GN=CDC42BPA PE=1 SV=1;tr|A0A287B2Z9|A0A287B2Z9_PIG non-specific serine/threonine protein kinase OS=Sus scrofa OX=9823 GN=CDC42BPA PE=1 SV=2;tr|A0A287AA60|A0A287	2	2	2	2	1.7	192.98	1693	3.0136	1.7	98137
F1S6H7;I3LT03	F1S6H7	Origin recognition complex subunit 1	ORC1	tr|F1S6H7|F1S6H7_PIG Origin recognition complex subunit 1 OS=Sus scrofa OX=9823 GN=ORC1 PE=3 SV=3;tr|I3LT03|I3LT03_PIG Origin recognition complex subunit 1 OS=Sus scrofa OX=9823 GN=ORC1 PE=3 SV=3	3	3	3	3	5.1	94.01	830	5.2545	5.1	97618
F1SGN3	F1SGN3	Meiotic recombination protein REC8 homolog (REC8 meiotic recombination protein)	REC8	tr|F1SGN3|F1SGN3_PIG Meiotic recombination protein REC8 homolog OS=Sus scrofa OX=9823 GN=REC8 PE=3 SV=2	1	1	1	1	3.3	66.798	580	1.1252	3.3	97573
A0A4X1T1R0;F1S4P2	A0A4X1T1R0	G patch domain-containing protein 11 (Coiled-coil domain-containing protein 75)	GPATCH11	tr|A0A4X1T1R0|A0A4X1T1R0_PIG G patch domain-containing protein 11 OS=Sus scrofa OX=9823 GN=GPATCH11 PE=3 SV=1;tr|F1S4P2|F1S4P2_PIG G patch domain-containing protein 11 OS=Sus scrofa OX=9823 GN=GPATCH11 PE=3 SV=4	1	1	1	1	5.4	30.359	260	2.1365	5.4	97323
P29412;A0A4X1V2W3;A0A5G2RD82	P29412	Elongation factor 1-beta (EF-1-beta)	EEF1B	sp|P29412|EF1B_PIG Elongation factor 1-beta OS=Sus scrofa OX=9823 GN=EEF1B PE=1 SV=1;tr|A0A4X1V2W3|A0A4X1V2W3_PIG Elongation factor 1-beta OS=Sus scrofa OX=9823 GN=EEF1B2 PE=1 SV=1;tr|A0A5G2RD82|A0A5G2RD82_PIG Elongation factor 1-beta OS=Sus scrofa OX=9823	1	1	1	1	6.7	19.966	224	11.821	6.7	97314
A0A8D0S770;A0A480SK13	A0A8D0S770	Zinc finger protein 277	ZNF277	tr|A0A8D0S770|A0A8D0S770_PIG Zinc finger protein 277 OS=Sus scrofa OX=9823 GN=ZNF277 PE=3 SV=1;tr|A0A480SK13|A0A480SK13_PIG Zinc finger protein 277 OS=Sus scrofa OX=9823 GN=ZNF277 PE=3 SV=1	1	1	1	1	3.2	50.775	435	1.5629	3.2	97294
A0A287ABL0;A0A287B4C3	A0A287ABL0	Tetratricopeptide repeat, ankyrin repeat and coiled-coil containing 1	TANC1	tr|A0A287ABL0|A0A287ABL0_PIG Tetratricopeptide repeat, ankyrin repeat and coiled-coil containing 1 OS=Sus scrofa OX=9823 GN=TANC1 PE=1 SV=2;tr|A0A287B4C3|A0A287B4C3_PIG Tetratricopeptide repeat, ankyrin repeat and coiled-coil containing 1 OS=Sus scrofa OX=	1	1	1	1	0.8	171.38	1575	0.97651	0.8	96919
A0A4X1WB51;A0A8W4FAS7;A0A8W4FIG4;A0A8W4FDD6;A0A4X1W5D3;A0A4X1WAU1;F1SQ44	A0A4X1WB51	Mago homolog, exon junction complex subunit	MAGOH	tr|A0A4X1WB51|A0A4X1WB51_PIG Mago homolog, exon junction complex subunit OS=Sus scrofa OX=9823 GN=MAGOH PE=1 SV=1;tr|A0A8W4FAS7|A0A8W4FAS7_PIG Uncharacterized protein OS=Sus scrofa OX=9823 PE=3 SV=1;tr|A0A8W4FIG4|A0A8W4FIG4_PIG Mago homolog B, exon junctio	1	1	1	1	9.2	12.844	109	1.9583	9.2	96602
A0A8D0V2X2;A0A5G2QPQ4;F1S5C5	A0A8D0V2X2	Non-SMC condensin I complex subunit G	NCAPG	tr|A0A8D0V2X2|A0A8D0V2X2_PIG Non-SMC condensin I complex subunit G OS=Sus scrofa OX=9823 GN=NCAPG PE=3 SV=1;tr|A0A5G2QPQ4|A0A5G2QPQ4_PIG Non-SMC condensin I complex subunit G OS=Sus scrofa OX=9823 GN=NCAPG PE=3 SV=2;tr|F1S5C5|F1S5C5_PIG Non-SMC condensin I	3	3	3	3	6.1	109.59	973	5.6169	6.1	96237
Q06AT6;A0A8D1ZIW7;A0A287B510	Q06AT6	RHOG (Ras homolog family member G)	RHOG	tr|Q06AT6|Q06AT6_PIG RHOG OS=Sus scrofa OX=9823 GN=RHOG PE=1 SV=1;tr|A0A8D1ZIW7|A0A8D1ZIW7_PIG Ras homolog family member G OS=Sus scrofa OX=9823 GN=RHOG PE=1 SV=1;tr|A0A287B510|A0A287B510_PIG Ras homolog family member G OS=Sus scrofa OX=9823 GN=RHOG PE=1 S	1	1	1	1	8.9	21.31	191	3.0973	8.9	96053
A0A287AIX3;A0A286ZRD9	A0A287AIX3	Histone-lysine N-methyltransferase (EC 2.1.1.364)	KMT2A	tr|A0A287AIX3|A0A287AIX3_PIG Histone-lysine N-methyltransferase OS=Sus scrofa OX=9823 GN=KMT2A PE=3 SV=2;tr|A0A286ZRD9|A0A286ZRD9_PIG Histone-lysine N-methyltransferase OS=Sus scrofa OX=9823 GN=KMT2A PE=3 SV=2	2	2	2	2	0.8	422.57	3888	8.0645	0.8	95731
A0A5G2RKZ8;A0A4X1UWE1	A0A5G2RKZ8	Oligosaccharyltransferase complex subunit	OSTC	tr|A0A5G2RKZ8|A0A5G2RKZ8_PIG Oligosaccharyltransferase complex subunit OS=Sus scrofa OX=9823 GN=OSTC PE=1 SV=1;tr|A0A4X1UWE1|A0A4X1UWE1_PIG Oligosaccharyltransferase complex subunit OS=Sus scrofa OX=9823 GN=OSTC PE=1 SV=1	1	1	1	1	14.5	9.355	83	5.6826	14.5	95611
A0A287B622;A0A286ZKV9;A0A287BM28	A0A287B622	Bromodomain adjacent to zinc finger domain 2A	BAZ2A	tr|A0A287B622|A0A287B622_PIG Bromodomain adjacent to zinc finger domain 2A OS=Sus scrofa OX=9823 GN=BAZ2A PE=3 SV=2;tr|A0A286ZKV9|A0A286ZKV9_PIG Bromodomain adjacent to zinc finger domain 2A OS=Sus scrofa OX=9823 GN=BAZ2A PE=3 SV=2;tr|A0A287BM28|A0A287BM28	2	2	2	2	1.7	208.36	1879	13.106	1.7	95363
A0A286ZPR1;A0A8D0Q8Z5;A0A286ZU22	A0A286ZPR1	AP-2 complex subunit mu	AP2M1	tr|A0A286ZPR1|A0A286ZPR1_PIG AP-2 complex subunit mu OS=Sus scrofa OX=9823 GN=AP2M1 PE=1 SV=2;tr|A0A8D0Q8Z5|A0A8D0Q8Z5_PIG AP-2 complex subunit mu OS=Sus scrofa OX=9823 GN=AP2M1 PE=1 SV=1;tr|A0A286ZU22|A0A286ZU22_PIG AP-2 complex subunit mu OS=Sus scrofa O	1	1	1	1	2.3	49.526	434	2.3202	2.3	95224
A0A8W4FK90;A0A8W4FBD5;A0A287BNZ9	A0A8W4FK90	Tyrosine-protein phosphatase non-receptor type (EC 3.1.3.48)	PTPN2	tr|A0A8W4FK90|A0A8W4FK90_PIG Tyrosine-protein phosphatase non-receptor type OS=Sus scrofa OX=9823 GN=PTPN2 PE=3 SV=1;tr|A0A8W4FBD5|A0A8W4FBD5_PIG Tyrosine-protein phosphatase non-receptor type OS=Sus scrofa OX=9823 GN=PTPN2 PE=3 SV=1;tr|A0A287BNZ9|A0A287BN	3	3	3	3	11.9	40.939	354	3.8794	11.9	95158
A0A287AC51	A0A287AC51	Heparan sulfate 2-O-sulfotransferase 1	HS2ST1	tr|A0A287AC51|A0A287AC51_PIG Heparan sulfate 2-O-sulfotransferase 1 OS=Sus scrofa OX=9823 GN=HS2ST1 PE=3 SV=1	1	1	1	1	4.8	41.825	356	20.065	4.8	95111
F1SV62;A0A5G2RBA6;A0A8D0MTW9;A0A8W4FIT7;A0A286ZRU7	F1SV62	Protein argonaute-3 (Argonaute3) (Eukaryotic translation initiation factor 2C 3) (eIF-2C 3) (eIF2C 3)	AGO3 EIF2C3	tr|F1SV62|F1SV62_PIG Protein argonaute-3 OS=Sus scrofa OX=9823 GN=AGO3 PE=1 SV=4;tr|A0A5G2RBA6|A0A5G2RBA6_PIG Argonaute RISC component 1 OS=Sus scrofa OX=9823 GN=AGO3 PE=1 SV=1;tr|A0A8D0MTW9|A0A8D0MTW9_PIG Argonaute RISC component 1 OS=Sus scrofa OX=9823 G	3	2	3	2	3.7	155	1365	1.356	3.7	94607
A0A287BCK2	A0A287BCK2	RING-type E3 ubiquitin transferase (EC 2.3.2.27)	TRIM56	tr|A0A287BCK2|A0A287BCK2_PIG RING-type E3 ubiquitin transferase OS=Sus scrofa OX=9823 GN=TRIM56 PE=3 SV=1	2	2	2	2	3.6	81.501	755	6.1628	3.6	94571
A0A287ASP0	A0A287ASP0	U1-type domain-containing protein		tr|A0A287ASP0|A0A287ASP0_PIG RNA uridylyltransferase OS=Sus scrofa OX=9823 PE=4 SV=2	1	1	1	1	3.3	38.943	334	1.371	3.3	94380
A0A287AMR4;A0A286ZXS0;A0A287BJQ1	A0A287AMR4	Spectrin alpha, non-erythrocytic 1	SPTAN1	tr|A0A287AMR4|A0A287AMR4_PIG Spectrin alpha, non-erythrocytic 1 OS=Sus scrofa OX=9823 GN=SPTAN1 PE=1 SV=2;tr|A0A286ZXS0|A0A286ZXS0_PIG Spectrin alpha, non-erythrocytic 1 OS=Sus scrofa OX=9823 GN=SPTAN1 PE=1 SV=1;tr|A0A287BJQ1|A0A287BJQ1_PIG Spectrin alpha,	39	1	39	1	24.7	272.4	2370	3.8186	24.7	94372
A0A287B893	A0A287B893	Pre-rRNA-processing protein TSR1 homolog	TSR1	tr|A0A287B893|A0A287B893_PIG Pre-rRNA-processing protein TSR1 homolog OS=Sus scrofa OX=9823 GN=TSR1 PE=3 SV=3	1	1	1	1	1.6	92.026	804	2.1472	1.6	94332
A0A287BH35	A0A287BH35	THAP domain containing 12	THAP12	tr|A0A287BH35|A0A287BH35_PIG THAP domain containing 12 OS=Sus scrofa OX=9823 GN=THAP12 PE=4 SV=2	1	1	1	1	1.7	87.479	761	1.0388	1.7	93985
F1RS44;A0A286ZZ05;A0A286ZPH3	F1RS44	Peptide-N(4)-(N-acetyl-beta-glucosaminyl)asparagine amidase (EC 3.5.1.52) (N-glycanase 1) (Peptide:N-glycanase)	NGLY1	tr|F1RS44|F1RS44_PIG Peptide-N(4)-(N-acetyl-beta-glucosaminyl)asparagine amidase OS=Sus scrofa OX=9823 GN=NGLY1 PE=1 SV=4;tr|A0A286ZZ05|A0A286ZZ05_PIG Peptide-N(4)-(N-acetyl-beta-glucosaminyl)asparagine amidase OS=Sus scrofa OX=9823 GN=NGLY1 PE=1 SV=2;tr|A	2	2	2	2	3.6	78.203	688	2.698	3.6	93866
A0A287AUL6;A0A286ZN31;A0A8W4FQZ5;A0A287BIL5;A0A8W4FNM2	A0A287AUL6	Sad1 and UNC84 domain containing 2	SUN2	tr|A0A287AUL6|A0A287AUL6_PIG Sad1 and UNC84 domain containing 2 OS=Sus scrofa OX=9823 GN=SUN2 PE=1 SV=1;tr|A0A286ZN31|A0A286ZN31_PIG Sad1 and UNC84 domain containing 2 OS=Sus scrofa OX=9823 GN=SUN2 PE=1 SV=2;tr|A0A8W4FQZ5|A0A8W4FQZ5_PIG Sad1 and UNC84 doma	2	2	2	2	3.8	77.262	692	2.694	3.8	93205
A0A5G2QCS2;A0A5G2RDH5;A0A5G2QBV9;F1RSZ3;A0A287BM44;A0A5G2QI99;A0A287AIP7	A0A5G2QCS2	Long-chain-fatty-acid--CoA ligase (EC 6.2.1.15) (EC 6.2.1.3) (Acyl-CoA synthetase) (Long-chain acyl-CoA synthetase)	ACSL1	tr|A0A5G2QCS2|A0A5G2QCS2_PIG Long-chain-fatty-acid--CoA ligase OS=Sus scrofa OX=9823 GN=ACSL1 PE=1 SV=2;tr|A0A5G2RDH5|A0A5G2RDH5_PIG Long-chain-fatty-acid--CoA ligase OS=Sus scrofa OX=9823 GN=ACSL1 PE=1 SV=2;tr|A0A5G2QBV9|A0A5G2QBV9_PIG Long-chain-fatty-ac	1	1	1	1	2	74.371	665	1.9899	2	93141
K7GND2;K7GKN4	K7GND2	RING-type E3 ubiquitin transferase (EC 2.3.2.27)	TRIM27	tr|K7GND2|K7GND2_PIG RING-type E3 ubiquitin transferase OS=Sus scrofa OX=9823 GN=TRIM27 PE=4 SV=2;tr|K7GKN4|K7GKN4_PIG RING-type E3 ubiquitin transferase OS=Sus scrofa OX=9823 GN=TRIM27 PE=4 SV=3	2	2	2	2	8.1	41.464	358	5.1066	8.1	93037
A0A287BKB6	A0A287BKB6	tRNA (34-2'-O)-methyltransferase regulator WDR6 (WD repeat-containing protein 6)	WDR6	tr|A0A287BKB6|A0A287BKB6_PIG tRNA (34-2-O)-methyltransferase regulator WDR6 OS=Sus scrofa OX=9823 GN=WDR6 PE=3 SV=2	1	1	1	1	1.2	121.47	1120	0.96163	1.2	92994
Q29236;I3LT97;I3L9J4;F1RIU3	Q29236	T-complex protein 1 subunit zeta (TCP-1-zeta) (CCT-zeta)	CCT6 CCTZ	sp|Q29236|TCPZ_PIG T-complex protein 1 subunit zeta (Fragment) OS=Sus scrofa OX=9823 GN=CCT6 PE=2 SV=1;tr|I3LT97|I3LT97_PIG Chaperonin containing TCP1 subunit 6B OS=Sus scrofa OX=9823 GN=CCT6B PE=3 SV=4;tr|I3L9J4|I3L9J4_PIG T-complex protein 1 subunit zeta	1	1	1	1	12.5	10.826	104	19.497	12.5	92544
A0A8W4FE65;A0A8W4FDP5;F1RIE2;A0A8W4FAP7;A0A8W4FNJ8	A0A8W4FE65	Damage specific DNA binding protein 1	DDB1	tr|A0A8W4FE65|A0A8W4FE65_PIG DNA damage-binding protein 1 OS=Sus scrofa OX=9823 GN=DDB1 PE=1 SV=1;tr|A0A8W4FDP5|A0A8W4FDP5_PIG DNA damage-binding protein 1 OS=Sus scrofa OX=9823 GN=DDB1 PE=1 SV=1;tr|F1RIE2|F1RIE2_PIG DNA damage-binding protein 1 OS=Sus scr	2	2	2	2	2.3	117.98	1060	4.1554	2.3	92457
A0A8W4F6X7;A0A4X1T769;A0A287AJ59;A0A4X1T764	A0A8W4F6X7	Signal recognition particle 9 kDa protein	SRP9	tr|A0A8W4F6X7|A0A8W4F6X7_PIG Signal recognition particle 9 kDa protein OS=Sus scrofa OX=9823 GN=SRP9 PE=3 SV=1;tr|A0A4X1T769|A0A4X1T769_PIG Signal recognition particle 9 OS=Sus scrofa OX=9823 GN=SRP9 PE=4 SV=1;tr|A0A287AJ59|A0A287AJ59_PIG Signal recognitio	1	1	1	1	21.2	6.1051	52	2.8817	21.2	91786
H2EQN8	H2EQN8	Polycomb complex protein BMI-1 (Polycomb group RING finger protein 4)	BMI1	tr|H2EQN8|H2EQN8_PIG Polycomb complex protein BMI-1 OS=Sus scrofa OX=9823 GN=BMI1 PE=2 SV=1	2	2	2	2	8.6	36.935	326	10.015	8.6	91731
A0A8W4FNG7;F1S8S9;A0A8W4FPV1;A0A8W4FDD7	A0A8W4FNG7	Golgi brefeldin A resistant guanine nucleotide exchange factor 1	GBF1	tr|A0A8W4FNG7|A0A8W4FNG7_PIG Golgi brefeldin A resistant guanine nucleotide exchange factor 1 OS=Sus scrofa OX=9823 GN=GBF1 PE=1 SV=1;tr|F1S8S9|F1S8S9_PIG Golgi brefeldin A resistant guanine nucleotide exchange factor 1 OS=Sus scrofa OX=9823 GN=GBF1 PE=1 S	3	3	3	3	2.7	191.86	1738	2.7733	2.7	91647
A0A481CWD2;F1S8E9;A0A5G2RC05	A0A481CWD2	Nicalin	NCLN	tr|A0A481CWD2|A0A481CWD2_PIG Nicalin OS=Sus scrofa OX=9823 GN=NCLN PE=1 SV=1;tr|F1S8E9|F1S8E9_PIG Nicalin OS=Sus scrofa OX=9823 GN=NCLN PE=1 SV=1;tr|A0A5G2RC05|A0A5G2RC05_PIG BOS complex subunit NCLN OS=Sus scrofa OX=9823 GN=NCLN PE=1 SV=1	2	2	2	2	4.8	62.968	561	3.1854	4.8	91388
A0A4X1TIY5	A0A4X1TIY5	Zinc finger protein 148	ZNF148	tr|A0A4X1TIY5|A0A4X1TIY5_PIG Zinc finger protein 148 OS=Sus scrofa OX=9823 GN=ZNF148 PE=4 SV=1	1	1	1	1	1.8	88.944	794	1.4306	1.8	90942
A0A5G2R0M2;A0A287BKS7;I3LGI3	A0A5G2R0M2	Fas activated serine/threonine kinase	FASTK	tr|A0A5G2R0M2|A0A5G2R0M2_PIG Fas activated serine/threonine kinase OS=Sus scrofa OX=9823 GN=FASTK PE=4 SV=1;tr|A0A287BKS7|A0A287BKS7_PIG Fas activated serine/threonine kinase OS=Sus scrofa OX=9823 GN=FASTK PE=4 SV=1;tr|I3LGI3|I3LGI3_PIG Fas activated serin	1	1	1	1	3.5	45.404	401	1.4284	3.5	90806
A0A287AQA2;A0A8W4FD94	A0A287AQA2	Ubiquitin carboxyl-terminal hydrolase (EC 3.4.19.12)	USP36	tr|A0A287AQA2|A0A287AQA2_PIG Ubiquitin carboxyl-terminal hydrolase OS=Sus scrofa OX=9823 GN=USP36 PE=3 SV=2;tr|A0A8W4FD94|A0A8W4FD94_PIG Ubiquitin carboxyl-terminal hydrolase OS=Sus scrofa OX=9823 GN=USP36 PE=3 SV=1	1	1	1	1	2.6	59.535	548	1.1116	2.6	90499
F1RYU6;A0A287BR69	F1RYU6	Protein SDA1	SDAD1	tr|F1RYU6|F1RYU6_PIG Protein SDA1 OS=Sus scrofa OX=9823 GN=SDAD1 PE=3 SV=1;tr|A0A287BR69|A0A287BR69_PIG Protein SDA1 OS=Sus scrofa OX=9823 GN=SDAD1 PE=3 SV=2	3	3	3	3	5.5	79.628	687	3.7824	5.5	90425
A0A287B3V9;A0A287AHY2	A0A287B3V9	ADP ribosylation factor interacting protein 1	ARFIP1	tr|A0A287B3V9|A0A287B3V9_PIG ADP ribosylation factor interacting protein 1 OS=Sus scrofa OX=9823 GN=ARFIP1 PE=1 SV=1;tr|A0A287AHY2|A0A287AHY2_PIG ADP ribosylation factor interacting protein 1 OS=Sus scrofa OX=9823 GN=ARFIP1 PE=1 SV=1	1	1	1	1	3.8	41.545	370	1.4742	3.8	90386
F1S1T6	F1S1T6	Exosome complex component RRP45 (Exosome component 9)	EXOSC9	tr|F1S1T6|F1S1T6_PIG Exosome complex component RRP45 OS=Sus scrofa OX=9823 GN=EXOSC9 PE=3 SV=4	3	3	3	3	8	47.109	423	3.1834	8	90379
I3LG95;I3LQ47;F1SLN0	I3LG95	ATP-dependent RNA helicase DHX29 (EC 3.6.4.13) (DEAH box protein 29)	DHX29	tr|I3LG95|I3LG95_PIG ATP-dependent RNA helicase DHX29 OS=Sus scrofa OX=9823 GN=DHX29 PE=1 SV=3;tr|I3LQ47|I3LQ47_PIG ATP-dependent RNA helicase DHX29 OS=Sus scrofa OX=9823 GN=DHX29 PE=1 SV=2;tr|F1SLN0|F1SLN0_PIG ATP-dependent RNA helicase DHX29 OS=Sus scrof	3	3	3	3	3	157.01	1384	7.4254	3	90202
A0A4X1U5Q6;A0A5G2Q7K2;A0A4X1U5Q1;A0A287B4M4	A0A4X1U5Q6	Embryonic ectoderm development	EED	tr|A0A4X1U5Q6|A0A4X1U5Q6_PIG Embryonic ectoderm development OS=Sus scrofa OX=9823 GN=EED PE=3 SV=1;tr|A0A5G2Q7K2|A0A5G2Q7K2_PIG Embryonic ectoderm development OS=Sus scrofa OX=9823 GN=EED PE=3 SV=1;tr|A0A4X1U5Q1|A0A4X1U5Q1_PIG Embryonic ectoderm developmen	1	1	1	1	3.9	40.634	361	4.2144	3.9	89998
F1SLA0;K7GLT8	F1SLA0	ATP synthase subunit beta (EC 7.1.2.2)	ATP5F1B	tr|F1SLA0|F1SLA0_PIG ATP synthase subunit beta OS=Sus scrofa OX=9823 GN=ATP5F1B PE=1 SV=3;tr|K7GLT8|K7GLT8_PIG ATP synthase subunit beta OS=Sus scrofa OX=9823 GN=ATP5F1B PE=1 SV=2	1	1	1	1	3.1	48.643	450	1.9231	3.1	89983
A0A8W4FDV0;A0A8W4FAH3	A0A8W4FDV0	Ribosome biogenesis protein BOP1 (Block of proliferation 1 protein)	BOP1	tr|A0A8W4FDV0|A0A8W4FDV0_PIG Ribosome biogenesis protein BOP1 OS=Sus scrofa OX=9823 GN=BOP1 PE=3 SV=1;tr|A0A8W4FAH3|A0A8W4FAH3_PIG Ribosome biogenesis protein BOP1 OS=Sus scrofa OX=9823 GN=BOP1 PE=3 SV=1	2	2	2	2	4.9	78.871	697	3.232	4.9	89233
I3LR45;A0A5G2R793;A0A287BLN5	I3LR45	Large ribosomal subunit protein bL9m (39S ribosomal protein L9, mitochondrial)	MRPL9	tr|I3LR45|I3LR45_PIG Large ribosomal subunit protein bL9m OS=Sus scrofa OX=9823 GN=MRPL9 PE=1 SV=1;tr|A0A5G2R793|A0A5G2R793_PIG Large ribosomal subunit protein bL9m OS=Sus scrofa OX=9823 GN=MRPL9 PE=3 SV=1;tr|A0A287BLN5|A0A287BLN5_PIG Large ribosomal subun	2	2	2	2	9	30.318	268	5.6336	9	88346
A0A287A2P6;F1SGC8	A0A287A2P6	Actin like 6A	ACTL6A	tr|A0A287A2P6|A0A287A2P6_PIG Actin like 6A OS=Sus scrofa OX=9823 GN=ACTL6A PE=1 SV=2;tr|F1SGC8|F1SGC8_PIG Actin like 6A OS=Sus scrofa OX=9823 GN=ACTL6A PE=1 SV=3	1	1	1	1	3	47.421	428	5.0987	3	88018
K9IVK7	K9IVK7	YY1 transcription factor	YY1	tr|K9IVK7|K9IVK7_PIG YY1 transcription factor OS=Sus scrofa OX=9823 GN=YY1 PE=2 SV=1	2	2	2	2	11.2	44.361	411	2.3781	11.2	87916
A0A4X1V743;F1RRH6;A0A5G2R1G5;A0A8D1RQA4	A0A4X1V743	Mitochondrial ribosomal protein S18A	MRPS18A	tr|A0A4X1V743|A0A4X1V743_PIG Mitochondrial ribosomal protein S18A OS=Sus scrofa OX=9823 GN=MRPS18A PE=4 SV=1;tr|F1RRH6|F1RRH6_PIG Mitochondrial ribosomal protein S18A OS=Sus scrofa OX=9823 GN=MRPS18A PE=1 SV=4;tr|A0A5G2R1G5|A0A5G2R1G5_PIG Mitochondrial rib	2	2	2	2	26	14.096	127	2.1887	26	87665
A0A5G2QM00;A0A5G2QGL1;A0A5G2QGH4;F1SA74	A0A5G2QM00	C-1-tetrahydrofolate synthase, cytoplasmic (EC 1.5.1.5) (EC 3.5.4.9) (EC 6.3.4.3)	MTHFD1	tr|A0A5G2QM00|A0A5G2QM00_PIG C-1-tetrahydrofolate synthase, cytoplasmic OS=Sus scrofa OX=9823 GN=MTHFD1 PE=1 SV=1;tr|A0A5G2QGL1|A0A5G2QGL1_PIG C-1-tetrahydrofolate synthase, cytoplasmic OS=Sus scrofa OX=9823 GN=MTHFD1 PE=1 SV=2;tr|A0A5G2QGH4|A0A5G2QGH4_PIG	1	1	1	1	1.5	90.905	844	1.3796	1.5	87523
F1RX49;A0A287AB45;I3LK68;A0A5G2RD49	F1RX49	ATP-dependent 6-phosphofructokinase (ATP-PFK) (Phosphofructokinase) (EC 2.7.1.11) (Phosphohexokinase)	PFKP	tr|F1RX49|F1RX49_PIG ATP-dependent 6-phosphofructokinase OS=Sus scrofa OX=9823 GN=PFKP PE=1 SV=4;tr|A0A287AB45|A0A287AB45_PIG ATP-dependent 6-phosphofructokinase OS=Sus scrofa OX=9823 GN=PFKP PE=1 SV=2;tr|I3LK68|I3LK68_PIG ATP-dependent 6-phosphofructokina	3	2	3	2	5	90.954	835	2.6777	5	87436
I3LNN6;A0A287AHT0	I3LNN6	Kinesin-like protein	KIF22	tr|I3LNN6|I3LNN6_PIG Kinesin-like protein OS=Sus scrofa OX=9823 GN=KIF22 PE=3 SV=4;tr|A0A287AHT0|A0A287AHT0_PIG Kinesin-like protein OS=Sus scrofa OX=9823 GN=KIF22 PE=3 SV=2	3	3	3	3	7.2	73.438	663	15.913	7.2	87420
A0A286ZU56	A0A286ZU56	39S ribosomal protein L20, mitochondrial isoform 1 (Mitochondrial ribosomal protein L20)	MRPL20	tr|A0A286ZU56|A0A286ZU56_PIG 39S ribosomal protein L20, mitochondrial isoform 1 OS=Sus scrofa OX=9823 GN=MRPL20 PE=1 SV=1	1	1	1	1	7.4	17.515	149	1.4319	7.4	87149
A0A5G2QK35	A0A5G2QK35	HtrA serine peptidase 1	HTRA1	tr|A0A5G2QK35|A0A5G2QK35_PIG HtrA serine peptidase 1 OS=Sus scrofa OX=9823 GN=HTRA1 PE=1 SV=2	1	1	1	1	3	49.338	466	11.397	3	86615
F1S6B2	F1S6B2	Zinc finger CCCH domain-containing protein 11A isoform X1	ZC3H11A	tr|F1S6B2|F1S6B2_PIG Zinc finger CCCH domain-containing protein 11A isoform X1 OS=Sus scrofa OX=9823 GN=ZC3H11A PE=4 SV=3	2	2	2	2	4.8	89.616	816	3.1366	4.8	86453
A0A5G2QA32;A0A286ZP03;A0A287B7C9;F1RHU6;A0A286ZN59;A0A287BTE0	A0A5G2QA32	type I protein arginine methyltransferase (EC 2.1.1.319)	PRMT1	tr|A0A5G2QA32|A0A5G2QA32_PIG type I protein arginine methyltransferase OS=Sus scrofa OX=9823 GN=PRMT1 PE=1 SV=2;tr|A0A286ZP03|A0A286ZP03_PIG type I protein arginine methyltransferase OS=Sus scrofa OX=9823 GN=PRMT1 PE=1 SV=3;tr|A0A287B7C9|A0A287B7C9_PIG typ	2	2	2	2	7.9	38.207	330	3.3845	7.9	86442
F1RV38	F1RV38	Zinc finger protein 7	ZNF7	tr|F1RV38|F1RV38_PIG Zinc finger protein 7 OS=Sus scrofa OX=9823 GN=ZNF7 PE=4 SV=4	2	2	2	2	4.2	76.289	671	2.8942	4.2	86386
A0A4X1URC2;A0A287AN02;A0A480JRT9	A0A4X1URC2	26S proteasome non-ATPase regulatory subunit 2	PSMD2	tr|A0A4X1URC2|A0A4X1URC2_PIG 26S proteasome non-ATPase regulatory subunit 2 OS=Sus scrofa OX=9823 GN=PSMD2 PE=1 SV=1;tr|A0A287AN02|A0A287AN02_PIG 26S proteasome non-ATPase regulatory subunit 2 OS=Sus scrofa OX=9823 GN=PSMD2 PE=1 SV=3;tr|A0A480JRT9|A0A480JR	1	1	1	1	2.2	93.822	853	10.608	2.2	86385
A0A5G2RJK9;A0A287AC34;I3LDQ1;A0A287B272	A0A5G2RJK9	Talin 2	TLN2	tr|A0A5G2RJK9|A0A5G2RJK9_PIG Talin 2 OS=Sus scrofa OX=9823 GN=TLN2 PE=1 SV=2;tr|A0A287AC34|A0A287AC34_PIG Talin 2 OS=Sus scrofa OX=9823 GN=TLN2 PE=1 SV=2;tr|I3LDQ1|I3LDQ1_PIG Talin 2 OS=Sus scrofa OX=9823 GN=TLN2 PE=1 SV=2;tr|A0A287B272|A0A287B272_PIG Tali	2	1	2	1	1	266.26	2492	0.95557	1	86034
A0A287ABP1;A0A286ZZF2;A0A287A1F5;A0A287AIZ9;A0A287BMM8;F1S4V5	A0A287ABP1	Actin binding LIM protein 1	ABLIM1	tr|A0A287ABP1|A0A287ABP1_PIG Actin binding LIM protein 1 OS=Sus scrofa OX=9823 GN=ABLIM1 PE=1 SV=2;tr|A0A286ZZF2|A0A286ZZF2_PIG Actin binding LIM protein 1 OS=Sus scrofa OX=9823 GN=ABLIM1 PE=1 SV=3;tr|A0A287A1F5|A0A287A1F5_PIG Actin binding LIM protein 1 O	2	2	2	2	4.6	70.99	629	3.0463	4.6	86001
A0A8D1UDM1	A0A8D1UDM1	Mitochondrial ribosomal protein S17	MRPS17	tr|A0A8D1UDM1|A0A8D1UDM1_PIG Mitochondrial ribosomal protein S17 OS=Sus scrofa OX=9823 GN=MRPS17 PE=1 SV=1	1	1	1	1	22.3	14.429	130	3.3715	22.3	85704
A0A5G2QTJ8;I3L9F7	A0A5G2QTJ8	Importin subunit alpha	KPNA1	tr|A0A5G2QTJ8|A0A5G2QTJ8_PIG Importin subunit alpha OS=Sus scrofa OX=9823 GN=KPNA1 PE=1 SV=1;tr|I3L9F7|I3L9F7_PIG Importin subunit alpha-5 OS=Sus scrofa OX=9823 GN=KPNA1 PE=1 SV=2	1	1	1	1	3.4	59.448	531	3.7183	3.4	85289
A0A287AHB0	A0A287AHB0	Protein SPT2 homolog	SPTY2D1	tr|A0A287AHB0|A0A287AHB0_PIG Protein SPT2 homolog OS=Sus scrofa OX=9823 GN=SPTY2D1 PE=3 SV=3	1	1	1	1	1.7	78.357	709	2.4337	1.7	85073
F1RMQ4	F1RMQ4	Large ribosomal subunit protein bL17m (39S ribosomal protein L17, mitochondrial)	MRPL17	tr|F1RMQ4|F1RMQ4_PIG Large ribosomal subunit protein bL17m OS=Sus scrofa OX=9823 GN=MRPL17 PE=1 SV=1	1	1	1	1	8.9	19.24	169	2.3475	8.9	84713
A0A286ZI56;F1S5J8;A0A287AQX2	A0A286ZI56	Long-chain-fatty-acid--CoA ligase (EC 6.2.1.15) (EC 6.2.1.3) (Acyl-CoA synthetase) (Long-chain acyl-CoA synthetase)	ACSL5	tr|A0A286ZI56|A0A286ZI56_PIG Long-chain-fatty-acid--CoA ligase OS=Sus scrofa OX=9823 GN=ACSL5 PE=1 SV=1;tr|F1S5J8|F1S5J8_PIG Long-chain-fatty-acid--CoA ligase OS=Sus scrofa OX=9823 GN=ACSL5 PE=1 SV=1;tr|A0A287AQX2|A0A287AQX2_PIG Long-chain-fatty-acid--CoA	1	1	1	1	2	72.869	649	1.2825	2	84352
A0A4X1V5X4;A0A5G2QX81;A0A5G2QSQ5;B8XSJ0	A0A4X1V5X4	Acylglycerol kinase, mitochondrial (EC 2.7.1.107) (EC 2.7.1.138) (EC 2.7.1.94) (Multiple substrate lipid kinase)	AGK	tr|A0A4X1V5X4|A0A4X1V5X4_PIG Acylglycerol kinase, mitochondrial OS=Sus scrofa OX=9823 GN=AGK PE=1 SV=1;tr|A0A5G2QX81|A0A5G2QX81_PIG Acylglycerol kinase, mitochondrial OS=Sus scrofa OX=9823 GN=AGK PE=1 SV=1;tr|A0A5G2QSQ5|A0A5G2QSQ5_PIG Acylglycerol kinase,	1	1	1	1	4.9	26.85	244	1.5854	4.9	84232
F1RT10	F1RT10	CDKN2A interacting protein (CDKN2A-interacting protein isoform 1) (CDKN2A-interacting protein isoform X1)	CDKN2AIP	tr|F1RT10|F1RT10_PIG CDKN2A interacting protein OS=Sus scrofa OX=9823 GN=CDKN2AIP PE=1 SV=3	3	3	3	3	6.9	61.508	583	14.293	6.9	84033
A0A287A5A2;A0A287B6W1;A0A8W4F813	A0A287A5A2	Transforming growth factor beta-1-induced transcript 1 protein	TGFB1I1	tr|A0A287A5A2|A0A287A5A2_PIG Transforming growth factor beta-1-induced transcript 1 protein OS=Sus scrofa OX=9823 GN=TGFB1I1 PE=1 SV=1;tr|A0A287B6W1|A0A287B6W1_PIG Transforming growth factor beta-1-induced transcript 1 protein OS=Sus scrofa OX=9823 GN=TGFB	2	2	2	2	5.9	49.304	456	1.5303	5.9	83930
I3LAJ6	I3LAJ6	RAS like proto-onco A (Ras-related protein Ral-A isoform X1)	RALA	tr|I3LAJ6|I3LAJ6_PIG RAS like proto-onco A OS=Sus scrofa OX=9823 GN=RALA PE=1 SV=1	1	1	1	1	6.8	23.521	206	1.3314	6.8	83337
A0A5G2QPM5;F1SRY3;Q29261	A0A5G2QPM5	Villin-1	VIL1	tr|A0A5G2QPM5|A0A5G2QPM5_PIG Villin-1 OS=Sus scrofa OX=9823 GN=VIL1 PE=1 SV=1;tr|F1SRY3|F1SRY3_PIG Villin-1 OS=Sus scrofa OX=9823 GN=VIL1 PE=1 SV=3;sp|Q29261|VILI_PIG Villin-1 OS=Sus scrofa OX=9823 GN=VIL1 PE=2 SV=2	2	2	2	2	2.8	91.381	820	1.6885	2.8	83108
I3LKQ5;F1SPF7;A0A5G2QT41;A0A8W4FFQ6;A0A8W4FKT5;A0A8W4FNI9;A0A5G2QW37;A0A287AIF7	I3LKQ5	Eukaryotic elongation factor, selenocysteine-tRNA specific	EEFSEC	tr|I3LKQ5|I3LKQ5_PIG Eukaryotic elongation factor, selenocysteine-tRNA specific OS=Sus scrofa OX=9823 GN=EEFSEC PE=1 SV=3;tr|F1SPF7|F1SPF7_PIG Eukaryotic elongation factor, selenocysteine-tRNA specific OS=Sus scrofa OX=9823 GN=EEFSEC PE=1 SV=4;tr|A0A5G2QT4	1	1	1	1	2	58.683	537	1.2201	2	83002
A0A286ZX49;A0A5G2RBK4;A0A287B5S4;A0A287AFU6;F1STG5	A0A286ZX49	Mitogen-activated protein kinase kinase kinase kinase 4	MAP4K4	tr|A0A286ZX49|A0A286ZX49_PIG non-specific serine/threonine protein kinase OS=Sus scrofa OX=9823 GN=MAP4K4 PE=3 SV=3;tr|A0A5G2RBK4|A0A5G2RBK4_PIG non-specific serine/threonine protein kinase OS=Sus scrofa OX=9823 GN=MAP4K4 PE=3 SV=1;tr|A0A287B5S4|A0A287B5S4	2	1	2	1	2.6	131.5	1150	13.504	2.6	82994
A0A8W4F705;F1SII4	A0A8W4F705	glycine--tRNA ligase (EC 6.1.1.14) (Diadenosine tetraphosphate synthetase)	GARS1	tr|A0A8W4F705|A0A8W4F705_PIG glycine--tRNA ligase OS=Sus scrofa OX=9823 GN=GARS1 PE=1 SV=1;tr|F1SII4|F1SII4_PIG Glycine--tRNA ligase OS=Sus scrofa OX=9823 GN=GARS1 PE=1 SV=2	2	2	2	2	3.7	79.459	708	2.7394	3.7	82869
A0A5G2QEW1;A0A287BGD6;A0A5G2QU18;A0A286ZN24;F1SH92;A0A5G2QN24;A0A286ZT99;A0A8W4FCE0;A0A5G2R7M3	A0A5G2QEW1	Inter-alpha-trypsin inhibitor heavy chain 4	ITIH4	tr|A0A5G2QEW1|A0A5G2QEW1_PIG Inter-alpha-trypsin inhibitor heavy chain 4 OS=Sus scrofa OX=9823 GN=ITIH4 PE=1 SV=1;tr|A0A287BGD6|A0A287BGD6_PIG Inter-alpha-trypsin inhibitor heavy chain 4 OS=Sus scrofa OX=9823 GN=ITIH4 PE=1 SV=2;tr|A0A5G2QU18|A0A5G2QU18_PIG	1	1	1	1	1.5	98.743	893	9.7331	1.5	82448
A0A8W4FPY2;A0A287BIV6	A0A8W4FPY2	Mitochondrial ribosomal protein L37	MRPL37	tr|A0A8W4FPY2|A0A8W4FPY2_PIG Mitochondrial ribosomal protein L37 OS=Sus scrofa OX=9823 GN=MRPL37 PE=4 SV=1;tr|A0A287BIV6|A0A287BIV6_PIG Large ribosomal subunit protein mL37 OS=Sus scrofa OX=9823 GN=MRPL37 PE=1 SV=1	2	2	2	2	6.2	45.237	401	1.4307	6.2	81804
K7GSM4;A0A8W4F7D7;A0A8W4FQ36;F1SBE8;A0A8W4FGK8;A0A8W4F657;A0A5G2R1X7;A0A5G2QXW0	K7GSM4	ADP ribosylation factor guanine nucleotide exchange factor 1	ARFGEF1	tr|K7GSM4|K7GSM4_PIG ADP ribosylation factor guanine nucleotide exchange factor 1 OS=Sus scrofa OX=9823 GN=ARFGEF1 PE=1 SV=3;tr|A0A8W4F7D7|A0A8W4F7D7_PIG ADP ribosylation factor guanine nucleotide exchange factor 1 OS=Sus scrofa OX=9823 GN=ARFGEF1 PE=1 SV=	3	3	3	3	2.7	208.7	1849	3.4877	2.7	81626
A0A287B8Y8;A0A287B7N2;A0A287AXW2;A0A5G2QXU2;F1S052;A0A5G2QKM5;F1S050	A0A287B8Y8	SAFB like transcription modulator	SLTM	tr|A0A287B8Y8|A0A287B8Y8_PIG SAFB like transcription modulator OS=Sus scrofa OX=9823 GN=SLTM PE=1 SV=1;tr|A0A287B7N2|A0A287B7N2_PIG SAFB like transcription modulator OS=Sus scrofa OX=9823 GN=SLTM PE=1 SV=3;tr|A0A287AXW2|A0A287AXW2_PIG SAFB like transcripti	1	1	1	1	1.5	71.358	648	2.4504	1.5	81465
A0A8D1F1K9	A0A8D1F1K9	Mitochondrial ribosomal protein L41	MRPL41	tr|A0A8D1F1K9|A0A8D1F1K9_PIG Mitochondrial ribosomal protein L41 OS=Sus scrofa OX=9823 GN=MRPL41 PE=1 SV=1	1	1	1	1	9.6	15.048	135	13.55	9.6	81414
F1RT57	F1RT57	Protein phosphatase 1 regulatory subunit 9B	PPP1R9B	tr|F1RT57|F1RT57_PIG Protein phosphatase 1 regulatory subunit 9B OS=Sus scrofa OX=9823 GN=PPP1R9B PE=1 SV=3	3	3	3	3	5.3	89.234	817	2.2024	5.3	81358
I3L7Y1;F2Z5N5	I3L7Y1	Ribosomal protein L26	RPL26	tr|I3L7Y1|I3L7Y1_PIG Large ribosomal subunit protein uL24 OS=Sus scrofa OX=9823 GN=RPL26 PE=1 SV=1;tr|F2Z5N5|F2Z5N5_PIG 60S ribosomal protein L26-like 1 isoform X1 OS=Sus scrofa OX=9823 GN=RPL26L1 PE=1 SV=1	2	2	2	2	17.2	17.258	145	21.154	17.2	81332
A0A4X1VCL6;A0A4X1VCL1	A0A4X1VCL6	26S proteasome regulatory subunit 7 (26S proteasome AAA-ATPase subunit RPT1) (Proteasome 26S subunit ATPase 2)	PSMC2	tr|A0A4X1VCL6|A0A4X1VCL6_PIG 26S proteasome regulatory subunit 7 OS=Sus scrofa OX=9823 GN=PSMC2 PE=1 SV=1;tr|A0A4X1VCL1|A0A4X1VCL1_PIG 26S proteasome regulatory subunit 7 OS=Sus scrofa OX=9823 GN=PSMC2 PE=1 SV=1	2	2	2	2	6.6	44.071	393	10.218	6.6	81099
P62901;A0A4X1W277	P62901	Large ribosomal subunit protein eL31 (60S ribosomal protein L31)	RPL31	sp|P62901|RL31_PIG Large ribosomal subunit protein eL31 OS=Sus scrofa OX=9823 GN=RPL31 PE=1 SV=1;tr|A0A4X1W277|A0A4X1W277_PIG Large ribosomal subunit protein eL31 OS=Sus scrofa OX=9823 GN=RPL31 PE=1 SV=1	1	1	1	1	18.4	14.463	125	1.4941	18.4	80823
A0A287BBE6	A0A287BBE6	Acetyl-CoA carboxylase 1 (EC 6.4.1.2)	ACACA	tr|A0A287BBE6|A0A287BBE6_PIG Acetyl-CoA carboxylase 1 OS=Sus scrofa OX=9823 GN=ACACA PE=1 SV=1	2	2	2	2	1.1	265.6	2348	1.4503	1.1	80602
A0A8D1N147;A0A5G2QQU7;A0A4X1V843;A0A5G2QTB5	A0A8D1N147	DIS3 homolog, exosome endoribonuclease and 3'-5' exoribonuclease	DIS3	tr|A0A8D1N147|A0A8D1N147_PIG DIS3 homolog, exosome endoribonuclease and 3-5 exoribonuclease OS=Sus scrofa OX=9823 GN=DIS3 PE=1 SV=1;tr|A0A5G2QQU7|A0A5G2QQU7_PIG DIS3 homolog, exosome endoribonuclease and 3-5 exoribonuclease OS=Sus scrofa OX=9823 GN=DIS	2	2	2	2	3	104.45	915	22.45	3	80601
A0A8D1QFK0;A0A287AQC9	A0A8D1QFK0	SUMO specific peptidase 3	SENP3	tr|A0A8D1QFK0|A0A8D1QFK0_PIG SUMO specific peptidase 3 OS=Sus scrofa OX=9823 GN=SENP3 PE=3 SV=1;tr|A0A287AQC9|A0A287AQC9_PIG SUMO specific peptidase 3 OS=Sus scrofa OX=9823 GN=SENP3 PE=3 SV=1	2	2	2	2	6.2	61.694	548	3.6034	6.2	80443
F1SHE8	F1SHE8	Ribosome biogenesis protein WDR12 (WD repeat-containing protein 12)	WDR12	tr|F1SHE8|F1SHE8_PIG Ribosome biogenesis protein WDR12 OS=Sus scrofa OX=9823 GN=WDR12 PE=1 SV=1	2	2	2	2	9	47.604	423	6.4476	9	80377
F1RZ52;A0A5G2Q9Z7;O77666	F1RZ52	Tripartite motif containing 26	TRIM26	tr|F1RZ52|F1RZ52_PIG Tripartite motif-containing protein 26 OS=Sus scrofa OX=9823 GN=TRIM26 PE=4 SV=3;tr|A0A5G2Q9Z7|A0A5G2Q9Z7_PIG Tripartite motif-containing protein 26 OS=Sus scrofa OX=9823 GN=TRIM26 PE=4 SV=2;sp|O77666|TRI26_PIG Tripartite motif-contain	2	2	2	2	3.7	62.064	538	2.6985	3.7	79991
A0A287A7N7;A0A5G2QPU5;A0A8W4FCE7;A0A5G2RJU4	A0A287A7N7	rRNA adenine N(6)-methyltransferase (EC 2.1.1.-)	DIMT1	tr|A0A287A7N7|A0A287A7N7_PIG rRNA adenine N(6)-methyltransferase OS=Sus scrofa OX=9823 GN=DIMT1 PE=3 SV=1;tr|A0A5G2QPU5|A0A5G2QPU5_PIG rRNA adenine N(6)-methyltransferase OS=Sus scrofa OX=9823 GN=DIMT1 PE=3 SV=1;tr|A0A8W4FCE7|A0A8W4FCE7_PIG rRNA adenine N(	2	2	2	2	7.3	35.367	313	6.4042	7.3	79964
F1RL05	F1RL05	DNA topoisomerase (EC 5.6.2.1)	TOP3B	tr|F1RL05|F1RL05_PIG DNA topoisomerase OS=Sus scrofa OX=9823 GN=TOP3B PE=3 SV=4	2	2	2	2	2.8	96.29	858	5.4298	2.8	79820
F1SHY2	F1SHY2	Nuclear export mediator factor	NEMF	tr|F1SHY2|F1SHY2_PIG Nuclear export mediator factor OS=Sus scrofa OX=9823 GN=NEMF PE=3 SV=3	2	2	2	2	2.4	122.82	1076	2.8855	2.4	78978
A0A5G2RDI6;A0A5G2R3M7;A0A287AXL7;A0A286ZV99;F1SLX7;A0A287AQG5;A0A287ASH8;A0A8W4FK98	A0A5G2RDI6	Calcium dependent secretion activator 2	CADPS2	tr|A0A5G2RDI6|A0A5G2RDI6_PIG Calcium dependent secretion activator 2 OS=Sus scrofa OX=9823 GN=CADPS2 PE=1 SV=2;tr|A0A5G2R3M7|A0A5G2R3M7_PIG Calcium dependent secretion activator 2 OS=Sus scrofa OX=9823 GN=CADPS2 PE=1 SV=1;tr|A0A287AXL7|A0A287AXL7_PIG Calci	1	1	1	1	0.9	137.22	1203	0.96788	0.9	78526
A0A287BQX1;A0A5G2QU81	A0A287BQX1	Tyrosine-protein kinase (EC 2.7.10.2)	YES1	tr|A0A287BQX1|A0A287BQX1_PIG Tyrosine-protein kinase OS=Sus scrofa OX=9823 GN=YES1 PE=3 SV=2;tr|A0A5G2QU81|A0A5G2QU81_PIG Tyrosine-protein kinase OS=Sus scrofa OX=9823 GN=YES1 PE=3 SV=1	1	1	1	1	2.4	60.849	543	2.0097	2.4	78406
A0A286ZTT8	A0A286ZTT8	RAB23, member RAS onco family	RAB23	tr|A0A286ZTT8|A0A286ZTT8_PIG RAB23, member RAS onco family OS=Sus scrofa OX=9823 GN=RAB23 PE=1 SV=1	2	2	2	2	12.6	23.091	206	6.543	12.6	78338
F1RHJ1	F1RHJ1	Large ribosomal subunit protein uL24m (39S ribosomal protein L24, mitochondrial)	MRPL24	tr|F1RHJ1|F1RHJ1_PIG Large ribosomal subunit protein uL24m OS=Sus scrofa OX=9823 GN=MRPL24 PE=1 SV=1	1	1	1	1	7.4	24.851	216	2.1043	7.4	78335
A0A287AV54;A0A287AME7;A0A287B956;A0A5G2QGQ5;F1RT96	A0A287AV54	Medium-chain acyl-CoA ligase ACSF2, mitochondrial (EC 6.2.1.2)	ACSF2	tr|A0A287AV54|A0A287AV54_PIG Medium-chain acyl-CoA ligase ACSF2, mitochondrial OS=Sus scrofa OX=9823 GN=ACSF2 PE=1 SV=1;tr|A0A287AME7|A0A287AME7_PIG Medium-chain acyl-CoA ligase ACSF2, mitochondrial OS=Sus scrofa OX=9823 GN=ACSF2 PE=1 SV=1;tr|A0A287B956|A0	1	1	1	1	2.4	64.046	578	1.005	2.4	77934
A0A5G2QM67;F1RGS0;A0A5G2R880;A0A5G2R891;F1RF28;A0A5G2QTC8;F1RF27;I3L8H4	A0A5G2QM67	Thrombospondin 3	THBS3	tr|A0A5G2QM67|A0A5G2QM67_PIG Thrombospondin 3 OS=Sus scrofa OX=9823 GN=THBS3 PE=3 SV=1;tr|F1RGS0|F1RGS0_PIG Thrombospondin 3 OS=Sus scrofa OX=9823 GN=THBS3 PE=3 SV=3;tr|A0A5G2R880|A0A5G2R880_PIG Thrombospondin 3 OS=Sus scrofa OX=9823 GN=THBS3 PE=3 SV=2	3	3	3	3	5	91.25	836	3.5036	5	77726
I3LIR0;A0A8W4FD17;A0A287ATK4;A0A287AAD6;A0A287A500;I3LJU0;A0A287AV02	I3LIR0	Polyhomeotic homolog 2 (Polyhomeotic-like protein 2 isoform a)	PHC2	tr|I3LIR0|I3LIR0_PIG Polyhomeotic homolog 2 OS=Sus scrofa OX=9823 GN=PHC2 PE=1 SV=2;tr|A0A8W4FD17|A0A8W4FD17_PIG Polyhomeotic homolog 3 OS=Sus scrofa OX=9823 GN=PHC3 PE=4 SV=1;tr|A0A287ATK4|A0A287ATK4_PIG Polyhomeotic homolog 3 OS=Sus scrofa OX=9823 GN=PHC	1	1	1	1	1.5	93.758	887	1.8218	1.5	77019
A0A286ZPX7;A0A287AG81;A0A287B9S4	A0A286ZPX7	PYM homolog 1, exon junction complex associated factor	PYM1	tr|A0A286ZPX7|A0A286ZPX7_PIG PYM homolog 1, exon junction complex associated factor OS=Sus scrofa OX=9823 GN=PYM1 PE=1 SV=1;tr|A0A287AG81|A0A287AG81_PIG PYM homolog 1, exon junction complex associated factor OS=Sus scrofa OX=9823 GN=PYM1 PE=1 SV=1;tr|A0A28	1	1	1	1	7.8	24.726	218	3.1115	7.8	76844
A0A287ANV7;F1RK02;A0A5K1TXL2;K7GQS5;F1RWT2;A0A5K1TXL1	A0A287ANV7	Lymphocyte cytosolic protein 1	LCP1	tr|A0A287ANV7|A0A287ANV7_PIG Lymphocyte cytosolic protein 1 OS=Sus scrofa OX=9823 GN=LCP1 PE=1 SV=1;tr|F1RK02|F1RK02_PIG Lymphocyte cytosolic protein 1 OS=Sus scrofa OX=9823 GN=LCP1 PE=1 SV=4;tr|A0A5K1TXL2|A0A5K1TXL2_PIG Plastin-3 OS=Sus scrofa OX=9823 GN=	2	2	2	2	4.2	71.286	636	4.8008	4.2	76415
A0A4X1TRL9;D3K5M2	A0A4X1TRL9	GATOR complex protein MIOS isoform X1 (Meiosis regulator for oocyte development)	MIOS	tr|A0A4X1TRL9|A0A4X1TRL9_PIG GATOR complex protein MIOS isoform X1 OS=Sus scrofa OX=9823 GN=MIOS PE=1 SV=1;tr|D3K5M2|D3K5M2_PIG GATOR complex protein MIOS isoform X1 OS=Sus scrofa OX=9823 GN=MIOS PE=1 SV=1	2	2	2	2	2.9	95.892	851	2.0612	2.9	75807
A0A8W4FM28;F1RG79	A0A8W4FM28	Zinc finger protein 629	ZNF629	tr|A0A8W4FM28|A0A8W4FM28_PIG Zinc finger protein 629 OS=Sus scrofa OX=9823 GN=ZNF629 PE=4 SV=1;tr|F1RG79|F1RG79_PIG Zinc finger protein 629 OS=Sus scrofa OX=9823 GN=ZNF629 PE=3 SV=1	1	1	1	1	1.5	94.386	853	8.7958	1.5	75805
F1SUQ8;A0A287BJ22;A0A287ANK4	F1SUQ8	Regulator of chromosome condensation 2	RCC2	tr|F1SUQ8|F1SUQ8_PIG Regulator of chromosome condensation 2 OS=Sus scrofa OX=9823 GN=RCC2 PE=1 SV=2;tr|A0A287BJ22|A0A287BJ22_PIG Regulator of chromosome condensation 2 OS=Sus scrofa OX=9823 GN=RCC2 PE=1 SV=1;tr|A0A287ANK4|A0A287ANK4_PIG Regulator of chromo	1	1	1	1	2.9	56.085	520	4.7806	2.9	75460
A0A8W4FCE2;A0A8W4FKC7	A0A8W4FCE2	Vigilin	HDLBP	tr|A0A8W4FCE2|A0A8W4FCE2_PIG High density lipoprotein binding protein OS=Sus scrofa OX=9823 GN=HDLBP PE=1 SV=1;tr|A0A8W4FKC7|A0A8W4FKC7_PIG High density lipoprotein binding protein OS=Sus scrofa OX=9823 GN=HDLBP PE=1 SV=1	2	2	2	2	2.5	133.15	1195	3.2597	2.5	75357
A0A4X1ST50	A0A4X1ST50	Potassium channel tetramerization domain containing 10	KCTD10	tr|A0A4X1ST50|A0A4X1ST50_PIG Potassium channel tetramerization domain containing 10 OS=Sus scrofa OX=9823 GN=KCTD10 PE=3 SV=1	2	2	2	2	8.9	35.717	315	2.8499	8.9	74625
A0A480LC98	A0A480LC98	Mitochondrial import inner membrane translocase subunit TIM50	TIMM50	tr|A0A480LC98|A0A480LC98_PIG Mitochondrial import inner membrane translocase subunit TIM50 OS=Sus scrofa OX=9823 GN=TIMM50 PE=1 SV=1	1	1	1	1	4.5	39.982	355	2.6866	4.5	74427
A0A287A1V9	A0A287A1V9	Dehydrogenase/reductase SDR family member 7B (Short-chain dehydrogenase/reductase family 32C member 1)	DHRS7B	tr|A0A287A1V9|A0A287A1V9_PIG Dehydrogenase/reductase SDR family member 7B OS=Sus scrofa OX=9823 GN=DHRS7B PE=3 SV=3	1	1	1	1	4.2	33.138	310	3.8584	4.2	74213
F1SSJ0;A0A287APH1;A0A287AH66;A0A287A9U0	F1SSJ0	TRPM8 channel associated factor 1	TCAF1	tr|F1SSJ0|F1SSJ0_PIG TRPM8 channel associated factor 1 OS=Sus scrofa OX=9823 GN=TCAF1 PE=1 SV=4;tr|A0A287APH1|A0A287APH1_PIG TRPM8 channel associated factor 1 OS=Sus scrofa OX=9823 GN=TCAF1 PE=1 SV=1;tr|A0A287AH66|A0A287AH66_PIG TRPM8 channel associated fa	1	1	1	1	1.4	95.636	863	2.4104	1.4	74037
A0A287AMV5;A0A5G2R6M2;A0A5G2QTX8	A0A287AMV5	polyribonucleotide nucleotidyltransferase (EC 2.7.7.8) (Polynucleotide phosphorylase 1)	PNPT1	tr|A0A287AMV5|A0A287AMV5_PIG polyribonucleotide nucleotidyltransferase OS=Sus scrofa OX=9823 GN=PNPT1 PE=1 SV=1;tr|A0A5G2R6M2|A0A5G2R6M2_PIG polyribonucleotide nucleotidyltransferase OS=Sus scrofa OX=9823 GN=PNPT1 PE=1 SV=2;tr|A0A5G2QTX8|A0A5G2QTX8_PIG pol	2	2	2	2	2.9	86.01	784	3.7086	2.9	73799
A0A5K1V9P9;A0A5G2RMY5	A0A5K1V9P9	ASH1 like histone lysine methyltransferase	ASH1L	tr|A0A5K1V9P9|A0A5K1V9P9_PIG ASH1 like histone lysine methyltransferase OS=Sus scrofa OX=9823 GN=ASH1L PE=4 SV=1;tr|A0A5G2RMY5|A0A5G2RMY5_PIG ASH1 like histone lysine methyltransferase OS=Sus scrofa OX=9823 GN=ASH1L PE=4 SV=1	2	2	2	2	1	324.96	2898	6.6932	1	73643
A0A8W4F6R5;A0A4X1W486;A0A8W4FNC1;A0A5G2RMZ8;A0A5G2R9J2;F2Z572	A0A8W4F6R5	Phosphoribosyl pyrophosphate synthetase 1	PRPS1	tr|A0A8W4F6R5|A0A8W4F6R5_PIG ribose-phosphate diphosphokinase OS=Sus scrofa OX=9823 GN=PRPS1 PE=1 SV=1;tr|A0A4X1W486|A0A4X1W486_PIG ribose-phosphate diphosphokinase OS=Sus scrofa OX=9823 GN=PRPS1 PE=1 SV=1;tr|A0A8W4FNC1|A0A8W4FNC1_PIG Ribose-phosphate pyro	1	1	1	1	10.7	13.272	122	2.0806	10.7	73381
F1S0U0	F1S0U0	ATP-dependent RNA helicase (EC 3.6.4.13)	DDX31	tr|F1S0U0|F1S0U0_PIG ATP-dependent RNA helicase OS=Sus scrofa OX=9823 GN=DDX31 PE=3 SV=4	1	1	1	1	1.8	80.158	729	2.1893	1.8	73270
F1S5Y5	F1S5Y5	Syntaxin binding protein 3	STXBP3	tr|F1S5Y5|F1S5Y5_PIG Syntaxin binding protein 3 OS=Sus scrofa OX=9823 GN=STXBP3 PE=1 SV=3	2	2	2	2	4.6	61.757	540	2.4193	4.6	73195
A0A287BIV3;A0A287AQ14	A0A287BIV3	Family with sequence similarity 83 member H	FAM83H	tr|A0A287BIV3|A0A287BIV3_PIG Family with sequence similarity 83 member H OS=Sus scrofa OX=9823 GN=FAM83H PE=3 SV=2;tr|A0A287AQ14|A0A287AQ14_PIG Family with sequence similarity 83 member H OS=Sus scrofa OX=9823 GN=FAM83H PE=3 SV=2	2	2	2	2	2.9	127.5	1187	17.982	2.9	72984
A0A4X1W1E5;F1SMN1;A0A4X1W0N3;A0A4X1W1Z9;A0A8W4FQM2;A0A8D0QQ23	A0A4X1W1E5	Calumenin	CALU	tr|A0A4X1W1E5|A0A4X1W1E5_PIG Calumenin OS=Sus scrofa OX=9823 GN=CALU PE=1 SV=1;tr|F1SMN1|F1SMN1_PIG Calumenin OS=Sus scrofa OX=9823 GN=CALU PE=1 SV=4;tr|A0A4X1W0N3|A0A4X1W0N3_PIG Calumenin OS=Sus scrofa OX=9823 GN=CALU PE=1 SV=1;tr|A0A4X1W1Z9|A0A4X1W1Z9_PI	1	1	1	1	5.4	26.305	224	1.1755	5.4	72979
A0A4X1VLW1	A0A4X1VLW1	Coiled-coil domain-containing protein 86	CCDC86	tr|A0A4X1VLW1|A0A4X1VLW1_PIG Coiled-coil domain-containing protein 86 OS=Sus scrofa OX=9823 GN=CCDC86 PE=4 SV=1	2	2	2	2	7.1	41.078	364	3.4392	7.1	72945
A0A5G2QQN1;A0A5G2R582	A0A5G2QQN1	Non-histone chromosomal protein HMG-14	HMGN1	tr|A0A5G2QQN1|A0A5G2QQN1_PIG High mobility group nucleosome binding domain 1 OS=Sus scrofa OX=9823 GN=HMGN1 PE=1 SV=1;tr|A0A5G2R582|A0A5G2R582_PIG High mobility group nucleosome binding domain 1 OS=Sus scrofa OX=9823 GN=HMGN1 PE=3 SV=1	1	1	1	1	12.9	10.76	101	1.6141	12.9	72581
F1RVS1	F1RVS1	Cap-specific mRNA (nucleoside-2'-O-)-methyltransferase 1 (EC 2.1.1.57) (Cap1 2'O-ribose methyltransferase 1)	CMTR1	tr|F1RVS1|F1RVS1_PIG Cap-specific mRNA (nucleoside-2-O-)-methyltransferase 1 OS=Sus scrofa OX=9823 GN=CMTR1 PE=4 SV=4	2	2	2	2	2.9	94.903	834	2.2228	2.9	72244
A0A8W4FPD6;A0A5G2R8E7;F1S5V0	A0A8W4FPD6	Ubiquitin carboxyl-terminal hydrolase (EC 3.4.19.12)	USP10	tr|A0A8W4FPD6|A0A8W4FPD6_PIG Ubiquitin carboxyl-terminal hydrolase OS=Sus scrofa OX=9823 GN=USP10 PE=1 SV=1;tr|A0A5G2R8E7|A0A5G2R8E7_PIG Ubiquitin carboxyl-terminal hydrolase OS=Sus scrofa OX=9823 GN=USP10 PE=1 SV=1;tr|F1S5V0|F1S5V0_PIG Ubiquitin carboxyl-	1	1	1	1	1.5	86.686	802	1.6367	1.5	71782
I3LVL9;A0A480V822;A0A287BBR9;A0A5G2R331;A0A287AYW3;A0A5G2QPK1	I3LVL9	Poly(U)-binding-splicing factor PUF60 (60 kDa poly(U)-binding-splicing factor)	PUF60	tr|I3LVL9|I3LVL9_PIG Poly(U)-binding-splicing factor PUF60 OS=Sus scrofa OX=9823 GN=PUF60 PE=1 SV=2;tr|A0A480V822|A0A480V822_PIG Poly(U)-binding-splicing factor PUF60 OS=Sus scrofa OX=9823 GN=PUF60 PE=1 SV=1;tr|A0A287BBR9|A0A287BBR9_PIG Poly(U)-binding-spl	2	2	2	2	5.5	55.392	513	2.2979	5.5	71464
A0A5G2RBF6;A0A287BQA1	A0A5G2RBF6	Large ribosomal subunit protein mL42	MRPL42	tr|A0A5G2RBF6|A0A5G2RBF6_PIG Large ribosomal subunit protein mL42 OS=Sus scrofa OX=9823 GN=MRPL42 PE=3 SV=1;tr|A0A287BQA1|A0A287BQA1_PIG Large ribosomal subunit protein mL42 OS=Sus scrofa OX=9823 GN=MRPL42 PE=1 SV=1	1	1	1	1	10.1	14.905	129	1.3853	10.1	71377
F1SRV9;F1SRU2	F1SRV9	Zyxin	ZYX	tr|F1SRV9|F1SRV9_PIG Zyxin OS=Sus scrofa OX=9823 GN=ZYX PE=1 SV=1;tr|F1SRU2|F1SRU2_PIG Zyxin OS=Sus scrofa OX=9823 GN=ZYX PE=1 SV=2	1	1	1	1	1.9	61.137	568	3.0424	1.9	71350
A0A287ACW6;A0A287B4Y6;A0A287AC95;I3LMY9	A0A287ACW6	ubiquitinyl hydrolase 1 (EC 3.4.19.12)	USP9X	tr|A0A287ACW6|A0A287ACW6_PIG ubiquitinyl hydrolase 1 OS=Sus scrofa OX=9823 GN=USP9X PE=1 SV=3;tr|A0A287B4Y6|A0A287B4Y6_PIG ubiquitinyl hydrolase 1 OS=Sus scrofa OX=9823 GN=LOC100625207 PE=3 SV=3;tr|A0A287AC95|A0A287AC95_PIG ubiquitinyl hydrolase 1 OS=Sus s	2	2	2	2	0.9	292.23	2570	1.5049	0.9	71187
A0A286ZLJ2;A0A5G2RFK7;A0A5G2QKQ0;A0A287B5F8;A0A480K549;F1SK26;A0A5G2QUP4	A0A286ZLJ2	Survival Motor Neuron Gemin2-binding domain-containing protein		tr|A0A286ZLJ2|A0A286ZLJ2_PIG Survival motor neuron Tudor domain-containing protein OS=Sus scrofa OX=9823 PE=3 SV=2;tr|A0A5G2RFK7|A0A5G2RFK7_PIG Survival of motor neuron 1, telomeric OS=Sus scrofa OX=9823 GN=SMN1 PE=3 SV=1;tr|A0A5G2QKQ0|A0A5G2QKQ0_PIG Survi	1	1	1	1	6.7	19.136	178	2.4041	6.7	71186
A0A5G2QS62;F1RQT7;A0A287ANQ4;A0A287B287	A0A5G2QS62	Alanine--tRNA ligase (EC 6.1.1.7)	AARS2 AARS	tr|A0A5G2QS62|A0A5G2QS62_PIG Alanine--tRNA ligase OS=Sus scrofa OX=9823 GN=AARS2 PE=1 SV=1;tr|F1RQT7|F1RQT7_PIG Alanine--tRNA ligase OS=Sus scrofa OX=9823 GN=AARS2 PE=1 SV=2;tr|A0A287ANQ4|A0A287ANQ4_PIG Alanine--tRNA ligase OS=Sus scrofa OX=9823 GN=AARS2 P	2	2	2	2	2.9	101.25	935	5.2832	2.9	71177
F1RMK7	F1RMK7	Zinc finger protein 787	ZNF787	tr|F1RMK7|F1RMK7_PIG Zinc finger protein 787 OS=Sus scrofa OX=9823 GN=ZNF787 PE=4 SV=3	1	1	1	1	3.4	40.474	382	2.2079	3.4	71095
F1SIL0;A0A287BRH2;A0A287B876	F1SIL0	Centrosomal protein 78	CEP78	tr|F1SIL0|F1SIL0_PIG Centrosomal protein 78 OS=Sus scrofa OX=9823 GN=CEP78 PE=4 SV=3;tr|A0A287BRH2|A0A287BRH2_PIG Centrosomal protein 78 OS=Sus scrofa OX=9823 GN=CEP78 PE=4 SV=3;tr|A0A287B876|A0A287B876_PIG Centrosomal protein 78 OS=Sus scrofa OX=9823 GN=C	2	2	2	2	3.9	88.013	790	2.3783	3.9	70867
A0A287A3T1;A0A5G2QDG4;A0A5G2QEX3	A0A287A3T1	Toll interacting protein	TOLLIP	tr|A0A287A3T1|A0A287A3T1_PIG Toll interacting protein OS=Sus scrofa OX=9823 GN=TOLLIP PE=3 SV=2;tr|A0A5G2QDG4|A0A5G2QDG4_PIG Toll interacting protein OS=Sus scrofa OX=9823 GN=TOLLIP PE=3 SV=1;tr|A0A5G2QEX3|A0A5G2QEX3_PIG Toll interacting protein OS=Sus scr	2	2	2	2	9.9	29.802	272	3.0806	9.9	70728
F1RUA7;F1S1S0;A0A5G2RJX5	F1RUA7	NFKB activating protein	NKAP	tr|F1RUA7|F1RUA7_PIG NFKB activating protein OS=Sus scrofa OX=9823 GN=NKAP PE=3 SV=3;tr|F1S1S0|F1S1S0_PIG NFKB activating protein like OS=Sus scrofa OX=9823 GN=NKAPL PE=3 SV=1;tr|A0A5G2RJX5|A0A5G2RJX5_PIG NFKB activating protein OS=Sus scrofa OX=9823 GN=NK	1	1	1	1	2.8	44.18	390	1.1667	2.8	69954
F1RQN5	F1RQN5	vesicle-fusing ATPase (EC 3.6.4.6)	AFG2A	tr|F1RQN5|F1RQN5_PIG vesicle-fusing ATPase OS=Sus scrofa OX=9823 GN=AFG2A PE=4 SV=5	2	2	2	2	2.8	96.73	887	2.4813	2.8	69817
A0A287ASJ4	A0A287ASJ4	non-specific serine/threonine protein kinase (EC 2.7.11.1)	CSNK1A1	tr|A0A287ASJ4|A0A287ASJ4_PIG non-specific serine/threonine protein kinase OS=Sus scrofa OX=9823 GN=CSNK1A1 PE=1 SV=3	1	1	1	1	5.9	40.589	353	8.8395	5.9	69773
P61288;A0A287AMB0;A0A5G2QHY7;A0A287B4E6	P61288	Translationally-controlled tumor protein (TCTP)	TPT1	sp|P61288|TCTP_PIG Translationally-controlled tumor protein OS=Sus scrofa OX=9823 GN=TPT1 PE=2 SV=1;tr|A0A287AMB0|A0A287AMB0_PIG Translationally-controlled tumor protein OS=Sus scrofa OX=9823 PE=3 SV=2;tr|A0A5G2QHY7|A0A5G2QHY7_PIG Translationally-controlle	1	1	1	1	7.6	19.595	172	5.7396	7.6	69562
A0A287AI37;F1S8P9;A0A286ZR45	A0A287AI37	Adducin 1	ADD1	tr|A0A287AI37|A0A287AI37_PIG Adducin 1 OS=Sus scrofa OX=9823 GN=ADD1 PE=1 SV=2;tr|F1S8P9|F1S8P9_PIG Adducin 1 OS=Sus scrofa OX=9823 GN=ADD1 PE=1 SV=5;tr|A0A286ZR45|A0A286ZR45_PIG Adducin 1 OS=Sus scrofa OX=9823 GN=ADD1 PE=1 SV=2	2	2	2	2	4.1	81.484	734	4.6995	4.1	69438
A0A287APB8;F2Z5T3	A0A287APB8	Chromobox 5	CBX5	tr|A0A287APB8|A0A287APB8_PIG Chromobox 5 OS=Sus scrofa OX=9823 GN=CBX5 PE=1 SV=1;tr|F2Z5T3|F2Z5T3_PIG Chromobox 5 OS=Sus scrofa OX=9823 GN=CBX5 PE=1 SV=1	1	1	1	1	7	21.49	185	2.3033	7	69388
A0A480VWD0	A0A480VWD0	Peptide deformylase (EC 3.5.1.88)	PDF	tr|A0A480VWD0|A0A480VWD0_PIG Peptide deformylase OS=Sus scrofa OX=9823 GN=PDF PE=3 SV=1	1	1	1	1	7.2	27.684	249	3.3299	7.2	69197
A0A287AGX7	A0A287AGX7	Zinc finger CCCH domain-containing protein 7B (Zinc finger CCCH-type containing 7B)	ZC3H7B	tr|A0A287AGX7|A0A287AGX7_PIG Zinc finger CCCH domain-containing protein 7B OS=Sus scrofa OX=9823 GN=ZC3H7B PE=4 SV=1	3	2	3	2	3.9	109.67	976	2.7358	3.9	69189
F1RMF9	F1RMF9	FAM111 trypsin like peptidase B	FAM111B	tr|F1RMF9|F1RMF9_PIG FAM111 trypsin like peptidase B OS=Sus scrofa OX=9823 GN=FAM111B PE=4 SV=1	1	1	1	1	1.5	84.148	732	1.1026	1.5	69048
A0A8D1ZW50;G8ENM4;A0A4X1TLN7;A0A8D0YMW4	A0A8D1ZW50	Fatty acyl-CoA reductase (EC 1.2.1.84)	FAR1	tr|A0A8D1ZW50|A0A8D1ZW50_PIG Fatty acyl-CoA reductase OS=Sus scrofa OX=9823 GN=FAR1 PE=3 SV=1;tr|G8ENM4|G8ENM4_PIG Fatty acyl-CoA reductase OS=Sus scrofa OX=9823 GN=FAR1 PE=2 SV=1;tr|A0A4X1TLN7|A0A4X1TLN7_PIG Fatty acyl-CoA reductase OS=Sus scrofa OX=9823	1	1	1	1	2.4	58.435	509	5.0872	2.4	69039
A0A2C9F373;A5GFZ5	A0A2C9F373	Dolichol-phosphate mannosyltransferase subunit 1 (EC 2.4.1.83)	DPM1	tr|A0A2C9F373|A0A2C9F373_PIG Dolichol-phosphate mannosyltransferase subunit 1 OS=Sus scrofa OX=9823 GN=DPM1 PE=1 SV=2;sp|A5GFZ5|DPM1_PIG Dolichol-phosphate mannosyltransferase subunit 1 OS=Sus scrofa OX=9823 GN=DPM1 PE=3 SV=1	1	1	1	1	4.4	28.769	250	3.4394	4.4	68856
A0A287BI53	A0A287BI53	Uncharacterized protein		tr|A0A287BI53|A0A287BI53_PIG Uncharacterized protein OS=Sus scrofa OX=9823 PE=4 SV=2	1	1	1	1	5.2	32.763	287	1.0311	5.2	68545
C0LZL0	C0LZL0	Fascin	FSCN1	tr|C0LZL0|C0LZL0_PIG Fascin OS=Sus scrofa OX=9823 GN=FSCN1 PE=1 SV=1	1	1	1	1	3.2	54.683	493	1.7569	3.2	68540
A0A287A7F6;A0A287B037;A0A5G2QT83	A0A287A7F6	Prohibitin	PHB2	tr|A0A287A7F6|A0A287A7F6_PIG Prohibitin OS=Sus scrofa OX=9823 GN=PHB2 PE=1 SV=2;tr|A0A287B037|A0A287B037_PIG Prohibitin OS=Sus scrofa OX=9823 GN=PHB2 PE=1 SV=2;tr|A0A5G2QT83|A0A5G2QT83_PIG Prohibitin OS=Sus scrofa OX=9823 GN=PHB2 PE=1 SV=2	1	1	1	1	4.5	29.882	267	1.9553	4.5	68464
A0A5G2R229;I3LH70;A0A286ZIL9;A0A5G2R4W0;A0A287BQN5	A0A5G2R229	Collagen type XVIII alpha 1 chain	COL18A1	tr|A0A5G2R229|A0A5G2R229_PIG Collagen type XVIII alpha 1 chain OS=Sus scrofa OX=9823 GN=COL18A1 PE=1 SV=1;tr|I3LH70|I3LH70_PIG Collagen type XVIII alpha 1 chain OS=Sus scrofa OX=9823 GN=COL18A1 PE=1 SV=3;tr|A0A286ZIL9|A0A286ZIL9_PIG Collagen type XVIII alp	2	2	2	2	2.4	158.81	1562	5.1458	2.4	68456
A0A5G2QNF3;A0A4X1UC44;F1RXE6	A0A5G2QNF3	SWI/SNF related, matrix associated, actin dependent regulator of chromatin, subfamily e, member 1	SMARCE1	tr|A0A5G2QNF3|A0A5G2QNF3_PIG SWI/SNF related, matrix associated, actin dependent regulator of chromatin, subfamily e, member 1 OS=Sus scrofa OX=9823 GN=SMARCE1 PE=1 SV=2;tr|A0A4X1UC44|A0A4X1UC44_PIG SWI/SNF related, matrix associated, actin dependent regul	1	1	1	1	3.7	39.711	347	2.465	3.7	68417
A0A4X1VID6;A0A480JTC0;A0A287AM05;A0A5G2R894	A0A4X1VID6	Translocase of inner mitochondrial membrane 44	TIMM44	tr|A0A4X1VID6|A0A4X1VID6_PIG Translocase of inner mitochondrial membrane 44 OS=Sus scrofa OX=9823 GN=TIMM44 PE=1 SV=1;tr|A0A480JTC0|A0A480JTC0_PIG Mitochondrial import inner membrane translocase subunit TIM44 OS=Sus scrofa OX=9823 GN=TIMM44 PE=1 SV=1;tr|A0	1	1	1	1	3.3	45.014	397	3.2961	3.3	68399
I3LLZ7	I3LLZ7	Family with sequence similarity 76 member A (Protein FAM76A isoform 3)	FAM76A	tr|I3LLZ7|I3LLZ7_PIG Family with sequence similarity 76 member A OS=Sus scrofa OX=9823 GN=FAM76A PE=3 SV=3	1	1	1	1	4.2	35.052	306	2.2666	4.2	68199
F1SLC2;A0A5G2R9U3	F1SLC2	Mitochondrial import receptor subunit TOM22 homolog (Translocase of outer membrane 22 kDa subunit homolog)	TOMM22	tr|F1SLC2|F1SLC2_PIG Mitochondrial import receptor subunit TOM22 homolog OS=Sus scrofa OX=9823 GN=TOMM22 PE=1 SV=2;tr|A0A5G2R9U3|A0A5G2R9U3_PIG Mitochondrial import receptor subunit TOM22 homolog OS=Sus scrofa OX=9823 GN=TOMM22 PE=1 SV=1	1	1	1	1	17.7	15.351	141	4.6369	17.7	67988
A0A8W4FB75;A0A287AR74;A0A286ZT28	A0A8W4FB75	Zinc finger protein 354A	ZNF354A	tr|A0A8W4FB75|A0A8W4FB75_PIG Zinc finger protein 354A OS=Sus scrofa OX=9823 GN=ZNF354A PE=4 SV=1;tr|A0A287AR74|A0A287AR74_PIG Zinc finger protein 354A OS=Sus scrofa OX=9823 GN=ZNF354A PE=4 SV=1;tr|A0A286ZT28|A0A286ZT28_PIG Zinc finger protein 354B OS=Sus s	2	2	2	2	3.9	68.15	595	3.3989	3.9	67507
A0A8W4FC03	A0A8W4FC03	Apical junction component 1 homolog	AJM1	tr|A0A8W4FC03|A0A8W4FC03_PIG Apical junction component 1 homolog OS=Sus scrofa OX=9823 GN=AJM1 PE=4 SV=1	1	1	1	1	1.3	105.92	975	1.9437	1.3	67289
A0A5G2QWE0;A0A8W4F8S0;A0A5G2R6U2;A0A288CG47	A0A5G2QWE0	26S proteasome non-ATPase regulatory subunit 4 (26S proteasome regulatory subunit RPN10)	PSMD4	tr|A0A5G2QWE0|A0A5G2QWE0_PIG 26S proteasome non-ATPase regulatory subunit 4 OS=Sus scrofa OX=9823 GN=PSMD4 PE=1 SV=1;tr|A0A8W4F8S0|A0A8W4F8S0_PIG 26S proteasome non-ATPase regulatory subunit 4 OS=Sus scrofa OX=9823 GN=PSMD4 PE=1 SV=1;tr|A0A5G2R6U2|A0A5G2R6	1	1	1	1	4.9	39.737	366	1.0886	4.9	66959
A0A287A4L1;K7GQP7;A0A287B705;A0A8W4F9N1;F1SQA7;A0A8W4FK99;P23220;F1SPZ4;A0A286ZTB3;F1SPZ5;A0A286ZSF2;A0A287AFW0;A0A287BTK2;A0A5K1VCX5;A0A286ZYZ7;K7GRJ7;A0A287BKH5;A0A287APC7;A0A286ZVU9;A0A287AKM2;F1S2B3;F1S2B2;A0A287A881;A0A8X9AEX2	A0A287A4L1	Calcium-transporting ATPase (EC 7.2.2.10)	ATP2B1	tr|A0A287A4L1|A0A287A4L1_PIG Calcium-transporting ATPase OS=Sus scrofa OX=9823 GN=ATP2B1 PE=3 SV=3;tr|K7GQP7|K7GQP7_PIG Calcium-transporting ATPase OS=Sus scrofa OX=9823 GN=ATP2B3 PE=1 SV=4;tr|A0A287B705|A0A287B705_PIG Calcium-transporting ATPase OS=Sus sc	1	1	1	1	1.8	106.83	963	3.2415	1.8	66950
F1STR4	F1STR4	Serine protease 23	PRSS23	tr|F1STR4|F1STR4_PIG Serine protease 23 OS=Sus scrofa OX=9823 GN=PRSS23 PE=3 SV=2	1	1	1	1	3.4	42.825	381	1.2648	3.4	66921
A0A5G2QPU8;K7GLW0;A0A5G2QZY5;A0A8W4FGZ8;K7GRB9;K7GMX6;A0A5G2QPE3;A0A5G2QJ26;F1SPV0;K7GNE5	A0A5G2QPU8	glycerol kinase (EC 2.7.1.30)	GK	tr|A0A5G2QPU8|A0A5G2QPU8_PIG glycerol kinase OS=Sus scrofa OX=9823 GN=GK PE=1 SV=1;tr|K7GLW0|K7GLW0_PIG glycerol kinase OS=Sus scrofa OX=9823 GN=GK PE=1 SV=3;tr|A0A5G2QZY5|A0A5G2QZY5_PIG glycerol kinase OS=Sus scrofa OX=9823 GN=GK PE=1 SV=1;tr|A0A8W4FGZ8|A	2	2	2	2	5.3	52.577	476	3.4442	5.3	66852
A0A286ZZX3	A0A286ZZX3	Metalloproteinase inhibitor 3 (Tissue inhibitor of metalloproteinases 3)	TIMP3	tr|A0A286ZZX3|A0A286ZZX3_PIG Metalloproteinase inhibitor 3 OS=Sus scrofa OX=9823 GN=TIMP3 PE=3 SV=1	1	1	1	1	5.7	24.131	211	2.0368	5.7	66845
A0A286ZMP0;I3LA96	A0A286ZMP0	Serum response factor-binding protein 1 (SRF-dependent transcription regulation-associated protein)	SRFBP1	tr|A0A286ZMP0|A0A286ZMP0_PIG Serum response factor-binding protein 1 OS=Sus scrofa OX=9823 GN=SRFBP1 PE=4 SV=2;tr|I3LA96|I3LA96_PIG Serum response factor-binding protein 1 OS=Sus scrofa OX=9823 GN=SRFBP1 PE=4 SV=3	1	1	1	1	3.3	48.66	427	1.6641	3.3	66786
I3LNJ0;A0A5G2QJX4	I3LNJ0	Large ribosomal subunit protein bL19m (39S ribosomal protein L19, mitochondrial)	MRPL19	tr|I3LNJ0|I3LNJ0_PIG Large ribosomal subunit protein bL19m OS=Sus scrofa OX=9823 GN=MRPL19 PE=1 SV=2;tr|A0A5G2QJX4|A0A5G2QJX4_PIG Large ribosomal subunit protein bL19m OS=Sus scrofa OX=9823 GN=MRPL19 PE=1 SV=1	1	1	1	1	3.6	34.483	303	2.7429	3.6	66605
A0A287B723;A0A5G2RG17;F1RP42;A0A5G2QR71;A0A8W4FQZ2;A0A287B0C4;A0A5G2QWR2;A0A286ZVI3;A0A8W4FG13;A0A8W4F8H9;A0A8D1KXU6;B7U6F4;A0A4X1W9P4;A0A287B1F1;A0A8W4FHS0;F1SIN8	A0A287B723	non-specific serine/threonine protein kinase (EC 2.7.11.1)	STK24	tr|A0A287B723|A0A287B723_PIG non-specific serine/threonine protein kinase OS=Sus scrofa OX=9823 GN=STK24 PE=1 SV=3;tr|A0A5G2RG17|A0A5G2RG17_PIG non-specific serine/threonine protein kinase OS=Sus scrofa OX=9823 GN=STK24 PE=1 SV=1;tr|F1RP42|F1RP42_PIG non-s	2	2	2	2	7.1	45.737	410	2.2341	7.1	66583
A0A5G2QEM1;A0A287B462;A0A481BCG1;F1S9I9	A0A5G2QEM1	Mitochondrial amidoxime reducing component 2 (Molybdenum cofactor sulfurase C-terminal domain-containing protein 2)	MTARC2	tr|A0A5G2QEM1|A0A5G2QEM1_PIG Mitochondrial amidoxime reducing component 2 OS=Sus scrofa OX=9823 GN=MTARC2 PE=1 SV=1;tr|A0A287B462|A0A287B462_PIG Mitochondrial amidoxime reducing component 2 OS=Sus scrofa OX=9823 GN=MTARC2 PE=1 SV=3;tr|A0A481BCG1|A0A481BCG1	1	1	1	1	4.7	28.77	257	1.0948	4.7	66451
F1SI67	F1SI67	Shugoshin 2	SGO2	tr|F1SI67|F1SI67_PIG Shugoshin 2 OS=Sus scrofa OX=9823 GN=SGO2 PE=3 SV=3	2	2	2	2	2.1	152.08	1335	2.7109	2.1	66156
A0A5G2QDK2	A0A5G2QDK2	LIM domain and actin binding 1	LIMA1	tr|A0A5G2QDK2|A0A5G2QDK2_PIG LIM domain and actin binding 1 OS=Sus scrofa OX=9823 GN=LIMA1 PE=1 SV=1	10	1	10	1	23	81.214	732	19.378	23	66012
A0A5G2REA8;A0A8D0TZ64;A0A5G2QGJ8;A0A5G2QGB1;A0A5G2QPP5;A0A4X1TSN2;A0A8D1GPS2;F1SDN2	A0A5G2REA8	Trifunctional enzyme subunit beta, mitochondrial (EC 2.3.1.155) (EC 2.3.1.16) (TP-beta)	HADHB	tr|A0A5G2REA8|A0A5G2REA8_PIG Trifunctional enzyme subunit beta, mitochondrial OS=Sus scrofa OX=9823 GN=HADHB PE=1 SV=1;tr|A0A8D0TZ64|A0A8D0TZ64_PIG Trifunctional enzyme subunit beta, mitochondrial OS=Sus scrofa OX=9823 GN=HADHB PE=1 SV=1;tr|A0A5G2QGJ8|A0A5	1	1	1	1	3.7	37.851	352	1.3334	3.7	65813
A0A5G2QVR1;A0A4X1T6M0	A0A5G2QVR1	NADH dehydrogenase [ubiquinone] 1 beta subcomplex subunit 4 (Complex I-B15) (NADH-ubiquinone oxidoreductase B15 subunit)	NDUFB4	tr|A0A5G2QVR1|A0A5G2QVR1_PIG NADH dehydrogenase [ubiquinone] 1 beta subcomplex subunit 4 OS=Sus scrofa OX=9823 GN=NDUFB4 PE=1 SV=2;tr|A0A4X1T6M0|A0A4X1T6M0_PIG NADH dehydrogenase [ubiquinone] 1 beta subcomplex subunit 4 OS=Sus scrofa OX=9823 GN=NDUFB4 PE=1	1	1	1	1	9.1	14.154	121	11.609	9.1	65775
A0A286ZU24;F1RJF7;A0A287ACL1;A0A286ZSR6;A0A287A0Q2	A0A286ZU24	45 kDa calcium-binding protein (Stromal cell-derived factor 4)	SDF4	tr|A0A286ZU24|A0A286ZU24_PIG 45 kDa calcium-binding protein OS=Sus scrofa OX=9823 GN=SDF4 PE=1 SV=1;tr|F1RJF7|F1RJF7_PIG 45 kDa calcium-binding protein OS=Sus scrofa OX=9823 GN=SDF4 PE=1 SV=4;tr|A0A287ACL1|A0A287ACL1_PIG 45 kDa calcium-binding protein OS=S	1	1	1	1	3.4	43.124	378	1.7528	3.4	65360
A0A5G2QG08;A0A5G2QNN9;A0A5G2QEM2;A0A287BRC0;F1RQE9;A0A287AVV3;A0A8W4FCL4;A0A8W4FEI6	A0A5G2QG08	Cytoplasmic FMR1 interacting protein 2	CYFIP2	tr|A0A5G2QG08|A0A5G2QG08_PIG Cytoplasmic FMR1 interacting protein 2 OS=Sus scrofa OX=9823 GN=CYFIP2 PE=1 SV=1;tr|A0A5G2QNN9|A0A5G2QNN9_PIG Cytoplasmic FMR1 interacting protein 2 OS=Sus scrofa OX=9823 GN=CYFIP2 PE=1 SV=1;tr|A0A5G2QEM2|A0A5G2QEM2_PIG Cytopla	2	2	2	2	2.2	122.46	1057	2.4601	2.2	65197
I3LU42	I3LU42	Hexosyltransferase (EC 2.4.1.-)	B3GALT6	tr|I3LU42|I3LU42_PIG Hexosyltransferase OS=Sus scrofa OX=9823 GN=B3GALT6 PE=3 SV=1	1	1	1	1	3.4	36.589	323	1.344	3.4	65029
F1SQA9;A0A4X1USJ2;A0A5G2R7E5;A0A4X1UQD7;A0A5G2RJI2;A0A8W4FF27;A0A8W4FIU8	F1SQA9	Protein SEC13 homolog	SEC13	tr|F1SQA9|F1SQA9_PIG Protein SEC13 homolog OS=Sus scrofa OX=9823 GN=SEC13 PE=1 SV=5;tr|A0A4X1USJ2|A0A4X1USJ2_PIG Protein SEC13 homolog OS=Sus scrofa OX=9823 GN=SEC13 PE=1 SV=1;tr|A0A5G2R7E5|A0A5G2R7E5_PIG Protein SEC13 homolog OS=Sus scrofa OX=9823 GN=SEC1	1	1	1	1	5.6	33.744	306	4.9956	5.6	64970
A0A5G2RFW4;A0A480X841;F1RT87	A0A5G2RFW4	RAB2A, member RAS onco family	RAB2A	tr|A0A5G2RFW4|A0A5G2RFW4_PIG Ras-related protein Rab-2A OS=Sus scrofa OX=9823 GN=RAB2A PE=1 SV=1;tr|A0A480X841|A0A480X841_PIG Ras-related protein Rab-2A OS=Sus scrofa OX=9823 GN=RAB2A PE=1 SV=1;tr|F1RT87|F1RT87_PIG RAB2A, member RAS onco family OS=Sus scro	1	1	1	1	7.6	20.547	185	1.7106	7.6	64892
I3LHA7	I3LHA7	Zinc finger protein 598, E3 ubiquitin ligase	ZNF598	tr|I3LHA7|I3LHA7_PIG Zinc finger protein 598, E3 ubiquitin ligase OS=Sus scrofa OX=9823 GN=ZNF598 PE=4 SV=4	2	2	2	2	4	92.508	844	20.452	4	64790
A0A5G2QKD9;F1S418	A0A5G2QKD9	Thioredoxin-dependent peroxide reductase, mitochondrial (EC 1.11.1.24) (Thioredoxin-dependent peroxiredoxin 3)	PRDX3	tr|A0A5G2QKD9|A0A5G2QKD9_PIG Thioredoxin-dependent peroxide reductase, mitochondrial OS=Sus scrofa OX=9823 GN=PRDX3 PE=1 SV=1;tr|F1S418|F1S418_PIG Thioredoxin-dependent peroxide reductase, mitochondrial OS=Sus scrofa OX=9823 GN=PRDX3 PE=1 SV=1	1	1	1	1	5.4	28.466	260	6.7324	5.4	64490
A0A286ZX29	A0A286ZX29	Serpin family B member 12	SERPINB12	tr|A0A286ZX29|A0A286ZX29_PIG Serpin family B member 12 OS=Sus scrofa OX=9823 GN=SERPINB12 PE=3 SV=2	1	1	1	1	3.8	48.306	425	2.6746	3.8	63974
A0A286ZY08	A0A286ZY08	Dual specificity phosphatase 11	DUSP11	tr|A0A286ZY08|A0A286ZY08_PIG Dual specificity phosphatase 11 OS=Sus scrofa OX=9823 GN=DUSP11 PE=4 SV=3	2	2	2	2	7.9	36.562	315	1.2289	7.9	63932
A0A286ZJB3;A0A480TP11;A0A287AIM9	A0A286ZJB3	Epithelial cell transforming 2	ECT2	tr|A0A286ZJB3|A0A286ZJB3_PIG Epithelial cell transforming 2 OS=Sus scrofa OX=9823 GN=ECT2 PE=4 SV=3;tr|A0A480TP11|A0A480TP11_PIG Epithelial cell transforming 2 OS=Sus scrofa OX=9823 GN=ECT2 PE=4 SV=1;tr|A0A287AIM9|A0A287AIM9_PIG Epithelial cell transformin	1	1	1	1	1.4	102.92	908	1.281	1.4	63808
A0A286ZSL2;A0A5G2R2W5;A0A287AWY3;A0A287AFA1;A0A287AKV5	A0A286ZSL2	Allograft inflammatory factor 1 like	AIF1L	tr|A0A286ZSL2|A0A286ZSL2_PIG Allograft inflammatory factor 1 like OS=Sus scrofa OX=9823 GN=AIF1L PE=1 SV=1;tr|A0A5G2R2W5|A0A5G2R2W5_PIG Allograft inflammatory factor 1 like OS=Sus scrofa OX=9823 GN=AIF1L PE=1 SV=1;tr|A0A287AWY3|A0A287AWY3_PIG Allograft inf	1	1	1	1	13.6	13.059	118	18.839	13.6	63695
A0A8W4F9P0;A0A8D0UXS6	A0A8W4F9P0	TAR DNA binding protein	TARDBP	tr|A0A8W4F9P0|A0A8W4F9P0_PIG TAR DNA binding protein OS=Sus scrofa OX=9823 GN=TARDBP PE=1 SV=1;tr|A0A8D0UXS6|A0A8D0UXS6_PIG TAR DNA-binding protein 43 OS=Sus scrofa OX=9823 GN=TARDBP PE=1 SV=1	1	1	1	1	4.1	33.328	295	1.6633	4.1	63486
A0A5G2QY70;A0A287B742;A0A287B6J4	A0A5G2QY70	Ro60, Y RNA binding protein	RO60	tr|A0A5G2QY70|A0A5G2QY70_PIG Ro60, Y RNA binding protein OS=Sus scrofa OX=9823 GN=RO60 PE=1 SV=1;tr|A0A287B742|A0A287B742_PIG Ro60, Y RNA binding protein OS=Sus scrofa OX=9823 GN=RO60 PE=1 SV=2;tr|A0A287B6J4|A0A287B6J4_PIG Ro60, Y RNA binding protein OS=Su	1	1	1	1	2.1	58.296	518	3.7687	2.1	63401
F1RJ58;A0A8W4FFJ0	F1RJ58	Neurofibromin 1	NF1	tr|F1RJ58|F1RJ58_PIG Neurofibromin 1 OS=Sus scrofa OX=9823 GN=NF1 PE=1 SV=5;tr|A0A8W4FFJ0|A0A8W4FFJ0_PIG Neurofibromin 1 OS=Sus scrofa OX=9823 GN=NF1 PE=1 SV=1	4	4	4	4	1.7	317.13	2818	4.2693	1.7	63271
A0A8W4FNM3	A0A8W4FNM3	Uncharacterized protein		tr|A0A8W4FNM3|A0A8W4FNM3_PIG Uncharacterized protein OS=Sus scrofa OX=9823 PE=3 SV=1	3	1	3	1	5.7	70.704	632	8.8219	5.7	63268
A0A287ADF2;A0A286ZJI6;I3LI06;A0A8W4FLC3	A0A287ADF2	Kinesin-like protein	KIF2A	tr|A0A287ADF2|A0A287ADF2_PIG Kinesin-like protein OS=Sus scrofa OX=9823 GN=KIF2A PE=1 SV=1;tr|A0A286ZJI6|A0A286ZJI6_PIG Kinesin-like protein OS=Sus scrofa OX=9823 GN=KIF2A PE=1 SV=2;tr|I3LI06|I3LI06_PIG Kinesin-like protein OS=Sus scrofa OX=9823 GN=KIF2A P	2	2	2	2	4	75.748	669	1.1527	4	63157
A0A8D0R9P0	A0A8D0R9P0	Glycerol-3-phosphate dehydrogenase [NAD(+)] (EC 1.1.1.8)	GPD1L	tr|A0A8D0R9P0|A0A8D0R9P0_PIG Glycerol-3-phosphate dehydrogenase [NAD(+)] OS=Sus scrofa OX=9823 GN=GPD1L PE=1 SV=1	1	1	1	1	4.3	41.277	376	4.6172	4.3	62987
A0A8W4FC22;A0A8D0RNK4;A0A8W4FKZ2;A0A8D0RU74	A0A8W4FC22	Mitochondrial carrier 2	MTCH2	tr|A0A8W4FC22|A0A8W4FC22_PIG Mitochondrial carrier 2 OS=Sus scrofa OX=9823 GN=MTCH2 PE=1 SV=1;tr|A0A8D0RNK4|A0A8D0RNK4_PIG Mitochondrial carrier 2 OS=Sus scrofa OX=9823 GN=MTCH2 PE=1 SV=1;tr|A0A8W4FKZ2|A0A8W4FKZ2_PIG Mitochondrial carrier 2 OS=Sus scrofa O	1	1	1	1	7.5	30.883	280	4.5548	7.5	62942
A0A8W4FGU0;A0A8W4FA90;A0A5G2RAM8;A0A5G2QGU2;F1SV89;F1RZK8;I3LCK3	A0A8W4FGU0	Histone deacetylase 2 (HD2) (EC 3.5.1.98)	HDAC2	tr|A0A8W4FGU0|A0A8W4FGU0_PIG Histone deacetylase 2 OS=Sus scrofa OX=9823 GN=HDAC2 PE=1 SV=1;tr|A0A8W4FA90|A0A8W4FA90_PIG Histone deacetylase 2 OS=Sus scrofa OX=9823 GN=HDAC2 PE=1 SV=1;tr|A0A5G2RAM8|A0A5G2RAM8_PIG Histone deacetylase 1 OS=Sus scrofa OX=9823	1	1	1	1	2.7	49.765	438	1.0209	2.7	62847
A0A8D0V0F1;O19069;A0A480U8Y2	A0A8D0V0F1	Succinate--CoA ligase [ADP/GDP-forming] subunit alpha, mitochondrial (EC 6.2.1.4) (EC 6.2.1.5) (Succinyl-CoA synthetase subunit alpha) (SCS-alpha)	SUCLG1	tr|A0A8D0V0F1|A0A8D0V0F1_PIG Succinate--CoA ligase [ADP/GDP-forming] subunit alpha, mitochondrial OS=Sus scrofa OX=9823 GN=SUCLG1 PE=3 SV=1;sp|O19069|SUCA_PIG Succinate--CoA ligase [ADP/GDP-forming] subunit alpha, mitochondrial OS=Sus scrofa OX=9823 GN=SUC	1	1	1	1	5	33.941	323	8.2819	5	62564
F1RMF1;A0A8W4FCG4;A0A287AQ40	F1RMF1	ZFP91 zinc finger protein, atypical E3 ubiquitin ligase	ZFP91	tr|F1RMF1|F1RMF1_PIG ZFP91 zinc finger protein, atypical E3 ubiquitin ligase OS=Sus scrofa OX=9823 GN=ZFP91 PE=1 SV=5;tr|A0A8W4FCG4|A0A8W4FCG4_PIG ZFP91 zinc finger protein, atypical E3 ubiquitin ligase OS=Sus scrofa OX=9823 GN=ZFP91 PE=1 SV=1;tr|A0A287AQ4	1	1	1	1	2.9	57.572	518	16.828	2.9	62343
A0A5G2R814;F1S754;A0A5G2RH65;A0A287BMR4	A0A5G2R814	SRP receptor subunit alpha	SRPRA	tr|A0A5G2R814|A0A5G2R814_PIG SRP receptor subunit alpha OS=Sus scrofa OX=9823 GN=SRPRA PE=1 SV=1;tr|F1S754|F1S754_PIG SRP receptor subunit alpha OS=Sus scrofa OX=9823 GN=SRPRA PE=1 SV=2;tr|A0A5G2RH65|A0A5G2RH65_PIG SRP receptor subunit alpha OS=Sus scrofa	2	2	2	2	4.2	68.232	626	1.5385	4.2	62325
A0A8W4FDI4;F1SM90	A0A8W4FDI4	Microtubule crosslinking factor 1	MTCL1	tr|A0A8W4FDI4|A0A8W4FDI4_PIG Microtubule crosslinking factor 1 OS=Sus scrofa OX=9823 GN=MTCL1 PE=4 SV=1;tr|F1SM90|F1SM90_PIG Microtubule crosslinking factor 1 OS=Sus scrofa OX=9823 GN=MTCL1 PE=4 SV=4	3	3	3	3	2.1	206.13	1880	4.3432	2.1	62271
A0A8D1TE97	A0A8D1TE97	NudC domain containing 2	NUDCD2	tr|A0A8D1TE97|A0A8D1TE97_PIG NudC domain containing 2 OS=Sus scrofa OX=9823 GN=NUDCD2 PE=4 SV=1	1	1	1	1	7	17.806	158	1.2424	7	62037
I3LU72;A0A287AIA1	I3LU72	Centrosomal protein 170	CEP170	tr|I3LU72|I3LU72_PIG Centrosomal protein 170 OS=Sus scrofa OX=9823 GN=CEP170 PE=1 SV=3;tr|A0A287AIA1|A0A287AIA1_PIG Centrosomal protein 170 OS=Sus scrofa OX=9823 GN=CEP170 PE=1 SV=1	3	3	3	3	2.8	152.71	1385	3.4028	2.8	61992
A0A5G2R3E5;A0A8D0XY02;A0A286ZU70;A0A8D1G498;F1ST14;A0A480XS68;A0A5G2QNG8	A0A5G2R3E5	Sorting nexin 27	SNX27	tr|A0A5G2R3E5|A0A5G2R3E5_PIG Sorting nexin 27 OS=Sus scrofa OX=9823 GN=SNX27 PE=1 SV=1;tr|A0A8D0XY02|A0A8D0XY02_PIG Sorting nexin 27 OS=Sus scrofa OX=9823 GN=SNX27 PE=1 SV=1;tr|A0A286ZU70|A0A286ZU70_PIG Sorting nexin 27 OS=Sus scrofa OX=9823 GN=SNX27 PE=1	1	1	1	1	3.5	45.526	403	1.6798	3.5	61959
Q9GLP0;A0A4X1TP84;K7GNY7;A0A8D1EJJ9;K7GQ83	Q9GLP0	Integrin beta-1 (Fibronectin receptor subunit beta) (VLA-4 subunit beta) (CD antigen CD29)	ITGB1	sp|Q9GLP0|ITB1_PIG Integrin beta-1 OS=Sus scrofa OX=9823 GN=ITGB1 PE=2 SV=1;tr|A0A4X1TP84|A0A4X1TP84_PIG Integrin beta OS=Sus scrofa OX=9823 GN=ITGB1 PE=1 SV=1;tr|K7GNY7|K7GNY7_PIG Integrin beta OS=Sus scrofa OX=9823 GN=ITGB1 PE=1 SV=3;tr|A0A8D1EJJ9|A0A8D1	2	2	2	2	3.6	88.265	798	2.2475	3.6	61847
A0A8W4F847;A0A8W4FK22;A0A8W4FQE3	A0A8W4F847	Proliferating cell nuclear antigen		tr|A0A8W4F847|A0A8W4F847_PIG Proliferating cell nuclear antigen OS=Sus scrofa OX=9823 PE=3 SV=1;tr|A0A8W4FK22|A0A8W4FK22_PIG Proliferating cell nuclear antigen OS=Sus scrofa OX=9823 GN=PCNA PE=1 SV=1;tr|A0A8W4FQE3|A0A8W4FQE3_PIG Proliferating cell nuclear	1	1	1	1	4.3	27.696	253	1.0819	4.3	61819
F1SL15	F1SL15	tRNA methyltransferase 10 homolog C (EC 2.1.1.218) (EC 2.1.1.221) (Mitochondrial ribonuclease P protein 1) (RNA (guanine-9-)-methyltransferase domain-containing protein 1) (mRNA methyladenosine-N(1)-methyltransferase) (tRNA (adenine(9)-N(1))-methyltransferase) (tRNA (guanine(9)-N(1))-methyltransferase)	TRMT10C	tr|F1SL15|F1SL15_PIG tRNA methyltransferase 10 homolog C OS=Sus scrofa OX=9823 GN=TRMT10C PE=4 SV=1	1	1	1	1	3.1	48.296	415	1.3245	3.1	61402
A0A5G2RLY4;F1RUT3;I3LCP0;A0A287BIH3;A0A287AU97;F1RU49;A0A287BQV2;A0A5G2QP94;F1RHL9;A0A5G2QN32;A0A287BAZ5;A0A287A4Q7;A0A5G2QLU2;F1RI39;A0A5G2QU26	A0A5G2RLY4	Actinin alpha 3	ACTN3	tr|A0A5G2RLY4|A0A5G2RLY4_PIG Actinin alpha 3 OS=Sus scrofa OX=9823 GN=ACTN3 PE=1 SV=1;tr|F1RUT3|F1RUT3_PIG Actinin alpha 3 OS=Sus scrofa OX=9823 GN=ACTN3 PE=1 SV=1;tr|I3LCP0|I3LCP0_PIG Actinin alpha 2 OS=Sus scrofa OX=9823 GN=ACTN2 PE=1 SV=4;tr|A0A287BIH3|	1	1	1	1	1.6	91.237	796	3.5032	1.6	61046
F1SJL5;A0A287ADU8	F1SJL5	ATP-dependent Clp protease ATP-binding subunit clpX-like, mitochondrial isoform X2 (Caseinolytic mitochondrial matrix peptidase chaperone subunit X)	CLPX	tr|F1SJL5|F1SJL5_PIG ATP-dependent Clp protease ATP-binding subunit clpX-like, mitochondrial isoform X2 OS=Sus scrofa OX=9823 GN=CLPX PE=1 SV=2;tr|A0A287ADU8|A0A287ADU8_PIG ATP-dependent Clp protease ATP-binding subunit clpX-like, mitochondrial OS=Sus scro	1	1	1	1	1.8	67.42	619	1.8868	1.8	61025
F1RWS8	F1RWS8	Small nuclear ribonucleoprotein polypeptide A'	SNRPA1	tr|F1RWS8|F1RWS8_PIG Small nuclear ribonucleoprotein polypeptide A OS=Sus scrofa OX=9823 GN=SNRPA1 PE=1 SV=2	3	1	3	1	20	26.006	235	2.7767	20	60948
A0A287AY37;A0A5G2QMU6	A0A287AY37	Protein MCM10 homolog	MCM10	tr|A0A287AY37|A0A287AY37_PIG Protein MCM10 homolog OS=Sus scrofa OX=9823 GN=MCM10 PE=3 SV=3;tr|A0A5G2QMU6|A0A5G2QMU6_PIG Protein MCM10 homolog OS=Sus scrofa OX=9823 GN=MCM10 PE=3 SV=2	1	1	1	1	2.1	95.388	854	1.9042	2.1	60622
A0A5G2RBD4;A0A5G2QSC5	A0A5G2RBD4	5'-3' exoribonuclease 1 (EC 3.1.13.-)	XRN1	tr|A0A5G2RBD4|A0A5G2RBD4_PIG 5-3 exoribonuclease 1 OS=Sus scrofa OX=9823 GN=XRN1 PE=3 SV=1;tr|A0A5G2QSC5|A0A5G2QSC5_PIG 5-3 exoribonuclease 1 OS=Sus scrofa OX=9823 GN=XRN1 PE=3 SV=1	2	2	2	2	1.6	192.14	1691	1.4795	1.6	60248
A0A5G2QEL8;A0A287BJR3;A0A5G2QEU1	A0A5G2QEL8	RUN and FYVE domain containing 1	RUFY1	tr|A0A5G2QEL8|A0A5G2QEL8_PIG RUN and FYVE domain containing 1 OS=Sus scrofa OX=9823 GN=RUFY1 PE=1 SV=1;tr|A0A287BJR3|A0A287BJR3_PIG RUN and FYVE domain containing 1 OS=Sus scrofa OX=9823 GN=RUFY1 PE=1 SV=2;tr|A0A5G2QEU1|A0A5G2QEU1_PIG RUN and FYVE domain c	2	2	2	2	3.8	69.127	601	4.5797	3.8	60078
A0A286ZIB3;A0A8W4FPF7;A0A287AF66;A0A8W4FJG3;A0A8W4FLC6;I3L9S9	A0A286ZIB3	E3 ubiquitin-protein ligase listerin (EC 2.3.2.27) (RING-type E3 ubiquitin transferase listerin)	LTN1	tr|A0A286ZIB3|A0A286ZIB3_PIG E3 ubiquitin-protein ligase listerin OS=Sus scrofa OX=9823 GN=LTN1 PE=1 SV=2;tr|A0A8W4FPF7|A0A8W4FPF7_PIG E3 ubiquitin-protein ligase listerin OS=Sus scrofa OX=9823 GN=LTN1 PE=1 SV=1;tr|A0A287AF66|A0A287AF66_PIG E3 ubiquitin-pr	1	1	1	1	1	177.74	1570	1.558	1	59970
A0A287AMA6;A0A286ZN88;A0A287AZH8;A0A287A372;A0A287A9Z6;A0A287AZQ2;A0A287A3L8;A0A287BKF4;F1RZN9	A0A287AMA6	Sorbin and SH3 domain containing 2	SORBS2	tr|A0A287AMA6|A0A287AMA6_PIG Sorbin and SH3 domain containing 2 OS=Sus scrofa OX=9823 GN=SORBS2 PE=1 SV=3;tr|A0A286ZN88|A0A286ZN88_PIG Sorbin and SH3 domain containing 2 OS=Sus scrofa OX=9823 GN=SORBS2 PE=1 SV=3;tr|A0A287AZH8|A0A287AZH8_PIG Sorbin and SH3	2	2	2	2	2.5	104.49	942	1.2719	2.5	59803
A0A287A035	A0A287A035	Pre-mRNA-splicing factor ISY1 homolog	LOC102162880	tr|A0A287A035|A0A287A035_PIG Pre-mRNA-splicing factor ISY1 homolog OS=Sus scrofa OX=9823 GN=LOC102162880 PE=1 SV=3	1	1	1	1	5.7	30.693	265	1.4631	5.7	59704
A0A287B8U8;I3LD13;I3LB49;A0A8W4FFS1;F2Z5D0;A0A8W4FEY0;A0A287AYT7;A0A5G2QTQ7;A0A287AUZ6	A0A287B8U8	SEC61 translocon subunit alpha 2	SEC61A2	tr|A0A287B8U8|A0A287B8U8_PIG SEC61 translocon subunit alpha 2 OS=Sus scrofa OX=9823 GN=SEC61A2 PE=1 SV=3;tr|I3LD13|I3LD13_PIG Protein transport protein Sec61 subunit alpha isoform 1 OS=Sus scrofa OX=9823 GN=SEC61A1 PE=1 SV=3;tr|I3LB49|I3LB49_PIG SEC61 tran	1	1	1	1	2.7	44.761	410	1.1672	2.7	59685
A0A8W4FA53;A0A287AQH8;A0A8W4F940;A0A8W4FE48;A0A5G2QN66;A0A8W4FCR6;G9F6X8;A0A5G2RDD7	A0A8W4FA53	protein disulfide-isomerase (EC 5.3.4.1)	P4HB	tr|A0A8W4FA53|A0A8W4FA53_PIG protein disulfide-isomerase OS=Sus scrofa OX=9823 GN=P4HB PE=3 SV=1;tr|A0A287AQH8|A0A287AQH8_PIG protein disulfide-isomerase OS=Sus scrofa OX=9823 GN=P4HB PE=3 SV=2;tr|A0A8W4F940|A0A8W4F940_PIG protein disulfide-isomerase OS=Su	1	1	1	1	3.6	49.725	448	12.907	3.6	59137
A0A8W4FQK2;I3LDL8	A0A8W4FQK2	Pre-mRNA processing factor 4	PRPF4	tr|A0A8W4FQK2|A0A8W4FQK2_PIG Pre-mRNA processing factor 4 OS=Sus scrofa OX=9823 GN=PRPF4 PE=1 SV=1;tr|I3LDL8|I3LDL8_PIG Pre-mRNA processing factor 4 OS=Sus scrofa OX=9823 GN=PRPF4 PE=1 SV=2	2	2	2	2	5.9	55.046	491	4.6262	5.9	59068
A0A287BDB9;F2Z4X9;A0A287A179	A0A287BDB9	SWI/SNF related, matrix associated, actin dependent regulator of chromatin, subfamily b, member 1	SMARCB1	tr|A0A287BDB9|A0A287BDB9_PIG SWI/SNF related, matrix associated, actin dependent regulator of chromatin, subfamily b, member 1 OS=Sus scrofa OX=9823 GN=SMARCB1 PE=1 SV=1;tr|F2Z4X9|F2Z4X9_PIG SWI/SNF-related matrix-associated actin-dependent regulator of ch	2	2	2	2	9.7	37.706	329	1.0349	9.7	59021
A0A287AM51;A0A4X1T6L4	A0A287AM51	Monocarboxylate transporter 1 (Solute carrier family 16 member 1)	SLC16A1	tr|A0A287AM51|A0A287AM51_PIG Monocarboxylate transporter 1 OS=Sus scrofa OX=9823 GN=SLC16A1 PE=1 SV=3;tr|A0A4X1T6L4|A0A4X1T6L4_PIG Monocarboxylate transporter 1 OS=Sus scrofa OX=9823 GN=SLC16A1 PE=1 SV=1	1	1	1	1	3.4	51.025	470	1.465	3.4	58799
A0A287BMZ8	A0A287BMZ8	PDS5 cohesin associated factor A	PDS5A	tr|A0A287BMZ8|A0A287BMZ8_PIG PDS5 cohesin associated factor A OS=Sus scrofa OX=9823 GN=PDS5A PE=1 SV=1	2	2	2	2	2.4	153.06	1357	46.94	2.4	58271
A0A5G2QDT5;I3LSG1;A0A5K1VLI8;A0A5G2R1H2;A0A287B4N0;F1RJL2	A0A5G2QDT5	Ral transcription factor IIi	GTF2I	tr|A0A5G2QDT5|A0A5G2QDT5_PIG Ral transcription factor IIi OS=Sus scrofa OX=9823 GN=GTF2I PE=1 SV=2;tr|I3LSG1|I3LSG1_PIG Ral transcription factor IIi OS=Sus scrofa OX=9823 GN=GTF2I PE=1 SV=4;tr|A0A5K1VLI8|A0A5K1VLI8_PIG Ral transcription factor IIi OS=Sus s	1	1	1	1	1.4	108.14	954	1.7204	1.4	58127
F1SGM6	F1SGM6	Kinesin-like protein	KIF18A	tr|F1SGM6|F1SGM6_PIG Kinesin-like protein OS=Sus scrofa OX=9823 GN=KIF18A PE=3 SV=3	1	1	1	1	1.7	103.43	904	1.3716	1.7	57918
A0A480HN89	A0A480HN89	Senataxin (Putative helicase senataxin isoform X1)	SETX	tr|A0A480HN89|A0A480HN89_PIG Senataxin OS=Sus scrofa OX=9823 GN=SETX PE=4 SV=1	2	2	2	2	1	299.03	2661	3.1316	1	57734
A0A8W4FJA0;A0A4X1T3G1;A0A8W4FNS7;A0A8W4FB49	A0A8W4FJA0	AH receptor-interacting protein (Aryl-hydrocarbon receptor-interacting protein)	AIP	tr|A0A8W4FJA0|A0A8W4FJA0_PIG AH receptor-interacting protein OS=Sus scrofa OX=9823 GN=AIP PE=1 SV=1;tr|A0A4X1T3G1|A0A4X1T3G1_PIG AH receptor-interacting protein OS=Sus scrofa OX=9823 GN=AIP PE=1 SV=1;tr|A0A8W4FNS7|A0A8W4FNS7_PIG Aryl hydrocarbon receptor i	2	2	2	2	9.7	30.745	267	2.8947	9.7	57091
F1S6M7;A0A5G2R693;A0A5G2RIM4;A0A5G2QVL6	F1S6M7	Tubulin beta chain	TUBB3	tr|F1S6M7|F1S6M7_PIG Tubulin beta chain OS=Sus scrofa OX=9823 GN=TUBB3 PE=1 SV=2;tr|A0A5G2R693|A0A5G2R693_PIG Tubulin beta chain OS=Sus scrofa OX=9823 GN=TUBB3 PE=1 SV=2;tr|A0A5G2RIM4|A0A5G2RIM4_PIG Tubulin beta chain OS=Sus scrofa OX=9823 GN=TUBB3 PE=1 SV	7	1	7	1	20.4	52.535	471	2.0545	20.4	56747
I3L7E5	I3L7E5	DNA replication licensing factor MCM3 (EC 3.6.4.12)	MCM3	tr|I3L7E5|I3L7E5_PIG DNA replication licensing factor MCM3 OS=Sus scrofa OX=9823 GN=MCM3 PE=1 SV=2	2	2	2	2	4.1	90.969	808	3.8027	4.1	56674
G3FP13	G3FP13	Polyglutamine-binding protein 1 (Polyglutamine tract-binding protein 1)	PQBP1	tr|G3FP13|G3FP13_PIG Polyglutamine-binding protein 1 OS=Sus scrofa OX=9823 GN=PQBP1 PE=2 SV=1	1	1	1	1	4.5	30.571	265	6.5786	4.5	56482
A0A5G2RCQ0;I3LB80;A0A5G2R2T5	A0A5G2RCQ0	Solute carrier family 3 member 2	SLC3A2	tr|A0A5G2RCQ0|A0A5G2RCQ0_PIG Solute carrier family 3 member 2 OS=Sus scrofa OX=9823 GN=SLC3A2 PE=1 SV=1;tr|I3LB80|I3LB80_PIG Solute carrier family 3 member 2 OS=Sus scrofa OX=9823 GN=SLC3A2 PE=1 SV=4;tr|A0A5G2R2T5|A0A5G2R2T5_PIG Solute carrier family 3 mem	2	2	2	2	5.5	57.161	523	5.1821	5.5	56160
I3LGP4	I3LGP4	DNA-directed RNA polymerase subunit beta (EC 2.7.7.6)	POLR2B	tr|I3LGP4|I3LGP4_PIG DNA-directed RNA polymerase subunit beta OS=Sus scrofa OX=9823 GN=POLR2B PE=1 SV=3	1	1	1	1	0.9	147.74	1300	5.0704	0.9	55658
F1SSC2;A0A5G2QIT5	F1SSC2	Cyclin dependent kinase 13	CDK13	tr|F1SSC2|F1SSC2_PIG Cyclin dependent kinase 13 OS=Sus scrofa OX=9823 GN=CDK13 PE=3 SV=3;tr|A0A5G2QIT5|A0A5G2QIT5_PIG Cyclin dependent kinase 13 OS=Sus scrofa OX=9823 GN=CDK13 PE=3 SV=1	2	2	2	2	1.9	163.91	1513	1.5457	1.9	55655
A0A287AZN8;A0A287BNI0	A0A287AZN8	Pleckstrin homology domain containing A2	PLEKHA2	tr|A0A287AZN8|A0A287AZN8_PIG Pleckstrin homology domain containing A2 OS=Sus scrofa OX=9823 GN=PLEKHA2 PE=4 SV=1;tr|A0A287BNI0|A0A287BNI0_PIG Pleckstrin homology domain containing A2 OS=Sus scrofa OX=9823 GN=PLEKHA2 PE=4 SV=1	1	1	1	1	3.7	41.65	375	4.0536	3.7	55271
A0A5G2RD05;A0A287AC97;F1SNF6;A0A8D0SDI7;A0A286ZUS4	A0A5G2RD05	Coiled-coil-helix-coiled-coil-helix domain containing 3	CHCHD3	tr|A0A5G2RD05|A0A5G2RD05_PIG Coiled-coil-helix-coiled-coil-helix domain containing 3 OS=Sus scrofa OX=9823 GN=CHCHD3 PE=1 SV=1;tr|A0A287AC97|A0A287AC97_PIG Coiled-coil-helix-coiled-coil-helix domain containing 3 OS=Sus scrofa OX=9823 GN=CHCHD3 PE=1 SV=2;tr	1	1	1	1	6.8	25.43	221	1.1124	6.8	55095
A0A4X1T4T3;A0A4X1T6L1;A0A4X1T4T8;A0A4X1T4U8	A0A4X1T4T3	U1 small nuclear ribonucleoprotein C (U1 snRNP C) (U1-C) (U1C)	SNRPC	tr|A0A4X1T4T3|A0A4X1T4T3_PIG U1 small nuclear ribonucleoprotein C OS=Sus scrofa OX=9823 GN=SNRPC PE=1 SV=1;tr|A0A4X1T6L1|A0A4X1T6L1_PIG U1 small nuclear ribonucleoprotein C OS=Sus scrofa OX=9823 GN=SNRPC PE=1 SV=1;tr|A0A4X1T4T8|A0A4X1T4T8_PIG U1 small nucl	1	1	1	1	7.5	17.394	159	4.4599	7.5	55015
A0A5G2QKM2;A0A480VY41;A0A5G2RJH9;A0A4X1T7N0	A0A5G2QKM2	non-specific serine/threonine protein kinase (EC 2.7.11.1)	CSNK1A1	tr|A0A5G2QKM2|A0A5G2QKM2_PIG non-specific serine/threonine protein kinase OS=Sus scrofa OX=9823 GN=CSNK1A1 PE=1 SV=1;tr|A0A480VY41|A0A480VY41_PIG non-specific serine/threonine protein kinase OS=Sus scrofa OX=9823 GN=CSNK1A1 PE=1 SV=1;tr|A0A5G2RJH9|A0A5G2RJ	1	1	1	1	6.2	38.767	336	18.182	6.2	54893
A0A286ZW89;A0A287BRA3;I3LGD9;A0A287AN50;A0A286ZS39	A0A286ZW89	Agrin	AGRN	tr|A0A286ZW89|A0A286ZW89_PIG Agrin OS=Sus scrofa OX=9823 GN=AGRN PE=1 SV=2;tr|A0A287BRA3|A0A287BRA3_PIG Agrin OS=Sus scrofa OX=9823 GN=AGRN PE=1 SV=1;tr|I3LGD9|I3LGD9_PIG Agrin OS=Sus scrofa OX=9823 GN=AGRN PE=1 SV=3;tr|A0A287AN50|A0A287AN50_PIG Agrin OS=S	1	1	1	1	0.8	189.59	1797	1.5808	0.8	54693
A0A287B555;A0A8D1B2D5;A0A287B5D6	A0A287B555	Ankyrin repeat and FYVE domain containing 1	ANKFY1	tr|A0A287B555|A0A287B555_PIG Ankyrin repeat and FYVE domain containing 1 OS=Sus scrofa OX=9823 GN=ANKFY1 PE=1 SV=1;tr|A0A8D1B2D5|A0A8D1B2D5_PIG Ankyrin repeat and FYVE domain containing 1 OS=Sus scrofa OX=9823 GN=ANKFY1 PE=1 SV=1;tr|A0A287B5D6|A0A287B5D6_P	1	1	1	1	1.2	121.6	1111	1.9437	1.2	54662
A0A8W4FNF1	A0A8W4FNF1	Tankyrase 1-binding protein C-terminal domain-containing protein		tr|A0A8W4FNF1|A0A8W4FNF1_PIG Tankyrase 1-binding protein C-terminal domain-containing protein OS=Sus scrofa OX=9823 PE=1 SV=1	2	2	2	2	3.6	108.42	1024	5.0752	3.6	54299
A0A8W4FFK1;A0A286ZMD9;A0A4X1U2F3;A0A480VMQ4;A0A286ZWP6;A0A480QAW8;A0A5G2QJP3	A0A8W4FFK1	DnaJ heat shock protein family (Hsp40) member B6	DNAJB6	tr|A0A8W4FFK1|A0A8W4FFK1_PIG DnaJ heat shock protein family (Hsp40) member B6 OS=Sus scrofa OX=9823 GN=DNAJB6 PE=1 SV=1;tr|A0A286ZMD9|A0A286ZMD9_PIG DnaJ heat shock protein family (Hsp40) member B6 OS=Sus scrofa OX=9823 GN=DNAJB6 PE=1 SV=1;tr|A0A4X1U2F3|A0	1	1	1	1	5.2	24.046	210	1.3383	5.2	54275
F1SQ87;A0A5G2QEI2	F1SQ87	WW domain binding protein 11	WBP11	tr|F1SQ87|F1SQ87_PIG WW domain-binding protein 11 OS=Sus scrofa OX=9823 GN=WBP11 PE=1 SV=5;tr|A0A5G2QEI2|A0A5G2QEI2_PIG WW domain-binding protein 11 OS=Sus scrofa OX=9823 GN=WBP11 PE=1 SV=1	2	2	2	2	3.8	65.794	600	1.9138	3.8	54108
A0A8D0ZH20;A0A287BRL0	A0A8D0ZH20	Spliceosome-associated protein CWC15 homolog	CWC15	tr|A0A8D0ZH20|A0A8D0ZH20_PIG Spliceosome-associated protein CWC15 homolog OS=Sus scrofa OX=9823 GN=CWC15 PE=1 SV=1;tr|A0A287BRL0|A0A287BRL0_PIG Spliceosome-associated protein CWC15 homolog OS=Sus scrofa OX=9823 GN=CWC15 PE=1 SV=1	1	1	1	1	4.8	26.118	228	2.2444	4.8	53098
A0A8W4FN42	A0A8W4FN42	Fucosyltransferase (EC 2.4.1.-)	FUT4	tr|A0A8W4FN42|A0A8W4FN42_PIG Fucosyltransferase OS=Sus scrofa OX=9823 GN=FUT4 PE=3 SV=1	1	1	1	1	4.5	40.371	354	1.8583	4.5	53086
F6Q4L6	F6Q4L6	Solute carrier family 25 member 24	SLC25A24	tr|F6Q4L6|F6Q4L6_PIG Solute carrier family 25 member 24 OS=Sus scrofa OX=9823 GN=SLC25A24 PE=1 SV=3	1	1	1	1	2	67.132	615	1.2049	2	52978
A0A286ZIZ2;F1RJR2;A0A287A5Q9;A0A5G2RJL2	A0A286ZIZ2	Elongator complex protein 3 (EC 2.3.1.-)	ELP3	tr|A0A286ZIZ2|A0A286ZIZ2_PIG Elongator complex protein 3 OS=Sus scrofa OX=9823 GN=ELP3 PE=1 SV=2;tr|F1RJR2|F1RJR2_PIG Elongator complex protein 3 OS=Sus scrofa OX=9823 GN=ELP3 PE=1 SV=4;tr|A0A287A5Q9|A0A287A5Q9_PIG Elongator complex protein 3 OS=Sus scrofa	1	1	1	1	2.3	65.554	576	1.4917	2.3	52837
A0A286ZRM3;A0A287BPH8;A0A480HZP7	A0A286ZRM3	FLII actin remodeling protein	FLII	tr|A0A286ZRM3|A0A286ZRM3_PIG FLII actin remodeling protein OS=Sus scrofa OX=9823 GN=FLII PE=4 SV=2;tr|A0A287BPH8|A0A287BPH8_PIG FLII actin remodeling protein OS=Sus scrofa OX=9823 GN=FLII PE=4 SV=2;tr|A0A480HZP7|A0A480HZP7_PIG FLII actin remodeling protein	2	2	2	2	2.2	130.22	1152	1.8295	2.2	52788
F1S0N7	F1S0N7	Odd-skipped related transciption factor 2	OSR2	tr|F1S0N7|F1S0N7_PIG Odd-skipped related transciption factor 2 OS=Sus scrofa OX=9823 GN=OSR2 PE=3 SV=3	2	2	2	2	10.6	35.51	312	3.4222	10.6	52713
F1RME2;A0A5G2R216;A0A5G2QIS6	F1RME2	Small ribosomal subunit protein mS31 (28S ribosomal protein S31, mitochondrial)	MRPS31	tr|F1RME2|F1RME2_PIG Small ribosomal subunit protein mS31 OS=Sus scrofa OX=9823 GN=MRPS31 PE=1 SV=3;tr|A0A5G2R216|A0A5G2R216_PIG Small ribosomal subunit protein mS31 OS=Sus scrofa OX=9823 GN=MRPS31 PE=1 SV=1;tr|A0A5G2QIS6|A0A5G2QIS6_PIG Small ribosomal sub	1	1	1	1	3.1	43.45	381	1.0977	3.1	52701
A0A8W4FB27;A0A4X1UC72	A0A8W4FB27	Eukaryotic translation initiation factor 4E	EIF4E	tr|A0A8W4FB27|A0A8W4FB27_PIG Eukaryotic translation initiation factor 4E OS=Sus scrofa OX=9823 GN=EIF4E PE=1 SV=1;tr|A0A4X1UC72|A0A4X1UC72_PIG Eukaryotic translation initiation factor 4E OS=Sus scrofa OX=9823 GN=EIF4E PE=1 SV=1	1	1	1	1	6.5	25.165	217	1.8072	6.5	52599
A0A5G2R394	A0A5G2R394	Importin 4	IPO4	tr|A0A5G2R394|A0A5G2R394_PIG Importin 4 OS=Sus scrofa OX=9823 GN=IPO4 PE=4 SV=2	1	1	1	1	1.4	117.68	1076	1.6541	1.4	52437
A0A286ZJ91;A0A481C371	A0A286ZJ91	Vasodilator stimulated phosphoprotein	VASP	tr|A0A286ZJ91|A0A286ZJ91_PIG Vasodilator stimulated phosphoprotein OS=Sus scrofa OX=9823 GN=VASP PE=3 SV=2;tr|A0A481C371|A0A481C371_PIG Vasodilator-stimulated phosphoprotein OS=Sus scrofa OX=9823 GN=VASP PE=3 SV=1	1	1	1	1	3.3	38.398	360	1.5771	3.3	52409
F1S227	F1S227	peptidyl-tRNA hydrolase (EC 3.1.1.29)	PTRH2	tr|F1S227|F1S227_PIG peptidyl-tRNA hydrolase OS=Sus scrofa OX=9823 GN=PTRH2 PE=1 SV=1	2	2	2	2	16.2	19.274	179	2.1033	16.2	52106
F1RW03	F1RW03	Large ribosomal subunit protein mL38 (39S ribosomal protein L38, mitochondrial)	MRPL38	tr|F1RW03|F1RW03_PIG Large ribosomal subunit protein mL38 OS=Sus scrofa OX=9823 GN=MRPL38 PE=1 SV=1	1	1	1	1	5	44.585	380	3.6565	5	51686
A0A287BMA8	A0A287BMA8	WD repeat domain 46 (WD repeat-containing protein 46 isoform 1)	WDR46	tr|A0A287BMA8|A0A287BMA8_PIG WD repeat domain 46 OS=Sus scrofa OX=9823 GN=WDR46 PE=4 SV=2	1	1	1	1	1.7	72.554	656	0.97608	1.7	51503
A0A4X1W9Z7;F1SPM7;F1SPM6;A0A286ZUW0	A0A4X1W9Z7	glutamine--fructose-6-phosphate transaminase (isomerizing) (EC 2.6.1.16)	GFPT1	tr|A0A4X1W9Z7|A0A4X1W9Z7_PIG glutamine--fructose-6-phosphate transaminase (isomerizing) OS=Sus scrofa OX=9823 GN=GFPT1 PE=1 SV=1;tr|F1SPM7|F1SPM7_PIG glutamine--fructose-6-phosphate transaminase (isomerizing) OS=Sus scrofa OX=9823 GN=GFPT1 PE=1 SV=3;tr|F1S	2	2	2	2	4.6	67.833	603	1.7792	4.6	51406
A0A4X1T7I8;A0A286ZWQ1	A0A4X1T7I8	Latent transforming growth factor beta binding protein 1	LTBP1	tr|A0A4X1T7I8|A0A4X1T7I8_PIG Latent transforming growth factor beta binding protein 1 OS=Sus scrofa OX=9823 GN=LTBP1 PE=4 SV=1;tr|A0A286ZWQ1|A0A286ZWQ1_PIG Latent transforming growth factor beta binding protein 1 OS=Sus scrofa OX=9823 GN=LTBP1 PE=4 SV=2	1	1	1	1	1.3	148.2	1351	1.9399	1.3	51324
[truncated: 324 more rows]

## Sheet: Flag-CTRL Sus scrofa
Protein IDs	Entry	Protein names	Gene Names	Fasta headers	Peptides	Unique peptides	Peptides Flag-CTRL	Unique peptides Flag-CTRL	Sequence coverage [%]	Mol. weight [kDa]	Sequence length	Score	Sequence coverage Flag-CTRL [%]	Intensity Flag-CTRL
[truncated: 407 more rows]

[truncated: 3 more sheets: Flag-DDX5 PEDV, Flag-CTRL PEDV, Data analysis PEDV]
