# Supplementary material for: Nucleocapsid protein captures DDX5 and RNMT facilitating viral RNA synthesis and viral protein translation for coronavirus replication
Source: mBio. 2026 Jan 26;17(3):e02717-25. doi: 10.1128/mbio.02717-25 (PMC12977548; doi:10.1128/mbio.02717-25)
Supplement: Table S4 — All primers used. [file mbio.02717-25-s0005.xlsx]

## Sheet: Primers
REAGENT or RESOURCE	SOURCE	IDENTIFIER
Small interfering RNA
DDX5 siRNA sense primer: UGUGGAAGAUGUGAAAUUUTT	This paper	N/A
DDX5 siRNA antisense primer: AAAUUUCACAUCUUCCACATT	This paper	N/A
SND1 siRNA sense primer: GAGAAGCUAAUGGAGAACATT	This paper	N/A
SND1 siRNA antisense primer: UGUUCUCCAUUAGCUUCUCTT	This paper	N/A
NC sense primer: UUCUCCGAACGUGUCACGUTT	This paper	N/A
NC antisense primer: ACGUGACACGUUCGGAGAATT	This paper	N/A
In vitro transcription
PEDV leader positive-sense Fwd T7 primer:TAATACGACTCACTATAAGGCACTTAAAGAGATTTTCTATCTACGG	This paper	N/A
PEDV N (sgRNA) negative-sense Fwd T7 primer:TAATACGACTCACTATAAGGGTGTATCCATATCAACACAGTCAG	This paper	N/A
PEDV 3ʹ~100nt Fwd T7 primer:TAATACGACTCACTATAAGGGGAAGAGCGTGCCAGGTATT	This paper	N/A
PEDV N (sgRNA) positive-sense Rev primer:GTGTATCCATATCAACACAGTCAG	This paper	N/A
PEDV N (sgRNA) negative-sense Rev primer:CACTTAAAGAGATTTTCTATCTACGG	This paper	N/A
PEDV 5ʹ~100nt Rev primer:CATGCGACTGGAAGGACAA	This paper	N/A
PEDV 3ʹ~100nt Rev primer:TTTTTTTTTTTTTTTTTTTTTTTTTGTG	This paper	N/A
BCoV leader positive-sense Fwd T7 primer:TAATACGACTCACTATAAGGGATTGTGAGCGATTTGCGT	This paper	N/A
BCoV N (sgRNA) negative-sense Fwd T7 primer:TAATACGACTCACTATAAGGGTGATTCTTCCAATTGGCCAT	This paper	N/A
BCoV 3ʹ~100nt Fwd T7 primer:TAATACGACTCACTATAAGGCCAGCATGTTAAGTTACTACCCA	This paper	N/A
BCoV N (sgmRNA) positive-sense Rev primer:GTGATTCTTCCAATTGGCCAT	This paper	N/A
BCoV N (sgmRNA) negative-sense Rev primer:GATTGTGAGCGATTTGCGT	This paper	N/A
BCoV 5ʹ~100nt Rev primer:AGACTACAGGGAGTGGATGTT	This paper	N/A
BCoV 3ʹ~100nt Rev primer:TTTTTTTTTTTTTTTTTTTTTTTTTGTGAT	This paper	N/A
PDCoV leader positive-sense Fwd T7 primer:TAATACGACTCACTATAAGGACATGGGGACTAAAGATAAAAATTA	This paper	N/A
PDCoV N (sgRNA) negative-sense Fwd T7 primer:TAATACGACTCACTATAAGGTGCTCCATCCCCCCTATAAG	This paper	N/A
PDCoV 3ʹ~100nt Fwd T7 primer:TAATACGACTCACTATAAGGAAGCGCCAACTAGGTTATAATTG	This paper	N/A
PDCoV N (sgRNA) positive-sense Rev primer:TGCTCCATCCCCCCTATAAG	This paper	N/A
PDCoV N (sgRNA) negative-sense Rev primer:ACATGGGGACTAAAGATAAAAATTA	This paper	N/A
PDCoV 5ʹ~100nt Rev primer:TTGGTGGCAGACGCAC	This paper	N/A
PDCoV 3ʹ~100nt Rev primer:TTTTTTTTTTTTTTTTTTTTTTTTTTGCTC	This paper	N/A
SARS-CoV-2 leader positive-sense Fwd T7 primer:TAATACGACTCACTATAAGGATTAAAGGTTTATACCTTCCCAGGTA	This paper	N/A
SARS-CoV-2 N (sgRNA) negative-sense Fwd T7 primer:TAATACGACTCACTATAAGGGTCATTCTCCTAAGAAGCTATTAAAAT	This paper	N/A
SARS-CoV-2 3ʹ~100nt Fwd T7 primer:TAATACGACTCACTATAAGGAATTAATTTTAGTAGTGCTATCCCCAT	This paper	N/A
SARS-CoV-2 N (sgRNA) positive-sense Rev primer:GTCATTCTCCTAAGAAGCTATTAAAAT	This paper	N/A
SARS-CoV-2 N (sgRNA) negative-sense Rev primer:ATTAAAGGTTTATACCTTCCCAGGTA	This paper	N/A
SARS-CoV-2 5ʹ~100nt Rev primer:GTTTAGAGAACAGATCTACAAGAGATC	This paper	N/A
SARS-CoV-2 3ʹ~100nt Rev primer:TTTTTTTTTTTTTTTTTTTTTTTTTGTCA	This paper	N/A
Quantitative Real-time PCR(qPCR)
PEDV N Fwd qPCR primer:TGGGTATTGGAGAAAATCCTGAT	This paper	N/A
PEDV N Rev qPCR primer:CCTGGGTCCGAAGCAAGC	This paper	N/A
BCoV N Fwd qPCR primer:ATTTGTCTGGGAATCTTGACGAG	This paper	N/A
BCoV N Rev qPCR primer:TCTCCTTGTCCGTTCTTCTGACT	This paper	N/A
PDCoV N Fwd qPCR primer:GCTACTCATCCTCAGTTTCGTGG	This paper	N/A
PDCoV N Rev qPCR primer:GGTATCATTAGGAGGGAGTTCACC	This paper	N/A
GAPDH Fwd qPCR primer:ATGGATGACGATATTGCTGCGCTC	This paper	N/A
GAPDH Rev qPCR primer:TTCTCACGGTTGGCTTTGG	This paper	N/A
PEDV 5'UTR Fwd qPCR primer:CCTTCCAGTCGCATGTCTATG	This paper	N/A
PEDV N (sgRNA) Fwd qPCR primer:TCTACGGATAGTTAGCTCTTTCTCT	This paper	N/A
BCoV N (sgRNA) Fwd qPCR primer:GATTGTGAGCGATTTGCGTGC	This paper	N/A
PDCoV N (sgRNA) Fwd qPCR primer:CTGGTGTAACGAAGCCAGTAGC	This paper	N/A
PEDV 5'UTR Rev qPCR primer:GCTAGCCATAGCCGACAGTTAC	This paper	N/A
PEDV N (sgRNA) Rev qPCR primer:TTGCTGGTCCTTATTTCCTTTATT	This paper	N/A
BCoV N (sgRNA) Rev qPCR primer:GTTGAGCTCTTCTACCCCTGG	This paper	N/A
PDCoV N (sgRNA) Rev qPCR primer:CTCCCTAGCTTCGCTAGTTCTCTA	This paper	N/A
Reverse transcription
PEDV positive-sense RT primer:GTGTATCCATATCAACACAGTCAG	This paper	N/A
PEDV negative-sense RT primer:CACTTAAAGAGATTTTCTATCTACGG	This paper	N/A
BCoV positive-sense RT primer:GTGATTCTTCCAATTGGCCAT	This paper	N/A
BCoV negative-sense RT primer:GATTGTGAGCGATTTGCGT	This paper	N/A
PDCoV positive-sense RT primer:TGCTCCATCCCCCCTATAAG	This paper	N/A
PDCoV negative-sense RT primer:ACATGGGGACTAAAGATAAAAATTA	This paper	N/A
